# Supplementary material for: Bayesian refinement of protein structures and ensembles against SAXS data using molecular dynamics
Source: PLoS Comput Biol. 2017 Oct 18;13(10):e1005800. doi: 10.1371/journal.pcbi.1005800 (PMC5662244; doi:10.1371/journal.pcbi.1005800)
Supplement: S1 Archive — (BZ2) [file pcbi.1005800.s011.tar.bz2]

Archive with 3,294 entries (3,222 files):
- gromacs_4.62_bayesian_saxs_refi
- gromacs_4.62_bayesian_saxs_refi/README
- gromacs_4.62_bayesian_saxs_refi/admin
- gromacs_4.62_bayesian_saxs_refi/admin/mkcompl
- gromacs_4.62_bayesian_saxs_refi/admin/programs.txt
- gromacs_4.62_bayesian_saxs_refi/admin/.isreposource
- gromacs_4.62_bayesian_saxs_refi/admin/mkhtml
- gromacs_4.62_bayesian_saxs_refi/admin/InstallInfo.txt
- gromacs_4.62_bayesian_saxs_refi/admin/gromacs-mpi.spec
- gromacs_4.62_bayesian_saxs_refi/admin/uncrustify.cfg
- gromacs_4.62_bayesian_saxs_refi/admin/mktex
- gromacs_4.62_bayesian_saxs_refi/admin/installguide
- gromacs_4.62_bayesian_saxs_refi/admin/installguide/installguide.xhtml
- gromacs_4.62_bayesian_saxs_refi/admin/installguide/installguide.tex
- gromacs_4.62_bayesian_saxs_refi/admin/InstallWelcome.txt
- gromacs_4.62_bayesian_saxs_refi/admin/gromacs.spec
- gromacs_4.62_bayesian_saxs_refi/admin/changecopyright.pl
- gromacs_4.62_bayesian_saxs_refi/admin/GerritBuild.bat
- gromacs_4.62_bayesian_saxs_refi/admin/CopyrightNotice.txt
- gromacs_4.62_bayesian_saxs_refi/README_BAYESIAN_SAXS_REFINEMENT
- gromacs_4.62_bayesian_saxs_refi/AUTHORS
- gromacs_4.62_bayesian_saxs_refi/bootstrap
- gromacs_4.62_bayesian_saxs_refi/tests
- gromacs_4.62_bayesian_saxs_refi/tests/CMakeLists.txt
- gromacs_4.62_bayesian_saxs_refi/CTestConfig.cmake
- gromacs_4.62_bayesian_saxs_refi/scripts
- gromacs_4.62_bayesian_saxs_refi/scripts/make_gromos_bon.pl
- gromacs_4.62_bayesian_saxs_refi/scripts/completion.bash
- gromacs_4.62_bayesian_saxs_refi/scripts/make_gromos_rtp.py
- gromacs_4.62_bayesian_saxs_refi/scripts/demux.pl
- gromacs_4.62_bayesian_saxs_refi/scripts/GMXRC.csh.cmakein
- gromacs_4.62_bayesian_saxs_refi/scripts/GMXRC.cmakein
- gromacs_4.62_bayesian_saxs_refi/scripts/checkheaders.sh
- gromacs_4.62_bayesian_saxs_refi/scripts/completion.zsh
- gromacs_4.62_bayesian_saxs_refi/scripts/grompplog2top
- gromacs_4.62_bayesian_saxs_refi/scripts/GMXRC.bash.cmakein
- gromacs_4.62_bayesian_saxs_refi/scripts/make_gromos_rtp.pl
- gromacs_4.62_bayesian_saxs_refi/scripts/make_gromos_nb.pl
- gromacs_4.62_bayesian_saxs_refi/scripts/GMXRC.zsh.cmakein
- gromacs_4.62_bayesian_saxs_refi/scripts/completion.csh
- gromacs_4.62_bayesian_saxs_refi/scripts/CMakeLists.txt
- gromacs_4.62_bayesian_saxs_refi/scripts/xplor2gmx.pl
- gromacs_4.62_bayesian_saxs_refi/COPYING
- gromacs_4.62_bayesian_saxs_refi/src
- gromacs_4.62_bayesian_saxs_refi/src/config.h.cmakein
- gromacs_4.62_bayesian_saxs_refi/src/mdlib
- gromacs_4.62_bayesian_saxs_refi/src/mdlib/gmx_fft_fftpack.c
- gromacs_4.62_bayesian_saxs_refi/src/mdlib/nbnxn_search.h
- gromacs_4.62_bayesian_saxs_refi/src/mdlib/csettle.c
- gromacs_4.62_bayesian_saxs_refi/src/mdlib/genborn_allvsall_sse2_single.h
- gromacs_4.62_bayesian_saxs_refi/src/mdlib/vcm.c
- gromacs_4.62_bayesian_saxs_refi/src/mdlib/qmmm.c
- gromacs_4.62_bayesian_saxs_refi/src/mdlib/nbnxn_kernels
- gromacs_4.62_bayesian_saxs_refi/src/mdlib/nbnxn_kernels/nbnxn_kernel_gpu_ref.h
- gromacs_4.62_bayesian_saxs_refi/src/mdlib/nbnxn_kernels/nbnxn_kernel_common.c
- gromacs_4.62_bayesian_saxs_refi/src/mdlib/nbnxn_kernels/nbnxn_kernel_simd_2xnn.c
- gromacs_4.62_bayesian_saxs_refi/src/mdlib/nbnxn_kernels/nbnxn_kernel_simd_4xn_inner.h
- gromacs_4.62_bayesian_saxs_refi/src/mdlib/nbnxn_kernels/nbnxn_kernel_simd_2xnn_outer.h
- gromacs_4.62_bayesian_saxs_refi/src/mdlib/nbnxn_kernels/nbnxn_kernel_ref_inner.h
- gromacs_4.62_bayesian_saxs_refi/src/mdlib/nbnxn_kernels/nbnxn_kernel_simd_utils.h
- gromacs_4.62_bayesian_saxs_refi/src/mdlib/nbnxn_kernels/nbnxn_kernel_simd_2xnn.h
- gromacs_4.62_bayesian_saxs_refi/src/mdlib/nbnxn_kernels/nbnxn_kernel_simd_2xnn_includes.h
- gromacs_4.62_bayesian_saxs_refi/src/mdlib/nbnxn_kernels/nbnxn_kernel_common.h
- gromacs_4.62_bayesian_saxs_refi/src/mdlib/nbnxn_kernels/nbnxn_kernel_gpu_ref.c
- gromacs_4.62_bayesian_saxs_refi/src/mdlib/nbnxn_kernels/nbnxn_kernel_simd_4xn.h
- gromacs_4.62_bayesian_saxs_refi/src/mdlib/nbnxn_kernels/nbnxn_kernel_simd_4xn_outer.h
- gromacs_4.62_bayesian_saxs_refi/src/mdlib/nbnxn_kernels/nbnxn_kernel_simd_4xn_includes.h
- gromacs_4.62_bayesian_saxs_refi/src/mdlib/nbnxn_kernels/nbnxn_kernel_ref.c
- gromacs_4.62_bayesian_saxs_refi/src/mdlib/nbnxn_kernels/nbnxn_kernel_simd_2xnn_inner.h
- gromacs_4.62_bayesian_saxs_refi/src/mdlib/nbnxn_kernels/nbnxn_kernel_ref_outer.h
- gromacs_4.62_bayesian_saxs_refi/src/mdlib/nbnxn_kernels/nbnxn_kernel_simd_4xn.c
- gromacs_4.62_bayesian_saxs_refi/src/mdlib/nbnxn_kernels/nbnxn_kernel_ref.h
- gromacs_4.62_bayesian_saxs_refi/src/mdlib/genborn_sse2_single.h
- gromacs_4.62_bayesian_saxs_refi/src/mdlib/gmx_fft_mkl.c
- gromacs_4.62_bayesian_saxs_refi/src/mdlib/tgroup.c
- gromacs_4.62_bayesian_saxs_refi/src/mdlib/domdec_con.c
- gromacs_4.62_bayesian_saxs_refi/src/mdlib/nbnxn_consts.h
- gromacs_4.62_bayesian_saxs_refi/src/mdlib/nlistheuristics.c
- gromacs_4.62_bayesian_saxs_refi/src/mdlib/gmx_parallel_3dfft.c
- gromacs_4.62_bayesian_saxs_refi/src/mdlib/nbnxn_cuda
- gromacs_4.62_bayesian_saxs_refi/src/mdlib/nbnxn_cuda/nbnxn_cuda.cu
- gromacs_4.62_bayesian_saxs_refi/src/mdlib/nbnxn_cuda/nbnxn_cuda_kernel_legacy.cuh
- gromacs_4.62_bayesian_saxs_refi/src/mdlib/nbnxn_cuda/nbnxn_cuda_types.h
- gromacs_4.62_bayesian_saxs_refi/src/mdlib/nbnxn_cuda/nbnxn_cuda_data_mgmt.cu
- gromacs_4.62_bayesian_saxs_refi/src/mdlib/nbnxn_cuda/nbnxn_cuda_kernels.cuh
- gromacs_4.62_bayesian_saxs_refi/src/mdlib/nbnxn_cuda/nbnxn_cuda_kernel_utils.cuh
- gromacs_4.62_bayesian_saxs_refi/src/mdlib/nbnxn_cuda/nbnxn_cuda.h
- gromacs_4.62_bayesian_saxs_refi/src/mdlib/nbnxn_cuda/CMakeLists.txt
- gromacs_4.62_bayesian_saxs_refi/src/mdlib/nbnxn_cuda/nbnxn_cuda_kernel.cuh
- gromacs_4.62_bayesian_saxs_refi/src/mdlib/domdec.c
- gromacs_4.62_bayesian_saxs_refi/src/mdlib/fftpack.h
- gromacs_4.62_bayesian_saxs_refi/src/mdlib/domdec_top.c
- gromacs_4.62_bayesian_saxs_refi/src/mdlib/shakef.c
- gromacs_4.62_bayesian_saxs_refi/src/mdlib/domdec_network.c
- gromacs_4.62_bayesian_saxs_refi/src/mdlib/genborn_sse2_single.c
- gromacs_4.62_bayesian_saxs_refi/src/mdlib/ebin.c
- gromacs_4.62_bayesian_saxs_refi/src/mdlib/genborn_allvsall_sse2_single.c
- gromacs_4.62_bayesian_saxs_refi/src/mdlib/nbnxn_search.c
- gromacs_4.62_bayesian_saxs_refi/src/mdlib/partdec.c
- gromacs_4.62_bayesian_saxs_refi/src/mdlib/ewald.c
- gromacs_4.62_bayesian_saxs_refi/src/mdlib/pme_sse_single.h
- gromacs_4.62_bayesian_saxs_refi/src/mdlib/minimize.c
- gromacs_4.62_bayesian_saxs_refi/src/mdlib/fftpack.c
- gromacs_4.62_bayesian_saxs_refi/src/mdlib/qm_orca.c
- gromacs_4.62_bayesian_saxs_refi/src/mdlib/nbnxn_search_simd_2xnn.h
- gromacs_4.62_bayesian_saxs_refi/src/mdlib/expanded.c
- gromacs_4.62_bayesian_saxs_refi/src/mdlib/perf_est.c
- gromacs_4.62_bayesian_saxs_refi/src/mdlib/shellfc.c
- gromacs_4.62_bayesian_saxs_refi/src/mdlib/clincs.c
- gromacs_4.62_bayesian_saxs_refi/src/mdlib/genborn.c
- gromacs_4.62_bayesian_saxs_refi/src/mdlib/sim_util.c
- gromacs_4.62_bayesian_saxs_refi/src/mdlib/pme_pp.c
- gromacs_4.62_bayesian_saxs_refi/src/mdlib/adress.c
- gromacs_4.62_bayesian_saxs_refi/src/mdlib/genborn_allvsall.h
- gromacs_4.62_bayesian_saxs_refi/src/mdlib/mdatom.c
- gromacs_4.62_bayesian_saxs_refi/src/mdlib/pull_rotation.c
- gromacs_4.62_bayesian_saxs_refi/src/mdlib/genborn_sse2_double.c
- gromacs_4.62_bayesian_saxs_refi/src/mdlib/pull.c
- gromacs_4.62_bayesian_saxs_refi/src/mdlib/calcvir.c
- gromacs_4.62_bayesian_saxs_refi/src/mdlib/constr.c
- gromacs_4.62_bayesian_saxs_refi/src/mdlib/pme.c
- gromacs_4.62_bayesian_saxs_refi/src/mdlib/iteratedconstraints.c
- gromacs_4.62_bayesian_saxs_refi/src/mdlib/gmx_wallcycle.c
- gromacs_4.62_bayesian_saxs_refi/src/mdlib/nbnxn_atomdata.c
- gromacs_4.62_bayesian_saxs_refi/src/mdlib/genborn_allvsall_sse2_double.c
- gromacs_4.62_bayesian_saxs_refi/src/mdlib/qm_mopac.c
- gromacs_4.62_bayesian_saxs_refi/src/mdlib/fft5d.h
- gromacs_4.62_bayesian_saxs_refi/src/mdlib/mdebin_bar.c
- gromacs_4.62_bayesian_saxs_refi/src/mdlib/groupcoord.h
- gromacs_4.62_bayesian_saxs_refi/src/mdlib/forcerec.c
- gromacs_4.62_bayesian_saxs_refi/src/mdlib/pullutil.c
- gromacs_4.62_bayesian_saxs_refi/src/mdlib/gmx_fft_fftw3.c
- gromacs_4.62_bayesian_saxs_refi/src/mdlib/wall.c
- gromacs_4.62_bayesian_saxs_refi/src/mdlib/domdec_box.c
- gromacs_4.62_bayesian_saxs_refi/src/mdlib/nbnxn_search_simd_4xn.h
- gromacs_4.62_bayesian_saxs_refi/src/mdlib/update.c
- gromacs_4.62_bayesian_saxs_refi/src/mdlib/nbnxn_internal.h
- gromacs_4.62_bayesian_saxs_refi/src/mdlib/fft5d.c
- gromacs_4.62_bayesian_saxs_refi/src/mdlib/nbnxn_atomdata.h
- gromacs_4.62_bayesian_saxs_refi/src/mdlib/coupling.c
- gromacs_4.62_bayesian_saxs_refi/src/mdlib/genborn_allvsall_sse2_double.h
- gromacs_4.62_bayesian_saxs_refi/src/mdlib/mdebin.c
- gromacs_4.62_bayesian_saxs_refi/src/mdlib/init.c
- gromacs_4.62_bayesian_saxs_refi/src/mdlib/qm_gaussian.c
- gromacs_4.62_bayesian_saxs_refi/src/mdlib/genborn_sse2_double.h
- gromacs_4.62_bayesian_saxs_refi/src/mdlib/ns.c
- gromacs_4.62_bayesian_saxs_refi/src/mdlib/gmx_fft.c
- gromacs_4.62_bayesian_saxs_refi/src/mdlib/calcmu.c
- gromacs_4.62_bayesian_saxs_refi/src/mdlib/libmd.pc.cmakein
- gromacs_4.62_bayesian_saxs_refi/src/mdlib/rf_util.c
- gromacs_4.62_bayesian_saxs_refi/src/mdlib/wnblist.c
- gromacs_4.62_bayesian_saxs_refi/src/mdlib/edsam.c
- gromacs_4.62_bayesian_saxs_refi/src/mdlib/genborn_allvsall.c
- gromacs_4.62_bayesian_saxs_refi/src/mdlib/adress.h
- gromacs_4.62_bayesian_saxs_refi/src/mdlib/force.c
- gromacs_4.62_bayesian_saxs_refi/src/mdlib/tpi.c
- gromacs_4.62_bayesian_saxs_refi/src/mdlib/md_support.c
- gromacs_4.62_bayesian_saxs_refi/src/mdlib/CMakeLists.txt
- gromacs_4.62_bayesian_saxs_refi/src/mdlib/domdec_setup.c
- gromacs_4.62_bayesian_saxs_refi/src/mdlib/gmx_fft_acml.c
- gromacs_4.62_bayesian_saxs_refi/src/mdlib/tables.c
- gromacs_4.62_bayesian_saxs_refi/src/mdlib/nsgrid.c
- gromacs_4.62_bayesian_saxs_refi/src/mdlib/groupcoord.c
- gromacs_4.62_bayesian_saxs_refi/src/mdlib/mvxvf.c
- gromacs_4.62_bayesian_saxs_refi/src/mdlib/vsite.c
- gromacs_4.62_bayesian_saxs_refi/src/mdlib/mdebin_bar.h
- gromacs_4.62_bayesian_saxs_refi/src/mdlib/qm_gamess.c
- gromacs_4.62_bayesian_saxs_refi/src/mdlib/stat.c
- gromacs_4.62_bayesian_saxs_refi/src/contrib
- gromacs_4.62_bayesian_saxs_refi/src/contrib/ehdata.c
- gromacs_4.62_bayesian_saxs_refi/src/contrib/openmm_wrapper.cpp
- gromacs_4.62_bayesian_saxs_refi/src/contrib/do_multiprot.c
- gromacs_4.62_bayesian_saxs_refi/src/contrib/anaf.c
- gromacs_4.62_bayesian_saxs_refi/src/contrib/random.c
- gromacs_4.62_bayesian_saxs_refi/src/contrib/testtab.c
- gromacs_4.62_bayesian_saxs_refi/src/contrib/test.c
- gromacs_4.62_bayesian_saxs_refi/src/contrib/FindOpenMM.cmake
- gromacs_4.62_bayesian_saxs_refi/src/contrib/README
- gromacs_4.62_bayesian_saxs_refi/src/contrib/md_openmm.c
- gromacs_4.62_bayesian_saxs_refi/src/contrib/do_shift.c
- gromacs_4.62_bayesian_saxs_refi/src/contrib/mdrun_openmm.c
- gromacs_4.62_bayesian_saxs_refi/src/contrib/compnl.c
- gromacs_4.62_bayesian_saxs_refi/src/contrib/runner_openmm.c
- gromacs_4.62_bayesian_saxs_refi/src/contrib/optwat.c
- gromacs_4.62_bayesian_saxs_refi/src/contrib/BuildMdrunOpenMM.cmake
- gromacs_4.62_bayesian_saxs_refi/src/contrib/ehdata.h
- gromacs_4.62_bayesian_saxs_refi/src/contrib/testfft.c
- gromacs_4.62_bayesian_saxs_refi/src/contrib/ehole.c
- gromacs_4.62_bayesian_saxs_refi/src/contrib/scripts
- gromacs_4.62_bayesian_saxs_refi/src/contrib/scripts/comment-pairs
- gromacs_4.62_bayesian_saxs_refi/src/contrib/scripts/ffamber.rtp
- gromacs_4.62_bayesian_saxs_refi/src/contrib/scripts/sort-hdb
- gromacs_4.62_bayesian_saxs_refi/src/contrib/scripts/ffambernb.itp
- gromacs_4.62_bayesian_saxs_refi/src/contrib/scripts/ffamberbon.itp
- gromacs_4.62_bayesian_saxs_refi/src/contrib/scripts/ffamber.itp
- gromacs_4.62_bayesian_saxs_refi/src/contrib/scripts/ffamber-c.tdb
- gromacs_4.62_bayesian_saxs_refi/src/contrib/scripts/amber2gmxrtp
- gromacs_4.62_bayesian_saxs_refi/src/contrib/scripts/ffamber.atp
- gromacs_4.62_bayesian_saxs_refi/src/contrib/scripts/FF.dat
- gromacs_4.62_bayesian_saxs_refi/src/contrib/scripts/amber2gmxff
- gromacs_4.62_bayesian_saxs_refi/src/contrib/scripts/ffamber.hdb
- gromacs_4.62_bayesian_saxs_refi/src/contrib/scripts/ffamber-n.tdb
- gromacs_4.62_bayesian_saxs_refi/src/contrib/scripts/xlateat.dat
- gromacs_4.62_bayesian_saxs_refi/src/contrib/g_anavel.c
- gromacs_4.62_bayesian_saxs_refi/src/contrib/total.f
- gromacs_4.62_bayesian_saxs_refi/src/contrib/calcfdev.c
- gromacs_4.62_bayesian_saxs_refi/src/contrib/md_openmm.h
- gromacs_4.62_bayesian_saxs_refi/src/contrib/hexamer.c
- gromacs_4.62_bayesian_saxs_refi/src/contrib/copyrgt.c
- gromacs_4.62_bayesian_saxs_refi/src/contrib/gen_table.c
- gromacs_4.62_bayesian_saxs_refi/src/contrib/hrefify.c
- gromacs_4.62_bayesian_saxs_refi/src/contrib/gmx_stats_test.c
- gromacs_4.62_bayesian_saxs_refi/src/contrib/testlr.c
- gromacs_4.62_bayesian_saxs_refi/src/contrib/openmm_gpu_utils.h
- gromacs_4.62_bayesian_saxs_refi/src/contrib/gmx_sdf.c
- gromacs_4.62_bayesian_saxs_refi/src/contrib/pmetest.c
- gromacs_4.62_bayesian_saxs_refi/src/contrib/timefft.c
- gromacs_4.62_bayesian_saxs_refi/src/contrib/openmm_wrapper.h
- gromacs_4.62_bayesian_saxs_refi/src/contrib/intest.f
- gromacs_4.62_bayesian_saxs_refi/src/contrib/fftw
- gromacs_4.62_bayesian_saxs_refi/src/contrib/fftw/CMakeLists.txt
- gromacs_4.62_bayesian_saxs_refi/src/contrib/g_sdf.c
- gromacs_4.62_bayesian_saxs_refi/src/contrib/mkice.c
- gromacs_4.62_bayesian_saxs_refi/src/contrib/CMakeLists.txt
- gromacs_4.62_bayesian_saxs_refi/src/contrib/prfn.c
- gromacs_4.62_bayesian_saxs_refi/src/contrib/openmm_gpu_utils.cu
- gromacs_4.62_bayesian_saxs_refi/src/contrib/test_fatal.c
- gromacs_4.62_bayesian_saxs_refi/src/contrib/ehanal.c
- gromacs_4.62_bayesian_saxs_refi/src/kernel
- gromacs_4.62_bayesian_saxs_refi/src/kernel/calc_verletbuf.c
- gromacs_4.62_bayesian_saxs_refi/src/kernel/repl_ex.c
- gromacs_4.62_bayesian_saxs_refi/src/kernel/genalg.h
- gromacs_4.62_bayesian_saxs_refi/src/kernel/topshake.h
- gromacs_4.62_bayesian_saxs_refi/src/kernel/sorting.h
- gromacs_4.62_bayesian_saxs_refi/src/kernel/pgutil.c
- gromacs_4.62_bayesian_saxs_refi/src/kernel/topexcl.c
- gromacs_4.62_bayesian_saxs_refi/src/kernel/ter_db.c
- gromacs_4.62_bayesian_saxs_refi/src/kernel/topio.h
- gromacs_4.62_bayesian_saxs_refi/src/kernel/gen_vsite.h
- gromacs_4.62_bayesian_saxs_refi/src/kernel/add_par.c
- gromacs_4.62_bayesian_saxs_refi/src/kernel/gctio.c
- gromacs_4.62_bayesian_saxs_refi/src/kernel/g_protonate.c
- gromacs_4.62_bayesian_saxs_refi/src/kernel/pme_loadbal.h
- gromacs_4.62_bayesian_saxs_refi/src/kernel/h_db.c
- gromacs_4.62_bayesian_saxs_refi/src/kernel/sorting.c
- gromacs_4.62_bayesian_saxs_refi/src/kernel/topshake.c
- gromacs_4.62_bayesian_saxs_refi/src/kernel/genalg.c
- gromacs_4.62_bayesian_saxs_refi/src/kernel/resall.c
- gromacs_4.62_bayesian_saxs_refi/src/kernel/g_luck.c
- gromacs_4.62_bayesian_saxs_refi/src/kernel/calc_verletbuf.h
- gromacs_4.62_bayesian_saxs_refi/src/kernel/repl_ex.h
- gromacs_4.62_bayesian_saxs_refi/src/kernel/nm2type.c
- gromacs_4.62_bayesian_saxs_refi/src/kernel/h_db.h
- gromacs_4.62_bayesian_saxs_refi/src/kernel/xutils.c
- gromacs_4.62_bayesian_saxs_refi/src/kernel/pme_loadbal.c
- gromacs_4.62_bayesian_saxs_refi/src/kernel/hackblock.c
- gromacs_4.62_bayesian_saxs_refi/src/kernel/add_par.h
- gromacs_4.62_bayesian_saxs_refi/src/kernel/gen_vsite.c
- gromacs_4.62_bayesian_saxs_refi/src/kernel/topio.c
- gromacs_4.62_bayesian_saxs_refi/src/kernel/topexcl.h
- gromacs_4.62_bayesian_saxs_refi/src/kernel/pgutil.h
- gromacs_4.62_bayesian_saxs_refi/src/kernel/ter_db.h
- gromacs_4.62_bayesian_saxs_refi/src/kernel/topdef.h
- gromacs_4.62_bayesian_saxs_refi/src/kernel/g_x2top.c
- gromacs_4.62_bayesian_saxs_refi/src/kernel/compute_io.h
- gromacs_4.62_bayesian_saxs_refi/src/kernel/toputil.c
- gromacs_4.62_bayesian_saxs_refi/src/kernel/hizzie.h
- gromacs_4.62_bayesian_saxs_refi/src/kernel/topdirs.c
- gromacs_4.62_bayesian_saxs_refi/src/kernel/convparm.c
- gromacs_4.62_bayesian_saxs_refi/src/kernel/gpp_atomtype.c
- gromacs_4.62_bayesian_saxs_refi/src/kernel/toppush.h
- gromacs_4.62_bayesian_saxs_refi/src/kernel/ionize.c
- gromacs_4.62_bayesian_saxs_refi/src/kernel/readir.h
- gromacs_4.62_bayesian_saxs_refi/src/kernel/gpp_tomorse.h
- gromacs_4.62_bayesian_saxs_refi/src/kernel/runner.c
- gromacs_4.62_bayesian_saxs_refi/src/kernel/mdrun.c
- gromacs_4.62_bayesian_saxs_refi/src/kernel/libgmxpreprocess.pc.cmakein
- gromacs_4.62_bayesian_saxs_refi/src/kernel/genhydro.c
- gromacs_4.62_bayesian_saxs_refi/src/kernel/fflibutil.c
- gromacs_4.62_bayesian_saxs_refi/src/kernel/readadress.c
- gromacs_4.62_bayesian_saxs_refi/src/kernel/gmxdump.c
- gromacs_4.62_bayesian_saxs_refi/src/kernel/membed.h
- gromacs_4.62_bayesian_saxs_refi/src/kernel/vsite_parm.c
- gromacs_4.62_bayesian_saxs_refi/src/kernel/xlate.c
- gromacs_4.62_bayesian_saxs_refi/src/kernel/gpp_bond_atomtype.h
- gromacs_4.62_bayesian_saxs_refi/src/kernel/specbond.h
- gromacs_4.62_bayesian_saxs_refi/src/kernel/tpbcmp.h
- gromacs_4.62_bayesian_saxs_refi/src/kernel/pdb2gmx.c
- gromacs_4.62_bayesian_saxs_refi/src/kernel/genhydro.h
- gromacs_4.62_bayesian_saxs_refi/src/kernel/readpull.c
- gromacs_4.62_bayesian_saxs_refi/src/kernel/readrot.c
- gromacs_4.62_bayesian_saxs_refi/src/kernel/readir.c
- gromacs_4.62_bayesian_saxs_refi/src/kernel/ionize.h
- gromacs_4.62_bayesian_saxs_refi/src/kernel/pdb2top.c
- gromacs_4.62_bayesian_saxs_refi/src/kernel/toppush.c
- gromacs_4.62_bayesian_saxs_refi/src/kernel/xmdrun.h
- gromacs_4.62_bayesian_saxs_refi/src/kernel/topdirs.h
- gromacs_4.62_bayesian_saxs_refi/src/kernel/hizzie.c
- gromacs_4.62_bayesian_saxs_refi/src/kernel/convparm.h
- gromacs_4.62_bayesian_saxs_refi/src/kernel/compute_io.c
[truncated: 2,994 more entries]
