# Supplementary material for: Bayesian refinement of protein structures and ensembles against SAXS data using molecular dynamics
Source: PLoS Comput Biol. 2017 Oct 18;13(10):e1005800. doi: 10.1371/journal.pcbi.1005800 (PMC5662244; doi:10.1371/journal.pcbi.1005800)
Supplement: S1 Archive — (BZ2) [file pcbi.1005800.s011.tar.bz2 › gromacs_4.62_bayesian_saxs_refi/README]

THIS IS A MODFIED VERSION OF GROMACS 4.62 USED FOR BAYESIAN REFINEMENT
OF PROTEIN STRUCTURES AND ENSEMBLES AGAINST SAXS DATA, AS PUBLISHED IN

SHEVCHUK AND HUB, PLOS COMPUT BIOL, 2017

IF YOU PLAN TO USE THIS METHOD, WE STRONLGY RECOMMEND TO GET A MORE RECENT
VERION OF THE CODE FROM THE AUTHORS. THIS CODE IS PROVIDED MERELY FOR
REPRODUCIBILTY PURPOSES.

THIS IS NOT OFFICIAL GROMACS!

Roman Shevchuk and Jochen S. Hub, April 2017

**********************************************************************

               Welcome to the official version of GROMACS!

If you are familiar with Unix, it should be fairly trivial to compile and
install GROMACS. GROMACS uses only the CMake build sytem, and our
installation guide can be found at
http://www.gromacs.org/Documentation/Installation_Instructions.

Of course we will do our utmost to help you with any problems, but PLEASE 
READ THE INSTALLATION INSTRUCTIONS BEFORE CONTACTING US!

There are also several other online resources available from the homepage, 
and special information for developers.

If you are a developer, or change the source for any other reason, check
out http://www.gromacs.org/Developer_Zone.

                               * * * * *

GROMACS is free software, distributed under the GNU General Public License. 
However, scientific software is a little special compared to most other 
programs. Both you, we, and all other GROMACS users depend on the quality
of the code, and when we find bugs (every piece of software has them) it
is crucial that we can correct it and say that it was fixed in version X of 
the file or package release. For the same reason, it is important that you
can reproduce other people's result from a certain GROMACS version. 

The easiest way to avoid this kind of problems is to get your modifications
included in the main distribution. We'll be happy to consider any decent 
code. If it's a separate program it can probably be included in the contrib 
directory straight away (not supported by us), but for major changes in the 
main code we appreciate if you first test that it works with (and without) 
MPI, threads, double precision, etc.

If you still want to distribute a modified version or use part of GROMACS
in your own program, remember that the entire project must be licensed
according to the requirements of the LGPL v2.1 license under which you
received this copy of GROMACS. We request that it must clearly be labeled as
derived work. It should not use the name "official GROMACS", and make
sure support questions are directed to you instead of the GROMACS developers.
Sorry for the hard wording, but it is meant to protect YOUR reseach results!

                               * * * * *

The development of GROMACS is mainly funded by academic research grants. 
To help us fund development, we humbly ask that you cite the GROMACS papers:

* GROMACS: A message-passing parallel molecular dynamics implementation
  H.J.C. Berendsen, D. van der Spoel and R. van Drunen
  Comp. Phys. Comm. 91, 43-56 (1995)
  DOI: 10.1016/0010-4655(95)00042-E
 
* GROMACS 4: Algorithms for highly efficient, load-balanced, and scalable
  molecular simulation
  B. Hess and C. Kutzner and D. van der Spoel and E. Lindahl
  J. Chem. Theory Comput. 4 (2008) pp. 435-447
  DOI: 10.1021/ct700301q

* GROMACS 4.5: a high-throughput and highly parallel open source
  molecular simulation toolkit
  Sander Pronk, Szilárd Páll, Roland Schulz, Per Larsson, Pär Bjelkmar,
  Rossen Apostolov, Michael R. Shirts, Jeremy C. Smith, Peter M. Kasson,
  David van der Spoel, Berk Hess, Erik Lindahl.
  Bioinformatics (2013)
  DOI: 10.1093/bioinformatics/btt055

There are a lot of cool features we'd like to include in future versions,
but our resources are limited. All kinds of donations are welcome, both in 
form of code, hardware and funding! Industrial users who choose to pay
for a license pro bono (it is still LGPL and can be redistributed freely) or
contribute in other ways are listed as GROMACS supporters on our webpages. 
Don't hesitate to contact us at gromacs@gromacs.org if you are interested.


                       Good luck with your simulations!

                              The GROMACS Crew
