# Supplementary material for: Bayesian refinement of protein structures and ensembles against SAXS data using molecular dynamics
Source: PLoS Comput Biol. 2017 Oct 18;13(10):e1005800. doi: 10.1371/journal.pcbi.1005800 (PMC5662244; doi:10.1371/journal.pcbi.1005800)
Supplement: S1 Archive — (BZ2) [file pcbi.1005800.s011.tar.bz2 › gromacs_4.62_bayesian_saxs_refi/admin/InstallWelcome.txt]

This installer will place the Gromacs command line tools in the default location, which is typically /usr/local/gromacs for Unix, Mac, and Linux, and a location like C:\Program Files\gromacs on Windows.
