# Supplementary material for: Bayesian refinement of protein structures and ensembles against SAXS data using molecular dynamics
Source: PLoS Comput Biol. 2017 Oct 18;13(10):e1005800. doi: 10.1371/journal.pcbi.1005800 (PMC5662244; doi:10.1371/journal.pcbi.1005800)
Supplement: S1 Archive — (BZ2) [file pcbi.1005800.s011.tar.bz2 › gromacs_4.62_bayesian_saxs_refi/admin/GerritBuild.bat]

mkdir releng
cd releng
git init && git fetch git://git.gromacs.org/releng.git refs/heads/4.6.0 && git checkout -q -f FETCH_HEAD && cd .. && python -u releng/GerritBuild.py
