# Supplementary material for: Bayesian refinement of protein structures and ensembles against SAXS data using molecular dynamics
Source: PLoS Comput Biol. 2017 Oct 18;13(10):e1005800. doi: 10.1371/journal.pcbi.1005800 (PMC5662244; doi:10.1371/journal.pcbi.1005800)
Supplement: S1 Archive — (BZ2) [file pcbi.1005800.s011.tar.bz2 › gromacs_4.62_bayesian_saxs_refi/README_BAYESIAN_SAXS_REFINEMENT]

THIS IS A MODFIED VERSION OF GROMACS 4.62 USED FOR BAYESIAN REFINEMENT
OF PROTEIN STRUCTURES AND ENSEMBLES AGAINST SAXS DATA, AS PUBLISHED IN

SHEVCHUK AND HUB, PLOS COMPUT BIOL, 2017

IF YOU PLAN TO USE THIS METHOD, WE STRONLGY RECOMMEND TO GET A MORE RECENT
VERION OF THE CODE FROM THE AUTHORS. THIS CODE IS PROVIDED MERELY FOR
REPRODUCIBILTY PURPOSES.

THIS IS NOT OFFICIAL GROMACS!

Roman Shevchuk and Jochen S. Hub, April 2017
