# Supplementary material for: Bayesian refinement of protein structures and ensembles against SAXS data using molecular dynamics
Source: PLoS Comput Biol. 2017 Oct 18;13(10):e1005800. doi: 10.1371/journal.pcbi.1005800 (PMC5662244; doi:10.1371/journal.pcbi.1005800)
Supplement: S1 Archive — (BZ2) [file pcbi.1005800.s011.tar.bz2 › gromacs_4.62_bayesian_saxs_refi/bootstrap]

#!/bin/sh
# This is a stub script to help developers during the final
# part of the change-over from autotools to CMake.

echo "\
The use of autotools for installing GROMACS is deprecated for 4.6 onwards
Please switch to CMake. Check out
http://www.gromacs.org/Documentation/Installation_Instructions
for instructions."
