# Supplementary material for: Bayesian refinement of protein structures and ensembles against SAXS data using molecular dynamics
Source: PLoS Comput Biol. 2017 Oct 18;13(10):e1005800. doi: 10.1371/journal.pcbi.1005800 (PMC5662244; doi:10.1371/journal.pcbi.1005800)
Supplement: S1 Archive — (BZ2) [file pcbi.1005800.s011.tar.bz2 › gromacs_4.62_bayesian_saxs_refi/tests/CMakeLists.txt]

#
# This file is part of the GROMACS molecular simulation package.
#
# Copyright (c) 2012,2013, by the GROMACS development team, led by
# David van der Spoel, Berk Hess, Erik Lindahl, and including many
# others, as listed in the AUTHORS file in the top-level source
# directory and at http://www.gromacs.org.
#
# GROMACS is free software; you can redistribute it and/or
# modify it under the terms of the GNU Lesser General Public License
# as published by the Free Software Foundation; either version 2.1
# of the License, or (at your option) any later version.
#
# GROMACS is distributed in the hope that it will be useful,
# but WITHOUT ANY WARRANTY; without even the implied warranty of
# MERCHANTABILITY or FITNESS FOR A PARTICULAR PURPOSE.  See the GNU
# Lesser General Public License for more details.
#
# You should have received a copy of the GNU Lesser General Public
# License along with GROMACS; if not, see
# http://www.gnu.org/licenses, or write to the Free Software Foundation,
# Inc., 51 Franklin Street, Fifth Floor, Boston, MA  02110-1301  USA.
#
# If you want to redistribute modifications to GROMACS, please
# consider that scientific software is very special. Version
# control is crucial - bugs must be traceable. We will be happy to
# consider code for inclusion in the official distribution, but
# derived work must not be called official GROMACS. Details are found
# in the README & COPYING files - if they are missing, get the
# official version at http://www.gromacs.org.
#
# To help us fund GROMACS development, we humbly ask that you cite
# the research papers on the package. Check out http://www.gromacs.org.
#
set(REGRESSIONTEST_PATH "" CACHE PATH "Directory containing regressiontests")
mark_as_advanced(REGRESSIONTEST_PATH)
option(REGRESSIONTEST_DOWNLOAD
    "Automatically download regressiontests. Tests can be run with ctest." no)
if(REGRESSIONTEST_DOWNLOAD AND CMAKE_VERSION VERSION_LESS "2.8.2")
    message(WARNING "REGRESSIONTEST_DOWNLOAD requires cmake >=2.8.2. Please update cmake or manually download the regressiontests.")
    set(REGRESSIONTEST_DOWNLOAD FALSE CACHE BOOL 
        "REGRESSIONTEST_DOWNLOAD not supported with cmake ${CMAKE_VERSION}" FORCE)
endif()
if(REGRESSIONTEST_DOWNLOAD)
    if(NOT REGRESSIONTEST_VERSION)
        message(FATAL_ERROR "The configuration files do not specify what regressiontests tarball is suitable for automated download and testing. Please obtain and use a suitable set of tests yourself.")
    endif()
    set(REGRESSIONTEST_URL
        http://gerrit.gromacs.org/download/regressiontests-${REGRESSIONTEST_VERSION}.tar.gz)
    set(REGRESSIONTEST_FILE "${CMAKE_CURRENT_BINARY_DIR}/regressiontests.tgz")
    message("Downloading: ${REGRESSIONTEST_URL}")
    file(DOWNLOAD ${REGRESSIONTEST_URL} "${REGRESSIONTEST_FILE}" SHOW_PROGRESS STATUS status LOG log)
    list(GET status 0 status_code)
    list(GET status 1 status_string)
    
    if(NOT status_code EQUAL 0)
        message(FATAL_ERROR "error: downloading '${REGRESSIONTEST_URL}' failed
status_code: ${status_code}
status_string: ${status_string}
log: ${log}")
    endif()

    set(REGRESSIONTEST_PATH
        "${CMAKE_CURRENT_BINARY_DIR}/regressiontests-${REGRESSIONTEST_VERSION}"
        CACHE PATH "Path to auto-downloaded regressiontests" FORCE)
    file(REMOVE_RECURSE "${REGRESSIONTEST_PATH}") #delete potential prior folder
    execute_process(COMMAND ${CMAKE_COMMAND} -E tar xf "${REGRESSIONTEST_FILE}"
        WORKING_DIRECTORY "${CMAKE_CURRENT_BINARY_DIR}")
    if(NOT EXISTS ${REGRESSIONTEST_PATH}/gmxtest.pl)
        message(FATAL_ERROR "Download incorrect. Doesn't contain required gmxtest.pl")
    endif()
    set(REGRESSIONTEST_DOWNLOAD OFF CACHE BOOL "Tests already downloaded. Set to yes to download again" FORCE)
endif()

if(REGRESSIONTEST_PATH AND (GMX_BLUEGENE OR CMAKE_CROSSCOMPILING OR CMAKE_CONFIGURATION_TYPES))
    #Bluegene requires us to compile both front-end and back-end binaries (single build is insufficient)
    message(WARNING 
        "With cross-compiling or multi-configuration generators (e.g. Visual Studio), running regressiontests from build system is not supported. Please run gmxtest.pl directly.")
    set(REGRESSIONTEST_PATH OFF CACHE BOOL 
        "With cross-compiling or multi-configuration generators, running regressiontests from build system is not supported." FORCE)
endif()

if(REGRESSIONTEST_PATH)
    if(NOT EXISTS ${REGRESSIONTEST_PATH}/gmxtest.pl)
        message(FATAL_ERROR
            "REGRESSIONTEST_PATH invalid. The path needs to contain gmxtest.pl.")
    endif()
    if(GMX_DOUBLE)
        list(APPEND ARGS -double)
    endif()
    if(GMX_LIB_MPI AND NOT MPIEXEC) #autodetection failed or CC=mpicc was used
        message(WARNING
            "Please set MPIEXEC. Otherwise mpirun is assumed for runnings tests.")
    endif()
    if(GMX_LIB_MPI)
        set(GMX_TEST_NUMBER_PROCS 8 CACHE STRING "Number of processors used for testing")
        mark_as_advanced(GMX_TEST_NUMBER_PROCS)
        list(APPEND ARGS -np ${GMX_TEST_NUMBER_PROCS})
        if(MPIEXEC)
            list(APPEND ARGS -mpirun ${MPIEXEC})
        endif()
        #We should use MPIEXEC_NUMPROC_FLAG but gmxtest.pl doesn't let us pass it
    endif()
    if(GMX_BINARY_SUFFIX)
        list(APPEND ARGS -suffix ${GMX_BINARY_SUFFIX})
    endif()
    #crosscompile is only used to disable checking whether binaries work
    #given that we know they are there and that mdrun might not be exectuable
    #(e.g. Cray) we enable it.
    list(APPEND ARGS -crosscompile)

    set(REGRESSIONTEST_EXTRA_ARGS "" CACHE STRING 
        "Extra arguments passed to gmxtest")
    mark_as_advanced(REGRESSIONTEST_EXTRA_ARGS)
    list(APPEND ARGS ${REGRESSIONTEST_EXTRA_ARGS})

    list(APPEND ARGS -noverbose -nosuffix)

    if(GMX_NATIVE_WINDOWS)
        set(PATH_SEPARATOR "\\;")
        #replacing \ with / shouldn't be neccessary. But otherwise "..\bin\;c:\.."
        #gets turned into "...\bin\\c:\.." don't know why and don't have a better
        #workaround. This workaround doesn't hurt.
        string(REPLACE "\\" "/" PATH "$ENV{PATH}")
        #protect ; (don't treat as list)
        string(REPLACE ";" "\\;" PATH "${PATH}")
    else()
        set(PATH_SEPARATOR ":")
        set(PATH "$ENV{PATH}")
    endif()

    foreach(FOLDER kernel tools gmxlib mdlib) #lib folders might be needed for
        #e.g. DLLs. For GMX paths native ("\") is needed for GMXLIB detection
        file(TO_NATIVE_PATH "${CMAKE_BINARY_DIR}/src/${FOLDER}" DIR)
        set(PATH "${DIR}${PATH_SEPARATOR}${PATH}")
    endforeach()

    find_program(PERL_EXECUTABLE NAMES "perl")
    mark_as_advanced(PERL_EXECUTABLE)

    if (NOT PERL_EXECUTABLE)
        message(FATAL_ERROR "Perl not found. Install perl, set PERL_EXECUTABLE to the perl location, or unset REGRESSIONTEST_PATH to disable testing.")
    endif()

    #currently not testing tools because they don't contain any useful tests
    foreach(subtest simple complex kernel freeenergy pdb2gmx)
        add_test(NAME regressiontests/${subtest}
            #windows requires the command to be perl and not the script
            COMMAND perl "${REGRESSIONTEST_PATH}/gmxtest.pl" ${subtest} ${ARGS})
        set_tests_properties(regressiontests/${subtest} PROPERTIES
            ENVIRONMENT "PATH=${PATH};GMXLIB=${CMAKE_SOURCE_DIR}/share/top")
    endforeach()
endif()
