# Supplementary material for: Bayesian refinement of protein structures and ensembles against SAXS data using molecular dynamics
Source: PLoS Comput Biol. 2017 Oct 18;13(10):e1005800. doi: 10.1371/journal.pcbi.1005800 (PMC5662244; doi:10.1371/journal.pcbi.1005800)
Supplement: S1 Archive — (BZ2) [file pcbi.1005800.s011.tar.bz2 › gromacs_4.62_bayesian_saxs_refi/scripts/GMXRC.cmakein]

# This is a convenience script to determine which
# type of shell you have, and then run GMXRC.[csh|bash|zsh]
# from the Gromacs binary directory.
#
# If you only use one shell you can copy that GMXRC.* instead.


# only csh/tcsh set the variable $shell (note: lower case!)
test $shell && goto CSH

# if we got here, shell is bsh/bash/zsh/ksh
# bsh cannot remove part of a variable with %%
shtst="A.B"
if [ "`(echo ${shtst%%.*}) 2>/dev/null`" = A ]; then

  # shell is bash/zsh/ksh
  # bash/zsh use $[...] for arithmetic evaluation, ksh doesn't
  if [ "`echo $[0+1]`" = 1 ]; then
    
    # shell is zsh/bash
    # zsh can test if the variable shtst is set with ${+shtst}
    if [ "`(echo ${+shtst}) 2>/dev/null`" = 1 ]; then
      # shell is zsh
      source @BIN_INSTALL_DIR@/GMXRC.zsh
    else  
      # shell is bash
      source @BIN_INSTALL_DIR@/GMXRC.bash      
    fi

  else    
    # shell is ksh - use bash setup, completions won't be read.
     . @BIN_INSTALL_DIR@/GMXRC.bash
  fi
  return
else
  # shell is bsh - use bash setup, completions won't be read.
  . @BIN_INSTALL_DIR@/GMXRC.bash
  exit
fi

# csh/tcsh jump here

CSH:
source @BIN_INSTALL_DIR@/GMXRC.csh
