# Supplementary material for: Bayesian refinement of protein structures and ensembles against SAXS data using molecular dynamics
Source: PLoS Comput Biol. 2017 Oct 18;13(10):e1005800. doi: 10.1371/journal.pcbi.1005800 (PMC5662244; doi:10.1371/journal.pcbi.1005800)
Supplement: S1 Archive — (BZ2) [file pcbi.1005800.s011.tar.bz2 › gromacs_4.62_bayesian_saxs_refi/scripts/checkheaders.sh]

#! /bin/bash

incldir="../include"
rm -f gromacs
ln -s $incldir gromacs

if [ -z "$1" ]; then
  files=$(cd $incldir; find -name "*.h" | sed 's/^\./gromacs/')
else
  files="$@"
fi

for i in $files; do
  echo $i
  cat << EOF > t.c
#include <$i>
int main(){
  return 0;
}
EOF
  gcc -I. -c t.c -D bool=int || echo "Failed"
done
rm -f gromacs t.[co]
