# Supplementary material for: Bayesian refinement of protein structures and ensembles against SAXS data using molecular dynamics
Source: PLoS Comput Biol. 2017 Oct 18;13(10):e1005800. doi: 10.1371/journal.pcbi.1005800 (PMC5662244; doi:10.1371/journal.pcbi.1005800)
Supplement: S1 Archive — (BZ2) [file pcbi.1005800.s011.tar.bz2 › gromacs_4.62_bayesian_saxs_refi/scripts/completion.zsh]

compctl  -x 's[-]' -s " f s n ssdump map o sc a ta aa h version nice b e dt tu w xvg sss ver" - 'c[-1,-tu]' -s " fs ps ns us ms s" - 'c[-1,-xvg]' -s " xmgrace xmgr none" - 'c[-1,-f]' -g '*.(xtc|trr|cpt|trj|gro|g96|pdb|g87)(|.gz|.Z) *(/)' - 'c[-1,-s]' -g '*.(tpr|tpb|tpa|gro|g96|pdb|brk|ent)(|.gz|.Z) *(/)' - 'c[-1,-n]' -g '*.ndx(|.gz|.Z) *(/)' - 'c[-1,-ssdump]' -g '*.dat(|.gz|.Z) *(/)' - 'c[-1,-map]' -g '*.map(|.gz|.Z) *(/)' - 'c[-1,-o]' -g '*.xpm(|.gz|.Z) *(/)' - 'c[-1,-sc]' -g '*.xvg(|.gz|.Z) *(/)' - 'c[-1,-a]' -g '*.xpm(|.gz|.Z) *(/)' - 'c[-1,-ta]' -g '*.xvg(|.gz|.Z) *(/)' - 'c[-1,-aa]' -g '*.xvg(|.gz|.Z) *(/)' -- do_dssp
compctl  -x 's[-]' -s " f n o mead bf h version nice w ndef bt box angles d c center aligncenter align translate rotate princ scale density pbc resnr grasp rvdw sig56 vdwread atom legend label conect" - 'c[-1,-bt]' -s " triclinic cubic dodecahedron octahedron" - 'c[-1,-f]' -g '*.(gro|g96|pdb|brk|ent|esp|xyz|tpr|tpb|tpa)(|.gz|.Z) *(/)' - 'c[-1,-n]' -g '*.ndx(|.gz|.Z) *(/)' - 'c[-1,-o]' -g '*.(gro|g96|pdb|brk|ent|esp|xyz)(|.gz|.Z) *(/)' - 'c[-1,-mead]' -g '*.pqr(|.gz|.Z) *(/)' - 'c[-1,-bf]' -g '*.dat(|.gz|.Z) *(/)' -- editconf
compctl  -x 's[-]' -s " f o h version nice b e dt offset settime nosort rmdh scalefac noerror" - 'c[-1,-f]' -g '*.edr(|.gz|.Z) *(/)' - 'c[-1,-o]' -g '*.edr(|.gz|.Z) *(/)' -- eneconv
compctl  -x 's[-]' -s " f ox od of g h version nice xvg free norms cutoff" - 'c[-1,-xvg]' -s " xmgrace xmgr none" - 'c[-1,-f]' -g '*.pdb(|.gz|.Z) *(/)' - 'c[-1,-ox]' -g '*.pdb(|.gz|.Z) *(/)' - 'c[-1,-od]' -g '*.xvg(|.gz|.Z) *(/)' - 'c[-1,-of]' -g '*.xvg(|.gz|.Z) *(/)' - 'c[-1,-g]' -g '*.log(|.gz|.Z) *(/)' -- g_anadock
compctl  -x 's[-]' -s " v v2 f s n eig eig2 comp rmsf proj 2d 3d filt extr over inpr h version nice b e dt tu w xvg first last skip max nframes split entropy temp nevskip" - 'c[-1,-tu]' -s " fs ps ns us ms s" - 'c[-1,-xvg]' -s " xmgrace xmgr none" - 'c[-1,-v]' -g '*.(trr|cpt|trj)(|.gz|.Z) *(/)' - 'c[-1,-v2]' -g '*.(trr|cpt|trj)(|.gz|.Z) *(/)' - 'c[-1,-f]' -g '*.(xtc|trr|cpt|trj|gro|g96|pdb|g87)(|.gz|.Z) *(/)' - 'c[-1,-s]' -g '*.(tpr|tpb|tpa|gro|g96|pdb|brk|ent)(|.gz|.Z) *(/)' - 'c[-1,-n]' -g '*.ndx(|.gz|.Z) *(/)' - 'c[-1,-eig]' -g '*.xvg(|.gz|.Z) *(/)' - 'c[-1,-eig2]' -g '*.xvg(|.gz|.Z) *(/)' - 'c[-1,-comp]' -g '*.xvg(|.gz|.Z) *(/)' - 'c[-1,-rmsf]' -g '*.xvg(|.gz|.Z) *(/)' - 'c[-1,-proj]' -g '*.xvg(|.gz|.Z) *(/)' - 'c[-1,-2d]' -g '*.xvg(|.gz|.Z) *(/)' - 'c[-1,-3d]' -g '*.(gro|g96|pdb|brk|ent|esp|xyz)(|.gz|.Z) *(/)' - 'c[-1,-filt]' -g '*.(xtc|trr|cpt|trj|gro|g96|pdb|g87)(|.gz|.Z) *(/)' - 'c[-1,-extr]' -g '*.(xtc|trr|cpt|trj|gro|g96|pdb|g87)(|.gz|.Z) *(/)' - 'c[-1,-over]' -g '*.xvg(|.gz|.Z) *(/)' - 'c[-1,-inpr]' -g '*.xpm(|.gz|.Z) *(/)' -- g_anaeig
compctl  -x 's[-]' -s " f ac msd cc dist av ee bal g h version nice w xvg notime b e n d bw errbar integrate aver_start xydy regression luzar temp fitstart fitend smooth filter power nosubav oneacf acflen nonormalize P fitfn ncskip beginfit endfit" - 'c[-1,-xvg]' -s " xmgrace xmgr none" - 'c[-1,-errbar]' -s " none stddev error 90" - 'c[-1,-P]' -s " 0 1 2 3" - 'c[-1,-fitfn]' -s " none exp aexp exp_exp vac exp5 exp7 exp9 erffit" - 'c[-1,-f]' -g '*.xvg(|.gz|.Z) *(/)' - 'c[-1,-ac]' -g '*.xvg(|.gz|.Z) *(/)' - 'c[-1,-msd]' -g '*.xvg(|.gz|.Z) *(/)' - 'c[-1,-cc]' -g '*.xvg(|.gz|.Z) *(/)' - 'c[-1,-dist]' -g '*.xvg(|.gz|.Z) *(/)' - 'c[-1,-av]' -g '*.xvg(|.gz|.Z) *(/)' - 'c[-1,-ee]' -g '*.xvg(|.gz|.Z) *(/)' - 'c[-1,-bal]' -g '*.xvg(|.gz|.Z) *(/)' - 'c[-1,-g]' -g '*.log(|.gz|.Z) *(/)' -- g_analyze
compctl  -x 's[-]' -s " f n od ov of ot oh oc or h version nice b e dt w xvg type all binwidth noperiodic chandler avercorr acflen nonormalize P fitfn ncskip beginfit endfit" - 'c[-1,-xvg]' -s " xmgrace xmgr none" - 'c[-1,-type]' -s " angle dihedral improper ryckaert-bellemans" - 'c[-1,-P]' -s " 0 1 2 3" - 'c[-1,-fitfn]' -s " none exp aexp exp_exp vac exp5 exp7 exp9 erffit" - 'c[-1,-f]' -g '*.(xtc|trr|cpt|trj|gro|g96|pdb|g87)(|.gz|.Z) *(/)' - 'c[-1,-n]' -g '*.ndx(|.gz|.Z) *(/)' - 'c[-1,-od]' -g '*.xvg(|.gz|.Z) *(/)' - 'c[-1,-ov]' -g '*.xvg(|.gz|.Z) *(/)' - 'c[-1,-of]' -g '*.xvg(|.gz|.Z) *(/)' - 'c[-1,-ot]' -g '*.xvg(|.gz|.Z) *(/)' - 'c[-1,-oh]' -g '*.xvg(|.gz|.Z) *(/)' - 'c[-1,-oc]' -g '*.xvg(|.gz|.Z) *(/)' - 'c[-1,-or]' -g '*.trr(|.gz|.Z) *(/)' -- g_angle
compctl  -x 's[-]' -s " f g o oi oh h version nice w xvg b e temp prec nbmin nbmax nbin extp" - 'c[-1,-xvg]' -s " xmgrace xmgr none" - 'c[-1,-f]' -g '*.xvg(|.gz|.Z) *(/)' - 'c[-1,-g]' -g '*.edr(|.gz|.Z) *(/)' - 'c[-1,-o]' -g '*.xvg(|.gz|.Z) *(/)' - 'c[-1,-oi]' -g '*.xvg(|.gz|.Z) *(/)' - 'c[-1,-oh]' -g '*.xvg(|.gz|.Z) *(/)' -- g_bar
compctl  -x 's[-]' -s " f n s o l d h version nice b e dt w xvg blen tol noaver noaverdist" - 'c[-1,-xvg]' -s " xmgrace xmgr none" - 'c[-1,-f]' -g '*.(xtc|trr|cpt|trj|gro|g96|pdb|g87)(|.gz|.Z) *(/)' - 'c[-1,-n]' -g '*.ndx(|.gz|.Z) *(/)' - 'c[-1,-s]' -g '*.(tpr|tpb|tpa|gro|g96|pdb|brk|ent)(|.gz|.Z) *(/)' - 'c[-1,-o]' -g '*.xvg(|.gz|.Z) *(/)' - 'c[-1,-l]' -g '*.log(|.gz|.Z) *(/)' - 'c[-1,-d]' -g '*.xvg(|.gz|.Z) *(/)' -- g_bond
compctl  -x 's[-]' -s " f s n ol od oz ot otr otl ok okr okl oa h version nice b e dt tu xvg na z" - 'c[-1,-tu]' -s " fs ps ns us ms s" - 'c[-1,-xvg]' -s " xmgrace xmgr none" - 'c[-1,-f]' -g '*.(xtc|trr|cpt|trj|gro|g96|pdb|g87)(|.gz|.Z) *(/)' - 'c[-1,-s]' -g '*.(tpr|tpb|tpa|gro|g96|pdb|brk|ent)(|.gz|.Z) *(/)' - 'c[-1,-n]' -g '*.ndx(|.gz|.Z) *(/)' - 'c[-1,-ol]' -g '*.xvg(|.gz|.Z) *(/)' - 'c[-1,-od]' -g '*.xvg(|.gz|.Z) *(/)' - 'c[-1,-oz]' -g '*.xvg(|.gz|.Z) *(/)' - 'c[-1,-ot]' -g '*.xvg(|.gz|.Z) *(/)' - 'c[-1,-otr]' -g '*.xvg(|.gz|.Z) *(/)' - 'c[-1,-otl]' -g '*.xvg(|.gz|.Z) *(/)' - 'c[-1,-ok]' -g '*.xvg(|.gz|.Z) *(/)' - 'c[-1,-okr]' -g '*.xvg(|.gz|.Z) *(/)' - 'c[-1,-okl]' -g '*.xvg(|.gz|.Z) *(/)' - 'c[-1,-oa]' -g '*.pdb(|.gz|.Z) *(/)' -- g_bundle
compctl  -x 's[-]' -s " s f o p ss jc corr g ot oh rt cp h version nice b e dt w xvg r0 phi psi omega rama viol noperiodic all rad shift binwidth core_rotamer maxchi nonormhisto ramomega bfact chi_prod HChi bmax acflen nonormalize P fitfn ncskip beginfit endfit" - 'c[-1,-xvg]' -s " xmgrace xmgr none" - 'c[-1,-maxchi]' -s " 0 1 2 3 4 5 6" - 'c[-1,-P]' -s " 0 1 2 3" - 'c[-1,-fitfn]' -s " none exp aexp exp_exp vac exp5 exp7 exp9 erffit" - 'c[-1,-s]' -g '*.(gro|g96|pdb|brk|ent|esp|xyz|tpr|tpb|tpa)(|.gz|.Z) *(/)' - 'c[-1,-f]' -g '*.(xtc|trr|cpt|trj|gro|g96|pdb|g87)(|.gz|.Z) *(/)' - 'c[-1,-o]' -g '*.xvg(|.gz|.Z) *(/)' - 'c[-1,-p]' -g '*.pdb(|.gz|.Z) *(/)' - 'c[-1,-ss]' -g '*.dat(|.gz|.Z) *(/)' - 'c[-1,-jc]' -g '*.xvg(|.gz|.Z) *(/)' - 'c[-1,-corr]' -g '*.xvg(|.gz|.Z) *(/)' - 'c[-1,-g]' -g '*.log(|.gz|.Z) *(/)' - 'c[-1,-ot]' -g '*.xvg(|.gz|.Z) *(/)' - 'c[-1,-oh]' -g '*.xvg(|.gz|.Z) *(/)' - 'c[-1,-rt]' -g '*.xvg(|.gz|.Z) *(/)' - 'c[-1,-cp]' -g '*.xvg(|.gz|.Z) *(/)' -- g_chi
compctl  -x 's[-]' -s " f s n dm o g dist ev sz tr ntr clid cl h version nice b e dt tu w xvg dista nlevels cutoff nofit max skip av wcl nst rmsmin method minstruct binary M P seed niter kT nopbc" - 'c[-1,-tu]' -s " fs ps ns us ms s" - 'c[-1,-xvg]' -s " xmgrace xmgr none" - 'c[-1,-method]' -s " linkage jarvis-patrick monte-carlo diagonalization gromos" - 'c[-1,-f]' -g '*.(xtc|trr|cpt|trj|gro|g96|pdb|g87)(|.gz|.Z) *(/)' - 'c[-1,-s]' -g '*.(tpr|tpb|tpa|gro|g96|pdb|brk|ent)(|.gz|.Z) *(/)' - 'c[-1,-n]' -g '*.ndx(|.gz|.Z) *(/)' - 'c[-1,-dm]' -g '*.xpm(|.gz|.Z) *(/)' - 'c[-1,-o]' -g '*.xpm(|.gz|.Z) *(/)' - 'c[-1,-g]' -g '*.log(|.gz|.Z) *(/)' - 'c[-1,-dist]' -g '*.xvg(|.gz|.Z) *(/)' - 'c[-1,-ev]' -g '*.xvg(|.gz|.Z) *(/)' - 'c[-1,-sz]' -g '*.xvg(|.gz|.Z) *(/)' - 'c[-1,-tr]' -g '*.xpm(|.gz|.Z) *(/)' - 'c[-1,-ntr]' -g '*.xvg(|.gz|.Z) *(/)' - 'c[-1,-clid]' -g '*.xvg(|.gz|.Z) *(/)' - 'c[-1,-cl]' -g '*.(xtc|trr|cpt|trj|gro|g96|pdb|g87)(|.gz|.Z) *(/)' -- g_cluster
compctl  -x 's[-]' -s " f s n o ow nc mc ac hc temp mcn h version nice b e dt tu w xvg cut mol nopbc nskip nlevels ndf rgblo rgbhi" - 'c[-1,-tu]' -s " fs ps ns us ms s" - 'c[-1,-xvg]' -s " xmgrace xmgr none" - 'c[-1,-f]' -g '*.(xtc|trr|cpt|trj|gro|g96|pdb|g87)(|.gz|.Z) *(/)' - 'c[-1,-s]' -g '*.tpr(|.gz|.Z) *(/)' - 'c[-1,-n]' -g '*.ndx(|.gz|.Z) *(/)' - 'c[-1,-o]' -g '*.xpm(|.gz|.Z) *(/)' - 'c[-1,-ow]' -g '*.xpm(|.gz|.Z) *(/)' - 'c[-1,-nc]' -g '*.xvg(|.gz|.Z) *(/)' - 'c[-1,-mc]' -g '*.xvg(|.gz|.Z) *(/)' - 'c[-1,-ac]' -g '*.xvg(|.gz|.Z) *(/)' - 'c[-1,-hc]' -g '*.xvg(|.gz|.Z) *(/)' - 'c[-1,-temp]' -g '*.xvg(|.gz|.Z) *(/)' - 'c[-1,-mcn]' -g '*.ndx(|.gz|.Z) *(/)' -- g_clustsize
compctl  -x 's[-]' -s " f1 f2 o n1 n2 no h version nice w one nomw pbc nofit name label bfac" - 'c[-1,-f1]' -g '*.(tpr|tpb|tpa|gro|g96|pdb|brk|ent)(|.gz|.Z) *(/)' - 'c[-1,-f2]' -g '*.(gro|g96|pdb|brk|ent|esp|xyz|tpr|tpb|tpa)(|.gz|.Z) *(/)' - 'c[-1,-o]' -g '*.(gro|g96|pdb|brk|ent|esp|xyz)(|.gz|.Z) *(/)' - 'c[-1,-n1]' -g '*.ndx(|.gz|.Z) *(/)' - 'c[-1,-n2]' -g '*.ndx(|.gz|.Z) *(/)' - 'c[-1,-no]' -g '*.ndx(|.gz|.Z) *(/)' -- g_confrms
compctl  -x 's[-]' -s " f s n o v av l ascii xpm xpma h version nice b e dt tu xvg nofit ref mwa last nopbc" - 'c[-1,-tu]' -s " fs ps ns us ms s" - 'c[-1,-xvg]' -s " xmgrace xmgr none" - 'c[-1,-f]' -g '*.(xtc|trr|cpt|trj|gro|g96|pdb|g87)(|.gz|.Z) *(/)' - 'c[-1,-s]' -g '*.(tpr|tpb|tpa|gro|g96|pdb|brk|ent)(|.gz|.Z) *(/)' - 'c[-1,-n]' -g '*.ndx(|.gz|.Z) *(/)' - 'c[-1,-o]' -g '*.xvg(|.gz|.Z) *(/)' - 'c[-1,-v]' -g '*.(trr|cpt|trj)(|.gz|.Z) *(/)' - 'c[-1,-av]' -g '*.(gro|g96|pdb|brk|ent|esp|xyz)(|.gz|.Z) *(/)' - 'c[-1,-l]' -g '*.log(|.gz|.Z) *(/)' - 'c[-1,-ascii]' -g '*.dat(|.gz|.Z) *(/)' - 'c[-1,-xpm]' -g '*.xpm(|.gz|.Z) *(/)' - 'c[-1,-xpma]' -g '*.xpm(|.gz|.Z) *(/)' -- g_covar
compctl  -x 's[-]' -s " s n f o caf dsp md mj mc h version nice b e dt w xvg sh nonojump eps bfit efit bvit evit tr temp" - 'c[-1,-xvg]' -s " xmgrace xmgr none" - 'c[-1,-s]' -g '*.(tpr|tpb|tpa|gro|g96|pdb|brk|ent)(|.gz|.Z) *(/)' - 'c[-1,-n]' -g '*.ndx(|.gz|.Z) *(/)' - 'c[-1,-f]' -g '*.(xtc|trr|cpt|trj|gro|g96|pdb|g87)(|.gz|.Z) *(/)' - 'c[-1,-o]' -g '*.xvg(|.gz|.Z) *(/)' - 'c[-1,-caf]' -g '*.xvg(|.gz|.Z) *(/)' - 'c[-1,-dsp]' -g '*.xvg(|.gz|.Z) *(/)' - 'c[-1,-md]' -g '*.xvg(|.gz|.Z) *(/)' - 'c[-1,-mj]' -g '*.xvg(|.gz|.Z) *(/)' - 'c[-1,-mc]' -g '*.xvg(|.gz|.Z) *(/)' -- g_current
compctl  -x 's[-]' -s " f n s ei o h version nice b e dt w xvg d sl dens ng symm center" - 'c[-1,-xvg]' -s " xmgrace xmgr none" - 'c[-1,-dens]' -s " mass number charge electron" - 'c[-1,-f]' -g '*.(xtc|trr|cpt|trj|gro|g96|pdb|g87)(|.gz|.Z) *(/)' - 'c[-1,-n]' -g '*.ndx(|.gz|.Z) *(/)' - 'c[-1,-s]' -g '*.(tpr|tpb|tpa)(|.gz|.Z) *(/)' - 'c[-1,-ei]' -g '*.dat(|.gz|.Z) *(/)' - 'c[-1,-o]' -g '*.xvg(|.gz|.Z) *(/)' -- g_density
compctl  -x 's[-]' -s " f s n od o h version nice b e dt w bin aver xmin xmax n1 n2 amax rmax mirror sums unit dmin dmax" - 'c[-1,-aver]' -s " z y x" - 'c[-1,-unit]' -s " nm-3 nm-2 count" - 'c[-1,-f]' -g '*.(xtc|trr|cpt|trj|gro|g96|pdb|g87)(|.gz|.Z) *(/)' - 'c[-1,-s]' -g '*.(tpr|tpb|tpa|gro|g96|pdb|brk|ent)(|.gz|.Z) *(/)' - 'c[-1,-n]' -g '*.ndx(|.gz|.Z) *(/)' - 'c[-1,-od]' -g '*.dat(|.gz|.Z) *(/)' - 'c[-1,-o]' -g '*.xpm(|.gz|.Z) *(/)' -- g_densmap
compctl  -x 's[-]' -s " s f n o or og Spect h version nice b e dt w 1d bw bwn order axis method d1 d2 tblock nlevel" - 'c[-1,-method]' -s " bisect functional" - 'c[-1,-s]' -g '*.(tpr|tpb|tpa)(|.gz|.Z) *(/)' - 'c[-1,-f]' -g '*.(xtc|trr|cpt|trj|gro|g96|pdb|g87)(|.gz|.Z) *(/)' - 'c[-1,-n]' -g '*.ndx(|.gz|.Z) *(/)' - 'c[-1,-o]' -g '*.dat(|.gz|.Z) *(/)' - 'c[-1,-or]' -g '*.out(|.gz|.Z) *(/)' - 'c[-1,-og]' -g '*.xpm(|.gz|.Z) *(/)' - 'c[-1,-Spect]' -g '*.out(|.gz|.Z) *(/)' -- g_densorder
compctl  -x 's[-]' -s " f d o c h version nice b e dt w xvg fft nox1 eint bfit efit tail A tau1 tau2 eps0 epsRF fix ffn nsmooth" - 'c[-1,-xvg]' -s " xmgrace xmgr none" - 'c[-1,-ffn]' -s " none exp aexp exp_exp vac exp5 exp7 exp9 erffit" - 'c[-1,-f]' -g '*.xvg(|.gz|.Z) *(/)' - 'c[-1,-d]' -g '*.xvg(|.gz|.Z) *(/)' - 'c[-1,-o]' -g '*.xvg(|.gz|.Z) *(/)' - 'c[-1,-c]' -g '*.xvg(|.gz|.Z) *(/)' -- g_dielectric
compctl  -x 's[-]' -s " en f s n o eps a d c g adip dip3d cos cmap q slab h version nice b e dt w xvg mu mumax epsilonRF skip temp corr nopairs ncos axis sl gkratom gkratom2 rcmax phi nlevels ndegrees acflen nonormalize P fitfn ncskip beginfit endfit" - 'c[-1,-xvg]' -s " xmgrace xmgr none" - 'c[-1,-corr]' -s " none mol molsep total" - 'c[-1,-P]' -s " 0 1 2 3" - 'c[-1,-fitfn]' -s " none exp aexp exp_exp vac exp5 exp7 exp9 erffit" - 'c[-1,-en]' -g '*.edr(|.gz|.Z) *(/)' - 'c[-1,-f]' -g '*.(xtc|trr|cpt|trj|gro|g96|pdb|g87)(|.gz|.Z) *(/)' - 'c[-1,-s]' -g '*.(tpr|tpb|tpa)(|.gz|.Z) *(/)' - 'c[-1,-n]' -g '*.ndx(|.gz|.Z) *(/)' - 'c[-1,-o]' -g '*.xvg(|.gz|.Z) *(/)' - 'c[-1,-eps]' -g '*.xvg(|.gz|.Z) *(/)' - 'c[-1,-a]' -g '*.xvg(|.gz|.Z) *(/)' - 'c[-1,-d]' -g '*.xvg(|.gz|.Z) *(/)' - 'c[-1,-c]' -g '*.xvg(|.gz|.Z) *(/)' - 'c[-1,-g]' -g '*.xvg(|.gz|.Z) *(/)' - 'c[-1,-adip]' -g '*.xvg(|.gz|.Z) *(/)' - 'c[-1,-dip3d]' -g '*.xvg(|.gz|.Z) *(/)' - 'c[-1,-cos]' -g '*.xvg(|.gz|.Z) *(/)' - 'c[-1,-cmap]' -g '*.xpm(|.gz|.Z) *(/)' - 'c[-1,-q]' -g '*.xvg(|.gz|.Z) *(/)' - 'c[-1,-slab]' -g '*.xvg(|.gz|.Z) *(/)' -- g_dipoles
compctl  -x 's[-]' -s " s f ds da dn dm dr l n q c x h version nice b e dt w xvg ntop maxdr nlevels nothird" - 'c[-1,-xvg]' -s " xmgrace xmgr none" - 'c[-1,-s]' -g '*.(tpr|tpb|tpa)(|.gz|.Z) *(/)' - 'c[-1,-f]' -g '*.(xtc|trr|cpt|trj|gro|g96|pdb|g87)(|.gz|.Z) *(/)' - 'c[-1,-ds]' -g '*.xvg(|.gz|.Z) *(/)' - 'c[-1,-da]' -g '*.xvg(|.gz|.Z) *(/)' - 'c[-1,-dn]' -g '*.xvg(|.gz|.Z) *(/)' - 'c[-1,-dm]' -g '*.xvg(|.gz|.Z) *(/)' - 'c[-1,-dr]' -g '*.xvg(|.gz|.Z) *(/)' - 'c[-1,-l]' -g '*.log(|.gz|.Z) *(/)' - 'c[-1,-n]' -g '*.ndx(|.gz|.Z) *(/)' - 'c[-1,-q]' -g '*.pdb(|.gz|.Z) *(/)' - 'c[-1,-c]' -g '*.ndx(|.gz|.Z) *(/)' - 'c[-1,-x]' -g '*.xpm(|.gz|.Z) *(/)' -- g_disre
compctl  -x 's[-]' -s " f s n o lt h version nice b e dt xvg intra dist" - 'c[-1,-xvg]' -s " xmgrace xmgr none" - 'c[-1,-f]' -g '*.(xtc|trr|cpt|trj|gro|g96|pdb|g87)(|.gz|.Z) *(/)' - 'c[-1,-s]' -g '*.(tpr|tpb|tpa)(|.gz|.Z) *(/)' - 'c[-1,-n]' -g '*.ndx(|.gz|.Z) *(/)' - 'c[-1,-o]' -g '*.xvg(|.gz|.Z) *(/)' - 'c[-1,-lt]' -g '*.xvg(|.gz|.Z) *(/)' -- g_dist
compctl  -x 's[-]' -s " f s n vacf mvacf dos g h version nice b e dt w xvg nov recip abs normdos T acflen nonormalize P fitfn ncskip beginfit endfit" - 'c[-1,-xvg]' -s " xmgrace xmgr none" - 'c[-1,-P]' -s " 0 1 2 3" - 'c[-1,-fitfn]' -s " none exp aexp exp_exp vac exp5 exp7 exp9 erffit" - 'c[-1,-f]' -g '*.(trr|cpt|trj)(|.gz|.Z) *(/)' - 'c[-1,-s]' -g '*.(tpr|tpb|tpa)(|.gz|.Z) *(/)' - 'c[-1,-n]' -g '*.ndx(|.gz|.Z) *(/)' - 'c[-1,-vacf]' -g '*.xvg(|.gz|.Z) *(/)' - 'c[-1,-mvacf]' -g '*.xvg(|.gz|.Z) *(/)' - 'c[-1,-dos]' -g '*.xvg(|.gz|.Z) *(/)' - 'c[-1,-g]' -g '*.log(|.gz|.Z) *(/)' -- g_dos
compctl  -x 's[-]' -s " f n ot oe o rhist khist h version nice b e tu w xvg pbcdist norm bins R0" - 'c[-1,-tu]' -s " fs ps ns us ms s" - 'c[-1,-xvg]' -s " xmgrace xmgr none" - 'c[-1,-f]' -g '*.(xtc|trr|cpt|trj|gro|g96|pdb|g87)(|.gz|.Z) *(/)' - 'c[-1,-n]' -g '*.ndx(|.gz|.Z) *(/)' - 'c[-1,-ot]' -g '*.xvg(|.gz|.Z) *(/)' - 'c[-1,-oe]' -g '*.xvg(|.gz|.Z) *(/)' - 'c[-1,-o]' -g '*.dat(|.gz|.Z) *(/)' - 'c[-1,-rhist]' -g '*.xvg(|.gz|.Z) *(/)' - 'c[-1,-khist]' -g '*.xvg(|.gz|.Z) *(/)' -- g_dyecoupl
compctl  -x 's[-]' -s " f o n h version nice firstangle lastangle nframe maxangle trans head tail" - 'c[-1,-f]' -g '*.pdb(|.gz|.Z) *(/)' - 'c[-1,-o]' -g '*.(xtc|trr|trj|gro|g96|pdb|g87)(|.gz|.Z) *(/)' - 'c[-1,-n]' -g '*.ndx(|.gz|.Z) *(/)' -- g_dyndom
compctl  -x 's[-]' -s " cp cs ci o p h version nice box nmol try seed vdwd shell maxsol vel" - 'c[-1,-cp]' -g '*.(gro|g96|pdb|brk|ent|esp|xyz|tpr|tpb|tpa)(|.gz|.Z) *(/)' - 'c[-1,-cs]' -g '*.(gro|g96|pdb|brk|ent|esp|xyz|tpr|tpb|tpa)(|.gz|.Z) *(/)' - 'c[-1,-ci]' -g '*.(gro|g96|pdb|brk|ent|esp|xyz|tpr|tpb|tpa)(|.gz|.Z) *(/)' - 'c[-1,-o]' -g '*.(gro|g96|pdb|brk|ent|esp|xyz)(|.gz|.Z) *(/)' - 'c[-1,-p]' -g '*.top(|.gz|.Z) *(/)' -- genbox
compctl  -x 's[-]' -s " f o trj h version nice nbox dist seed rot shuffle sort block nmolat maxrot norenumber" - 'c[-1,-f]' -g '*.(gro|g96|pdb|brk|ent|esp|xyz|tpr|tpb|tpa)(|.gz|.Z) *(/)' - 'c[-1,-o]' -g '*.(gro|g96|pdb|brk|ent|esp|xyz)(|.gz|.Z) *(/)' - 'c[-1,-trj]' -g '*.(xtc|trr|cpt|trj|gro|g96|pdb|g87)(|.gz|.Z) *(/)' -- genconf
compctl  -x 's[-]' -s " f groups eref emat etot h version nice b e dt w xvg sum skip nomean nlevels max min nocoulsr coullr coul14 noljsr ljlr lj14 bhamsr bhamlr nofree temp" - 'c[-1,-xvg]' -s " xmgrace xmgr none" - 'c[-1,-f]' -g '*.edr(|.gz|.Z) *(/)' - 'c[-1,-groups]' -g '*.dat(|.gz|.Z) *(/)' - 'c[-1,-eref]' -g '*.dat(|.gz|.Z) *(/)' - 'c[-1,-emat]' -g '*.xpm(|.gz|.Z) *(/)' - 'c[-1,-etot]' -g '*.xvg(|.gz|.Z) *(/)' -- g_enemat
compctl  -x 's[-]' -s " f f2 s o viol pairs ora ort oda odr odt oten corr vis ravg odh h version nice b e w xvg fee fetemp zero sum dp nbmin nbmax mutot skip aver nmol fluct_props driftcorr fluc orinst ovec acflen nonormalize P fitfn ncskip beginfit endfit" - 'c[-1,-xvg]' -s " xmgrace xmgr none" - 'c[-1,-P]' -s " 0 1 2 3" - 'c[-1,-fitfn]' -s " none exp aexp exp_exp vac exp5 exp7 exp9 erffit" - 'c[-1,-f]' -g '*.edr(|.gz|.Z) *(/)' - 'c[-1,-f2]' -g '*.edr(|.gz|.Z) *(/)' - 'c[-1,-s]' -g '*.(tpr|tpb|tpa)(|.gz|.Z) *(/)' - 'c[-1,-o]' -g '*.xvg(|.gz|.Z) *(/)' - 'c[-1,-viol]' -g '*.xvg(|.gz|.Z) *(/)' - 'c[-1,-pairs]' -g '*.xvg(|.gz|.Z) *(/)' - 'c[-1,-ora]' -g '*.xvg(|.gz|.Z) *(/)' - 'c[-1,-ort]' -g '*.xvg(|.gz|.Z) *(/)' - 'c[-1,-oda]' -g '*.xvg(|.gz|.Z) *(/)' - 'c[-1,-odr]' -g '*.xvg(|.gz|.Z) *(/)' - 'c[-1,-odt]' -g '*.xvg(|.gz|.Z) *(/)' - 'c[-1,-oten]' -g '*.xvg(|.gz|.Z) *(/)' - 'c[-1,-corr]' -g '*.xvg(|.gz|.Z) *(/)' - 'c[-1,-vis]' -g '*.xvg(|.gz|.Z) *(/)' - 'c[-1,-ravg]' -g '*.xvg(|.gz|.Z) *(/)' - 'c[-1,-odh]' -g '*.xvg(|.gz|.Z) *(/)' -- g_energy
compctl  -x 's[-]' -s " s table n o g pot p h version nice xvg np pname pq nn nname nq rmin norandom seed scale conc neutral" - 'c[-1,-xvg]' -s " xmgrace xmgr none" - 'c[-1,-s]' -g '*.(tpr|tpb|tpa)(|.gz|.Z) *(/)' - 'c[-1,-table]' -g '*.xvg(|.gz|.Z) *(/)' - 'c[-1,-n]' -g '*.ndx(|.gz|.Z) *(/)' - 'c[-1,-o]' -g '*.(gro|g96|pdb|brk|ent|esp|xyz)(|.gz|.Z) *(/)' - 'c[-1,-g]' -g '*.log(|.gz|.Z) *(/)' - 'c[-1,-pot]' -g '*.pdb(|.gz|.Z) *(/)' - 'c[-1,-p]' -g '*.top(|.gz|.Z) *(/)' -- genion
compctl  -x 's[-]' -s " f n o of h version nice fc freeze disre disre_dist disre_frac disre_up2 cutoff constr" - 'c[-1,-f]' -g '*.(gro|g96|pdb|brk|ent|esp|xyz|tpr|tpb|tpa)(|.gz|.Z) *(/)' - 'c[-1,-n]' -g '*.ndx(|.gz|.Z) *(/)' - 'c[-1,-o]' -g '*.itp(|.gz|.Z) *(/)' - 'c[-1,-of]' -g '*.ndx(|.gz|.Z) *(/)' -- genrestr
compctl  -x 's[-]' -s " f s n ol oh h version nice b e dt w nf all nonojump fit" - 'c[-1,-f]' -g '*.(xtc|trr|cpt|trj|gro|g96|pdb|g87)(|.gz|.Z) *(/)' - 'c[-1,-s]' -g '*.(tpr|tpb|tpa|gro|g96|pdb|brk|ent)(|.gz|.Z) *(/)' - 'c[-1,-n]' -g '*.ndx(|.gz|.Z) *(/)' - 'c[-1,-ol]' -g '*.(xtc|trr|trj|gro|g96|pdb|g87)(|.gz|.Z) *(/)' - 'c[-1,-oh]' -g '*.(xtc|trr|trj|gro|g96|pdb|g87)(|.gz|.Z) *(/)' -- g_filter
compctl  -x 's[-]' -s " f s n o acf h version nice b e dt w xvg nmol q p moi nz acflen nonormalize P fitfn ncskip beginfit endfit" - 'c[-1,-xvg]' -s " xmgrace xmgr none" - 'c[-1,-P]' -s " 0 1 2 3" - 'c[-1,-fitfn]' -s " none exp aexp exp_exp vac exp5 exp7 exp9 erffit" - 'c[-1,-f]' -g '*.(xtc|trr|cpt|trj|gro|g96|pdb|g87)(|.gz|.Z) *(/)' - 'c[-1,-s]' -g '*.(tpr|tpb|tpa|gro|g96|pdb|brk|ent)(|.gz|.Z) *(/)' - 'c[-1,-n]' -g '*.ndx(|.gz|.Z) *(/)' - 'c[-1,-o]' -g '*.xvg(|.gz|.Z) *(/)' - 'c[-1,-acf]' -g '*.xvg(|.gz|.Z) *(/)' -- g_gyrate
compctl  -x 's[-]' -s " f n nm s o h version nice b e dt w xvg d sl" - 'c[-1,-xvg]' -s " xmgrace xmgr none" - 'c[-1,-f]' -g '*.(xtc|trr|cpt|trj|gro|g96|pdb|g87)(|.gz|.Z) *(/)' - 'c[-1,-n]' -g '*.ndx(|.gz|.Z) *(/)' - 'c[-1,-nm]' -g '*.ndx(|.gz|.Z) *(/)' - 'c[-1,-s]' -g '*.(tpr|tpb|tpa)(|.gz|.Z) *(/)' - 'c[-1,-o]' -g '*.xvg(|.gz|.Z) *(/)' -- g_h2order
compctl  -x 's[-]' -s " f s n num g ac dist ang hx hbn hbm don dan life nhbdist h version nice b e dt tu xvg a r noda r2 abin rbin nonitacc contact shell fitstart fitstart temp smooth dump max_hb nomerge geminate diff nthreads acflen nonormalize P fitfn ncskip beginfit endfit" - 'c[-1,-tu]' -s " fs ps ns us ms s" - 'c[-1,-xvg]' -s " xmgrace xmgr none" - 'c[-1,-geminate]' -s " none dd ad aa a4" - 'c[-1,-P]' -s " 0 1 2 3" - 'c[-1,-fitfn]' -s " none exp aexp exp_exp vac exp5 exp7 exp9 erffit" - 'c[-1,-f]' -g '*.(xtc|trr|cpt|trj|gro|g96|pdb|g87)(|.gz|.Z) *(/)' - 'c[-1,-s]' -g '*.(tpr|tpb|tpa)(|.gz|.Z) *(/)' - 'c[-1,-n]' -g '*.ndx(|.gz|.Z) *(/)' - 'c[-1,-num]' -g '*.xvg(|.gz|.Z) *(/)' - 'c[-1,-g]' -g '*.log(|.gz|.Z) *(/)' - 'c[-1,-ac]' -g '*.xvg(|.gz|.Z) *(/)' - 'c[-1,-dist]' -g '*.xvg(|.gz|.Z) *(/)' - 'c[-1,-ang]' -g '*.xvg(|.gz|.Z) *(/)' - 'c[-1,-hx]' -g '*.xvg(|.gz|.Z) *(/)' - 'c[-1,-hbn]' -g '*.ndx(|.gz|.Z) *(/)' - 'c[-1,-hbm]' -g '*.xpm(|.gz|.Z) *(/)' - 'c[-1,-don]' -g '*.xvg(|.gz|.Z) *(/)' - 'c[-1,-dan]' -g '*.xvg(|.gz|.Z) *(/)' - 'c[-1,-life]' -g '*.xvg(|.gz|.Z) *(/)' - 'c[-1,-nhbdist]' -g '*.xvg(|.gz|.Z) *(/)' -- g_hbond
compctl  -x 's[-]' -s " s n f to cz co h version nice b e dt w r0 q noF db prop ev ahxstart ahxend" - 'c[-1,-prop]' -s " RAD TWIST RISE LEN NHX DIP RMS CPHI RMSA PHI PSI HB3 HB4 HB5 CD222" - 'c[-1,-s]' -g '*.(tpr|tpb|tpa)(|.gz|.Z) *(/)' - 'c[-1,-n]' -g '*.ndx(|.gz|.Z) *(/)' - 'c[-1,-f]' -g '*.(xtc|trr|cpt|trj|gro|g96|pdb|g87)(|.gz|.Z) *(/)' - 'c[-1,-to]' -g '*.g87(|.gz|.Z) *(/)' - 'c[-1,-cz]' -g '*.(gro|g96|pdb|brk|ent|esp|xyz)(|.gz|.Z) *(/)' - 'c[-1,-co]' -g '*.(gro|g96|pdb|brk|ent|esp|xyz)(|.gz|.Z) *(/)' -- g_helix
compctl  -x 's[-]' -s " s f n oaxis ocenter orise oradius otwist obending otilt orot h version nice b e dt xvg sidechain incremental" - 'c[-1,-xvg]' -s " xmgrace xmgr none" - 'c[-1,-s]' -g '*.(tpr|tpb|tpa)(|.gz|.Z) *(/)' - 'c[-1,-f]' -g '*.(xtc|trr|cpt|trj|gro|g96|pdb|g87)(|.gz|.Z) *(/)' - 'c[-1,-n]' -g '*.ndx(|.gz|.Z) *(/)' - 'c[-1,-oaxis]' -g '*.dat(|.gz|.Z) *(/)' - 'c[-1,-ocenter]' -g '*.dat(|.gz|.Z) *(/)' - 'c[-1,-orise]' -g '*.xvg(|.gz|.Z) *(/)' - 'c[-1,-oradius]' -g '*.xvg(|.gz|.Z) *(/)' - 'c[-1,-otwist]' -g '*.xvg(|.gz|.Z) *(/)' - 'c[-1,-obending]' -g '*.xvg(|.gz|.Z) *(/)' - 'c[-1,-otilt]' -g '*.xvg(|.gz|.Z) *(/)' - 'c[-1,-orot]' -g '*.xvg(|.gz|.Z) *(/)' -- g_helixorient
compctl  -x 's[-]' -s " f n s o or Spect h version nice b e dt w d bw sgang1 sgang2 tblock nlevel" - 'c[-1,-d]' -s " z x y" - 'c[-1,-f]' -g '*.(xtc|trr|cpt|trj|gro|g96|pdb|g87)(|.gz|.Z) *(/)' - 'c[-1,-n]' -g '*.ndx(|.gz|.Z) *(/)' - 'c[-1,-s]' -g '*.(tpr|tpb|tpa)(|.gz|.Z) *(/)' - 'c[-1,-o]' -g '*.xpm(|.gz|.Z) *(/)' - 'c[-1,-or]' -g '*.out(|.gz|.Z) *(/)' - 'c[-1,-Spect]' -g '*.out(|.gz|.Z) *(/)' -- g_hydorder
compctl  -x 's[-]' -s " f d d2 o o2 o3 ee g m h version nice tu w xvg notime b e bfit efit T n cut ucut euf efu ei maxiter noback tol skip nosplit nosum nodiscrete mult" - 'c[-1,-tu]' -s " fs ps ns us ms s" - 'c[-1,-xvg]' -s " xmgrace xmgr none" - 'c[-1,-f]' -g '*.xvg(|.gz|.Z) *(/)' - 'c[-1,-d]' -g '*.xvg(|.gz|.Z) *(/)' - 'c[-1,-d2]' -g '*.xvg(|.gz|.Z) *(/)' - 'c[-1,-o]' -g '*.xvg(|.gz|.Z) *(/)' - 'c[-1,-o2]' -g '*.xvg(|.gz|.Z) *(/)' - 'c[-1,-o3]' -g '*.xvg(|.gz|.Z) *(/)' - 'c[-1,-ee]' -g '*.xvg(|.gz|.Z) *(/)' - 'c[-1,-g]' -g '*.log(|.gz|.Z) *(/)' - 'c[-1,-m]' -g '*.xvg(|.gz|.Z) *(/)' -- g_kinetics
compctl  -x 's[-]' -s " f o h version nice b e dt w xvg Elj Eqq Clj Cqq ligand" - 'c[-1,-xvg]' -s " xmgrace xmgr none" - 'c[-1,-f]' -g '*.edr(|.gz|.Z) *(/)' - 'c[-1,-o]' -g '*.xvg(|.gz|.Z) *(/)' -- g_lie
compctl  -x 's[-]' -s " f s n mean frames no h version nice b e dt xvg t nlevels" - 'c[-1,-xvg]' -s " xmgrace xmgr none" - 'c[-1,-f]' -g '*.(xtc|trr|cpt|trj|gro|g96|pdb|g87)(|.gz|.Z) *(/)' - 'c[-1,-s]' -g '*.(tpr|tpb|tpa|gro|g96|pdb|brk|ent)(|.gz|.Z) *(/)' - 'c[-1,-n]' -g '*.ndx(|.gz|.Z) *(/)' - 'c[-1,-mean]' -g '*.xpm(|.gz|.Z) *(/)' - 'c[-1,-frames]' -g '*.xpm(|.gz|.Z) *(/)' - 'c[-1,-no]' -g '*.xvg(|.gz|.Z) *(/)' -- g_mdmat
compctl  -x 's[-]' -s " f n p o x c e dat h version nice xyinit xyend zinit zend nxy nz rad pieces asymmetry ndiff maxwarn start v mdrun_path" - 'c[-1,-f]' -g '*.(tpr|tpb|tpa)(|.gz|.Z) *(/)' - 'c[-1,-n]' -g '*.ndx(|.gz|.Z) *(/)' - 'c[-1,-p]' -g '*.top(|.gz|.Z) *(/)' - 'c[-1,-o]' -g '*.(trr|cpt|trj)(|.gz|.Z) *(/)' - 'c[-1,-x]' -g '*.xtc(|.gz|.Z) *(/)' - 'c[-1,-c]' -g '*.(gro|g96|pdb|brk|ent|esp|xyz)(|.gz|.Z) *(/)' - 'c[-1,-e]' -g '*.edr(|.gz|.Z) *(/)' - 'c[-1,-dat]' -g '*.dat(|.gz|.Z) *(/)' -- g_membed
compctl  -x 's[-]' -s " f s n od on o ox or h version nice b e dt tu w xvg matrix max d group pi split ng nopbc respertime printresname" - 'c[-1,-tu]' -s " fs ps ns us ms s" - 'c[-1,-xvg]' -s " xmgrace xmgr none" - 'c[-1,-f]' -g '*.(xtc|trr|cpt|trj|gro|g96|pdb|g87)(|.gz|.Z) *(/)' - 'c[-1,-s]' -g '*.(tpr|tpb|tpa|gro|g96|pdb|brk|ent)(|.gz|.Z) *(/)' - 'c[-1,-n]' -g '*.ndx(|.gz|.Z) *(/)' - 'c[-1,-od]' -g '*.xvg(|.gz|.Z) *(/)' - 'c[-1,-on]' -g '*.xvg(|.gz|.Z) *(/)' - 'c[-1,-o]' -g '*.out(|.gz|.Z) *(/)' - 'c[-1,-ox]' -g '*.(xtc|trr|trj|gro|g96|pdb|g87)(|.gz|.Z) *(/)' - 'c[-1,-or]' -g '*.xvg(|.gz|.Z) *(/)' -- g_mindist
compctl  -x 's[-]' -s " f1 f2 o or n h version nice w xvg ninterm first last nofit" - 'c[-1,-xvg]' -s " xmgrace xmgr none" - 'c[-1,-f1]' -g '*.(gro|g96|pdb|brk|ent|esp|xyz|tpr|tpb|tpa)(|.gz|.Z) *(/)' - 'c[-1,-f2]' -g '*.(gro|g96|pdb|brk|ent|esp|xyz|tpr|tpb|tpa)(|.gz|.Z) *(/)' - 'c[-1,-o]' -g '*.(xtc|trr|cpt|trj|gro|g96|pdb|g87)(|.gz|.Z) *(/)' - 'c[-1,-or]' -g '*.xvg(|.gz|.Z) *(/)' - 'c[-1,-n]' -g '*.ndx(|.gz|.Z) *(/)' -- g_morph
compctl  -x 's[-]' -s " f s n o mol pdb h version nice b e tu w xvg type lateral ten ngroup nomw rmcomm tpdb trestart beginfit endfit" - 'c[-1,-tu]' -s " fs ps ns us ms s" - 'c[-1,-xvg]' -s " xmgrace xmgr none" - 'c[-1,-type]' -s " no x y z" - 'c[-1,-lateral]' -s " no x y z" - 'c[-1,-f]' -g '*.(xtc|trr|cpt|trj|gro|g96|pdb|g87)(|.gz|.Z) *(/)' - 'c[-1,-s]' -g '*.(tpr|tpb|tpa|gro|g96|pdb|brk|ent)(|.gz|.Z) *(/)' - 'c[-1,-n]' -g '*.ndx(|.gz|.Z) *(/)' - 'c[-1,-o]' -g '*.xvg(|.gz|.Z) *(/)' - 'c[-1,-mol]' -g '*.xvg(|.gz|.Z) *(/)' - 'c[-1,-pdb]' -g '*.pdb(|.gz|.Z) *(/)' -- g_msd
compctl  -x 's[-]' -s " f f2 s1 s2 c e e2 n m h version nice vdwfac bonlo bonhi rmsd tol abstol ab lastener" - 'c[-1,-f]' -g '*.(xtc|trr|cpt|trj|gro|g96|pdb|g87)(|.gz|.Z) *(/)' - 'c[-1,-f2]' -g '*.(xtc|trr|cpt|trj|gro|g96|pdb|g87)(|.gz|.Z) *(/)' - 'c[-1,-s1]' -g '*.(tpr|tpb|tpa)(|.gz|.Z) *(/)' - 'c[-1,-s2]' -g '*.(tpr|tpb|tpa)(|.gz|.Z) *(/)' - 'c[-1,-c]' -g '*.(tpr|tpb|tpa|gro|g96|pdb|brk|ent)(|.gz|.Z) *(/)' - 'c[-1,-e]' -g '*.edr(|.gz|.Z) *(/)' - 'c[-1,-e2]' -g '*.edr(|.gz|.Z) *(/)' - 'c[-1,-n]' -g '*.ndx(|.gz|.Z) *(/)' - 'c[-1,-m]' -g '*.tex(|.gz|.Z) *(/)' -- gmxcheck
compctl  -x 's[-]' -s " s f e cp p mtx om h version nice nonr sys" - 'c[-1,-s]' -g '*.(tpr|tpb|tpa)(|.gz|.Z) *(/)' - 'c[-1,-f]' -g '*.(xtc|trr|cpt|trj|gro|g96|pdb|g87)(|.gz|.Z) *(/)' - 'c[-1,-e]' -g '*.edr(|.gz|.Z) *(/)' - 'c[-1,-cp]' -g '*.cpt(|.gz|.Z) *(/)' - 'c[-1,-p]' -g '*.top(|.gz|.Z) *(/)' - 'c[-1,-mtx]' -g '*.mtx(|.gz|.Z) *(/)' - 'c[-1,-om]' -g '*.mdp(|.gz|.Z) *(/)' -- gmxdump
compctl  -x 's[-]' -s " f s of ol os qc v h version nice xvg nom first last maxspec T constr width" - 'c[-1,-xvg]' -s " xmgrace xmgr none" - 'c[-1,-f]' -g '*.mtx(|.gz|.Z) *(/)' - 'c[-1,-s]' -g '*.(tpr|tpb|tpa)(|.gz|.Z) *(/)' - 'c[-1,-of]' -g '*.xvg(|.gz|.Z) *(/)' - 'c[-1,-ol]' -g '*.xvg(|.gz|.Z) *(/)' - 'c[-1,-os]' -g '*.xvg(|.gz|.Z) *(/)' - 'c[-1,-qc]' -g '*.xvg(|.gz|.Z) *(/)' - 'c[-1,-v]' -g '*.(trr|cpt|trj)(|.gz|.Z) *(/)' -- g_nmeig
compctl  -x 's[-]' -s " v e s n o h version nice xvg temp seed num first last" - 'c[-1,-xvg]' -s " xmgrace xmgr none" - 'c[-1,-v]' -g '*.(trr|cpt|trj)(|.gz|.Z) *(/)' - 'c[-1,-e]' -g '*.xvg(|.gz|.Z) *(/)' - 'c[-1,-s]' -g '*.(tpr|tpb|tpa|gro|g96|pdb|brk|ent)(|.gz|.Z) *(/)' - 'c[-1,-n]' -g '*.ndx(|.gz|.Z) *(/)' - 'c[-1,-o]' -g '*.(xtc|trr|trj|gro|g96|pdb|g87)(|.gz|.Z) *(/)' -- g_nmens
compctl  -x 's[-]' -s " s v o h version nice eignr phases temp amplitude nframes" - 'c[-1,-s]' -g '*.(tpr|tpb|tpa|gro|g96|pdb|brk|ent)(|.gz|.Z) *(/)' - 'c[-1,-v]' -g '*.(trr|cpt|trj)(|.gz|.Z) *(/)' - 'c[-1,-o]' -g '*.(xtc|trr|trj|gro|g96|pdb|g87)(|.gz|.Z) *(/)' -- g_nmtraj
compctl  -x 's[-]' -s " h version nice" -- g_options
compctl  -x 's[-]' -s " f n nr s o od ob os Sg Sk Sgsl Sksl h version nice b e dt w xvg d sl szonly unsat permolecule radial calcdist" - 'c[-1,-xvg]' -s " xmgrace xmgr none" - 'c[-1,-d]' -s " z x y" - 'c[-1,-f]' -g '*.(xtc|trr|cpt|trj|gro|g96|pdb|g87)(|.gz|.Z) *(/)' - 'c[-1,-n]' -g '*.ndx(|.gz|.Z) *(/)' - 'c[-1,-nr]' -g '*.ndx(|.gz|.Z) *(/)' - 'c[-1,-s]' -g '*.(tpr|tpb|tpa)(|.gz|.Z) *(/)' - 'c[-1,-o]' -g '*.xvg(|.gz|.Z) *(/)' - 'c[-1,-od]' -g '*.xvg(|.gz|.Z) *(/)' - 'c[-1,-ob]' -g '*.pdb(|.gz|.Z) *(/)' - 'c[-1,-os]' -g '*.xvg(|.gz|.Z) *(/)' - 'c[-1,-Sg]' -g '*.xvg(|.gz|.Z) *(/)' - 'c[-1,-Sk]' -g '*.xvg(|.gz|.Z) *(/)' - 'c[-1,-Sgsl]' -g '*.xvg(|.gz|.Z) *(/)' - 'c[-1,-Sksl]' -g '*.xvg(|.gz|.Z) *(/)' -- g_order
compctl  -x 's[-]' -s " s o so h version nice beta tune self seed v" - 'c[-1,-s]' -g '*.(tpr|tpb|tpa)(|.gz|.Z) *(/)' - 'c[-1,-o]' -g '*.out(|.gz|.Z) *(/)' - 'c[-1,-so]' -g '*.(tpr|tpb|tpa)(|.gz|.Z) *(/)' -- g_pme_error
compctl  -x 's[-]' -s " s f n o v p i h version nice b e dt tu w xvg nomw pc" - 'c[-1,-tu]' -s " fs ps ns us ms s" - 'c[-1,-xvg]' -s " xmgrace xmgr none" - 'c[-1,-s]' -g '*.(tpr|tpb|tpa)(|.gz|.Z) *(/)' - 'c[-1,-f]' -g '*.(xtc|trr|cpt|trj|gro|g96|pdb|g87)(|.gz|.Z) *(/)' - 'c[-1,-n]' -g '*.ndx(|.gz|.Z) *(/)' - 'c[-1,-o]' -g '*.xvg(|.gz|.Z) *(/)' - 'c[-1,-v]' -g '*.xvg(|.gz|.Z) *(/)' - 'c[-1,-p]' -g '*.xvg(|.gz|.Z) *(/)' - 'c[-1,-i]' -g '*.xvg(|.gz|.Z) *(/)' -- g_polystat
compctl  -x 's[-]' -s " f n s o oc of h version nice b e dt w xvg d sl cb ce tz spherical ng correct" - 'c[-1,-xvg]' -s " xmgrace xmgr none" - 'c[-1,-f]' -g '*.(xtc|trr|cpt|trj|gro|g96|pdb|g87)(|.gz|.Z) *(/)' - 'c[-1,-n]' -g '*.ndx(|.gz|.Z) *(/)' - 'c[-1,-s]' -g '*.(tpr|tpb|tpa)(|.gz|.Z) *(/)' - 'c[-1,-o]' -g '*.xvg(|.gz|.Z) *(/)' - 'c[-1,-oc]' -g '*.xvg(|.gz|.Z) *(/)' - 'c[-1,-of]' -g '*.xvg(|.gz|.Z) *(/)' -- g_potential
compctl  -x 's[-]' -s " f s n a1 a2 a3 om h version nice b e dt tu w foo" - 'c[-1,-tu]' -s " fs ps ns us ms s" - 'c[-1,-f]' -g '*.(xtc|trr|cpt|trj|gro|g96|pdb|g87)(|.gz|.Z) *(/)' - 'c[-1,-s]' -g '*.(tpr|tpb|tpa|gro|g96|pdb|brk|ent)(|.gz|.Z) *(/)' - 'c[-1,-n]' -g '*.ndx(|.gz|.Z) *(/)' - 'c[-1,-a1]' -g '*.dat(|.gz|.Z) *(/)' - 'c[-1,-a2]' -g '*.dat(|.gz|.Z) *(/)' - 'c[-1,-a3]' -g '*.dat(|.gz|.Z) *(/)' - 'c[-1,-om]' -g '*.dat(|.gz|.Z) *(/)' -- g_principal
compctl  -x 's[-]' -s " s f n o h version nice b e dt" - 'c[-1,-s]' -g '*.(tpr|tpb|tpa|gro|g96|pdb|brk|ent)(|.gz|.Z) *(/)' - 'c[-1,-f]' -g '*.(xtc|trr|cpt|trj|gro|g96|pdb|g87)(|.gz|.Z) *(/)' - 'c[-1,-n]' -g '*.ndx(|.gz|.Z) *(/)' - 'c[-1,-o]' -g '*.(xtc|trr|trj|gro|g96|pdb|g87)(|.gz|.Z) *(/)' -- g_protonate
compctl  -x 's[-]' -s " f s o h version nice b e dt w xvg" - 'c[-1,-xvg]' -s " xmgrace xmgr none" - 'c[-1,-f]' -g '*.(xtc|trr|cpt|trj|gro|g96|pdb|g87)(|.gz|.Z) *(/)' - 'c[-1,-s]' -g '*.(tpr|tpb|tpa)(|.gz|.Z) *(/)' - 'c[-1,-o]' -g '*.xvg(|.gz|.Z) *(/)' -- g_rama
compctl  -x 's[-]' -s " f s n d o sq cn hq h version nice b e dt w xvg bin com surf rdf nopbc nonorm xy cut ng fade nlevel startq endq energy" - 'c[-1,-xvg]' -s " xmgrace xmgr none" - 'c[-1,-surf]' -s " no mol res" - 'c[-1,-rdf]' -s " atom mol_com mol_cog res_com res_cog" - 'c[-1,-f]' -g '*.(xtc|trr|cpt|trj|gro|g96|pdb|g87)(|.gz|.Z) *(/)' - 'c[-1,-s]' -g '*.(tpr|tpb|tpa|gro|g96|pdb|brk|ent)(|.gz|.Z) *(/)' - 'c[-1,-n]' -g '*.ndx(|.gz|.Z) *(/)' - 'c[-1,-d]' -g '*.dat(|.gz|.Z) *(/)' - 'c[-1,-o]' -g '*.xvg(|.gz|.Z) *(/)' - 'c[-1,-sq]' -g '*.xvg(|.gz|.Z) *(/)' - 'c[-1,-cn]' -g '*.xvg(|.gz|.Z) *(/)' - 'c[-1,-hq]' -g '*.xvg(|.gz|.Z) *(/)' -- g_rdf
compctl  -x 's[-]' -s " s f f2 n o mir a dist m bin bm h version nice b e dt tu w xvg what nopbc fit prev split skip skip2 max min bmax bmin nomw nlevels ng" - 'c[-1,-tu]' -s " fs ps ns us ms s" - 'c[-1,-xvg]' -s " xmgrace xmgr none" - 'c[-1,-what]' -s " rmsd rho rhosc" - 'c[-1,-fit]' -s " rot+trans translation none" - 'c[-1,-s]' -g '*.(tpr|tpb|tpa|gro|g96|pdb|brk|ent)(|.gz|.Z) *(/)' - 'c[-1,-f]' -g '*.(xtc|trr|cpt|trj|gro|g96|pdb|g87)(|.gz|.Z) *(/)' - 'c[-1,-f2]' -g '*.(xtc|trr|cpt|trj|gro|g96|pdb|g87)(|.gz|.Z) *(/)' - 'c[-1,-n]' -g '*.ndx(|.gz|.Z) *(/)' - 'c[-1,-o]' -g '*.xvg(|.gz|.Z) *(/)' - 'c[-1,-mir]' -g '*.xvg(|.gz|.Z) *(/)' - 'c[-1,-a]' -g '*.xvg(|.gz|.Z) *(/)' - 'c[-1,-dist]' -g '*.xvg(|.gz|.Z) *(/)' - 'c[-1,-m]' -g '*.xpm(|.gz|.Z) *(/)' - 'c[-1,-bin]' -g '*.dat(|.gz|.Z) *(/)' - 'c[-1,-bm]' -g '*.xpm(|.gz|.Z) *(/)' -- g_rms
compctl  -x 's[-]' -s " f s n equiv o rms scl mean nmr3 nmr6 noe h version nice b e dt w xvg nlevels max nosumh nopbc" - 'c[-1,-xvg]' -s " xmgrace xmgr none" - 'c[-1,-f]' -g '*.(xtc|trr|cpt|trj|gro|g96|pdb|g87)(|.gz|.Z) *(/)' - 'c[-1,-s]' -g '*.(tpr|tpb|tpa|gro|g96|pdb|brk|ent)(|.gz|.Z) *(/)' - 'c[-1,-n]' -g '*.ndx(|.gz|.Z) *(/)' - 'c[-1,-equiv]' -g '*.dat(|.gz|.Z) *(/)' - 'c[-1,-o]' -g '*.xvg(|.gz|.Z) *(/)' - 'c[-1,-rms]' -g '*.xpm(|.gz|.Z) *(/)' - 'c[-1,-scl]' -g '*.xpm(|.gz|.Z) *(/)' - 'c[-1,-mean]' -g '*.xpm(|.gz|.Z) *(/)' - 'c[-1,-nmr3]' -g '*.xpm(|.gz|.Z) *(/)' - 'c[-1,-nmr6]' -g '*.xpm(|.gz|.Z) *(/)' - 'c[-1,-noe]' -g '*.dat(|.gz|.Z) *(/)' -- g_rmsdist
compctl  -x 's[-]' -s " f s n q oq ox o od oc dir h version nice b e dt w xvg res aniso nofit" - 'c[-1,-xvg]' -s " xmgrace xmgr none" - 'c[-1,-f]' -g '*.(xtc|trr|cpt|trj|gro|g96|pdb|g87)(|.gz|.Z) *(/)' - 'c[-1,-s]' -g '*.(tpr|tpb|tpa|gro|g96|pdb|brk|ent)(|.gz|.Z) *(/)' - 'c[-1,-n]' -g '*.ndx(|.gz|.Z) *(/)' - 'c[-1,-q]' -g '*.pdb(|.gz|.Z) *(/)' - 'c[-1,-oq]' -g '*.pdb(|.gz|.Z) *(/)' - 'c[-1,-ox]' -g '*.pdb(|.gz|.Z) *(/)' - 'c[-1,-o]' -g '*.xvg(|.gz|.Z) *(/)' - 'c[-1,-od]' -g '*.xvg(|.gz|.Z) *(/)' - 'c[-1,-oc]' -g '*.xvg(|.gz|.Z) *(/)' - 'c[-1,-dir]' -g '*.log(|.gz|.Z) *(/)' -- g_rmsf
compctl  -x 's[-]' -s " f po c r rb n p pp o t e ref h version nice v time normvsbds maxwarn zero norenum" - 'c[-1,-f]' -g '*.mdp(|.gz|.Z) *(/)' - 'c[-1,-po]' -g '*.mdp(|.gz|.Z) *(/)' - 'c[-1,-c]' -g '*.(gro|g96|pdb|brk|ent|esp|xyz|tpr|tpb|tpa)(|.gz|.Z) *(/)' - 'c[-1,-r]' -g '*.(gro|g96|pdb|brk|ent|esp|xyz|tpr|tpb|tpa)(|.gz|.Z) *(/)' - 'c[-1,-rb]' -g '*.(gro|g96|pdb|brk|ent|esp|xyz|tpr|tpb|tpa)(|.gz|.Z) *(/)' - 'c[-1,-n]' -g '*.ndx(|.gz|.Z) *(/)' - 'c[-1,-p]' -g '*.top(|.gz|.Z) *(/)' - 'c[-1,-pp]' -g '*.top(|.gz|.Z) *(/)' - 'c[-1,-o]' -g '*.(tpr|tpb|tpa)(|.gz|.Z) *(/)' - 'c[-1,-t]' -g '*.(trr|cpt|trj)(|.gz|.Z) *(/)' - 'c[-1,-e]' -g '*.edr(|.gz|.Z) *(/)' - 'c[-1,-ref]' -g '*.(trr|cpt|trj)(|.gz|.Z) *(/)' -- grompp
compctl  -x 's[-]' -s " f s n o h version nice b e dt w xvg d noaver acflen nonormalize P fitfn ncskip beginfit endfit" - 'c[-1,-xvg]' -s " xmgrace xmgr none" - 'c[-1,-P]' -s " 0 1 2 3" - 'c[-1,-fitfn]' -s " none exp aexp exp_exp vac exp5 exp7 exp9 erffit" - 'c[-1,-f]' -g '*.(xtc|trr|cpt|trj|gro|g96|pdb|g87)(|.gz|.Z) *(/)' - 'c[-1,-s]' -g '*.(tpr|tpb|tpa)(|.gz|.Z) *(/)' - 'c[-1,-n]' -g '*.ndx(|.gz|.Z) *(/)' - 'c[-1,-o]' -g '*.xvg(|.gz|.Z) *(/)' -- g_rotacf
compctl  -x 's[-]' -s " f s n o h version nice b e dt w xvg ref skip fitxy nomw" - 'c[-1,-xvg]' -s " xmgrace xmgr none" - 'c[-1,-ref]' -s " none xyz xy" - 'c[-1,-f]' -g '*.(xtc|trr|cpt|trj|gro|g96|pdb|g87)(|.gz|.Z) *(/)' - 'c[-1,-s]' -g '*.(tpr|tpb|tpa|gro|g96|pdb|brk|ent)(|.gz|.Z) *(/)' - 'c[-1,-n]' -g '*.ndx(|.gz|.Z) *(/)' - 'c[-1,-o]' -g '*.xvg(|.gz|.Z) *(/)' -- g_rotmat
compctl  -x 's[-]' -s " f s h version nice b e dt t sep" - 'c[-1,-f]' -g '*.(xtc|trr|cpt|trj|gro|g96|pdb|g87)(|.gz|.Z) *(/)' - 'c[-1,-s]' -g '*.(tpr|tpb|tpa)(|.gz|.Z) *(/)' -- g_saltbr
compctl  -x 's[-]' -s " s f n d pr sq prframe sqframe h version nice b e dt tu xvg mode mcover nopbc startq endq qstep seed nt" - 'c[-1,-tu]' -s " fs ps ns us ms s" - 'c[-1,-xvg]' -s " xmgrace xmgr none" - 'c[-1,-mode]' -s " direct mc" - 'c[-1,-s]' -g '*.(tpr|tpb|tpa)(|.gz|.Z) *(/)' - 'c[-1,-f]' -g '*.(xtc|trr|cpt|trj|gro|g96|pdb|g87)(|.gz|.Z) *(/)' - 'c[-1,-n]' -g '*.ndx(|.gz|.Z) *(/)' - 'c[-1,-d]' -g '*.dat(|.gz|.Z) *(/)' - 'c[-1,-pr]' -g '*.xvg(|.gz|.Z) *(/)' - 'c[-1,-sq]' -g '*.xvg(|.gz|.Z) *(/)' - 'c[-1,-prframe]' -g '*.xvg(|.gz|.Z) *(/)' - 'c[-1,-sqframe]' -g '*.xvg(|.gz|.Z) *(/)' -- g_sans
compctl  -x 's[-]' -s " f s o or oa tv q n i h version nice b e dt w xvg probe ndots qmax f_index minarea nopbc noprot dgs" - 'c[-1,-xvg]' -s " xmgrace xmgr none" - 'c[-1,-f]' -g '*.(xtc|trr|cpt|trj|gro|g96|pdb|g87)(|.gz|.Z) *(/)' - 'c[-1,-s]' -g '*.(tpr|tpb|tpa|gro|g96|pdb|brk|ent)(|.gz|.Z) *(/)' - 'c[-1,-o]' -g '*.xvg(|.gz|.Z) *(/)' - 'c[-1,-or]' -g '*.xvg(|.gz|.Z) *(/)' - 'c[-1,-oa]' -g '*.xvg(|.gz|.Z) *(/)' - 'c[-1,-tv]' -g '*.xvg(|.gz|.Z) *(/)' - 'c[-1,-q]' -g '*.pdb(|.gz|.Z) *(/)' - 'c[-1,-n]' -g '*.ndx(|.gz|.Z) *(/)' - 'c[-1,-i]' -g '*.itp(|.gz|.Z) *(/)' -- g_sas
compctl  -x 's[-]' -s " f s sf n os oc oi om on h version nice b e dt xvg normpbc nopbc select selrpos seltype dump norm cfnorm resnr" - 'c[-1,-xvg]' -s " xmgrace xmgr none" - 'c[-1,-selrpos]' -s " atom res_com res_cog mol_com mol_cog whole_res_com whole_res_cog whole_mol_com whole_mol_cog part_res_com part_res_cog part_mol_com part_mol_cog dyn_res_com dyn_res_cog dyn_mol_com dyn_mol_cog" - 'c[-1,-seltype]' -s " atom res_com res_cog mol_com mol_cog whole_res_com whole_res_cog whole_mol_com whole_mol_cog part_res_com part_res_cog part_mol_com part_mol_cog dyn_res_com dyn_res_cog dyn_mol_com dyn_mol_cog" - 'c[-1,-resnr]' -s " number index" - 'c[-1,-f]' -g '*.(xtc|trr|cpt|trj|gro|g96|pdb|g87)(|.gz|.Z) *(/)' - 'c[-1,-s]' -g '*.(tpr|tpb|tpa|gro|g96|pdb|brk|ent)(|.gz|.Z) *(/)' - 'c[-1,-sf]' -g '*.dat(|.gz|.Z) *(/)' - 'c[-1,-n]' -g '*.ndx(|.gz|.Z) *(/)' - 'c[-1,-os]' -g '*.xvg(|.gz|.Z) *(/)' - 'c[-1,-oc]' -g '*.xvg(|.gz|.Z) *(/)' - 'c[-1,-oi]' -g '*.dat(|.gz|.Z) *(/)' - 'c[-1,-om]' -g '*.dat(|.gz|.Z) *(/)' - 'c[-1,-on]' -g '*.ndx(|.gz|.Z) *(/)' -- g_select
compctl  -x 's[-]' -s " f n s oa od od1 od2 h version nice b e dt w xvg one z" - 'c[-1,-xvg]' -s " xmgrace xmgr none" - 'c[-1,-f]' -g '*.(xtc|trr|cpt|trj|gro|g96|pdb|g87)(|.gz|.Z) *(/)' - 'c[-1,-n]' -g '*.ndx(|.gz|.Z) *(/)' - 'c[-1,-s]' -g '*.(tpr|tpb|tpa)(|.gz|.Z) *(/)' - 'c[-1,-oa]' -g '*.xvg(|.gz|.Z) *(/)' - 'c[-1,-od]' -g '*.xvg(|.gz|.Z) *(/)' - 'c[-1,-od1]' -g '*.xvg(|.gz|.Z) *(/)' - 'c[-1,-od2]' -g '*.xvg(|.gz|.Z) *(/)' -- g_sgangle
compctl  -x 's[-]' -s " f ge ene dist histo bin lp ls lsh lss map ls3 mdata g h version nice w xvg notime b e ttol n d bw nosham tsham pmin dim ngrid xmin xmax pmax gmax emin emax nlevels mname" - 'c[-1,-xvg]' -s " xmgrace xmgr none" - 'c[-1,-f]' -g '*.xvg(|.gz|.Z) *(/)' - 'c[-1,-ge]' -g '*.xvg(|.gz|.Z) *(/)' - 'c[-1,-ene]' -g '*.xvg(|.gz|.Z) *(/)' - 'c[-1,-dist]' -g '*.xvg(|.gz|.Z) *(/)' - 'c[-1,-histo]' -g '*.xvg(|.gz|.Z) *(/)' - 'c[-1,-bin]' -g '*.ndx(|.gz|.Z) *(/)' - 'c[-1,-lp]' -g '*.xpm(|.gz|.Z) *(/)' - 'c[-1,-ls]' -g '*.xpm(|.gz|.Z) *(/)' - 'c[-1,-lsh]' -g '*.xpm(|.gz|.Z) *(/)' - 'c[-1,-lss]' -g '*.xpm(|.gz|.Z) *(/)' - 'c[-1,-map]' -g '*.xpm(|.gz|.Z) *(/)' - 'c[-1,-ls3]' -g '*.pdb(|.gz|.Z) *(/)' - 'c[-1,-mdata]' -g '*.xvg(|.gz|.Z) *(/)' - 'c[-1,-g]' -g '*.log(|.gz|.Z) *(/)' -- g_sham
compctl  -x 's[-]' -s " o h version nice w xvg c6 cn pow sig eps A B C qi qj sigfac" - 'c[-1,-xvg]' -s " xmgrace xmgr none" - 'c[-1,-o]' -g '*.xvg(|.gz|.Z) *(/)' -- g_sigeps
compctl  -x 's[-]' -s " f s n o no ro co rc h version nice b e dt w xvg com v23 rmin rmax cbin rbin pbc" - 'c[-1,-xvg]' -s " xmgrace xmgr none" - 'c[-1,-f]' -g '*.(xtc|trr|cpt|trj|gro|g96|pdb|g87)(|.gz|.Z) *(/)' - 'c[-1,-s]' -g '*.(tpr|tpb|tpa|gro|g96|pdb|brk|ent)(|.gz|.Z) *(/)' - 'c[-1,-n]' -g '*.ndx(|.gz|.Z) *(/)' - 'c[-1,-o]' -g '*.xvg(|.gz|.Z) *(/)' - 'c[-1,-no]' -g '*.xvg(|.gz|.Z) *(/)' - 'c[-1,-ro]' -g '*.xvg(|.gz|.Z) *(/)' - 'c[-1,-co]' -g '*.xvg(|.gz|.Z) *(/)' - 'c[-1,-rc]' -g '*.xvg(|.gz|.Z) *(/)' -- g_sorient
compctl  -x 's[-]' -s " s f n h version nice b e dt w pbc nodiv ign bin nab" - 'c[-1,-s]' -g '*.(tpr|tpb|tpa|gro|g96|pdb|brk|ent)(|.gz|.Z) *(/)' - 'c[-1,-f]' -g '*.(xtc|trr|cpt|trj|gro|g96|pdb|g87)(|.gz|.Z) *(/)' - 'c[-1,-n]' -g '*.ndx(|.gz|.Z) *(/)' -- g_spatial
compctl  -x 's[-]' -s " f s n o h version nice b e dt w xvg com refat rmin rmax dip bw" - 'c[-1,-xvg]' -s " xmgrace xmgr none" - 'c[-1,-f]' -g '*.(xtc|trr|cpt|trj|gro|g96|pdb|g87)(|.gz|.Z) *(/)' - 'c[-1,-s]' -g '*.(tpr|tpb|tpa)(|.gz|.Z) *(/)' - 'c[-1,-n]' -g '*.ndx(|.gz|.Z) *(/)' - 'c[-1,-o]' -g '*.xvg(|.gz|.Z) *(/)' -- g_spol
compctl  -x 's[-]' -s " f s n ot oa o of oc ov h version nice b e dt w xvg mol k34 wt acflen nonormalize P fitfn ncskip beginfit endfit" - 'c[-1,-xvg]' -s " xmgrace xmgr none" - 'c[-1,-P]' -s " 0 1 2 3" - 'c[-1,-fitfn]' -s " none exp aexp exp_exp vac exp5 exp7 exp9 erffit" - 'c[-1,-f]' -g '*.(trr|cpt|trj)(|.gz|.Z) *(/)' - 'c[-1,-s]' -g '*.(tpr|tpb|tpa|gro|g96|pdb|brk|ent)(|.gz|.Z) *(/)' - 'c[-1,-n]' -g '*.ndx(|.gz|.Z) *(/)' - 'c[-1,-ot]' -g '*.xvg(|.gz|.Z) *(/)' - 'c[-1,-oa]' -g '*.xvg(|.gz|.Z) *(/)' - 'c[-1,-o]' -g '*.xvg(|.gz|.Z) *(/)' - 'c[-1,-of]' -g '*.xvg(|.gz|.Z) *(/)' - 'c[-1,-oc]' -g '*.xvg(|.gz|.Z) *(/)' - 'c[-1,-ov]' -g '*.xvg(|.gz|.Z) *(/)' -- g_tcaf
compctl  -x 's[-]' -s " f s n ox oxt ov of ob ot ekt ekr vd cv cf av af h version nice b e dt tu w xvg com nopbc mol nojump nox noy noz ng len fp bin ctime scale" - 'c[-1,-tu]' -s " fs ps ns us ms s" - 'c[-1,-xvg]' -s " xmgrace xmgr none" - 'c[-1,-f]' -g '*.(xtc|trr|cpt|trj|gro|g96|pdb|g87)(|.gz|.Z) *(/)' - 'c[-1,-s]' -g '*.(tpr|tpb|tpa|gro|g96|pdb|brk|ent)(|.gz|.Z) *(/)' - 'c[-1,-n]' -g '*.ndx(|.gz|.Z) *(/)' - 'c[-1,-ox]' -g '*.xvg(|.gz|.Z) *(/)' - 'c[-1,-oxt]' -g '*.(xtc|trr|cpt|trj|gro|g96|pdb|g87)(|.gz|.Z) *(/)' - 'c[-1,-ov]' -g '*.xvg(|.gz|.Z) *(/)' - 'c[-1,-of]' -g '*.xvg(|.gz|.Z) *(/)' - 'c[-1,-ob]' -g '*.xvg(|.gz|.Z) *(/)' - 'c[-1,-ot]' -g '*.xvg(|.gz|.Z) *(/)' - 'c[-1,-ekt]' -g '*.xvg(|.gz|.Z) *(/)' - 'c[-1,-ekr]' -g '*.xvg(|.gz|.Z) *(/)' - 'c[-1,-vd]' -g '*.xvg(|.gz|.Z) *(/)' - 'c[-1,-cv]' -g '*.pdb(|.gz|.Z) *(/)' - 'c[-1,-cf]' -g '*.pdb(|.gz|.Z) *(/)' - 'c[-1,-av]' -g '*.xvg(|.gz|.Z) *(/)' - 'c[-1,-af]' -g '*.xvg(|.gz|.Z) *(/)' -- g_traj
compctl  -x 's[-]' -s " p err so s o x cpi cpo c e g dhdl field table tabletf tablep tableb rerun tpi tpid ei eo j jo ffout devout runav px pf ro ra rs rt mtx dn bo bx bcpo bc be bg beo bdhdl bfield btpi btpid bjo bffout bdevout brunav bpx bpf bro bra brs brt bmtx bdn h version nice xvg np npstring ntmpi r max min npme fix rmax rmin noscalevdw ntpr steps resetstep simsteps launch nobench noappend cpnum" - 'c[-1,-xvg]' -s " xmgrace xmgr none" - 'c[-1,-npstring]' -s " -np -n none" - 'c[-1,-npme]' -s " auto all subset" - 'c[-1,-p]' -g '*.out(|.gz|.Z) *(/)' - 'c[-1,-err]' -g '*.log(|.gz|.Z) *(/)' - 'c[-1,-so]' -g '*.(tpr|tpb|tpa)(|.gz|.Z) *(/)' - 'c[-1,-s]' -g '*.(tpr|tpb|tpa)(|.gz|.Z) *(/)' - 'c[-1,-o]' -g '*.(trr|cpt|trj)(|.gz|.Z) *(/)' - 'c[-1,-x]' -g '*.xtc(|.gz|.Z) *(/)' - 'c[-1,-cpi]' -g '*.cpt(|.gz|.Z) *(/)' - 'c[-1,-cpo]' -g '*.cpt(|.gz|.Z) *(/)' - 'c[-1,-c]' -g '*.(gro|g96|pdb|brk|ent|esp|xyz)(|.gz|.Z) *(/)' - 'c[-1,-e]' -g '*.edr(|.gz|.Z) *(/)' - 'c[-1,-g]' -g '*.log(|.gz|.Z) *(/)' - 'c[-1,-dhdl]' -g '*.xvg(|.gz|.Z) *(/)' - 'c[-1,-field]' -g '*.xvg(|.gz|.Z) *(/)' - 'c[-1,-table]' -g '*.xvg(|.gz|.Z) *(/)' - 'c[-1,-tabletf]' -g '*.xvg(|.gz|.Z) *(/)' - 'c[-1,-tablep]' -g '*.xvg(|.gz|.Z) *(/)' - 'c[-1,-tableb]' -g '*.xvg(|.gz|.Z) *(/)' - 'c[-1,-rerun]' -g '*.(xtc|trr|cpt|trj|gro|g96|pdb|g87)(|.gz|.Z) *(/)' - 'c[-1,-tpi]' -g '*.xvg(|.gz|.Z) *(/)' - 'c[-1,-tpid]' -g '*.xvg(|.gz|.Z) *(/)' - 'c[-1,-ei]' -g '*.edi(|.gz|.Z) *(/)' - 'c[-1,-eo]' -g '*.xvg(|.gz|.Z) *(/)' - 'c[-1,-j]' -g '*.gct(|.gz|.Z) *(/)' - 'c[-1,-jo]' -g '*.gct(|.gz|.Z) *(/)' - 'c[-1,-ffout]' -g '*.xvg(|.gz|.Z) *(/)' - 'c[-1,-devout]' -g '*.xvg(|.gz|.Z) *(/)' - 'c[-1,-runav]' -g '*.xvg(|.gz|.Z) *(/)' - 'c[-1,-px]' -g '*.xvg(|.gz|.Z) *(/)' - 'c[-1,-pf]' -g '*.xvg(|.gz|.Z) *(/)' - 'c[-1,-ro]' -g '*.xvg(|.gz|.Z) *(/)' - 'c[-1,-ra]' -g '*.log(|.gz|.Z) *(/)' - 'c[-1,-rs]' -g '*.log(|.gz|.Z) *(/)' - 'c[-1,-rt]' -g '*.log(|.gz|.Z) *(/)' - 'c[-1,-mtx]' -g '*.mtx(|.gz|.Z) *(/)' - 'c[-1,-dn]' -g '*.ndx(|.gz|.Z) *(/)' - 'c[-1,-bo]' -g '*.(trr|cpt|trj)(|.gz|.Z) *(/)' - 'c[-1,-bx]' -g '*.xtc(|.gz|.Z) *(/)' - 'c[-1,-bcpo]' -g '*.cpt(|.gz|.Z) *(/)' - 'c[-1,-bc]' -g '*.(gro|g96|pdb|brk|ent|esp|xyz)(|.gz|.Z) *(/)' - 'c[-1,-be]' -g '*.edr(|.gz|.Z) *(/)' - 'c[-1,-bg]' -g '*.log(|.gz|.Z) *(/)' - 'c[-1,-beo]' -g '*.xvg(|.gz|.Z) *(/)' - 'c[-1,-bdhdl]' -g '*.xvg(|.gz|.Z) *(/)' - 'c[-1,-bfield]' -g '*.xvg(|.gz|.Z) *(/)' - 'c[-1,-btpi]' -g '*.xvg(|.gz|.Z) *(/)' - 'c[-1,-btpid]' -g '*.xvg(|.gz|.Z) *(/)' - 'c[-1,-bjo]' -g '*.gct(|.gz|.Z) *(/)' - 'c[-1,-bffout]' -g '*.xvg(|.gz|.Z) *(/)' - 'c[-1,-bdevout]' -g '*.xvg(|.gz|.Z) *(/)' - 'c[-1,-brunav]' -g '*.xvg(|.gz|.Z) *(/)' - 'c[-1,-bpx]' -g '*.xvg(|.gz|.Z) *(/)' - 'c[-1,-bpf]' -g '*.xvg(|.gz|.Z) *(/)' - 'c[-1,-bro]' -g '*.xvg(|.gz|.Z) *(/)' - 'c[-1,-bra]' -g '*.log(|.gz|.Z) *(/)' - 'c[-1,-brs]' -g '*.log(|.gz|.Z) *(/)' - 'c[-1,-brt]' -g '*.log(|.gz|.Z) *(/)' - 'c[-1,-bmtx]' -g '*.mtx(|.gz|.Z) *(/)' - 'c[-1,-bdn]' -g '*.ndx(|.gz|.Z) *(/)' -- g_tune_pme
compctl  -x 's[-]' -s " f s n om or ot h version nice b e dt w xvg sqrt fm rmax rbin mmax nlevels nr fr rt ft" - 'c[-1,-xvg]' -s " xmgrace xmgr none" - 'c[-1,-f]' -g '*.(xtc|trr|cpt|trj|gro|g96|pdb|g87)(|.gz|.Z) *(/)' - 'c[-1,-s]' -g '*.(tpr|tpb|tpa|gro|g96|pdb|brk|ent)(|.gz|.Z) *(/)' - 'c[-1,-n]' -g '*.ndx(|.gz|.Z) *(/)' - 'c[-1,-om]' -g '*.xpm(|.gz|.Z) *(/)' - 'c[-1,-or]' -g '*.xvg(|.gz|.Z) *(/)' - 'c[-1,-ot]' -g '*.xvg(|.gz|.Z) *(/)' -- g_vanhove
compctl  -x 's[-]' -s " f s n o os h version nice b e dt w xvg m norecip mol acflen nonormalize P fitfn ncskip beginfit endfit" - 'c[-1,-xvg]' -s " xmgrace xmgr none" - 'c[-1,-P]' -s " 0 1 2 3" - 'c[-1,-fitfn]' -s " none exp aexp exp_exp vac exp5 exp7 exp9 erffit" - 'c[-1,-f]' -g '*.(trr|cpt|trj)(|.gz|.Z) *(/)' - 'c[-1,-s]' -g '*.(tpr|tpb|tpa|gro|g96|pdb|brk|ent)(|.gz|.Z) *(/)' - 'c[-1,-n]' -g '*.ndx(|.gz|.Z) *(/)' - 'c[-1,-o]' -g '*.xvg(|.gz|.Z) *(/)' - 'c[-1,-os]' -g '*.xvg(|.gz|.Z) *(/)' -- g_velacc
compctl  -x 's[-]' -s " ix if it ip o hist oiact iiact bsres bsprof tab h version nice xvg min max noauto bins temp tol v b e dt histonly boundsonly nolog unit zprof0 cycl sym ac acsig ac-trestart nBootstrap bs-method bs-tau bs-seed histbs-block vbs" - 'c[-1,-xvg]' -s " xmgrace xmgr none" - 'c[-1,-unit]' -s " kJ kCal kT" - 'c[-1,-bs-method]' -s " b-hist hist traj traj-gauss" - 'c[-1,-ix]' -g '*.dat(|.gz|.Z) *(/)' - 'c[-1,-if]' -g '*.dat(|.gz|.Z) *(/)' - 'c[-1,-it]' -g '*.dat(|.gz|.Z) *(/)' - 'c[-1,-ip]' -g '*.dat(|.gz|.Z) *(/)' - 'c[-1,-o]' -g '*.xvg(|.gz|.Z) *(/)' - 'c[-1,-hist]' -g '*.xvg(|.gz|.Z) *(/)' - 'c[-1,-oiact]' -g '*.xvg(|.gz|.Z) *(/)' - 'c[-1,-iiact]' -g '*.dat(|.gz|.Z) *(/)' - 'c[-1,-bsres]' -g '*.xvg(|.gz|.Z) *(/)' - 'c[-1,-bsprof]' -g '*.xvg(|.gz|.Z) *(/)' - 'c[-1,-tab]' -g '*.dat(|.gz|.Z) *(/)' -- g_wham
compctl  -x 's[-]' -s " f o h version nice r0 rot0 T nonn" - 'c[-1,-f]' -g '*.dat(|.gz|.Z) *(/)' - 'c[-1,-o]' -g '*.eps(|.gz|.Z) *(/)' -- g_wheel
compctl  -x 's[-]' -s " f o r h version nice ff v nexcl noH14 alldih remdih nopairs name nopbc pdbq noparam noround kb kt kp" - 'c[-1,-f]' -g '*.(gro|g96|pdb|brk|ent|esp|xyz|tpr|tpb|tpa)(|.gz|.Z) *(/)' - 'c[-1,-o]' -g '*.top(|.gz|.Z) *(/)' - 'c[-1,-r]' -g '*.rtp(|.gz|.Z) *(/)' -- g_x2top
compctl  -x 's[-]' -s " f s h version nice b e dt" - 'c[-1,-f]' -g '*.(xtc|trr|cpt|trj|gro|g96|pdb|g87)(|.gz|.Z) *(/)' - 'c[-1,-s]' -g '*.(tpr|tpb|tpa)(|.gz|.Z) *(/)' -- g_xrama
compctl  -x 's[-]' -s " f eig s n tar ori o h version nice xvg mon linfix linacc radfix radacc radcon flood outfrq slope linstep accdir radstep maxedsteps eqsteps deltaF0 deltaF tau Eflnull T alpha restrain hessian harmonic constF" - 'c[-1,-xvg]' -s " xmgrace xmgr none" - 'c[-1,-f]' -g '*.(trr|cpt|trj)(|.gz|.Z) *(/)' - 'c[-1,-eig]' -g '*.xvg(|.gz|.Z) *(/)' - 'c[-1,-s]' -g '*.(tpr|tpb|tpa|gro|g96|pdb|brk|ent)(|.gz|.Z) *(/)' - 'c[-1,-n]' -g '*.ndx(|.gz|.Z) *(/)' - 'c[-1,-tar]' -g '*.(gro|g96|pdb|brk|ent|esp|xyz|tpr|tpb|tpa)(|.gz|.Z) *(/)' - 'c[-1,-ori]' -g '*.(gro|g96|pdb|brk|ent|esp|xyz|tpr|tpb|tpa)(|.gz|.Z) *(/)' - 'c[-1,-o]' -g '*.edi(|.gz|.Z) *(/)' -- make_edi
compctl  -x 's[-]' -s " f n o h version nice natoms" - 'c[-1,-f]' -g '*.(gro|g96|pdb|brk|ent|esp|xyz|tpr|tpb|tpa)(|.gz|.Z) *(/)' - 'c[-1,-n]' -g '*.ndx(|.gz|.Z) *(/)' - 'c[-1,-o]' -g '*.ndx(|.gz|.Z) *(/)' -- make_ndx
compctl  -x 's[-]' -s " s o x cpi cpo c e g dhdl field table tabletf tablep tableb rerun tpi tpid ei eo j jo ffout devout runav px pf ro ra rs rt mtx dn multidir membed mp mn h version nice deffnm xvg pd dd ddorder npme nt ntmpi ntomp ntomp_pme pin pinoffset pinstride gpu_id noddcheck rdd rcon dlb dds gcom nb notunepme testverlet v nocompact seppot pforce reprod cpt cpnum noappend nsteps maxh multi replex nex reseed ionize" - 'c[-1,-xvg]' -s " xmgrace xmgr none" - 'c[-1,-ddorder]' -s " interleave pp_pme cartesian" - 'c[-1,-pin]' -s " auto on off" - 'c[-1,-dlb]' -s " auto no yes" - 'c[-1,-nb]' -s " auto cpu gpu gpu_cpu" - 'c[-1,-s]' -g '*.(tpr|tpb|tpa)(|.gz|.Z) *(/)' - 'c[-1,-o]' -g '*.(trr|cpt|trj)(|.gz|.Z) *(/)' - 'c[-1,-x]' -g '*.xtc(|.gz|.Z) *(/)' - 'c[-1,-cpi]' -g '*.cpt(|.gz|.Z) *(/)' - 'c[-1,-cpo]' -g '*.cpt(|.gz|.Z) *(/)' - 'c[-1,-c]' -g '*.(gro|g96|pdb|brk|ent|esp|xyz)(|.gz|.Z) *(/)' - 'c[-1,-e]' -g '*.edr(|.gz|.Z) *(/)' - 'c[-1,-g]' -g '*.log(|.gz|.Z) *(/)' - 'c[-1,-dhdl]' -g '*.xvg(|.gz|.Z) *(/)' - 'c[-1,-field]' -g '*.xvg(|.gz|.Z) *(/)' - 'c[-1,-table]' -g '*.xvg(|.gz|.Z) *(/)' - 'c[-1,-tabletf]' -g '*.xvg(|.gz|.Z) *(/)' - 'c[-1,-tablep]' -g '*.xvg(|.gz|.Z) *(/)' - 'c[-1,-tableb]' -g '*.xvg(|.gz|.Z) *(/)' - 'c[-1,-rerun]' -g '*.(xtc|trr|cpt|trj|gro|g96|pdb|g87)(|.gz|.Z) *(/)' - 'c[-1,-tpi]' -g '*.xvg(|.gz|.Z) *(/)' - 'c[-1,-tpid]' -g '*.xvg(|.gz|.Z) *(/)' - 'c[-1,-ei]' -g '*.edi(|.gz|.Z) *(/)' - 'c[-1,-eo]' -g '*.xvg(|.gz|.Z) *(/)' - 'c[-1,-j]' -g '*.gct(|.gz|.Z) *(/)' - 'c[-1,-jo]' -g '*.gct(|.gz|.Z) *(/)' - 'c[-1,-ffout]' -g '*.xvg(|.gz|.Z) *(/)' - 'c[-1,-devout]' -g '*.xvg(|.gz|.Z) *(/)' - 'c[-1,-runav]' -g '*.xvg(|.gz|.Z) *(/)' - 'c[-1,-px]' -g '*.xvg(|.gz|.Z) *(/)' - 'c[-1,-pf]' -g '*.xvg(|.gz|.Z) *(/)' - 'c[-1,-ro]' -g '*.xvg(|.gz|.Z) *(/)' - 'c[-1,-ra]' -g '*.log(|.gz|.Z) *(/)' - 'c[-1,-rs]' -g '*.log(|.gz|.Z) *(/)' - 'c[-1,-rt]' -g '*.log(|.gz|.Z) *(/)' - 'c[-1,-mtx]' -g '*.mtx(|.gz|.Z) *(/)' - 'c[-1,-dn]' -g '*.ndx(|.gz|.Z) *(/)' - 'c[-1,-multidir]' -g '*.(|.gz|.Z) *(/)' - 'c[-1,-membed]' -g '*.dat(|.gz|.Z) *(/)' - 'c[-1,-mp]' -g '*.top(|.gz|.Z) *(/)' - 'c[-1,-mn]' -g '*.ndx(|.gz|.Z) *(/)' -- mdrun
compctl  -x 's[-]' -s " s o x cpi cpo c e g dhdl field table tabletf tablep tableb rerun tpi tpid ei eo j jo ffout devout runav px pf ro ra rs rt mtx dn multidir membed mp mn h version nice deffnm xvg pd dd ddorder npme nt ntmpi ntomp ntomp_pme pin pinoffset pinstride gpu_id noddcheck rdd rcon dlb dds gcom nb notunepme testverlet v nocompact seppot pforce reprod cpt cpnum noappend nsteps maxh multi replex nex reseed ionize" - 'c[-1,-xvg]' -s " xmgrace xmgr none" - 'c[-1,-ddorder]' -s " interleave pp_pme cartesian" - 'c[-1,-pin]' -s " auto on off" - 'c[-1,-dlb]' -s " auto no yes" - 'c[-1,-nb]' -s " auto cpu gpu gpu_cpu" - 'c[-1,-s]' -g '*.(tpr|tpb|tpa)(|.gz|.Z) *(/)' - 'c[-1,-o]' -g '*.(trr|cpt|trj)(|.gz|.Z) *(/)' - 'c[-1,-x]' -g '*.xtc(|.gz|.Z) *(/)' - 'c[-1,-cpi]' -g '*.cpt(|.gz|.Z) *(/)' - 'c[-1,-cpo]' -g '*.cpt(|.gz|.Z) *(/)' - 'c[-1,-c]' -g '*.(gro|g96|pdb|brk|ent|esp|xyz)(|.gz|.Z) *(/)' - 'c[-1,-e]' -g '*.edr(|.gz|.Z) *(/)' - 'c[-1,-g]' -g '*.log(|.gz|.Z) *(/)' - 'c[-1,-dhdl]' -g '*.xvg(|.gz|.Z) *(/)' - 'c[-1,-field]' -g '*.xvg(|.gz|.Z) *(/)' - 'c[-1,-table]' -g '*.xvg(|.gz|.Z) *(/)' - 'c[-1,-tabletf]' -g '*.xvg(|.gz|.Z) *(/)' - 'c[-1,-tablep]' -g '*.xvg(|.gz|.Z) *(/)' - 'c[-1,-tableb]' -g '*.xvg(|.gz|.Z) *(/)' - 'c[-1,-rerun]' -g '*.(xtc|trr|cpt|trj|gro|g96|pdb|g87)(|.gz|.Z) *(/)' - 'c[-1,-tpi]' -g '*.xvg(|.gz|.Z) *(/)' - 'c[-1,-tpid]' -g '*.xvg(|.gz|.Z) *(/)' - 'c[-1,-ei]' -g '*.edi(|.gz|.Z) *(/)' - 'c[-1,-eo]' -g '*.xvg(|.gz|.Z) *(/)' - 'c[-1,-j]' -g '*.gct(|.gz|.Z) *(/)' - 'c[-1,-jo]' -g '*.gct(|.gz|.Z) *(/)' - 'c[-1,-ffout]' -g '*.xvg(|.gz|.Z) *(/)' - 'c[-1,-devout]' -g '*.xvg(|.gz|.Z) *(/)' - 'c[-1,-runav]' -g '*.xvg(|.gz|.Z) *(/)' - 'c[-1,-px]' -g '*.xvg(|.gz|.Z) *(/)' - 'c[-1,-pf]' -g '*.xvg(|.gz|.Z) *(/)' - 'c[-1,-ro]' -g '*.xvg(|.gz|.Z) *(/)' - 'c[-1,-ra]' -g '*.log(|.gz|.Z) *(/)' - 'c[-1,-rs]' -g '*.log(|.gz|.Z) *(/)' - 'c[-1,-rt]' -g '*.log(|.gz|.Z) *(/)' - 'c[-1,-mtx]' -g '*.mtx(|.gz|.Z) *(/)' - 'c[-1,-dn]' -g '*.ndx(|.gz|.Z) *(/)' - 'c[-1,-multidir]' -g '*.line_buf(|.gz|.Z) *(/)' - 'c[-1,-membed]' -g '*.dat(|.gz|.Z) *(/)' - 'c[-1,-mp]' -g '*.top(|.gz|.Z) *(/)' - 'c[-1,-mn]' -g '*.ndx(|.gz|.Z) *(/)' -- mdrun_mpi
compctl  -x 's[-]' -s " s n h version nice type nohyd hq" - 'c[-1,-type]' -s " angle dihedral improper ryckaert-bellemans" - 'c[-1,-s]' -g '*.(tpr|tpb|tpa)(|.gz|.Z) *(/)' - 'c[-1,-n]' -g '*.ndx(|.gz|.Z) *(/)' -- mk_angndx
compctl  -x 's[-]' -s " f s n h version nice b e dt" - 'c[-1,-f]' -g '*.(xtc|trr|cpt|trj|gro|g96|pdb|g87)(|.gz|.Z) *(/)' - 'c[-1,-s]' -g '*.(tpr|tpb|tpa)(|.gz|.Z) *(/)' - 'c[-1,-n]' -g '*.ndx(|.gz|.Z) *(/)' -- ngmx
compctl  -x 's[-]' -s " f o p i n q h version nice chainsep merge ff water inter ss ter lys arg asp glu gln his angle dist una ignh missing v posrefc vsite heavyh deuterate nochargegrp nocmap renum rtpres" - 'c[-1,-chainsep]' -s " id_or_ter id_and_ter ter id interactive" - 'c[-1,-merge]' -s " no all interactive" - 'c[-1,-water]' -s " select none spc spce tip3p tip4p tip5p" - 'c[-1,-vsite]' -s " none hydrogens aromatics" - 'c[-1,-f]' -g '*.(gro|g96|pdb|brk|ent|esp|xyz|tpr|tpb|tpa)(|.gz|.Z) *(/)' - 'c[-1,-o]' -g '*.(gro|g96|pdb|brk|ent|esp|xyz)(|.gz|.Z) *(/)' - 'c[-1,-p]' -g '*.top(|.gz|.Z) *(/)' - 'c[-1,-i]' -g '*.itp(|.gz|.Z) *(/)' - 'c[-1,-n]' -g '*.ndx(|.gz|.Z) *(/)' - 'c[-1,-q]' -g '*.(gro|g96|pdb|brk|ent|esp|xyz)(|.gz|.Z) *(/)' -- pdb2gmx
compctl  -x 's[-]' -s " s f e n o h version nice extend until nsteps time zeroq novel nocont init_fep_state" - 'c[-1,-s]' -g '*.(tpr|tpb|tpa)(|.gz|.Z) *(/)' - 'c[-1,-f]' -g '*.(trr|cpt|trj)(|.gz|.Z) *(/)' - 'c[-1,-e]' -g '*.edr(|.gz|.Z) *(/)' - 'c[-1,-n]' -g '*.ndx(|.gz|.Z) *(/)' - 'c[-1,-o]' -g '*.(tpr|tpb|tpa)(|.gz|.Z) *(/)' -- tpbconv
compctl  -x 's[-]' -s " f o n demux h version nice tu xvg b e dt prec novel settime nosort keeplast overwrite cat" - 'c[-1,-tu]' -s " fs ps ns us ms s" - 'c[-1,-xvg]' -s " xmgrace xmgr none" - 'c[-1,-f]' -g '*.(xtc|trr|cpt|trj|gro|g96|pdb|g87)(|.gz|.Z) *(/)' - 'c[-1,-o]' -g '*.(xtc|trr|trj|gro|g96|pdb|g87)(|.gz|.Z) *(/)' - 'c[-1,-n]' -g '*.ndx(|.gz|.Z) *(/)' - 'c[-1,-demux]' -g '*.xvg(|.gz|.Z) *(/)' -- trjcat
compctl  -x 's[-]' -s " f o s n fr sub drop h version nice b e tu w xvg skip dt round dump t0 timestep pbc ur center boxcenter box clustercenter trans shift fit ndec novel force trunc exec app split sep nzero dropunder dropover conect" - 'c[-1,-tu]' -s " fs ps ns us ms s" - 'c[-1,-xvg]' -s " xmgrace xmgr none" - 'c[-1,-pbc]' -s " none mol res atom nojump cluster whole" - 'c[-1,-ur]' -s " rect tric compact" - 'c[-1,-boxcenter]' -s " tric rect zero" - 'c[-1,-fit]' -s " none rot+trans rotxy+transxy translation transxy progressive" - 'c[-1,-f]' -g '*.(xtc|trr|cpt|trj|gro|g96|pdb|g87)(|.gz|.Z) *(/)' - 'c[-1,-o]' -g '*.(xtc|trr|trj|gro|g96|pdb|g87)(|.gz|.Z) *(/)' - 'c[-1,-s]' -g '*.(tpr|tpb|tpa|gro|g96|pdb|brk|ent)(|.gz|.Z) *(/)' - 'c[-1,-n]' -g '*.ndx(|.gz|.Z) *(/)' - 'c[-1,-fr]' -g '*.ndx(|.gz|.Z) *(/)' - 'c[-1,-sub]' -g '*.ndx(|.gz|.Z) *(/)' - 'c[-1,-drop]' -g '*.xvg(|.gz|.Z) *(/)' -- trjconv
compctl  -x 's[-]' -s " f s n o nshell h version nice b e dt xvg na da com r z" - 'c[-1,-xvg]' -s " xmgrace xmgr none" - 'c[-1,-f]' -g '*.(xtc|trr|cpt|trj|gro|g96|pdb|g87)(|.gz|.Z) *(/)' - 'c[-1,-s]' -g '*.(tpr|tpb|tpa|gro|g96|pdb|brk|ent)(|.gz|.Z) *(/)' - 'c[-1,-n]' -g '*.ndx(|.gz|.Z) *(/)' - 'c[-1,-o]' -g '*.(xtc|trr|trj|gro|g96|pdb|g87)(|.gz|.Z) *(/)' - 'c[-1,-nshell]' -g '*.xvg(|.gz|.Z) *(/)' -- trjorder
compctl  -x 's[-]' -s " f f2 di do o xpm h version nice w noframe title yonce legend diag size bx by rainbow gradient skip zeroline legoffset combine cmin cmax" - 'c[-1,-title]' -s " top once ylabel none" - 'c[-1,-legend]' -s " both first second none" - 'c[-1,-diag]' -s " first second none" - 'c[-1,-rainbow]' -s " no blue red" - 'c[-1,-combine]' -s " halves add sub mult div" - 'c[-1,-f]' -g '*.xpm(|.gz|.Z) *(/)' - 'c[-1,-f2]' -g '*.xpm(|.gz|.Z) *(/)' - 'c[-1,-di]' -g '*.m2p(|.gz|.Z) *(/)' - 'c[-1,-do]' -g '*.m2p(|.gz|.Z) *(/)' - 'c[-1,-o]' -g '*.eps(|.gz|.Z) *(/)' - 'c[-1,-xpm]' -g '*.xpm(|.gz|.Z) *(/)' -- xpm2ps
