# Supplementary material for: Bayesian refinement of protein structures and ensembles against SAXS data using molecular dynamics
Source: PLoS Comput Biol. 2017 Oct 18;13(10):e1005800. doi: 10.1371/journal.pcbi.1005800 (PMC5662244; doi:10.1371/journal.pcbi.1005800)
Supplement: S1 Archive — (BZ2) [file pcbi.1005800.s011.tar.bz2 › gromacs_4.62_bayesian_saxs_refi/scripts/grompplog2top]

#!/bin/csh -f

if ( $#argv < 2 ) then
    set in = grompp.log
    set out = topolout.top
    set program = $0
    echo "usage $program:t $in $out"
    echo "Parses grompp debug logfile into original processed topology file"
else
    set in = $1
    set out = $2
endif

if ( -f $out ) then
    if ( $out:h == $out:t ) then
	set backup = \#$out:t\#
    else
	set backup = $out:h/\#$out:t\#
    endif
    echo "Back Off! I just backed up $out to $backup"
    \mv $out $backup
endif
if ( ! -f $in ) then
    echo "FATAL ERROR: input file $in does not exist"
    exit 1
endif

echo -n "Processing..."
grep -E '(\".*\" : .* :)|(found directive)' $in | sed 's/found directive '\''\(.*\)'\''/[ \1 ]/' | sed 's/\".*\" : .* ://' >! $out
echo "."

#last line
