# Supplementary material for: Bayesian refinement of protein structures and ensembles against SAXS data using molecular dynamics
Source: PLoS Comput Biol. 2017 Oct 18;13(10):e1005800. doi: 10.1371/journal.pcbi.1005800 (PMC5662244; doi:10.1371/journal.pcbi.1005800)
Supplement: S1 Archive — (BZ2) [file pcbi.1005800.s011.tar.bz2 › gromacs_4.62_bayesian_saxs_refi/scripts/completion.csh]

complete do_dssp "n/-tu/( fs ps ns us ms s)/" "n/-xvg/( xmgrace xmgr none)/" "n/-f/f:*.{xtc,trr,cpt,trj,gro,g96,pdb,g87}{,.gz,.Z}/" "n/-s/f:*.{tpr,tpb,tpa,gro,g96,pdb,brk,ent}{,.gz,.Z}/" "n/-n/f:*.ndx{,.gz,.Z}/" "n/-ssdump/f:*.dat{,.gz,.Z}/" "n/-map/f:*.map{,.gz,.Z}/" "n/-o/f:*.xpm{,.gz,.Z}/" "n/-sc/f:*.xvg{,.gz,.Z}/" "n/-a/f:*.xpm{,.gz,.Z}/" "n/-ta/f:*.xvg{,.gz,.Z}/" "n/-aa/f:*.xvg{,.gz,.Z}/" "c/-/( f s n ssdump map o sc a ta aa h version nice b e dt tu w xvg sss ver)/"
complete editconf "n/-bt/( triclinic cubic dodecahedron octahedron)/" "n/-f/f:*.{gro,g96,pdb,brk,ent,esp,xyz,tpr,tpb,tpa}{,.gz,.Z}/" "n/-n/f:*.ndx{,.gz,.Z}/" "n/-o/f:*.{gro,g96,pdb,brk,ent,esp,xyz}{,.gz,.Z}/" "n/-mead/f:*.pqr{,.gz,.Z}/" "n/-bf/f:*.dat{,.gz,.Z}/" "c/-/( f n o mead bf h version nice w ndef bt box angles d c center aligncenter align translate rotate princ scale density pbc resnr grasp rvdw sig56 vdwread atom legend label conect)/"
complete eneconv "n/-f/f:*.edr{,.gz,.Z}/" "n/-o/f:*.edr{,.gz,.Z}/" "c/-/( f o h version nice b e dt offset settime nosort rmdh scalefac noerror)/"
complete g_anadock "n/-xvg/( xmgrace xmgr none)/" "n/-f/f:*.pdb{,.gz,.Z}/" "n/-ox/f:*.pdb{,.gz,.Z}/" "n/-od/f:*.xvg{,.gz,.Z}/" "n/-of/f:*.xvg{,.gz,.Z}/" "n/-g/f:*.log{,.gz,.Z}/" "c/-/( f ox od of g h version nice xvg free norms cutoff)/"
complete g_anaeig "n/-tu/( fs ps ns us ms s)/" "n/-xvg/( xmgrace xmgr none)/" "n/-v/f:*.{trr,cpt,trj}{,.gz,.Z}/" "n/-v2/f:*.{trr,cpt,trj}{,.gz,.Z}/" "n/-f/f:*.{xtc,trr,cpt,trj,gro,g96,pdb,g87}{,.gz,.Z}/" "n/-s/f:*.{tpr,tpb,tpa,gro,g96,pdb,brk,ent}{,.gz,.Z}/" "n/-n/f:*.ndx{,.gz,.Z}/" "n/-eig/f:*.xvg{,.gz,.Z}/" "n/-eig2/f:*.xvg{,.gz,.Z}/" "n/-comp/f:*.xvg{,.gz,.Z}/" "n/-rmsf/f:*.xvg{,.gz,.Z}/" "n/-proj/f:*.xvg{,.gz,.Z}/" "n/-2d/f:*.xvg{,.gz,.Z}/" "n/-3d/f:*.{gro,g96,pdb,brk,ent,esp,xyz}{,.gz,.Z}/" "n/-filt/f:*.{xtc,trr,cpt,trj,gro,g96,pdb,g87}{,.gz,.Z}/" "n/-extr/f:*.{xtc,trr,cpt,trj,gro,g96,pdb,g87}{,.gz,.Z}/" "n/-over/f:*.xvg{,.gz,.Z}/" "n/-inpr/f:*.xpm{,.gz,.Z}/" "c/-/( v v2 f s n eig eig2 comp rmsf proj 2d 3d filt extr over inpr h version nice b e dt tu w xvg first last skip max nframes split entropy temp nevskip)/"
complete g_analyze "n/-xvg/( xmgrace xmgr none)/" "n/-errbar/( none stddev error 90)/" "n/-P/( 0 1 2 3)/" "n/-fitfn/( none exp aexp exp_exp vac exp5 exp7 exp9 erffit)/" "n/-f/f:*.xvg{,.gz,.Z}/" "n/-ac/f:*.xvg{,.gz,.Z}/" "n/-msd/f:*.xvg{,.gz,.Z}/" "n/-cc/f:*.xvg{,.gz,.Z}/" "n/-dist/f:*.xvg{,.gz,.Z}/" "n/-av/f:*.xvg{,.gz,.Z}/" "n/-ee/f:*.xvg{,.gz,.Z}/" "n/-bal/f:*.xvg{,.gz,.Z}/" "n/-g/f:*.log{,.gz,.Z}/" "c/-/( f ac msd cc dist av ee bal g h version nice w xvg notime b e n d bw errbar integrate aver_start xydy regression luzar temp fitstart fitend smooth filter power nosubav oneacf acflen nonormalize P fitfn ncskip beginfit endfit)/"
complete g_angle "n/-xvg/( xmgrace xmgr none)/" "n/-type/( angle dihedral improper ryckaert-bellemans)/" "n/-P/( 0 1 2 3)/" "n/-fitfn/( none exp aexp exp_exp vac exp5 exp7 exp9 erffit)/" "n/-f/f:*.{xtc,trr,cpt,trj,gro,g96,pdb,g87}{,.gz,.Z}/" "n/-n/f:*.ndx{,.gz,.Z}/" "n/-od/f:*.xvg{,.gz,.Z}/" "n/-ov/f:*.xvg{,.gz,.Z}/" "n/-of/f:*.xvg{,.gz,.Z}/" "n/-ot/f:*.xvg{,.gz,.Z}/" "n/-oh/f:*.xvg{,.gz,.Z}/" "n/-oc/f:*.xvg{,.gz,.Z}/" "n/-or/f:*.trr{,.gz,.Z}/" "c/-/( f n od ov of ot oh oc or h version nice b e dt w xvg type all binwidth noperiodic chandler avercorr acflen nonormalize P fitfn ncskip beginfit endfit)/"
complete g_bar "n/-xvg/( xmgrace xmgr none)/" "n/-f/f:*.xvg{,.gz,.Z}/" "n/-g/f:*.edr{,.gz,.Z}/" "n/-o/f:*.xvg{,.gz,.Z}/" "n/-oi/f:*.xvg{,.gz,.Z}/" "n/-oh/f:*.xvg{,.gz,.Z}/" "c/-/( f g o oi oh h version nice w xvg b e temp prec nbmin nbmax nbin extp)/"
complete g_bond "n/-xvg/( xmgrace xmgr none)/" "n/-f/f:*.{xtc,trr,cpt,trj,gro,g96,pdb,g87}{,.gz,.Z}/" "n/-n/f:*.ndx{,.gz,.Z}/" "n/-s/f:*.{tpr,tpb,tpa,gro,g96,pdb,brk,ent}{,.gz,.Z}/" "n/-o/f:*.xvg{,.gz,.Z}/" "n/-l/f:*.log{,.gz,.Z}/" "n/-d/f:*.xvg{,.gz,.Z}/" "c/-/( f n s o l d h version nice b e dt w xvg blen tol noaver noaverdist)/"
complete g_bundle "n/-tu/( fs ps ns us ms s)/" "n/-xvg/( xmgrace xmgr none)/" "n/-f/f:*.{xtc,trr,cpt,trj,gro,g96,pdb,g87}{,.gz,.Z}/" "n/-s/f:*.{tpr,tpb,tpa,gro,g96,pdb,brk,ent}{,.gz,.Z}/" "n/-n/f:*.ndx{,.gz,.Z}/" "n/-ol/f:*.xvg{,.gz,.Z}/" "n/-od/f:*.xvg{,.gz,.Z}/" "n/-oz/f:*.xvg{,.gz,.Z}/" "n/-ot/f:*.xvg{,.gz,.Z}/" "n/-otr/f:*.xvg{,.gz,.Z}/" "n/-otl/f:*.xvg{,.gz,.Z}/" "n/-ok/f:*.xvg{,.gz,.Z}/" "n/-okr/f:*.xvg{,.gz,.Z}/" "n/-okl/f:*.xvg{,.gz,.Z}/" "n/-oa/f:*.pdb{,.gz,.Z}/" "c/-/( f s n ol od oz ot otr otl ok okr okl oa h version nice b e dt tu xvg na z)/"
complete g_chi "n/-xvg/( xmgrace xmgr none)/" "n/-maxchi/( 0 1 2 3 4 5 6)/" "n/-P/( 0 1 2 3)/" "n/-fitfn/( none exp aexp exp_exp vac exp5 exp7 exp9 erffit)/" "n/-s/f:*.{gro,g96,pdb,brk,ent,esp,xyz,tpr,tpb,tpa}{,.gz,.Z}/" "n/-f/f:*.{xtc,trr,cpt,trj,gro,g96,pdb,g87}{,.gz,.Z}/" "n/-o/f:*.xvg{,.gz,.Z}/" "n/-p/f:*.pdb{,.gz,.Z}/" "n/-ss/f:*.dat{,.gz,.Z}/" "n/-jc/f:*.xvg{,.gz,.Z}/" "n/-corr/f:*.xvg{,.gz,.Z}/" "n/-g/f:*.log{,.gz,.Z}/" "n/-ot/f:*.xvg{,.gz,.Z}/" "n/-oh/f:*.xvg{,.gz,.Z}/" "n/-rt/f:*.xvg{,.gz,.Z}/" "n/-cp/f:*.xvg{,.gz,.Z}/" "c/-/( s f o p ss jc corr g ot oh rt cp h version nice b e dt w xvg r0 phi psi omega rama viol noperiodic all rad shift binwidth core_rotamer maxchi nonormhisto ramomega bfact chi_prod HChi bmax acflen nonormalize P fitfn ncskip beginfit endfit)/"
complete g_cluster "n/-tu/( fs ps ns us ms s)/" "n/-xvg/( xmgrace xmgr none)/" "n/-method/( linkage jarvis-patrick monte-carlo diagonalization gromos)/" "n/-f/f:*.{xtc,trr,cpt,trj,gro,g96,pdb,g87}{,.gz,.Z}/" "n/-s/f:*.{tpr,tpb,tpa,gro,g96,pdb,brk,ent}{,.gz,.Z}/" "n/-n/f:*.ndx{,.gz,.Z}/" "n/-dm/f:*.xpm{,.gz,.Z}/" "n/-o/f:*.xpm{,.gz,.Z}/" "n/-g/f:*.log{,.gz,.Z}/" "n/-dist/f:*.xvg{,.gz,.Z}/" "n/-ev/f:*.xvg{,.gz,.Z}/" "n/-sz/f:*.xvg{,.gz,.Z}/" "n/-tr/f:*.xpm{,.gz,.Z}/" "n/-ntr/f:*.xvg{,.gz,.Z}/" "n/-clid/f:*.xvg{,.gz,.Z}/" "n/-cl/f:*.{xtc,trr,cpt,trj,gro,g96,pdb,g87}{,.gz,.Z}/" "c/-/( f s n dm o g dist ev sz tr ntr clid cl h version nice b e dt tu w xvg dista nlevels cutoff nofit max skip av wcl nst rmsmin method minstruct binary M P seed niter kT nopbc)/"
complete g_clustsize "n/-tu/( fs ps ns us ms s)/" "n/-xvg/( xmgrace xmgr none)/" "n/-f/f:*.{xtc,trr,cpt,trj,gro,g96,pdb,g87}{,.gz,.Z}/" "n/-s/f:*.tpr{,.gz,.Z}/" "n/-n/f:*.ndx{,.gz,.Z}/" "n/-o/f:*.xpm{,.gz,.Z}/" "n/-ow/f:*.xpm{,.gz,.Z}/" "n/-nc/f:*.xvg{,.gz,.Z}/" "n/-mc/f:*.xvg{,.gz,.Z}/" "n/-ac/f:*.xvg{,.gz,.Z}/" "n/-hc/f:*.xvg{,.gz,.Z}/" "n/-temp/f:*.xvg{,.gz,.Z}/" "n/-mcn/f:*.ndx{,.gz,.Z}/" "c/-/( f s n o ow nc mc ac hc temp mcn h version nice b e dt tu w xvg cut mol nopbc nskip nlevels ndf rgblo rgbhi)/"
complete g_confrms "n/-f1/f:*.{tpr,tpb,tpa,gro,g96,pdb,brk,ent}{,.gz,.Z}/" "n/-f2/f:*.{gro,g96,pdb,brk,ent,esp,xyz,tpr,tpb,tpa}{,.gz,.Z}/" "n/-o/f:*.{gro,g96,pdb,brk,ent,esp,xyz}{,.gz,.Z}/" "n/-n1/f:*.ndx{,.gz,.Z}/" "n/-n2/f:*.ndx{,.gz,.Z}/" "n/-no/f:*.ndx{,.gz,.Z}/" "c/-/( f1 f2 o n1 n2 no h version nice w one nomw pbc nofit name label bfac)/"
complete g_covar "n/-tu/( fs ps ns us ms s)/" "n/-xvg/( xmgrace xmgr none)/" "n/-f/f:*.{xtc,trr,cpt,trj,gro,g96,pdb,g87}{,.gz,.Z}/" "n/-s/f:*.{tpr,tpb,tpa,gro,g96,pdb,brk,ent}{,.gz,.Z}/" "n/-n/f:*.ndx{,.gz,.Z}/" "n/-o/f:*.xvg{,.gz,.Z}/" "n/-v/f:*.{trr,cpt,trj}{,.gz,.Z}/" "n/-av/f:*.{gro,g96,pdb,brk,ent,esp,xyz}{,.gz,.Z}/" "n/-l/f:*.log{,.gz,.Z}/" "n/-ascii/f:*.dat{,.gz,.Z}/" "n/-xpm/f:*.xpm{,.gz,.Z}/" "n/-xpma/f:*.xpm{,.gz,.Z}/" "c/-/( f s n o v av l ascii xpm xpma h version nice b e dt tu xvg nofit ref mwa last nopbc)/"
complete g_current "n/-xvg/( xmgrace xmgr none)/" "n/-s/f:*.{tpr,tpb,tpa,gro,g96,pdb,brk,ent}{,.gz,.Z}/" "n/-n/f:*.ndx{,.gz,.Z}/" "n/-f/f:*.{xtc,trr,cpt,trj,gro,g96,pdb,g87}{,.gz,.Z}/" "n/-o/f:*.xvg{,.gz,.Z}/" "n/-caf/f:*.xvg{,.gz,.Z}/" "n/-dsp/f:*.xvg{,.gz,.Z}/" "n/-md/f:*.xvg{,.gz,.Z}/" "n/-mj/f:*.xvg{,.gz,.Z}/" "n/-mc/f:*.xvg{,.gz,.Z}/" "c/-/( s n f o caf dsp md mj mc h version nice b e dt w xvg sh nonojump eps bfit efit bvit evit tr temp)/"
complete g_density "n/-xvg/( xmgrace xmgr none)/" "n/-dens/( mass number charge electron)/" "n/-f/f:*.{xtc,trr,cpt,trj,gro,g96,pdb,g87}{,.gz,.Z}/" "n/-n/f:*.ndx{,.gz,.Z}/" "n/-s/f:*.{tpr,tpb,tpa}{,.gz,.Z}/" "n/-ei/f:*.dat{,.gz,.Z}/" "n/-o/f:*.xvg{,.gz,.Z}/" "c/-/( f n s ei o h version nice b e dt w xvg d sl dens ng symm center)/"
complete g_densmap "n/-aver/( z y x)/" "n/-unit/( nm-3 nm-2 count)/" "n/-f/f:*.{xtc,trr,cpt,trj,gro,g96,pdb,g87}{,.gz,.Z}/" "n/-s/f:*.{tpr,tpb,tpa,gro,g96,pdb,brk,ent}{,.gz,.Z}/" "n/-n/f:*.ndx{,.gz,.Z}/" "n/-od/f:*.dat{,.gz,.Z}/" "n/-o/f:*.xpm{,.gz,.Z}/" "c/-/( f s n od o h version nice b e dt w bin aver xmin xmax n1 n2 amax rmax mirror sums unit dmin dmax)/"
complete g_densorder "n/-method/( bisect functional)/" "n/-s/f:*.{tpr,tpb,tpa}{,.gz,.Z}/" "n/-f/f:*.{xtc,trr,cpt,trj,gro,g96,pdb,g87}{,.gz,.Z}/" "n/-n/f:*.ndx{,.gz,.Z}/" "n/-o/f:*.dat{,.gz,.Z}/" "n/-or/f:*.out{,.gz,.Z}/" "n/-og/f:*.xpm{,.gz,.Z}/" "n/-Spect/f:*.out{,.gz,.Z}/" "c/-/( s f n o or og Spect h version nice b e dt w 1d bw bwn order axis method d1 d2 tblock nlevel)/"
complete g_dielectric "n/-xvg/( xmgrace xmgr none)/" "n/-ffn/( none exp aexp exp_exp vac exp5 exp7 exp9 erffit)/" "n/-f/f:*.xvg{,.gz,.Z}/" "n/-d/f:*.xvg{,.gz,.Z}/" "n/-o/f:*.xvg{,.gz,.Z}/" "n/-c/f:*.xvg{,.gz,.Z}/" "c/-/( f d o c h version nice b e dt w xvg fft nox1 eint bfit efit tail A tau1 tau2 eps0 epsRF fix ffn nsmooth)/"
complete g_dipoles "n/-xvg/( xmgrace xmgr none)/" "n/-corr/( none mol molsep total)/" "n/-P/( 0 1 2 3)/" "n/-fitfn/( none exp aexp exp_exp vac exp5 exp7 exp9 erffit)/" "n/-en/f:*.edr{,.gz,.Z}/" "n/-f/f:*.{xtc,trr,cpt,trj,gro,g96,pdb,g87}{,.gz,.Z}/" "n/-s/f:*.{tpr,tpb,tpa}{,.gz,.Z}/" "n/-n/f:*.ndx{,.gz,.Z}/" "n/-o/f:*.xvg{,.gz,.Z}/" "n/-eps/f:*.xvg{,.gz,.Z}/" "n/-a/f:*.xvg{,.gz,.Z}/" "n/-d/f:*.xvg{,.gz,.Z}/" "n/-c/f:*.xvg{,.gz,.Z}/" "n/-g/f:*.xvg{,.gz,.Z}/" "n/-adip/f:*.xvg{,.gz,.Z}/" "n/-dip3d/f:*.xvg{,.gz,.Z}/" "n/-cos/f:*.xvg{,.gz,.Z}/" "n/-cmap/f:*.xpm{,.gz,.Z}/" "n/-q/f:*.xvg{,.gz,.Z}/" "n/-slab/f:*.xvg{,.gz,.Z}/" "c/-/( en f s n o eps a d c g adip dip3d cos cmap q slab h version nice b e dt w xvg mu mumax epsilonRF skip temp corr nopairs ncos axis sl gkratom gkratom2 rcmax phi nlevels ndegrees acflen nonormalize P fitfn ncskip beginfit endfit)/"
complete g_disre "n/-xvg/( xmgrace xmgr none)/" "n/-s/f:*.{tpr,tpb,tpa}{,.gz,.Z}/" "n/-f/f:*.{xtc,trr,cpt,trj,gro,g96,pdb,g87}{,.gz,.Z}/" "n/-ds/f:*.xvg{,.gz,.Z}/" "n/-da/f:*.xvg{,.gz,.Z}/" "n/-dn/f:*.xvg{,.gz,.Z}/" "n/-dm/f:*.xvg{,.gz,.Z}/" "n/-dr/f:*.xvg{,.gz,.Z}/" "n/-l/f:*.log{,.gz,.Z}/" "n/-n/f:*.ndx{,.gz,.Z}/" "n/-q/f:*.pdb{,.gz,.Z}/" "n/-c/f:*.ndx{,.gz,.Z}/" "n/-x/f:*.xpm{,.gz,.Z}/" "c/-/( s f ds da dn dm dr l n q c x h version nice b e dt w xvg ntop maxdr nlevels nothird)/"
complete g_dist "n/-xvg/( xmgrace xmgr none)/" "n/-f/f:*.{xtc,trr,cpt,trj,gro,g96,pdb,g87}{,.gz,.Z}/" "n/-s/f:*.{tpr,tpb,tpa}{,.gz,.Z}/" "n/-n/f:*.ndx{,.gz,.Z}/" "n/-o/f:*.xvg{,.gz,.Z}/" "n/-lt/f:*.xvg{,.gz,.Z}/" "c/-/( f s n o lt h version nice b e dt xvg intra dist)/"
complete g_dos "n/-xvg/( xmgrace xmgr none)/" "n/-P/( 0 1 2 3)/" "n/-fitfn/( none exp aexp exp_exp vac exp5 exp7 exp9 erffit)/" "n/-f/f:*.{trr,cpt,trj}{,.gz,.Z}/" "n/-s/f:*.{tpr,tpb,tpa}{,.gz,.Z}/" "n/-n/f:*.ndx{,.gz,.Z}/" "n/-vacf/f:*.xvg{,.gz,.Z}/" "n/-mvacf/f:*.xvg{,.gz,.Z}/" "n/-dos/f:*.xvg{,.gz,.Z}/" "n/-g/f:*.log{,.gz,.Z}/" "c/-/( f s n vacf mvacf dos g h version nice b e dt w xvg nov recip abs normdos T acflen nonormalize P fitfn ncskip beginfit endfit)/"
complete g_dyecoupl "n/-tu/( fs ps ns us ms s)/" "n/-xvg/( xmgrace xmgr none)/" "n/-f/f:*.{xtc,trr,cpt,trj,gro,g96,pdb,g87}{,.gz,.Z}/" "n/-n/f:*.ndx{,.gz,.Z}/" "n/-ot/f:*.xvg{,.gz,.Z}/" "n/-oe/f:*.xvg{,.gz,.Z}/" "n/-o/f:*.dat{,.gz,.Z}/" "n/-rhist/f:*.xvg{,.gz,.Z}/" "n/-khist/f:*.xvg{,.gz,.Z}/" "c/-/( f n ot oe o rhist khist h version nice b e tu w xvg pbcdist norm bins R0)/"
complete g_dyndom "n/-f/f:*.pdb{,.gz,.Z}/" "n/-o/f:*.{xtc,trr,trj,gro,g96,pdb,g87}{,.gz,.Z}/" "n/-n/f:*.ndx{,.gz,.Z}/" "c/-/( f o n h version nice firstangle lastangle nframe maxangle trans head tail)/"
complete genbox "n/-cp/f:*.{gro,g96,pdb,brk,ent,esp,xyz,tpr,tpb,tpa}{,.gz,.Z}/" "n/-cs/f:*.{gro,g96,pdb,brk,ent,esp,xyz,tpr,tpb,tpa}{,.gz,.Z}/" "n/-ci/f:*.{gro,g96,pdb,brk,ent,esp,xyz,tpr,tpb,tpa}{,.gz,.Z}/" "n/-o/f:*.{gro,g96,pdb,brk,ent,esp,xyz}{,.gz,.Z}/" "n/-p/f:*.top{,.gz,.Z}/" "c/-/( cp cs ci o p h version nice box nmol try seed vdwd shell maxsol vel)/"
complete genconf "n/-f/f:*.{gro,g96,pdb,brk,ent,esp,xyz,tpr,tpb,tpa}{,.gz,.Z}/" "n/-o/f:*.{gro,g96,pdb,brk,ent,esp,xyz}{,.gz,.Z}/" "n/-trj/f:*.{xtc,trr,cpt,trj,gro,g96,pdb,g87}{,.gz,.Z}/" "c/-/( f o trj h version nice nbox dist seed rot shuffle sort block nmolat maxrot norenumber)/"
complete g_enemat "n/-xvg/( xmgrace xmgr none)/" "n/-f/f:*.edr{,.gz,.Z}/" "n/-groups/f:*.dat{,.gz,.Z}/" "n/-eref/f:*.dat{,.gz,.Z}/" "n/-emat/f:*.xpm{,.gz,.Z}/" "n/-etot/f:*.xvg{,.gz,.Z}/" "c/-/( f groups eref emat etot h version nice b e dt w xvg sum skip nomean nlevels max min nocoulsr coullr coul14 noljsr ljlr lj14 bhamsr bhamlr nofree temp)/"
complete g_energy "n/-xvg/( xmgrace xmgr none)/" "n/-P/( 0 1 2 3)/" "n/-fitfn/( none exp aexp exp_exp vac exp5 exp7 exp9 erffit)/" "n/-f/f:*.edr{,.gz,.Z}/" "n/-f2/f:*.edr{,.gz,.Z}/" "n/-s/f:*.{tpr,tpb,tpa}{,.gz,.Z}/" "n/-o/f:*.xvg{,.gz,.Z}/" "n/-viol/f:*.xvg{,.gz,.Z}/" "n/-pairs/f:*.xvg{,.gz,.Z}/" "n/-ora/f:*.xvg{,.gz,.Z}/" "n/-ort/f:*.xvg{,.gz,.Z}/" "n/-oda/f:*.xvg{,.gz,.Z}/" "n/-odr/f:*.xvg{,.gz,.Z}/" "n/-odt/f:*.xvg{,.gz,.Z}/" "n/-oten/f:*.xvg{,.gz,.Z}/" "n/-corr/f:*.xvg{,.gz,.Z}/" "n/-vis/f:*.xvg{,.gz,.Z}/" "n/-ravg/f:*.xvg{,.gz,.Z}/" "n/-odh/f:*.xvg{,.gz,.Z}/" "c/-/( f f2 s o viol pairs ora ort oda odr odt oten corr vis ravg odh h version nice b e w xvg fee fetemp zero sum dp nbmin nbmax mutot skip aver nmol fluct_props driftcorr fluc orinst ovec acflen nonormalize P fitfn ncskip beginfit endfit)/"
complete genion "n/-xvg/( xmgrace xmgr none)/" "n/-s/f:*.{tpr,tpb,tpa}{,.gz,.Z}/" "n/-table/f:*.xvg{,.gz,.Z}/" "n/-n/f:*.ndx{,.gz,.Z}/" "n/-o/f:*.{gro,g96,pdb,brk,ent,esp,xyz}{,.gz,.Z}/" "n/-g/f:*.log{,.gz,.Z}/" "n/-pot/f:*.pdb{,.gz,.Z}/" "n/-p/f:*.top{,.gz,.Z}/" "c/-/( s table n o g pot p h version nice xvg np pname pq nn nname nq rmin norandom seed scale conc neutral)/"
complete genrestr "n/-f/f:*.{gro,g96,pdb,brk,ent,esp,xyz,tpr,tpb,tpa}{,.gz,.Z}/" "n/-n/f:*.ndx{,.gz,.Z}/" "n/-o/f:*.itp{,.gz,.Z}/" "n/-of/f:*.ndx{,.gz,.Z}/" "c/-/( f n o of h version nice fc freeze disre disre_dist disre_frac disre_up2 cutoff constr)/"
complete g_filter "n/-f/f:*.{xtc,trr,cpt,trj,gro,g96,pdb,g87}{,.gz,.Z}/" "n/-s/f:*.{tpr,tpb,tpa,gro,g96,pdb,brk,ent}{,.gz,.Z}/" "n/-n/f:*.ndx{,.gz,.Z}/" "n/-ol/f:*.{xtc,trr,trj,gro,g96,pdb,g87}{,.gz,.Z}/" "n/-oh/f:*.{xtc,trr,trj,gro,g96,pdb,g87}{,.gz,.Z}/" "c/-/( f s n ol oh h version nice b e dt w nf all nonojump fit)/"
complete g_gyrate "n/-xvg/( xmgrace xmgr none)/" "n/-P/( 0 1 2 3)/" "n/-fitfn/( none exp aexp exp_exp vac exp5 exp7 exp9 erffit)/" "n/-f/f:*.{xtc,trr,cpt,trj,gro,g96,pdb,g87}{,.gz,.Z}/" "n/-s/f:*.{tpr,tpb,tpa,gro,g96,pdb,brk,ent}{,.gz,.Z}/" "n/-n/f:*.ndx{,.gz,.Z}/" "n/-o/f:*.xvg{,.gz,.Z}/" "n/-acf/f:*.xvg{,.gz,.Z}/" "c/-/( f s n o acf h version nice b e dt w xvg nmol q p moi nz acflen nonormalize P fitfn ncskip beginfit endfit)/"
complete g_h2order "n/-xvg/( xmgrace xmgr none)/" "n/-f/f:*.{xtc,trr,cpt,trj,gro,g96,pdb,g87}{,.gz,.Z}/" "n/-n/f:*.ndx{,.gz,.Z}/" "n/-nm/f:*.ndx{,.gz,.Z}/" "n/-s/f:*.{tpr,tpb,tpa}{,.gz,.Z}/" "n/-o/f:*.xvg{,.gz,.Z}/" "c/-/( f n nm s o h version nice b e dt w xvg d sl)/"
complete g_hbond "n/-tu/( fs ps ns us ms s)/" "n/-xvg/( xmgrace xmgr none)/" "n/-geminate/( none dd ad aa a4)/" "n/-P/( 0 1 2 3)/" "n/-fitfn/( none exp aexp exp_exp vac exp5 exp7 exp9 erffit)/" "n/-f/f:*.{xtc,trr,cpt,trj,gro,g96,pdb,g87}{,.gz,.Z}/" "n/-s/f:*.{tpr,tpb,tpa}{,.gz,.Z}/" "n/-n/f:*.ndx{,.gz,.Z}/" "n/-num/f:*.xvg{,.gz,.Z}/" "n/-g/f:*.log{,.gz,.Z}/" "n/-ac/f:*.xvg{,.gz,.Z}/" "n/-dist/f:*.xvg{,.gz,.Z}/" "n/-ang/f:*.xvg{,.gz,.Z}/" "n/-hx/f:*.xvg{,.gz,.Z}/" "n/-hbn/f:*.ndx{,.gz,.Z}/" "n/-hbm/f:*.xpm{,.gz,.Z}/" "n/-don/f:*.xvg{,.gz,.Z}/" "n/-dan/f:*.xvg{,.gz,.Z}/" "n/-life/f:*.xvg{,.gz,.Z}/" "n/-nhbdist/f:*.xvg{,.gz,.Z}/" "c/-/( f s n num g ac dist ang hx hbn hbm don dan life nhbdist h version nice b e dt tu xvg a r noda r2 abin rbin nonitacc contact shell fitstart fitstart temp smooth dump max_hb nomerge geminate diff nthreads acflen nonormalize P fitfn ncskip beginfit endfit)/"
complete g_helix "n/-prop/( RAD TWIST RISE LEN NHX DIP RMS CPHI RMSA PHI PSI HB3 HB4 HB5 CD222)/" "n/-s/f:*.{tpr,tpb,tpa}{,.gz,.Z}/" "n/-n/f:*.ndx{,.gz,.Z}/" "n/-f/f:*.{xtc,trr,cpt,trj,gro,g96,pdb,g87}{,.gz,.Z}/" "n/-to/f:*.g87{,.gz,.Z}/" "n/-cz/f:*.{gro,g96,pdb,brk,ent,esp,xyz}{,.gz,.Z}/" "n/-co/f:*.{gro,g96,pdb,brk,ent,esp,xyz}{,.gz,.Z}/" "c/-/( s n f to cz co h version nice b e dt w r0 q noF db prop ev ahxstart ahxend)/"
complete g_helixorient "n/-xvg/( xmgrace xmgr none)/" "n/-s/f:*.{tpr,tpb,tpa}{,.gz,.Z}/" "n/-f/f:*.{xtc,trr,cpt,trj,gro,g96,pdb,g87}{,.gz,.Z}/" "n/-n/f:*.ndx{,.gz,.Z}/" "n/-oaxis/f:*.dat{,.gz,.Z}/" "n/-ocenter/f:*.dat{,.gz,.Z}/" "n/-orise/f:*.xvg{,.gz,.Z}/" "n/-oradius/f:*.xvg{,.gz,.Z}/" "n/-otwist/f:*.xvg{,.gz,.Z}/" "n/-obending/f:*.xvg{,.gz,.Z}/" "n/-otilt/f:*.xvg{,.gz,.Z}/" "n/-orot/f:*.xvg{,.gz,.Z}/" "c/-/( s f n oaxis ocenter orise oradius otwist obending otilt orot h version nice b e dt xvg sidechain incremental)/"
complete g_hydorder "n/-d/( z x y)/" "n/-f/f:*.{xtc,trr,cpt,trj,gro,g96,pdb,g87}{,.gz,.Z}/" "n/-n/f:*.ndx{,.gz,.Z}/" "n/-s/f:*.{tpr,tpb,tpa}{,.gz,.Z}/" "n/-o/f:*.xpm{,.gz,.Z}/" "n/-or/f:*.out{,.gz,.Z}/" "n/-Spect/f:*.out{,.gz,.Z}/" "c/-/( f n s o or Spect h version nice b e dt w d bw sgang1 sgang2 tblock nlevel)/"
complete g_kinetics "n/-tu/( fs ps ns us ms s)/" "n/-xvg/( xmgrace xmgr none)/" "n/-f/f:*.xvg{,.gz,.Z}/" "n/-d/f:*.xvg{,.gz,.Z}/" "n/-d2/f:*.xvg{,.gz,.Z}/" "n/-o/f:*.xvg{,.gz,.Z}/" "n/-o2/f:*.xvg{,.gz,.Z}/" "n/-o3/f:*.xvg{,.gz,.Z}/" "n/-ee/f:*.xvg{,.gz,.Z}/" "n/-g/f:*.log{,.gz,.Z}/" "n/-m/f:*.xvg{,.gz,.Z}/" "c/-/( f d d2 o o2 o3 ee g m h version nice tu w xvg notime b e bfit efit T n cut ucut euf efu ei maxiter noback tol skip nosplit nosum nodiscrete mult)/"
complete g_lie "n/-xvg/( xmgrace xmgr none)/" "n/-f/f:*.edr{,.gz,.Z}/" "n/-o/f:*.xvg{,.gz,.Z}/" "c/-/( f o h version nice b e dt w xvg Elj Eqq Clj Cqq ligand)/"
complete g_mdmat "n/-xvg/( xmgrace xmgr none)/" "n/-f/f:*.{xtc,trr,cpt,trj,gro,g96,pdb,g87}{,.gz,.Z}/" "n/-s/f:*.{tpr,tpb,tpa,gro,g96,pdb,brk,ent}{,.gz,.Z}/" "n/-n/f:*.ndx{,.gz,.Z}/" "n/-mean/f:*.xpm{,.gz,.Z}/" "n/-frames/f:*.xpm{,.gz,.Z}/" "n/-no/f:*.xvg{,.gz,.Z}/" "c/-/( f s n mean frames no h version nice b e dt xvg t nlevels)/"
complete g_membed "n/-f/f:*.{tpr,tpb,tpa}{,.gz,.Z}/" "n/-n/f:*.ndx{,.gz,.Z}/" "n/-p/f:*.top{,.gz,.Z}/" "n/-o/f:*.{trr,cpt,trj}{,.gz,.Z}/" "n/-x/f:*.xtc{,.gz,.Z}/" "n/-c/f:*.{gro,g96,pdb,brk,ent,esp,xyz}{,.gz,.Z}/" "n/-e/f:*.edr{,.gz,.Z}/" "n/-dat/f:*.dat{,.gz,.Z}/" "c/-/( f n p o x c e dat h version nice xyinit xyend zinit zend nxy nz rad pieces asymmetry ndiff maxwarn start v mdrun_path)/"
complete g_mindist "n/-tu/( fs ps ns us ms s)/" "n/-xvg/( xmgrace xmgr none)/" "n/-f/f:*.{xtc,trr,cpt,trj,gro,g96,pdb,g87}{,.gz,.Z}/" "n/-s/f:*.{tpr,tpb,tpa,gro,g96,pdb,brk,ent}{,.gz,.Z}/" "n/-n/f:*.ndx{,.gz,.Z}/" "n/-od/f:*.xvg{,.gz,.Z}/" "n/-on/f:*.xvg{,.gz,.Z}/" "n/-o/f:*.out{,.gz,.Z}/" "n/-ox/f:*.{xtc,trr,trj,gro,g96,pdb,g87}{,.gz,.Z}/" "n/-or/f:*.xvg{,.gz,.Z}/" "c/-/( f s n od on o ox or h version nice b e dt tu w xvg matrix max d group pi split ng nopbc respertime printresname)/"
complete g_morph "n/-xvg/( xmgrace xmgr none)/" "n/-f1/f:*.{gro,g96,pdb,brk,ent,esp,xyz,tpr,tpb,tpa}{,.gz,.Z}/" "n/-f2/f:*.{gro,g96,pdb,brk,ent,esp,xyz,tpr,tpb,tpa}{,.gz,.Z}/" "n/-o/f:*.{xtc,trr,cpt,trj,gro,g96,pdb,g87}{,.gz,.Z}/" "n/-or/f:*.xvg{,.gz,.Z}/" "n/-n/f:*.ndx{,.gz,.Z}/" "c/-/( f1 f2 o or n h version nice w xvg ninterm first last nofit)/"
complete g_msd "n/-tu/( fs ps ns us ms s)/" "n/-xvg/( xmgrace xmgr none)/" "n/-type/( no x y z)/" "n/-lateral/( no x y z)/" "n/-f/f:*.{xtc,trr,cpt,trj,gro,g96,pdb,g87}{,.gz,.Z}/" "n/-s/f:*.{tpr,tpb,tpa,gro,g96,pdb,brk,ent}{,.gz,.Z}/" "n/-n/f:*.ndx{,.gz,.Z}/" "n/-o/f:*.xvg{,.gz,.Z}/" "n/-mol/f:*.xvg{,.gz,.Z}/" "n/-pdb/f:*.pdb{,.gz,.Z}/" "c/-/( f s n o mol pdb h version nice b e tu w xvg type lateral ten ngroup nomw rmcomm tpdb trestart beginfit endfit)/"
complete gmxcheck "n/-f/f:*.{xtc,trr,cpt,trj,gro,g96,pdb,g87}{,.gz,.Z}/" "n/-f2/f:*.{xtc,trr,cpt,trj,gro,g96,pdb,g87}{,.gz,.Z}/" "n/-s1/f:*.{tpr,tpb,tpa}{,.gz,.Z}/" "n/-s2/f:*.{tpr,tpb,tpa}{,.gz,.Z}/" "n/-c/f:*.{tpr,tpb,tpa,gro,g96,pdb,brk,ent}{,.gz,.Z}/" "n/-e/f:*.edr{,.gz,.Z}/" "n/-e2/f:*.edr{,.gz,.Z}/" "n/-n/f:*.ndx{,.gz,.Z}/" "n/-m/f:*.tex{,.gz,.Z}/" "c/-/( f f2 s1 s2 c e e2 n m h version nice vdwfac bonlo bonhi rmsd tol abstol ab lastener)/"
complete gmxdump "n/-s/f:*.{tpr,tpb,tpa}{,.gz,.Z}/" "n/-f/f:*.{xtc,trr,cpt,trj,gro,g96,pdb,g87}{,.gz,.Z}/" "n/-e/f:*.edr{,.gz,.Z}/" "n/-cp/f:*.cpt{,.gz,.Z}/" "n/-p/f:*.top{,.gz,.Z}/" "n/-mtx/f:*.mtx{,.gz,.Z}/" "n/-om/f:*.mdp{,.gz,.Z}/" "c/-/( s f e cp p mtx om h version nice nonr sys)/"
complete g_nmeig "n/-xvg/( xmgrace xmgr none)/" "n/-f/f:*.mtx{,.gz,.Z}/" "n/-s/f:*.{tpr,tpb,tpa}{,.gz,.Z}/" "n/-of/f:*.xvg{,.gz,.Z}/" "n/-ol/f:*.xvg{,.gz,.Z}/" "n/-os/f:*.xvg{,.gz,.Z}/" "n/-qc/f:*.xvg{,.gz,.Z}/" "n/-v/f:*.{trr,cpt,trj}{,.gz,.Z}/" "c/-/( f s of ol os qc v h version nice xvg nom first last maxspec T constr width)/"
complete g_nmens "n/-xvg/( xmgrace xmgr none)/" "n/-v/f:*.{trr,cpt,trj}{,.gz,.Z}/" "n/-e/f:*.xvg{,.gz,.Z}/" "n/-s/f:*.{tpr,tpb,tpa,gro,g96,pdb,brk,ent}{,.gz,.Z}/" "n/-n/f:*.ndx{,.gz,.Z}/" "n/-o/f:*.{xtc,trr,trj,gro,g96,pdb,g87}{,.gz,.Z}/" "c/-/( v e s n o h version nice xvg temp seed num first last)/"
complete g_nmtraj "n/-s/f:*.{tpr,tpb,tpa,gro,g96,pdb,brk,ent}{,.gz,.Z}/" "n/-v/f:*.{trr,cpt,trj}{,.gz,.Z}/" "n/-o/f:*.{xtc,trr,trj,gro,g96,pdb,g87}{,.gz,.Z}/" "c/-/( s v o h version nice eignr phases temp amplitude nframes)/"
complete g_options "c/-/( h version nice)/"
complete g_order "n/-xvg/( xmgrace xmgr none)/" "n/-d/( z x y)/" "n/-f/f:*.{xtc,trr,cpt,trj,gro,g96,pdb,g87}{,.gz,.Z}/" "n/-n/f:*.ndx{,.gz,.Z}/" "n/-nr/f:*.ndx{,.gz,.Z}/" "n/-s/f:*.{tpr,tpb,tpa}{,.gz,.Z}/" "n/-o/f:*.xvg{,.gz,.Z}/" "n/-od/f:*.xvg{,.gz,.Z}/" "n/-ob/f:*.pdb{,.gz,.Z}/" "n/-os/f:*.xvg{,.gz,.Z}/" "n/-Sg/f:*.xvg{,.gz,.Z}/" "n/-Sk/f:*.xvg{,.gz,.Z}/" "n/-Sgsl/f:*.xvg{,.gz,.Z}/" "n/-Sksl/f:*.xvg{,.gz,.Z}/" "c/-/( f n nr s o od ob os Sg Sk Sgsl Sksl h version nice b e dt w xvg d sl szonly unsat permolecule radial calcdist)/"
complete g_pme_error "n/-s/f:*.{tpr,tpb,tpa}{,.gz,.Z}/" "n/-o/f:*.out{,.gz,.Z}/" "n/-so/f:*.{tpr,tpb,tpa}{,.gz,.Z}/" "c/-/( s o so h version nice beta tune self seed v)/"
complete g_polystat "n/-tu/( fs ps ns us ms s)/" "n/-xvg/( xmgrace xmgr none)/" "n/-s/f:*.{tpr,tpb,tpa}{,.gz,.Z}/" "n/-f/f:*.{xtc,trr,cpt,trj,gro,g96,pdb,g87}{,.gz,.Z}/" "n/-n/f:*.ndx{,.gz,.Z}/" "n/-o/f:*.xvg{,.gz,.Z}/" "n/-v/f:*.xvg{,.gz,.Z}/" "n/-p/f:*.xvg{,.gz,.Z}/" "n/-i/f:*.xvg{,.gz,.Z}/" "c/-/( s f n o v p i h version nice b e dt tu w xvg nomw pc)/"
complete g_potential "n/-xvg/( xmgrace xmgr none)/" "n/-f/f:*.{xtc,trr,cpt,trj,gro,g96,pdb,g87}{,.gz,.Z}/" "n/-n/f:*.ndx{,.gz,.Z}/" "n/-s/f:*.{tpr,tpb,tpa}{,.gz,.Z}/" "n/-o/f:*.xvg{,.gz,.Z}/" "n/-oc/f:*.xvg{,.gz,.Z}/" "n/-of/f:*.xvg{,.gz,.Z}/" "c/-/( f n s o oc of h version nice b e dt w xvg d sl cb ce tz spherical ng correct)/"
complete g_principal "n/-tu/( fs ps ns us ms s)/" "n/-f/f:*.{xtc,trr,cpt,trj,gro,g96,pdb,g87}{,.gz,.Z}/" "n/-s/f:*.{tpr,tpb,tpa,gro,g96,pdb,brk,ent}{,.gz,.Z}/" "n/-n/f:*.ndx{,.gz,.Z}/" "n/-a1/f:*.dat{,.gz,.Z}/" "n/-a2/f:*.dat{,.gz,.Z}/" "n/-a3/f:*.dat{,.gz,.Z}/" "n/-om/f:*.dat{,.gz,.Z}/" "c/-/( f s n a1 a2 a3 om h version nice b e dt tu w foo)/"
complete g_protonate "n/-s/f:*.{tpr,tpb,tpa,gro,g96,pdb,brk,ent}{,.gz,.Z}/" "n/-f/f:*.{xtc,trr,cpt,trj,gro,g96,pdb,g87}{,.gz,.Z}/" "n/-n/f:*.ndx{,.gz,.Z}/" "n/-o/f:*.{xtc,trr,trj,gro,g96,pdb,g87}{,.gz,.Z}/" "c/-/( s f n o h version nice b e dt)/"
complete g_rama "n/-xvg/( xmgrace xmgr none)/" "n/-f/f:*.{xtc,trr,cpt,trj,gro,g96,pdb,g87}{,.gz,.Z}/" "n/-s/f:*.{tpr,tpb,tpa}{,.gz,.Z}/" "n/-o/f:*.xvg{,.gz,.Z}/" "c/-/( f s o h version nice b e dt w xvg)/"
complete g_rdf "n/-xvg/( xmgrace xmgr none)/" "n/-surf/( no mol res)/" "n/-rdf/( atom mol_com mol_cog res_com res_cog)/" "n/-f/f:*.{xtc,trr,cpt,trj,gro,g96,pdb,g87}{,.gz,.Z}/" "n/-s/f:*.{tpr,tpb,tpa,gro,g96,pdb,brk,ent}{,.gz,.Z}/" "n/-n/f:*.ndx{,.gz,.Z}/" "n/-d/f:*.dat{,.gz,.Z}/" "n/-o/f:*.xvg{,.gz,.Z}/" "n/-sq/f:*.xvg{,.gz,.Z}/" "n/-cn/f:*.xvg{,.gz,.Z}/" "n/-hq/f:*.xvg{,.gz,.Z}/" "c/-/( f s n d o sq cn hq h version nice b e dt w xvg bin com surf rdf nopbc nonorm xy cut ng fade nlevel startq endq energy)/"
complete g_rms "n/-tu/( fs ps ns us ms s)/" "n/-xvg/( xmgrace xmgr none)/" "n/-what/( rmsd rho rhosc)/" "n/-fit/( rot+trans translation none)/" "n/-s/f:*.{tpr,tpb,tpa,gro,g96,pdb,brk,ent}{,.gz,.Z}/" "n/-f/f:*.{xtc,trr,cpt,trj,gro,g96,pdb,g87}{,.gz,.Z}/" "n/-f2/f:*.{xtc,trr,cpt,trj,gro,g96,pdb,g87}{,.gz,.Z}/" "n/-n/f:*.ndx{,.gz,.Z}/" "n/-o/f:*.xvg{,.gz,.Z}/" "n/-mir/f:*.xvg{,.gz,.Z}/" "n/-a/f:*.xvg{,.gz,.Z}/" "n/-dist/f:*.xvg{,.gz,.Z}/" "n/-m/f:*.xpm{,.gz,.Z}/" "n/-bin/f:*.dat{,.gz,.Z}/" "n/-bm/f:*.xpm{,.gz,.Z}/" "c/-/( s f f2 n o mir a dist m bin bm h version nice b e dt tu w xvg what nopbc fit prev split skip skip2 max min bmax bmin nomw nlevels ng)/"
complete g_rmsdist "n/-xvg/( xmgrace xmgr none)/" "n/-f/f:*.{xtc,trr,cpt,trj,gro,g96,pdb,g87}{,.gz,.Z}/" "n/-s/f:*.{tpr,tpb,tpa,gro,g96,pdb,brk,ent}{,.gz,.Z}/" "n/-n/f:*.ndx{,.gz,.Z}/" "n/-equiv/f:*.dat{,.gz,.Z}/" "n/-o/f:*.xvg{,.gz,.Z}/" "n/-rms/f:*.xpm{,.gz,.Z}/" "n/-scl/f:*.xpm{,.gz,.Z}/" "n/-mean/f:*.xpm{,.gz,.Z}/" "n/-nmr3/f:*.xpm{,.gz,.Z}/" "n/-nmr6/f:*.xpm{,.gz,.Z}/" "n/-noe/f:*.dat{,.gz,.Z}/" "c/-/( f s n equiv o rms scl mean nmr3 nmr6 noe h version nice b e dt w xvg nlevels max nosumh nopbc)/"
complete g_rmsf "n/-xvg/( xmgrace xmgr none)/" "n/-f/f:*.{xtc,trr,cpt,trj,gro,g96,pdb,g87}{,.gz,.Z}/" "n/-s/f:*.{tpr,tpb,tpa,gro,g96,pdb,brk,ent}{,.gz,.Z}/" "n/-n/f:*.ndx{,.gz,.Z}/" "n/-q/f:*.pdb{,.gz,.Z}/" "n/-oq/f:*.pdb{,.gz,.Z}/" "n/-ox/f:*.pdb{,.gz,.Z}/" "n/-o/f:*.xvg{,.gz,.Z}/" "n/-od/f:*.xvg{,.gz,.Z}/" "n/-oc/f:*.xvg{,.gz,.Z}/" "n/-dir/f:*.log{,.gz,.Z}/" "c/-/( f s n q oq ox o od oc dir h version nice b e dt w xvg res aniso nofit)/"
complete grompp "n/-f/f:*.mdp{,.gz,.Z}/" "n/-po/f:*.mdp{,.gz,.Z}/" "n/-c/f:*.{gro,g96,pdb,brk,ent,esp,xyz,tpr,tpb,tpa}{,.gz,.Z}/" "n/-r/f:*.{gro,g96,pdb,brk,ent,esp,xyz,tpr,tpb,tpa}{,.gz,.Z}/" "n/-rb/f:*.{gro,g96,pdb,brk,ent,esp,xyz,tpr,tpb,tpa}{,.gz,.Z}/" "n/-n/f:*.ndx{,.gz,.Z}/" "n/-p/f:*.top{,.gz,.Z}/" "n/-pp/f:*.top{,.gz,.Z}/" "n/-o/f:*.{tpr,tpb,tpa}{,.gz,.Z}/" "n/-t/f:*.{trr,cpt,trj}{,.gz,.Z}/" "n/-e/f:*.edr{,.gz,.Z}/" "n/-ref/f:*.{trr,cpt,trj}{,.gz,.Z}/" "c/-/( f po c r rb n p pp o t e ref h version nice v time normvsbds maxwarn zero norenum)/"
complete g_rotacf "n/-xvg/( xmgrace xmgr none)/" "n/-P/( 0 1 2 3)/" "n/-fitfn/( none exp aexp exp_exp vac exp5 exp7 exp9 erffit)/" "n/-f/f:*.{xtc,trr,cpt,trj,gro,g96,pdb,g87}{,.gz,.Z}/" "n/-s/f:*.{tpr,tpb,tpa}{,.gz,.Z}/" "n/-n/f:*.ndx{,.gz,.Z}/" "n/-o/f:*.xvg{,.gz,.Z}/" "c/-/( f s n o h version nice b e dt w xvg d noaver acflen nonormalize P fitfn ncskip beginfit endfit)/"
complete g_rotmat "n/-xvg/( xmgrace xmgr none)/" "n/-ref/( none xyz xy)/" "n/-f/f:*.{xtc,trr,cpt,trj,gro,g96,pdb,g87}{,.gz,.Z}/" "n/-s/f:*.{tpr,tpb,tpa,gro,g96,pdb,brk,ent}{,.gz,.Z}/" "n/-n/f:*.ndx{,.gz,.Z}/" "n/-o/f:*.xvg{,.gz,.Z}/" "c/-/( f s n o h version nice b e dt w xvg ref skip fitxy nomw)/"
complete g_saltbr "n/-f/f:*.{xtc,trr,cpt,trj,gro,g96,pdb,g87}{,.gz,.Z}/" "n/-s/f:*.{tpr,tpb,tpa}{,.gz,.Z}/" "c/-/( f s h version nice b e dt t sep)/"
complete g_sans "n/-tu/( fs ps ns us ms s)/" "n/-xvg/( xmgrace xmgr none)/" "n/-mode/( direct mc)/" "n/-s/f:*.{tpr,tpb,tpa}{,.gz,.Z}/" "n/-f/f:*.{xtc,trr,cpt,trj,gro,g96,pdb,g87}{,.gz,.Z}/" "n/-n/f:*.ndx{,.gz,.Z}/" "n/-d/f:*.dat{,.gz,.Z}/" "n/-pr/f:*.xvg{,.gz,.Z}/" "n/-sq/f:*.xvg{,.gz,.Z}/" "n/-prframe/f:*.xvg{,.gz,.Z}/" "n/-sqframe/f:*.xvg{,.gz,.Z}/" "c/-/( s f n d pr sq prframe sqframe h version nice b e dt tu xvg mode mcover nopbc startq endq qstep seed nt)/"
complete g_sas "n/-xvg/( xmgrace xmgr none)/" "n/-f/f:*.{xtc,trr,cpt,trj,gro,g96,pdb,g87}{,.gz,.Z}/" "n/-s/f:*.{tpr,tpb,tpa,gro,g96,pdb,brk,ent}{,.gz,.Z}/" "n/-o/f:*.xvg{,.gz,.Z}/" "n/-or/f:*.xvg{,.gz,.Z}/" "n/-oa/f:*.xvg{,.gz,.Z}/" "n/-tv/f:*.xvg{,.gz,.Z}/" "n/-q/f:*.pdb{,.gz,.Z}/" "n/-n/f:*.ndx{,.gz,.Z}/" "n/-i/f:*.itp{,.gz,.Z}/" "c/-/( f s o or oa tv q n i h version nice b e dt w xvg probe ndots qmax f_index minarea nopbc noprot dgs)/"
complete g_select "n/-xvg/( xmgrace xmgr none)/" "n/-selrpos/( atom res_com res_cog mol_com mol_cog whole_res_com whole_res_cog whole_mol_com whole_mol_cog part_res_com part_res_cog part_mol_com part_mol_cog dyn_res_com dyn_res_cog dyn_mol_com dyn_mol_cog)/" "n/-seltype/( atom res_com res_cog mol_com mol_cog whole_res_com whole_res_cog whole_mol_com whole_mol_cog part_res_com part_res_cog part_mol_com part_mol_cog dyn_res_com dyn_res_cog dyn_mol_com dyn_mol_cog)/" "n/-resnr/( number index)/" "n/-f/f:*.{xtc,trr,cpt,trj,gro,g96,pdb,g87}{,.gz,.Z}/" "n/-s/f:*.{tpr,tpb,tpa,gro,g96,pdb,brk,ent}{,.gz,.Z}/" "n/-sf/f:*.dat{,.gz,.Z}/" "n/-n/f:*.ndx{,.gz,.Z}/" "n/-os/f:*.xvg{,.gz,.Z}/" "n/-oc/f:*.xvg{,.gz,.Z}/" "n/-oi/f:*.dat{,.gz,.Z}/" "n/-om/f:*.dat{,.gz,.Z}/" "n/-on/f:*.ndx{,.gz,.Z}/" "c/-/( f s sf n os oc oi om on h version nice b e dt xvg normpbc nopbc select selrpos seltype dump norm cfnorm resnr)/"
complete g_sgangle "n/-xvg/( xmgrace xmgr none)/" "n/-f/f:*.{xtc,trr,cpt,trj,gro,g96,pdb,g87}{,.gz,.Z}/" "n/-n/f:*.ndx{,.gz,.Z}/" "n/-s/f:*.{tpr,tpb,tpa}{,.gz,.Z}/" "n/-oa/f:*.xvg{,.gz,.Z}/" "n/-od/f:*.xvg{,.gz,.Z}/" "n/-od1/f:*.xvg{,.gz,.Z}/" "n/-od2/f:*.xvg{,.gz,.Z}/" "c/-/( f n s oa od od1 od2 h version nice b e dt w xvg one z)/"
complete g_sham "n/-xvg/( xmgrace xmgr none)/" "n/-f/f:*.xvg{,.gz,.Z}/" "n/-ge/f:*.xvg{,.gz,.Z}/" "n/-ene/f:*.xvg{,.gz,.Z}/" "n/-dist/f:*.xvg{,.gz,.Z}/" "n/-histo/f:*.xvg{,.gz,.Z}/" "n/-bin/f:*.ndx{,.gz,.Z}/" "n/-lp/f:*.xpm{,.gz,.Z}/" "n/-ls/f:*.xpm{,.gz,.Z}/" "n/-lsh/f:*.xpm{,.gz,.Z}/" "n/-lss/f:*.xpm{,.gz,.Z}/" "n/-map/f:*.xpm{,.gz,.Z}/" "n/-ls3/f:*.pdb{,.gz,.Z}/" "n/-mdata/f:*.xvg{,.gz,.Z}/" "n/-g/f:*.log{,.gz,.Z}/" "c/-/( f ge ene dist histo bin lp ls lsh lss map ls3 mdata g h version nice w xvg notime b e ttol n d bw nosham tsham pmin dim ngrid xmin xmax pmax gmax emin emax nlevels mname)/"
complete g_sigeps "n/-xvg/( xmgrace xmgr none)/" "n/-o/f:*.xvg{,.gz,.Z}/" "c/-/( o h version nice w xvg c6 cn pow sig eps A B C qi qj sigfac)/"
complete g_sorient "n/-xvg/( xmgrace xmgr none)/" "n/-f/f:*.{xtc,trr,cpt,trj,gro,g96,pdb,g87}{,.gz,.Z}/" "n/-s/f:*.{tpr,tpb,tpa,gro,g96,pdb,brk,ent}{,.gz,.Z}/" "n/-n/f:*.ndx{,.gz,.Z}/" "n/-o/f:*.xvg{,.gz,.Z}/" "n/-no/f:*.xvg{,.gz,.Z}/" "n/-ro/f:*.xvg{,.gz,.Z}/" "n/-co/f:*.xvg{,.gz,.Z}/" "n/-rc/f:*.xvg{,.gz,.Z}/" "c/-/( f s n o no ro co rc h version nice b e dt w xvg com v23 rmin rmax cbin rbin pbc)/"
complete g_spatial "n/-s/f:*.{tpr,tpb,tpa,gro,g96,pdb,brk,ent}{,.gz,.Z}/" "n/-f/f:*.{xtc,trr,cpt,trj,gro,g96,pdb,g87}{,.gz,.Z}/" "n/-n/f:*.ndx{,.gz,.Z}/" "c/-/( s f n h version nice b e dt w pbc nodiv ign bin nab)/"
complete g_spol "n/-xvg/( xmgrace xmgr none)/" "n/-f/f:*.{xtc,trr,cpt,trj,gro,g96,pdb,g87}{,.gz,.Z}/" "n/-s/f:*.{tpr,tpb,tpa}{,.gz,.Z}/" "n/-n/f:*.ndx{,.gz,.Z}/" "n/-o/f:*.xvg{,.gz,.Z}/" "c/-/( f s n o h version nice b e dt w xvg com refat rmin rmax dip bw)/"
complete g_tcaf "n/-xvg/( xmgrace xmgr none)/" "n/-P/( 0 1 2 3)/" "n/-fitfn/( none exp aexp exp_exp vac exp5 exp7 exp9 erffit)/" "n/-f/f:*.{trr,cpt,trj}{,.gz,.Z}/" "n/-s/f:*.{tpr,tpb,tpa,gro,g96,pdb,brk,ent}{,.gz,.Z}/" "n/-n/f:*.ndx{,.gz,.Z}/" "n/-ot/f:*.xvg{,.gz,.Z}/" "n/-oa/f:*.xvg{,.gz,.Z}/" "n/-o/f:*.xvg{,.gz,.Z}/" "n/-of/f:*.xvg{,.gz,.Z}/" "n/-oc/f:*.xvg{,.gz,.Z}/" "n/-ov/f:*.xvg{,.gz,.Z}/" "c/-/( f s n ot oa o of oc ov h version nice b e dt w xvg mol k34 wt acflen nonormalize P fitfn ncskip beginfit endfit)/"
complete g_traj "n/-tu/( fs ps ns us ms s)/" "n/-xvg/( xmgrace xmgr none)/" "n/-f/f:*.{xtc,trr,cpt,trj,gro,g96,pdb,g87}{,.gz,.Z}/" "n/-s/f:*.{tpr,tpb,tpa,gro,g96,pdb,brk,ent}{,.gz,.Z}/" "n/-n/f:*.ndx{,.gz,.Z}/" "n/-ox/f:*.xvg{,.gz,.Z}/" "n/-oxt/f:*.{xtc,trr,cpt,trj,gro,g96,pdb,g87}{,.gz,.Z}/" "n/-ov/f:*.xvg{,.gz,.Z}/" "n/-of/f:*.xvg{,.gz,.Z}/" "n/-ob/f:*.xvg{,.gz,.Z}/" "n/-ot/f:*.xvg{,.gz,.Z}/" "n/-ekt/f:*.xvg{,.gz,.Z}/" "n/-ekr/f:*.xvg{,.gz,.Z}/" "n/-vd/f:*.xvg{,.gz,.Z}/" "n/-cv/f:*.pdb{,.gz,.Z}/" "n/-cf/f:*.pdb{,.gz,.Z}/" "n/-av/f:*.xvg{,.gz,.Z}/" "n/-af/f:*.xvg{,.gz,.Z}/" "c/-/( f s n ox oxt ov of ob ot ekt ekr vd cv cf av af h version nice b e dt tu w xvg com nopbc mol nojump nox noy noz ng len fp bin ctime scale)/"
complete g_tune_pme "n/-xvg/( xmgrace xmgr none)/" "n/-npstring/( -np -n none)/" "n/-npme/( auto all subset)/" "n/-p/f:*.out{,.gz,.Z}/" "n/-err/f:*.log{,.gz,.Z}/" "n/-so/f:*.{tpr,tpb,tpa}{,.gz,.Z}/" "n/-s/f:*.{tpr,tpb,tpa}{,.gz,.Z}/" "n/-o/f:*.{trr,cpt,trj}{,.gz,.Z}/" "n/-x/f:*.xtc{,.gz,.Z}/" "n/-cpi/f:*.cpt{,.gz,.Z}/" "n/-cpo/f:*.cpt{,.gz,.Z}/" "n/-c/f:*.{gro,g96,pdb,brk,ent,esp,xyz}{,.gz,.Z}/" "n/-e/f:*.edr{,.gz,.Z}/" "n/-g/f:*.log{,.gz,.Z}/" "n/-dhdl/f:*.xvg{,.gz,.Z}/" "n/-field/f:*.xvg{,.gz,.Z}/" "n/-table/f:*.xvg{,.gz,.Z}/" "n/-tabletf/f:*.xvg{,.gz,.Z}/" "n/-tablep/f:*.xvg{,.gz,.Z}/" "n/-tableb/f:*.xvg{,.gz,.Z}/" "n/-rerun/f:*.{xtc,trr,cpt,trj,gro,g96,pdb,g87}{,.gz,.Z}/" "n/-tpi/f:*.xvg{,.gz,.Z}/" "n/-tpid/f:*.xvg{,.gz,.Z}/" "n/-ei/f:*.edi{,.gz,.Z}/" "n/-eo/f:*.xvg{,.gz,.Z}/" "n/-j/f:*.gct{,.gz,.Z}/" "n/-jo/f:*.gct{,.gz,.Z}/" "n/-ffout/f:*.xvg{,.gz,.Z}/" "n/-devout/f:*.xvg{,.gz,.Z}/" "n/-runav/f:*.xvg{,.gz,.Z}/" "n/-px/f:*.xvg{,.gz,.Z}/" "n/-pf/f:*.xvg{,.gz,.Z}/" "n/-ro/f:*.xvg{,.gz,.Z}/" "n/-ra/f:*.log{,.gz,.Z}/" "n/-rs/f:*.log{,.gz,.Z}/" "n/-rt/f:*.log{,.gz,.Z}/" "n/-mtx/f:*.mtx{,.gz,.Z}/" "n/-dn/f:*.ndx{,.gz,.Z}/" "n/-bo/f:*.{trr,cpt,trj}{,.gz,.Z}/" "n/-bx/f:*.xtc{,.gz,.Z}/" "n/-bcpo/f:*.cpt{,.gz,.Z}/" "n/-bc/f:*.{gro,g96,pdb,brk,ent,esp,xyz}{,.gz,.Z}/" "n/-be/f:*.edr{,.gz,.Z}/" "n/-bg/f:*.log{,.gz,.Z}/" "n/-beo/f:*.xvg{,.gz,.Z}/" "n/-bdhdl/f:*.xvg{,.gz,.Z}/" "n/-bfield/f:*.xvg{,.gz,.Z}/" "n/-btpi/f:*.xvg{,.gz,.Z}/" "n/-btpid/f:*.xvg{,.gz,.Z}/" "n/-bjo/f:*.gct{,.gz,.Z}/" "n/-bffout/f:*.xvg{,.gz,.Z}/" "n/-bdevout/f:*.xvg{,.gz,.Z}/" "n/-brunav/f:*.xvg{,.gz,.Z}/" "n/-bpx/f:*.xvg{,.gz,.Z}/" "n/-bpf/f:*.xvg{,.gz,.Z}/" "n/-bro/f:*.xvg{,.gz,.Z}/" "n/-bra/f:*.log{,.gz,.Z}/" "n/-brs/f:*.log{,.gz,.Z}/" "n/-brt/f:*.log{,.gz,.Z}/" "n/-bmtx/f:*.mtx{,.gz,.Z}/" "n/-bdn/f:*.ndx{,.gz,.Z}/" "c/-/( p err so s o x cpi cpo c e g dhdl field table tabletf tablep tableb rerun tpi tpid ei eo j jo ffout devout runav px pf ro ra rs rt mtx dn bo bx bcpo bc be bg beo bdhdl bfield btpi btpid bjo bffout bdevout brunav bpx bpf bro bra brs brt bmtx bdn h version nice xvg np npstring ntmpi r max min npme fix rmax rmin noscalevdw ntpr steps resetstep simsteps launch nobench noappend cpnum)/"
complete g_vanhove "n/-xvg/( xmgrace xmgr none)/" "n/-f/f:*.{xtc,trr,cpt,trj,gro,g96,pdb,g87}{,.gz,.Z}/" "n/-s/f:*.{tpr,tpb,tpa,gro,g96,pdb,brk,ent}{,.gz,.Z}/" "n/-n/f:*.ndx{,.gz,.Z}/" "n/-om/f:*.xpm{,.gz,.Z}/" "n/-or/f:*.xvg{,.gz,.Z}/" "n/-ot/f:*.xvg{,.gz,.Z}/" "c/-/( f s n om or ot h version nice b e dt w xvg sqrt fm rmax rbin mmax nlevels nr fr rt ft)/"
complete g_velacc "n/-xvg/( xmgrace xmgr none)/" "n/-P/( 0 1 2 3)/" "n/-fitfn/( none exp aexp exp_exp vac exp5 exp7 exp9 erffit)/" "n/-f/f:*.{trr,cpt,trj}{,.gz,.Z}/" "n/-s/f:*.{tpr,tpb,tpa,gro,g96,pdb,brk,ent}{,.gz,.Z}/" "n/-n/f:*.ndx{,.gz,.Z}/" "n/-o/f:*.xvg{,.gz,.Z}/" "n/-os/f:*.xvg{,.gz,.Z}/" "c/-/( f s n o os h version nice b e dt w xvg m norecip mol acflen nonormalize P fitfn ncskip beginfit endfit)/"
complete g_wham "n/-xvg/( xmgrace xmgr none)/" "n/-unit/( kJ kCal kT)/" "n/-bs-method/( b-hist hist traj traj-gauss)/" "n/-ix/f:*.dat{,.gz,.Z}/" "n/-if/f:*.dat{,.gz,.Z}/" "n/-it/f:*.dat{,.gz,.Z}/" "n/-ip/f:*.dat{,.gz,.Z}/" "n/-o/f:*.xvg{,.gz,.Z}/" "n/-hist/f:*.xvg{,.gz,.Z}/" "n/-oiact/f:*.xvg{,.gz,.Z}/" "n/-iiact/f:*.dat{,.gz,.Z}/" "n/-bsres/f:*.xvg{,.gz,.Z}/" "n/-bsprof/f:*.xvg{,.gz,.Z}/" "n/-tab/f:*.dat{,.gz,.Z}/" "c/-/( ix if it ip o hist oiact iiact bsres bsprof tab h version nice xvg min max noauto bins temp tol v b e dt histonly boundsonly nolog unit zprof0 cycl sym ac acsig ac-trestart nBootstrap bs-method bs-tau bs-seed histbs-block vbs)/"
complete g_wheel "n/-f/f:*.dat{,.gz,.Z}/" "n/-o/f:*.eps{,.gz,.Z}/" "c/-/( f o h version nice r0 rot0 T nonn)/"
complete g_x2top "n/-f/f:*.{gro,g96,pdb,brk,ent,esp,xyz,tpr,tpb,tpa}{,.gz,.Z}/" "n/-o/f:*.top{,.gz,.Z}/" "n/-r/f:*.rtp{,.gz,.Z}/" "c/-/( f o r h version nice ff v nexcl noH14 alldih remdih nopairs name nopbc pdbq noparam noround kb kt kp)/"
complete g_xrama "n/-f/f:*.{xtc,trr,cpt,trj,gro,g96,pdb,g87}{,.gz,.Z}/" "n/-s/f:*.{tpr,tpb,tpa}{,.gz,.Z}/" "c/-/( f s h version nice b e dt)/"
complete make_edi "n/-xvg/( xmgrace xmgr none)/" "n/-f/f:*.{trr,cpt,trj}{,.gz,.Z}/" "n/-eig/f:*.xvg{,.gz,.Z}/" "n/-s/f:*.{tpr,tpb,tpa,gro,g96,pdb,brk,ent}{,.gz,.Z}/" "n/-n/f:*.ndx{,.gz,.Z}/" "n/-tar/f:*.{gro,g96,pdb,brk,ent,esp,xyz,tpr,tpb,tpa}{,.gz,.Z}/" "n/-ori/f:*.{gro,g96,pdb,brk,ent,esp,xyz,tpr,tpb,tpa}{,.gz,.Z}/" "n/-o/f:*.edi{,.gz,.Z}/" "c/-/( f eig s n tar ori o h version nice xvg mon linfix linacc radfix radacc radcon flood outfrq slope linstep accdir radstep maxedsteps eqsteps deltaF0 deltaF tau Eflnull T alpha restrain hessian harmonic constF)/"
complete make_ndx "n/-f/f:*.{gro,g96,pdb,brk,ent,esp,xyz,tpr,tpb,tpa}{,.gz,.Z}/" "n/-n/f:*.ndx{,.gz,.Z}/" "n/-o/f:*.ndx{,.gz,.Z}/" "c/-/( f n o h version nice natoms)/"
complete mdrun "n/-xvg/( xmgrace xmgr none)/" "n/-ddorder/( interleave pp_pme cartesian)/" "n/-pin/( auto on off)/" "n/-dlb/( auto no yes)/" "n/-nb/( auto cpu gpu gpu_cpu)/" "n/-s/f:*.{tpr,tpb,tpa}{,.gz,.Z}/" "n/-o/f:*.{trr,cpt,trj}{,.gz,.Z}/" "n/-x/f:*.xtc{,.gz,.Z}/" "n/-cpi/f:*.cpt{,.gz,.Z}/" "n/-cpo/f:*.cpt{,.gz,.Z}/" "n/-c/f:*.{gro,g96,pdb,brk,ent,esp,xyz}{,.gz,.Z}/" "n/-e/f:*.edr{,.gz,.Z}/" "n/-g/f:*.log{,.gz,.Z}/" "n/-dhdl/f:*.xvg{,.gz,.Z}/" "n/-field/f:*.xvg{,.gz,.Z}/" "n/-table/f:*.xvg{,.gz,.Z}/" "n/-tabletf/f:*.xvg{,.gz,.Z}/" "n/-tablep/f:*.xvg{,.gz,.Z}/" "n/-tableb/f:*.xvg{,.gz,.Z}/" "n/-rerun/f:*.{xtc,trr,cpt,trj,gro,g96,pdb,g87}{,.gz,.Z}/" "n/-tpi/f:*.xvg{,.gz,.Z}/" "n/-tpid/f:*.xvg{,.gz,.Z}/" "n/-ei/f:*.edi{,.gz,.Z}/" "n/-eo/f:*.xvg{,.gz,.Z}/" "n/-j/f:*.gct{,.gz,.Z}/" "n/-jo/f:*.gct{,.gz,.Z}/" "n/-ffout/f:*.xvg{,.gz,.Z}/" "n/-devout/f:*.xvg{,.gz,.Z}/" "n/-runav/f:*.xvg{,.gz,.Z}/" "n/-px/f:*.xvg{,.gz,.Z}/" "n/-pf/f:*.xvg{,.gz,.Z}/" "n/-ro/f:*.xvg{,.gz,.Z}/" "n/-ra/f:*.log{,.gz,.Z}/" "n/-rs/f:*.log{,.gz,.Z}/" "n/-rt/f:*.log{,.gz,.Z}/" "n/-mtx/f:*.mtx{,.gz,.Z}/" "n/-dn/f:*.ndx{,.gz,.Z}/" "n/-multidir/f:*.{,.gz,.Z}/" "n/-membed/f:*.dat{,.gz,.Z}/" "n/-mp/f:*.top{,.gz,.Z}/" "n/-mn/f:*.ndx{,.gz,.Z}/" "c/-/( s o x cpi cpo c e g dhdl field table tabletf tablep tableb rerun tpi tpid ei eo j jo ffout devout runav px pf ro ra rs rt mtx dn multidir membed mp mn h version nice deffnm xvg pd dd ddorder npme nt ntmpi ntomp ntomp_pme pin pinoffset pinstride gpu_id noddcheck rdd rcon dlb dds gcom nb notunepme testverlet v nocompact seppot pforce reprod cpt cpnum noappend nsteps maxh multi replex nex reseed ionize)/"
complete mdrun_mpi "n/-xvg/( xmgrace xmgr none)/" "n/-ddorder/( interleave pp_pme cartesian)/" "n/-pin/( auto on off)/" "n/-dlb/( auto no yes)/" "n/-nb/( auto cpu gpu gpu_cpu)/" "n/-s/f:*.{tpr,tpb,tpa}{,.gz,.Z}/" "n/-o/f:*.{trr,cpt,trj}{,.gz,.Z}/" "n/-x/f:*.xtc{,.gz,.Z}/" "n/-cpi/f:*.cpt{,.gz,.Z}/" "n/-cpo/f:*.cpt{,.gz,.Z}/" "n/-c/f:*.{gro,g96,pdb,brk,ent,esp,xyz}{,.gz,.Z}/" "n/-e/f:*.edr{,.gz,.Z}/" "n/-g/f:*.log{,.gz,.Z}/" "n/-dhdl/f:*.xvg{,.gz,.Z}/" "n/-field/f:*.xvg{,.gz,.Z}/" "n/-table/f:*.xvg{,.gz,.Z}/" "n/-tabletf/f:*.xvg{,.gz,.Z}/" "n/-tablep/f:*.xvg{,.gz,.Z}/" "n/-tableb/f:*.xvg{,.gz,.Z}/" "n/-rerun/f:*.{xtc,trr,cpt,trj,gro,g96,pdb,g87}{,.gz,.Z}/" "n/-tpi/f:*.xvg{,.gz,.Z}/" "n/-tpid/f:*.xvg{,.gz,.Z}/" "n/-ei/f:*.edi{,.gz,.Z}/" "n/-eo/f:*.xvg{,.gz,.Z}/" "n/-j/f:*.gct{,.gz,.Z}/" "n/-jo/f:*.gct{,.gz,.Z}/" "n/-ffout/f:*.xvg{,.gz,.Z}/" "n/-devout/f:*.xvg{,.gz,.Z}/" "n/-runav/f:*.xvg{,.gz,.Z}/" "n/-px/f:*.xvg{,.gz,.Z}/" "n/-pf/f:*.xvg{,.gz,.Z}/" "n/-ro/f:*.xvg{,.gz,.Z}/" "n/-ra/f:*.log{,.gz,.Z}/" "n/-rs/f:*.log{,.gz,.Z}/" "n/-rt/f:*.log{,.gz,.Z}/" "n/-mtx/f:*.mtx{,.gz,.Z}/" "n/-dn/f:*.ndx{,.gz,.Z}/" "n/-multidir/f:*.line_buf{,.gz,.Z}/" "n/-membed/f:*.dat{,.gz,.Z}/" "n/-mp/f:*.top{,.gz,.Z}/" "n/-mn/f:*.ndx{,.gz,.Z}/" "c/-/( s o x cpi cpo c e g dhdl field table tabletf tablep tableb rerun tpi tpid ei eo j jo ffout devout runav px pf ro ra rs rt mtx dn multidir membed mp mn h version nice deffnm xvg pd dd ddorder npme nt ntmpi ntomp ntomp_pme pin pinoffset pinstride gpu_id noddcheck rdd rcon dlb dds gcom nb notunepme testverlet v nocompact seppot pforce reprod cpt cpnum noappend nsteps maxh multi replex nex reseed ionize)/"
complete mk_angndx "n/-type/( angle dihedral improper ryckaert-bellemans)/" "n/-s/f:*.{tpr,tpb,tpa}{,.gz,.Z}/" "n/-n/f:*.ndx{,.gz,.Z}/" "c/-/( s n h version nice type nohyd hq)/"
complete ngmx "n/-f/f:*.{xtc,trr,cpt,trj,gro,g96,pdb,g87}{,.gz,.Z}/" "n/-s/f:*.{tpr,tpb,tpa}{,.gz,.Z}/" "n/-n/f:*.ndx{,.gz,.Z}/" "c/-/( f s n h version nice b e dt)/"
complete pdb2gmx "n/-chainsep/( id_or_ter id_and_ter ter id interactive)/" "n/-merge/( no all interactive)/" "n/-water/( select none spc spce tip3p tip4p tip5p)/" "n/-vsite/( none hydrogens aromatics)/" "n/-f/f:*.{gro,g96,pdb,brk,ent,esp,xyz,tpr,tpb,tpa}{,.gz,.Z}/" "n/-o/f:*.{gro,g96,pdb,brk,ent,esp,xyz}{,.gz,.Z}/" "n/-p/f:*.top{,.gz,.Z}/" "n/-i/f:*.itp{,.gz,.Z}/" "n/-n/f:*.ndx{,.gz,.Z}/" "n/-q/f:*.{gro,g96,pdb,brk,ent,esp,xyz}{,.gz,.Z}/" "c/-/( f o p i n q h version nice chainsep merge ff water inter ss ter lys arg asp glu gln his angle dist una ignh missing v posrefc vsite heavyh deuterate nochargegrp nocmap renum rtpres)/"
complete tpbconv "n/-s/f:*.{tpr,tpb,tpa}{,.gz,.Z}/" "n/-f/f:*.{trr,cpt,trj}{,.gz,.Z}/" "n/-e/f:*.edr{,.gz,.Z}/" "n/-n/f:*.ndx{,.gz,.Z}/" "n/-o/f:*.{tpr,tpb,tpa}{,.gz,.Z}/" "c/-/( s f e n o h version nice extend until nsteps time zeroq novel nocont init_fep_state)/"
complete trjcat "n/-tu/( fs ps ns us ms s)/" "n/-xvg/( xmgrace xmgr none)/" "n/-f/f:*.{xtc,trr,cpt,trj,gro,g96,pdb,g87}{,.gz,.Z}/" "n/-o/f:*.{xtc,trr,trj,gro,g96,pdb,g87}{,.gz,.Z}/" "n/-n/f:*.ndx{,.gz,.Z}/" "n/-demux/f:*.xvg{,.gz,.Z}/" "c/-/( f o n demux h version nice tu xvg b e dt prec novel settime nosort keeplast overwrite cat)/"
complete trjconv "n/-tu/( fs ps ns us ms s)/" "n/-xvg/( xmgrace xmgr none)/" "n/-pbc/( none mol res atom nojump cluster whole)/" "n/-ur/( rect tric compact)/" "n/-boxcenter/( tric rect zero)/" "n/-fit/( none rot+trans rotxy+transxy translation transxy progressive)/" "n/-f/f:*.{xtc,trr,cpt,trj,gro,g96,pdb,g87}{,.gz,.Z}/" "n/-o/f:*.{xtc,trr,trj,gro,g96,pdb,g87}{,.gz,.Z}/" "n/-s/f:*.{tpr,tpb,tpa,gro,g96,pdb,brk,ent}{,.gz,.Z}/" "n/-n/f:*.ndx{,.gz,.Z}/" "n/-fr/f:*.ndx{,.gz,.Z}/" "n/-sub/f:*.ndx{,.gz,.Z}/" "n/-drop/f:*.xvg{,.gz,.Z}/" "c/-/( f o s n fr sub drop h version nice b e tu w xvg skip dt round dump t0 timestep pbc ur center boxcenter box clustercenter trans shift fit ndec novel force trunc exec app split sep nzero dropunder dropover conect)/"
complete trjorder "n/-xvg/( xmgrace xmgr none)/" "n/-f/f:*.{xtc,trr,cpt,trj,gro,g96,pdb,g87}{,.gz,.Z}/" "n/-s/f:*.{tpr,tpb,tpa,gro,g96,pdb,brk,ent}{,.gz,.Z}/" "n/-n/f:*.ndx{,.gz,.Z}/" "n/-o/f:*.{xtc,trr,trj,gro,g96,pdb,g87}{,.gz,.Z}/" "n/-nshell/f:*.xvg{,.gz,.Z}/" "c/-/( f s n o nshell h version nice b e dt xvg na da com r z)/"
complete xpm2ps "n/-title/( top once ylabel none)/" "n/-legend/( both first second none)/" "n/-diag/( first second none)/" "n/-rainbow/( no blue red)/" "n/-combine/( halves add sub mult div)/" "n/-f/f:*.xpm{,.gz,.Z}/" "n/-f2/f:*.xpm{,.gz,.Z}/" "n/-di/f:*.m2p{,.gz,.Z}/" "n/-do/f:*.m2p{,.gz,.Z}/" "n/-o/f:*.eps{,.gz,.Z}/" "n/-xpm/f:*.xpm{,.gz,.Z}/" "c/-/( f f2 di do o xpm h version nice w noframe title yonce legend diag size bx by rainbow gradient skip zeroline legoffset combine cmin cmax)/"
