# Supplementary material for: Bayesian refinement of protein structures and ensembles against SAXS data using molecular dynamics
Source: PLoS Comput Biol. 2017 Oct 18;13(10):e1005800. doi: 10.1371/journal.pcbi.1005800 (PMC5662244; doi:10.1371/journal.pcbi.1005800)
Supplement: S1 Archive — (BZ2) [file pcbi.1005800.s011.tar.bz2 › gromacs_4.62_bayesian_saxs_refi/scripts/CMakeLists.txt]

#
# This file is part of the GROMACS molecular simulation package.
#
# Copyright (c) 2012,2013, by the GROMACS development team, led by
# David van der Spoel, Berk Hess, Erik Lindahl, and including many
# others, as listed in the AUTHORS file in the top-level source
# directory and at http://www.gromacs.org.
#
# GROMACS is free software; you can redistribute it and/or
# modify it under the terms of the GNU Lesser General Public License
# as published by the Free Software Foundation; either version 2.1
# of the License, or (at your option) any later version.
#
# GROMACS is distributed in the hope that it will be useful,
# but WITHOUT ANY WARRANTY; without even the implied warranty of
# MERCHANTABILITY or FITNESS FOR A PARTICULAR PURPOSE.  See the GNU
# Lesser General Public License for more details.
#
# You should have received a copy of the GNU Lesser General Public
# License along with GROMACS; if not, see
# http://www.gnu.org/licenses, or write to the Free Software Foundation,
# Inc., 51 Franklin Street, Fifth Floor, Boston, MA  02110-1301  USA.
#
# If you want to redistribute modifications to GROMACS, please
# consider that scientific software is very special. Version
# control is crucial - bugs must be traceable. We will be happy to
# consider code for inclusion in the official distribution, but
# derived work must not be called official GROMACS. Details are found
# in the README & COPYING files - if they are missing, get the
# official version at http://www.gromacs.org.
#
# To help us fund GROMACS development, we humbly ask that you cite
# the research papers on the package. Check out http://www.gromacs.org.
#
configure_file(${CMAKE_CURRENT_SOURCE_DIR}/GMXRC.cmakein      ${CMAKE_CURRENT_BINARY_DIR}/GMXRC @ONLY)
configure_file(${CMAKE_CURRENT_SOURCE_DIR}/GMXRC.bash.cmakein ${CMAKE_CURRENT_BINARY_DIR}/GMXRC.bash @ONLY)
configure_file(${CMAKE_CURRENT_SOURCE_DIR}/GMXRC.csh.cmakein  ${CMAKE_CURRENT_BINARY_DIR}/GMXRC.csh @ONLY)
configure_file(${CMAKE_CURRENT_SOURCE_DIR}/GMXRC.zsh.cmakein  ${CMAKE_CURRENT_BINARY_DIR}/GMXRC.zsh @ONLY)

install(PROGRAMS ${CMAKE_CURRENT_BINARY_DIR}/GMXRC      DESTINATION ${BIN_INSTALL_DIR} COMPONENT scripts)
install(PROGRAMS ${CMAKE_CURRENT_BINARY_DIR}/GMXRC.bash DESTINATION ${BIN_INSTALL_DIR} COMPONENT scripts)
install(PROGRAMS ${CMAKE_CURRENT_BINARY_DIR}/GMXRC.zsh  DESTINATION ${BIN_INSTALL_DIR} COMPONENT scripts)
install(PROGRAMS ${CMAKE_CURRENT_BINARY_DIR}/GMXRC.csh  DESTINATION ${BIN_INSTALL_DIR} COMPONENT scripts)

file(GLOB EXTRA_SCRIPTS completion.*)
install(FILES ${EXTRA_SCRIPTS} DESTINATION ${BIN_INSTALL_DIR} COMPONENT scripts)

install(PROGRAMS ${CMAKE_CURRENT_SOURCE_DIR}/demux.pl      DESTINATION ${BIN_INSTALL_DIR} COMPONENT scripts)
install(PROGRAMS ${CMAKE_CURRENT_SOURCE_DIR}/xplor2gmx.pl  DESTINATION ${BIN_INSTALL_DIR} COMPONENT scripts)

set(CPACK_COMPONENT_SCRIPTS_GROUP tools)
