# Supplementary material for: Bayesian refinement of protein structures and ensembles against SAXS data using molecular dynamics
Source: PLoS Comput Biol. 2017 Oct 18;13(10):e1005800. doi: 10.1371/journal.pcbi.1005800 (PMC5662244; doi:10.1371/journal.pcbi.1005800)
Supplement: S1 Archive — (BZ2) [file pcbi.1005800.s011.tar.bz2 › gromacs_4.62_bayesian_saxs_refi/src/mdlib/nbnxn_kernels/nbnxn_kernel_ref_inner.h]

/*
 * This file is part of the GROMACS molecular simulation package.
 *
 * Copyright (c) 1991-2000, University of Groningen, The Netherlands.
 * Copyright (c) 2001-2009, The GROMACS Development Team
 * Copyright (c) 2012,2013, by the GROMACS development team, led by
 * David van der Spoel, Berk Hess, Erik Lindahl, and including many
 * others, as listed in the AUTHORS file in the top-level source
 * directory and at http://www.gromacs.org.
 *
 * GROMACS is free software; you can redistribute it and/or
 * modify it under the terms of the GNU Lesser General Public License
 * as published by the Free Software Foundation; either version 2.1
 * of the License, or (at your option) any later version.
 *
 * GROMACS is distributed in the hope that it will be useful,
 * but WITHOUT ANY WARRANTY; without even the implied warranty of
 * MERCHANTABILITY or FITNESS FOR A PARTICULAR PURPOSE.  See the GNU
 * Lesser General Public License for more details.
 *
 * You should have received a copy of the GNU Lesser General Public
 * License along with GROMACS; if not, see
 * http://www.gnu.org/licenses, or write to the Free Software Foundation,
 * Inc., 51 Franklin Street, Fifth Floor, Boston, MA  02110-1301  USA.
 *
 * If you want to redistribute modifications to GROMACS, please
 * consider that scientific software is very special. Version
 * control is crucial - bugs must be traceable. We will be happy to
 * consider code for inclusion in the official distribution, but
 * derived work must not be called official GROMACS. Details are found
 * in the README & COPYING files - if they are missing, get the
 * official version at http://www.gromacs.org.
 *
 * To help us fund GROMACS development, we humbly ask that you cite
 * the research papers on the package. Check out http://www.gromacs.org.
 */

/* When calculating RF or Ewald interactions we calculate the electrostatic
 * forces and energies on excluded atom pairs here in the non-bonded loops.
 */
#if defined CHECK_EXCLS && defined CALC_COULOMB
#define EXCL_FORCES
#endif

{
    int cj;
#ifdef ENERGY_GROUPS
    int egp_cj;
#endif
    int i;

    cj = l_cj[cjind].cj;

#ifdef ENERGY_GROUPS
    egp_cj = nbat->energrp[cj];
#endif
    for (i = 0; i < UNROLLI; i++)
    {
        int ai;
        int type_i_off;
        int j;

        ai = ci*UNROLLI + i;

        type_i_off = type[ai]*ntype2;

        for (j = 0; j < UNROLLJ; j++)
        {
            int  aj;
            real dx, dy, dz;
            real rsq, rinv;
            real rinvsq, rinvsix;
            real c6, c12;
            real FrLJ6 = 0, FrLJ12 = 0, VLJ = 0;
#ifdef CALC_COULOMB
            real qq;
            real fcoul;
#ifdef CALC_COUL_TAB
            real rs, frac;
            int  ri;
            real fexcl;
#endif
#ifdef CALC_ENERGIES
            real vcoul;
#endif
#endif
            real fscal;
            real fx, fy, fz;

            /* A multiply mask used to zero an interaction
             * when either the distance cutoff is exceeded, or
             * (if appropriate) the i and j indices are
             * unsuitable for this kind of inner loop. */
            real skipmask;
#ifdef VDW_CUTOFF_CHECK
            real skipmask_rvdw;
#endif
#ifdef CHECK_EXCLS
            /* A multiply mask used to zero an interaction
             * when that interaction should be excluded
             * (e.g. because of bonding). */
            int interact;

            interact = ((l_cj[cjind].excl>>(i*UNROLLI + j)) & 1);
#ifndef EXCL_FORCES
            skipmask = interact;
#else
            skipmask = !(cj == ci_sh && j <= i);
#endif
#else
#define interact 1.0
            skipmask = 1.0;
#endif

            aj = cj*UNROLLJ + j;

            dx  = xi[i*XI_STRIDE+XX] - x[aj*X_STRIDE+XX];
            dy  = xi[i*XI_STRIDE+YY] - x[aj*X_STRIDE+YY];
            dz  = xi[i*XI_STRIDE+ZZ] - x[aj*X_STRIDE+ZZ];

            rsq = dx*dx + dy*dy + dz*dz;

            /* Prepare to enforce the cut-off. */
            skipmask = (rsq >= rcut2) ? 0 : skipmask;
            /* 9 flops for r^2 + cut-off check */

#ifdef CHECK_EXCLS
            /* Excluded atoms are allowed to be on top of each other.
             * To avoid overflow of rinv, rinvsq and rinvsix
             * we add a small number to rsq for excluded pairs only.
             */
            rsq += (1 - interact)*NBNXN_AVOID_SING_R2_INC;
#endif

#ifdef COUNT_PAIRS
            npair++;
#endif

            rinv = gmx_invsqrt(rsq);
            /* 5 flops for invsqrt */

            /* Partially enforce the cut-off (and perhaps
             * exclusions) to avoid possible overflow of
             * rinvsix when computing LJ, and/or overflowing
             * the Coulomb table during lookup. */
            rinv = rinv * skipmask;

            rinvsq  = rinv*rinv;

#ifdef HALF_LJ
            if (i < UNROLLI/2)
#endif
            {
                rinvsix = interact*rinvsq*rinvsq*rinvsq;

#ifdef VDW_CUTOFF_CHECK
                skipmask_rvdw = (rsq < rvdw2);
                rinvsix      *= skipmask_rvdw;
#endif

                c6      = nbfp[type_i_off+type[aj]*2  ];
                c12     = nbfp[type_i_off+type[aj]*2+1];
                FrLJ6   = c6*rinvsix;
                FrLJ12  = c12*rinvsix*rinvsix;
                /* 6 flops for r^-2 + LJ force */
#ifdef CALC_ENERGIES
                VLJ     = (FrLJ12 - c12*sh_invrc6*sh_invrc6)/12 -
                    (FrLJ6 - c6*sh_invrc6)/6;
                /* Need to zero the interaction if r >= rcut
                 * or there should be exclusion. */
                VLJ     = VLJ * skipmask * interact;
                /* 9 flops for LJ energy */
#ifdef VDW_CUTOFF_CHECK
                VLJ    *= skipmask_rvdw;
#endif
#ifdef ENERGY_GROUPS
                Vvdw[egp_sh_i[i]+((egp_cj>>(nbat->neg_2log*j)) & egp_mask)] += VLJ;
#else
                Vvdw_ci += VLJ;
                /* 1 flop for LJ energy addition */
#endif
#endif
            }

#ifdef CALC_COULOMB
            /* Enforce the cut-off and perhaps exclusions. In
             * those cases, rinv is zero because of skipmask,
             * but fcoul and vcoul will later be non-zero (in
             * both RF and table cases) because of the
             * contributions that do not depend on rinv. These
             * contributions cannot be allowed to accumulate
             * to the force and potential, and the easiest way
             * to do this is to zero the charges in
             * advance. */
            qq = skipmask * qi[i] * q[aj];

#ifdef CALC_COUL_RF
            fcoul  = qq*(interact*rinv*rinvsq - k_rf2);
            /* 4 flops for RF force */
#ifdef CALC_ENERGIES
            vcoul  = qq*(interact*rinv + k_rf*rsq - c_rf);
            /* 4 flops for RF energy */
#endif
#endif

#ifdef CALC_COUL_TAB
            rs     = rsq*rinv*ic->tabq_scale;
            ri     = (int)rs;
            frac   = rs - ri;
#ifndef GMX_DOUBLE
            /* fexcl = F_i + frac * (F_(i+1)-F_i) */
            fexcl  = tab_coul_FDV0[ri*4] + frac*tab_coul_FDV0[ri*4+1];
#else
            /* fexcl = (1-frac) * F_i + frac * F_(i+1) */
            fexcl  = (1 - frac)*tab_coul_F[ri] + frac*tab_coul_F[ri+1];
#endif
            fcoul  = interact*rinvsq - fexcl;
            /* 7 flops for float 1/r-table force */
#ifdef CALC_ENERGIES
#ifndef GMX_DOUBLE
            vcoul  = qq*(interact*(rinv - ic->sh_ewald)
                         -(tab_coul_FDV0[ri*4+2]
                           -halfsp*frac*(tab_coul_FDV0[ri*4] + fexcl)));
            /* 7 flops for float 1/r-table energy (8 with excls) */
#else
            vcoul  = qq*(interact*(rinv - ic->sh_ewald)
                         -(tab_coul_V[ri]
                           -halfsp*frac*(tab_coul_F[ri] + fexcl)));
#endif
#endif
            fcoul *= qq*rinv;
#endif

#ifdef CALC_ENERGIES
#ifdef ENERGY_GROUPS
            Vc[egp_sh_i[i]+((egp_cj>>(nbat->neg_2log*j)) & egp_mask)] += vcoul;
#else
            Vc_ci += vcoul;
            /* 1 flop for Coulomb energy addition */
#endif
#endif
#endif

#ifdef CALC_COULOMB
#ifdef HALF_LJ
            if (i < UNROLLI/2)
#endif
            {
                fscal = (FrLJ12 - FrLJ6)*rinvsq + fcoul;
                /* 3 flops for scalar LJ+Coulomb force */
            }
#ifdef HALF_LJ
            else
            {
                fscal = fcoul;
            }
#endif
#else
            fscal = (FrLJ12 - FrLJ6)*rinvsq;
#endif
            fx = fscal*dx;
            fy = fscal*dy;
            fz = fscal*dz;

            /* Increment i-atom force */
            fi[i*FI_STRIDE+XX] += fx;
            fi[i*FI_STRIDE+YY] += fy;
            fi[i*FI_STRIDE+ZZ] += fz;
            /* Decrement j-atom force */
            f[aj*F_STRIDE+XX]  -= fx;
            f[aj*F_STRIDE+YY]  -= fy;
            f[aj*F_STRIDE+ZZ]  -= fz;
            /* 9 flops for force addition */
        }
    }
}

#undef interact
#undef EXCL_FORCES
