# Supplementary material for: Bayesian refinement of protein structures and ensembles against SAXS data using molecular dynamics
Source: PLoS Comput Biol. 2017 Oct 18;13(10):e1005800. doi: 10.1371/journal.pcbi.1005800 (PMC5662244; doi:10.1371/journal.pcbi.1005800)
Supplement: S1 Archive — (BZ2) [file pcbi.1005800.s011.tar.bz2 › gromacs_4.62_bayesian_saxs_refi/src/mdlib/nbnxn_kernels/nbnxn_kernel_ref.c]

/*
 * This file is part of the GROMACS molecular simulation package.
 *
 * Copyright (c) 1991-2000, University of Groningen, The Netherlands.
 * Copyright (c) 2001-2009, The GROMACS Development Team
 * Copyright (c) 2012,2013, by the GROMACS development team, led by
 * David van der Spoel, Berk Hess, Erik Lindahl, and including many
 * others, as listed in the AUTHORS file in the top-level source
 * directory and at http://www.gromacs.org.
 *
 * GROMACS is free software; you can redistribute it and/or
 * modify it under the terms of the GNU Lesser General Public License
 * as published by the Free Software Foundation; either version 2.1
 * of the License, or (at your option) any later version.
 *
 * GROMACS is distributed in the hope that it will be useful,
 * but WITHOUT ANY WARRANTY; without even the implied warranty of
 * MERCHANTABILITY or FITNESS FOR A PARTICULAR PURPOSE.  See the GNU
 * Lesser General Public License for more details.
 *
 * You should have received a copy of the GNU Lesser General Public
 * License along with GROMACS; if not, see
 * http://www.gnu.org/licenses, or write to the Free Software Foundation,
 * Inc., 51 Franklin Street, Fifth Floor, Boston, MA  02110-1301  USA.
 *
 * If you want to redistribute modifications to GROMACS, please
 * consider that scientific software is very special. Version
 * control is crucial - bugs must be traceable. We will be happy to
 * consider code for inclusion in the official distribution, but
 * derived work must not be called official GROMACS. Details are found
 * in the README & COPYING files - if they are missing, get the
 * official version at http://www.gromacs.org.
 *
 * To help us fund GROMACS development, we humbly ask that you cite
 * the research papers on the package. Check out http://www.gromacs.org.
 */
#ifdef HAVE_CONFIG_H
#include <config.h>
#endif

#include <math.h>

#include "typedefs.h"
#include "vec.h"
#include "smalloc.h"
#include "force.h"
#include "gmx_omp_nthreads.h"
#include "nbnxn_kernel_ref.h"
#include "../nbnxn_consts.h"
#include "nbnxn_kernel_common.h"

/* Analytical reaction-field kernels */
#define CALC_COUL_RF

/* Include the force+energy kernels */
#define CALC_ENERGIES
#include "nbnxn_kernel_ref_outer.h"
#undef CALC_ENERGIES

/* Include the force+energygroups kernels */
#define CALC_ENERGIES
#define ENERGY_GROUPS
#include "nbnxn_kernel_ref_outer.h"
#undef ENERGY_GROUPS
#undef CALC_ENERGIES

/* Include the force only kernels */
#include "nbnxn_kernel_ref_outer.h"

#undef CALC_COUL_RF


/* Tabulated exclusion interaction electrostatics kernels */
#define CALC_COUL_TAB

/* Include the force+energy kernels */
#define CALC_ENERGIES
#include "nbnxn_kernel_ref_outer.h"
#undef CALC_ENERGIES

/* Include the force+energygroups kernels */
#define CALC_ENERGIES
#define ENERGY_GROUPS
#include "nbnxn_kernel_ref_outer.h"
#undef ENERGY_GROUPS
#undef CALC_ENERGIES

/* Include the force only kernels */
#include "nbnxn_kernel_ref_outer.h"

/* Twin-range cut-off kernels */
#define VDW_CUTOFF_CHECK

/* Include the force+energy kernels */
#define CALC_ENERGIES
#include "nbnxn_kernel_ref_outer.h"
#undef CALC_ENERGIES

/* Include the force+energygroups kernels */
#define CALC_ENERGIES
#define ENERGY_GROUPS
#include "nbnxn_kernel_ref_outer.h"
#undef ENERGY_GROUPS
#undef CALC_ENERGIES

/* Include the force only kernels */
#include "nbnxn_kernel_ref_outer.h"

#undef VDW_CUTOFF_CHECK

#undef CALC_COUL_TAB


typedef void (*p_nbk_func_ener)(const nbnxn_pairlist_t     *nbl,
                                const nbnxn_atomdata_t     *nbat,
                                const interaction_const_t  *ic,
                                rvec                       *shift_vec,
                                real                       *f,
                                real                       *fshift,
                                real                       *Vvdw,
                                real                       *Vc);

typedef void (*p_nbk_func_noener)(const nbnxn_pairlist_t     *nbl,
                                  const nbnxn_atomdata_t     *nbat,
                                  const interaction_const_t  *ic,
                                  rvec                       *shift_vec,
                                  real                       *f,
                                  real                       *fshift);

enum {
    coultRF, coultTAB, coultTAB_TWIN, coultNR
};

p_nbk_func_ener p_nbk_c_ener[coultNR] =
{
    nbnxn_kernel_ref_rf_ener,
    nbnxn_kernel_ref_tab_ener,
    nbnxn_kernel_ref_tab_twin_ener
};

p_nbk_func_ener p_nbk_c_energrp[coultNR] =
{
    nbnxn_kernel_ref_rf_energrp,
    nbnxn_kernel_ref_tab_energrp,
    nbnxn_kernel_ref_tab_twin_energrp
};

p_nbk_func_noener p_nbk_c_noener[coultNR] =
{
    nbnxn_kernel_ref_rf_noener,
    nbnxn_kernel_ref_tab_noener,
    nbnxn_kernel_ref_tab_twin_noener
};

void
nbnxn_kernel_ref(const nbnxn_pairlist_set_t *nbl_list,
                 const nbnxn_atomdata_t     *nbat,
                 const interaction_const_t  *ic,
                 rvec                       *shift_vec,
                 int                         force_flags,
                 int                         clearF,
                 real                       *fshift,
                 real                       *Vc,
                 real                       *Vvdw)
{
    int                nnbl;
    nbnxn_pairlist_t **nbl;
    int                coult;
    int                nb;

    nnbl = nbl_list->nnbl;
    nbl  = nbl_list->nbl;

    if (EEL_RF(ic->eeltype) || ic->eeltype == eelCUT)
    {
        coult = coultRF;
    }
    else
    {
        if (ic->rcoulomb == ic->rvdw)
        {
            coult = coultTAB;
        }
        else
        {
            coult = coultTAB_TWIN;
        }
    }

#pragma omp parallel for schedule(static) num_threads(gmx_omp_nthreads_get(emntNonbonded))
    for (nb = 0; nb < nnbl; nb++)
    {
        nbnxn_atomdata_output_t *out;
        real                    *fshift_p;

        out = &nbat->out[nb];

        if (clearF == enbvClearFYes)
        {
            clear_f(nbat, nb, out->f);
        }

        if ((force_flags & GMX_FORCE_VIRIAL) && nnbl == 1)
        {
            fshift_p = fshift;
        }
        else
        {
            fshift_p = out->fshift;

            if (clearF == enbvClearFYes)
            {
                clear_fshift(fshift_p);
            }
        }

        if (!(force_flags & GMX_FORCE_ENERGY))
        {
            /* Don't calculate energies */
            p_nbk_c_noener[coult](nbl[nb], nbat,
                                  ic,
                                  shift_vec,
                                  out->f,
                                  fshift_p);
        }
        else if (out->nV == 1)
        {
            /* No energy groups */
            out->Vvdw[0] = 0;
            out->Vc[0]   = 0;

            p_nbk_c_ener[coult](nbl[nb], nbat,
                                ic,
                                shift_vec,
                                out->f,
                                fshift_p,
                                out->Vvdw,
                                out->Vc);
        }
        else
        {
            /* Calculate energy group contributions */
            int i;

            for (i = 0; i < out->nV; i++)
            {
                out->Vvdw[i] = 0;
            }
            for (i = 0; i < out->nV; i++)
            {
                out->Vc[i] = 0;
            }

            p_nbk_c_energrp[coult](nbl[nb], nbat,
                                   ic,
                                   shift_vec,
                                   out->f,
                                   fshift_p,
                                   out->Vvdw,
                                   out->Vc);
        }
    }

    if (force_flags & GMX_FORCE_ENERGY)
    {
        reduce_energies_over_lists(nbat, nnbl, Vvdw, Vc);
    }
}
