# Supplementary material for: Bayesian refinement of protein structures and ensembles against SAXS data using molecular dynamics
Source: PLoS Comput Biol. 2017 Oct 18;13(10):e1005800. doi: 10.1371/journal.pcbi.1005800 (PMC5662244; doi:10.1371/journal.pcbi.1005800)
Supplement: S1 Archive — (BZ2) [file pcbi.1005800.s011.tar.bz2 › gromacs_4.62_bayesian_saxs_refi/src/mdlib/nbnxn_kernels/nbnxn_kernel_ref_outer.h]

/*
 * This file is part of the GROMACS molecular simulation package.
 *
 * Copyright (c) 1991-2000, University of Groningen, The Netherlands.
 * Copyright (c) 2001-2009, The GROMACS Development Team
 * Copyright (c) 2012,2013, by the GROMACS development team, led by
 * David van der Spoel, Berk Hess, Erik Lindahl, and including many
 * others, as listed in the AUTHORS file in the top-level source
 * directory and at http://www.gromacs.org.
 *
 * GROMACS is free software; you can redistribute it and/or
 * modify it under the terms of the GNU Lesser General Public License
 * as published by the Free Software Foundation; either version 2.1
 * of the License, or (at your option) any later version.
 *
 * GROMACS is distributed in the hope that it will be useful,
 * but WITHOUT ANY WARRANTY; without even the implied warranty of
 * MERCHANTABILITY or FITNESS FOR A PARTICULAR PURPOSE.  See the GNU
 * Lesser General Public License for more details.
 *
 * You should have received a copy of the GNU Lesser General Public
 * License along with GROMACS; if not, see
 * http://www.gnu.org/licenses, or write to the Free Software Foundation,
 * Inc., 51 Franklin Street, Fifth Floor, Boston, MA  02110-1301  USA.
 *
 * If you want to redistribute modifications to GROMACS, please
 * consider that scientific software is very special. Version
 * control is crucial - bugs must be traceable. We will be happy to
 * consider code for inclusion in the official distribution, but
 * derived work must not be called official GROMACS. Details are found
 * in the README & COPYING files - if they are missing, get the
 * official version at http://www.gromacs.org.
 *
 * To help us fund GROMACS development, we humbly ask that you cite
 * the research papers on the package. Check out http://www.gromacs.org.
 */

#define UNROLLI    NBNXN_CPU_CLUSTER_I_SIZE
#define UNROLLJ    NBNXN_CPU_CLUSTER_I_SIZE

/* We could use nbat->xstride and nbat->fstride, but macros might be faster */
#define X_STRIDE   3
#define F_STRIDE   3
/* Local i-atom buffer strides */
#define XI_STRIDE  3
#define FI_STRIDE  3


/* All functionality defines are set here, except for:
 * CALC_ENERGIES, ENERGY_GROUPS which are defined before.
 * CHECK_EXCLS, which is set just before including the inner loop contents.
 */

/* We always calculate shift forces, because it's cheap anyhow */
#define CALC_SHIFTFORCES

#ifdef CALC_COUL_RF
#define NBK_FUNC_NAME(base, ene) base ## _rf_ ## ene
#endif
#ifdef CALC_COUL_TAB
#ifndef VDW_CUTOFF_CHECK
#define NBK_FUNC_NAME(base, ene) base ## _tab_ ## ene
#else
#define NBK_FUNC_NAME(base, ene) base ## _tab_twin_ ## ene
#endif
#endif

static void
#ifndef CALC_ENERGIES
NBK_FUNC_NAME(nbnxn_kernel_ref, noener)
#else
#ifndef ENERGY_GROUPS
NBK_FUNC_NAME(nbnxn_kernel_ref, ener)
#else
NBK_FUNC_NAME(nbnxn_kernel_ref, energrp)
#endif
#endif
#undef NBK_FUNC_NAME
(const nbnxn_pairlist_t     *nbl,
 const nbnxn_atomdata_t     *nbat,
 const interaction_const_t  *ic,
 rvec                       *shift_vec,
 real                       *f
#ifdef CALC_SHIFTFORCES
 ,
 real                       *fshift
#endif
#ifdef CALC_ENERGIES
 ,
 real                       *Vvdw,
 real                       *Vc
#endif
)
{
    const nbnxn_ci_t   *nbln;
    const nbnxn_cj_t   *l_cj;
    const int          *type;
    const real         *q;
    const real         *shiftvec;
    const real         *x;
    const real         *nbfp;
    real                rcut2;
#ifdef VDW_CUTOFF_CHECK
    real                rvdw2;
#endif
    int                 ntype2;
    real                facel;
    real               *nbfp_i;
    int                 n, ci, ci_sh;
    int                 ish, ishf;
    gmx_bool            do_LJ, half_LJ, do_coul;
    int                 cjind0, cjind1, cjind;
    int                 ip, jp;

    real                xi[UNROLLI*XI_STRIDE];
    real                fi[UNROLLI*FI_STRIDE];
    real                qi[UNROLLI];

#ifdef CALC_ENERGIES
#ifndef ENERGY_GROUPS

    real       Vvdw_ci, Vc_ci;
#else
    int        egp_mask;
    int        egp_sh_i[UNROLLI];
#endif
    real       sh_invrc6;
#endif

#ifdef CALC_COUL_RF
    real       k_rf2;
#ifdef CALC_ENERGIES
    real       k_rf, c_rf;
#endif
#endif
#ifdef CALC_COUL_TAB
    real       tabscale;
#ifdef CALC_ENERGIES
    real       halfsp;
#endif
#ifndef GMX_DOUBLE
    const real *tab_coul_FDV0;
#else
    const real *tab_coul_F;
    const real *tab_coul_V;
#endif
#endif

    int ninner;

#ifdef COUNT_PAIRS
    int npair = 0;
#endif

#ifdef CALC_ENERGIES
    sh_invrc6 = ic->sh_invrc6;
#endif

#ifdef CALC_COUL_RF
    k_rf2 = 2*ic->k_rf;
#ifdef CALC_ENERGIES
    k_rf = ic->k_rf;
    c_rf = ic->c_rf;
#endif
#endif
#ifdef CALC_COUL_TAB
    tabscale = ic->tabq_scale;
#ifdef CALC_ENERGIES
    halfsp = 0.5/ic->tabq_scale;
#endif

#ifndef GMX_DOUBLE
    tab_coul_FDV0 = ic->tabq_coul_FDV0;
#else
    tab_coul_F    = ic->tabq_coul_F;
    tab_coul_V    = ic->tabq_coul_V;
#endif
#endif

#ifdef ENERGY_GROUPS
    egp_mask = (1<<nbat->neg_2log) - 1;
#endif


    rcut2               = ic->rcoulomb*ic->rcoulomb;
#ifdef VDW_CUTOFF_CHECK
    rvdw2               = ic->rvdw*ic->rvdw;
#endif

    ntype2              = nbat->ntype*2;
    nbfp                = nbat->nbfp;
    q                   = nbat->q;
    type                = nbat->type;
    facel               = ic->epsfac;
    shiftvec            = shift_vec[0];
    x                   = nbat->x;

    l_cj = nbl->cj;

    ninner = 0;
    for (n = 0; n < nbl->nci; n++)
    {
        int i, d;

        nbln = &nbl->ci[n];

        ish              = (nbln->shift & NBNXN_CI_SHIFT);
        /* x, f and fshift are assumed to be stored with stride 3 */
        ishf             = ish*DIM;
        cjind0           = nbln->cj_ind_start;
        cjind1           = nbln->cj_ind_end;
        /* Currently only works super-cells equal to sub-cells */
        ci               = nbln->ci;
        ci_sh            = (ish == CENTRAL ? ci : -1);

        /* We have 5 LJ/C combinations, but use only three inner loops,
         * as the other combinations are unlikely and/or not much faster:
         * inner half-LJ + C for half-LJ + C / no-LJ + C
         * inner LJ + C      for full-LJ + C
         * inner LJ          for full-LJ + no-C / half-LJ + no-C
         */
        do_LJ   = (nbln->shift & NBNXN_CI_DO_LJ(0));
        do_coul = (nbln->shift & NBNXN_CI_DO_COUL(0));
        half_LJ = ((nbln->shift & NBNXN_CI_HALF_LJ(0)) || !do_LJ) && do_coul;

#ifdef CALC_ENERGIES
#ifndef ENERGY_GROUPS
        Vvdw_ci = 0;
        Vc_ci   = 0;
#else
        for (i = 0; i < UNROLLI; i++)
        {
            egp_sh_i[i] = ((nbat->energrp[ci]>>(i*nbat->neg_2log)) & egp_mask)*nbat->nenergrp;
        }
#endif
#endif

        for (i = 0; i < UNROLLI; i++)
        {
            for (d = 0; d < DIM; d++)
            {
                xi[i*XI_STRIDE+d] = x[(ci*UNROLLI+i)*X_STRIDE+d] + shiftvec[ishf+d];
                fi[i*FI_STRIDE+d] = 0;
            }
        }

        if (do_coul)
        {
#ifdef CALC_ENERGIES
            real Vc_sub_self;

#ifdef CALC_COUL_RF
            Vc_sub_self = 0.5*c_rf;
#endif
#ifdef CALC_COUL_TAB
#ifdef GMX_DOUBLE
            Vc_sub_self = 0.5*tab_coul_V[0];
#else
            Vc_sub_self = 0.5*tab_coul_FDV0[2];
#endif
#endif
#endif

            for (i = 0; i < UNROLLI; i++)
            {
                qi[i] = facel*q[ci*UNROLLI+i];

#ifdef CALC_ENERGIES
                if (l_cj[nbln->cj_ind_start].cj == ci_sh)
                {
#ifdef ENERGY_GROUPS
                    Vc[egp_sh_i[i]+((nbat->energrp[ci]>>(i*nbat->neg_2log)) & egp_mask)]
#else
                    Vc[0]
#endif
                        -= qi[i]*q[ci*UNROLLI+i]*Vc_sub_self;
                }
#endif
            }
        }

        cjind = cjind0;
        while (cjind < cjind1 && nbl->cj[cjind].excl != 0xffff)
        {
#define CHECK_EXCLS
            if (half_LJ)
            {
#define CALC_COULOMB
#define HALF_LJ
#include "nbnxn_kernel_ref_inner.h"
#undef HALF_LJ
#undef CALC_COULOMB
            }
            /* cppcheck-suppress duplicateBranch */
            else if (do_coul)
            {
#define CALC_COULOMB
#include "nbnxn_kernel_ref_inner.h"
#undef CALC_COULOMB
            }
            else
            {
#include "nbnxn_kernel_ref_inner.h"
            }
#undef CHECK_EXCLS
            cjind++;
        }

        for (; (cjind < cjind1); cjind++)
        {
            if (half_LJ)
            {
#define CALC_COULOMB
#define HALF_LJ
#include "nbnxn_kernel_ref_inner.h"
#undef HALF_LJ
#undef CALC_COULOMB
            }
            /* cppcheck-suppress duplicateBranch */
            else if (do_coul)
            {
#define CALC_COULOMB
#include "nbnxn_kernel_ref_inner.h"
#undef CALC_COULOMB
            }
            else
            {
#include "nbnxn_kernel_ref_inner.h"
            }
        }
        ninner += cjind1 - cjind0;

        /* Add accumulated i-forces to the force array */
        for (i = 0; i < UNROLLI; i++)
        {
            for (d = 0; d < DIM; d++)
            {
                f[(ci*UNROLLI+i)*F_STRIDE+d] += fi[i*FI_STRIDE+d];
            }
        }
#ifdef CALC_SHIFTFORCES
        if (fshift != NULL)
        {
            /* Add i forces to shifted force list */
            for (i = 0; i < UNROLLI; i++)
            {
                for (d = 0; d < DIM; d++)
                {
                    fshift[ishf+d] += fi[i*FI_STRIDE+d];
                }
            }
        }
#endif

#ifdef CALC_ENERGIES
#ifndef ENERGY_GROUPS
        *Vvdw += Vvdw_ci;
        *Vc   += Vc_ci;
#endif
#endif
    }

#ifdef COUNT_PAIRS
    printf("atom pairs %d\n", npair);
#endif
}

#undef CALC_SHIFTFORCES

#undef X_STRIDE
#undef F_STRIDE
#undef XI_STRIDE
#undef FI_STRIDE

#undef UNROLLI
#undef UNROLLJ
