# Supplementary material for: Bayesian refinement of protein structures and ensembles against SAXS data using molecular dynamics
Source: PLoS Comput Biol. 2017 Oct 18;13(10):e1005800. doi: 10.1371/journal.pcbi.1005800 (PMC5662244; doi:10.1371/journal.pcbi.1005800)
Supplement: S1 Archive — (BZ2) [file pcbi.1005800.s011.tar.bz2 › gromacs_4.62_bayesian_saxs_refi/src/mdlib/nlistheuristics.c]

/*
 * This file is part of the GROMACS molecular simulation package.
 *
 * Copyright (c) 1991-2000, University of Groningen, The Netherlands.
 * Copyright (c) 2001-2004, The GROMACS development team,
 * check out http://www.gromacs.org for more information.
 * Copyright (c) 2012,2013, by the GROMACS development team, led by
 * David van der Spoel, Berk Hess, Erik Lindahl, and including many
 * others, as listed in the AUTHORS file in the top-level source
 * directory and at http://www.gromacs.org.
 *
 * GROMACS is free software; you can redistribute it and/or
 * modify it under the terms of the GNU Lesser General Public License
 * as published by the Free Software Foundation; either version 2.1
 * of the License, or (at your option) any later version.
 *
 * GROMACS is distributed in the hope that it will be useful,
 * but WITHOUT ANY WARRANTY; without even the implied warranty of
 * MERCHANTABILITY or FITNESS FOR A PARTICULAR PURPOSE.  See the GNU
 * Lesser General Public License for more details.
 *
 * You should have received a copy of the GNU Lesser General Public
 * License along with GROMACS; if not, see
 * http://www.gnu.org/licenses, or write to the Free Software Foundation,
 * Inc., 51 Franklin Street, Fifth Floor, Boston, MA  02110-1301  USA.
 *
 * If you want to redistribute modifications to GROMACS, please
 * consider that scientific software is very special. Version
 * control is crucial - bugs must be traceable. We will be happy to
 * consider code for inclusion in the official distribution, but
 * derived work must not be called official GROMACS. Details are found
 * in the README & COPYING files - if they are missing, get the
 * official version at http://www.gromacs.org.
 *
 * To help us fund GROMACS development, we humbly ask that you cite
 * the research papers on the package. Check out http://www.gromacs.org.
 */
#ifdef HAVE_CONFIG_H
#include <config.h>
#endif

#include "typedefs.h"
#include "types/nlistheuristics.h"
#include "gmx_fatal.h"
#include "vec.h"

void reset_nlistheuristics(gmx_nlheur_t *nlh, gmx_large_int_t step)
{
    nlh->lt_runav     = 0;
    nlh->lt_runav2    = 0;
    nlh->step_nscheck = step;
}

void init_nlistheuristics(gmx_nlheur_t *nlh,
                          gmx_bool bGStatEveryStep, gmx_large_int_t step)
{
    nlh->bGStatEveryStep = bGStatEveryStep;
    nlh->nns             = 0;
    nlh->nabnsb          = 0;
    nlh->s1              = 0;
    nlh->s2              = 0;
    nlh->ab              = 0;

    reset_nlistheuristics(nlh, step);
}

void update_nliststatistics(gmx_nlheur_t *nlh, gmx_large_int_t step)
{
    gmx_large_int_t nl_lt;
    char            sbuf[STEPSTRSIZE], sbuf2[STEPSTRSIZE];

    /* Determine the neighbor list life time */
    nl_lt = step - nlh->step_ns;
    if (debug)
    {
        fprintf(debug, "%d atoms beyond ns buffer, updating neighbor list after %s steps\n", nlh->nabnsb, gmx_step_str(nl_lt, sbuf));
    }
    nlh->nns++;
    nlh->s1 += nl_lt;
    nlh->s2 += nl_lt*nl_lt;
    nlh->ab += nlh->nabnsb;
    if (nlh->lt_runav == 0)
    {
        nlh->lt_runav  = nl_lt;
        /* Initialize the fluctuation average
         * such that at startup we check after 0 steps.
         */
        nlh->lt_runav2 = sqr(nl_lt/2.0);
    }
    /* Running average with 0.9 gives an exp. history of 9.5 */
    nlh->lt_runav2 = 0.9*nlh->lt_runav2 + 0.1*sqr(nlh->lt_runav - nl_lt);
    nlh->lt_runav  = 0.9*nlh->lt_runav  + 0.1*nl_lt;
    if (nlh->bGStatEveryStep)
    {
        /* Always check the nlist validity */
        nlh->step_nscheck = step;
    }
    else
    {
        /* We check after:  <life time> - 2*sigma
         * The factor 2 is quite conservative,
         * but we assume that with nstlist=-1 the user
         * prefers exact integration over performance.
         */
        nlh->step_nscheck = step
            + (int)(nlh->lt_runav - 2.0*sqrt(nlh->lt_runav2)) - 1;
    }
    if (debug)
    {
        fprintf(debug, "nlist life time %s run av. %4.1f sig %3.1f check %s check with -gcom %d\n",
                gmx_step_str(nl_lt, sbuf), nlh->lt_runav, sqrt(nlh->lt_runav2),
                gmx_step_str(nlh->step_nscheck-step+1, sbuf2),
                (int)(nlh->lt_runav - 2.0*sqrt(nlh->lt_runav2)));
    }
}

void set_nlistheuristics(gmx_nlheur_t *nlh, gmx_bool bReset, gmx_large_int_t step)
{
    int d;

    if (bReset)
    {
        reset_nlistheuristics(nlh, step);
    }
    else
    {
        update_nliststatistics(nlh, step);
    }

    nlh->step_ns = step;
    /* Initialize the cumulative coordinate scaling matrix */
    clear_mat(nlh->scale_tot);
    for (d = 0; d < DIM; d++)
    {
        nlh->scale_tot[d][d] = 1.0;
    }
}
