# Supplementary material for: Bayesian refinement of protein structures and ensembles against SAXS data using molecular dynamics
Source: PLoS Comput Biol. 2017 Oct 18;13(10):e1005800. doi: 10.1371/journal.pcbi.1005800 (PMC5662244; doi:10.1371/journal.pcbi.1005800)
Supplement: S1 Archive — (BZ2) [file pcbi.1005800.s011.tar.bz2 › gromacs_4.62_bayesian_saxs_refi/src/mdlib/nbnxn_cuda/nbnxn_cuda_data_mgmt.cu]

/*
 * This file is part of the GROMACS molecular simulation package.
 *
 * Copyright (c) 1991-2000, University of Groningen, The Netherlands.
 * Copyright (c) 2001-2012, The GROMACS development team,
 * check out http://www.gromacs.org for more information.
 * Copyright (c) 2012, by the GROMACS development team, led by
 * David van der Spoel, Berk Hess, Erik Lindahl, and including many
 * others, as listed in the AUTHORS file in the top-level source
 * directory and at http://www.gromacs.org.
 *
 * GROMACS is free software; you can redistribute it and/or
 * modify it under the terms of the GNU Lesser General Public License
 * as published by the Free Software Foundation; either version 2.1
 * of the License, or (at your option) any later version.
 *
 * GROMACS is distributed in the hope that it will be useful,
 * but WITHOUT ANY WARRANTY; without even the implied warranty of
 * MERCHANTABILITY or FITNESS FOR A PARTICULAR PURPOSE.  See the GNU
 * Lesser General Public License for more details.
 *
 * You should have received a copy of the GNU Lesser General Public
 * License along with GROMACS; if not, see
 * http://www.gnu.org/licenses, or write to the Free Software Foundation,
 * Inc., 51 Franklin Street, Fifth Floor, Boston, MA  02110-1301  USA.
 *
 * If you want to redistribute modifications to GROMACS, please
 * consider that scientific software is very special. Version
 * control is crucial - bugs must be traceable. We will be happy to
 * consider code for inclusion in the official distribution, but
 * derived work must not be called official GROMACS. Details are found
 * in the README & COPYING files - if they are missing, get the
 * official version at http://www.gromacs.org.
 *
 * To help us fund GROMACS development, we humbly ask that you cite
 * the research papers on the package. Check out http://www.gromacs.org.
 */
#ifdef HAVE_CONFIG_H
#include <config.h>
#endif

#include <stdlib.h>
#include <stdio.h>
#include <assert.h>

#include <cuda.h>

#include "gmx_fatal.h"
#include "smalloc.h"
#include "tables.h"
#include "typedefs.h"
#include "types/nb_verlet.h"
#include "types/interaction_const.h"
#include "types/force_flags.h"
#include "../nbnxn_consts.h"

#include "nbnxn_cuda_types.h"
#include "../../gmxlib/cuda_tools/cudautils.cuh"
#include "nbnxn_cuda_data_mgmt.h"
#include "pmalloc_cuda.h"
#include "gpu_utils.h"

static bool bUseCudaEventBlockingSync = false; /* makes the CPU thread block */

/* This is a heuristically determined parameter for the Fermi architecture for
 * the minimum size of ci lists by multiplying this constant with the # of
 * multiprocessors on the current device.
 */
static unsigned int gpu_min_ci_balanced_factor = 40;

/* Functions from nbnxn_cuda.cu */
extern void nbnxn_cuda_set_cacheconfig(cuda_dev_info_t *devinfo);
extern const struct texture<float, 1, cudaReadModeElementType>& nbnxn_cuda_get_nbfp_texref();
extern const struct texture<float, 1, cudaReadModeElementType>& nbnxn_cuda_get_coulomb_tab_texref();

/* We should actually be using md_print_warn in md_logging.c,
 * but we can't include mpi.h in CUDA code.
 */
static void md_print_warn(FILE       *fplog,
                          const char *fmt, ...)
{
    va_list ap;

    if (fplog != NULL)
    {
        /* We should only print to stderr on the master node,
         * in most cases fplog is only set on the master node, so this works.
         */
        va_start(ap, fmt);
        fprintf(stderr, "\n");
        vfprintf(stderr, fmt, ap);
        fprintf(stderr, "\n");
        va_end(ap);

        va_start(ap, fmt);
        fprintf(fplog, "\n");
        vfprintf(fplog, fmt, ap);
        fprintf(fplog, "\n");
        va_end(ap);
    }
}


/* Fw. decl. */
static void nbnxn_cuda_clear_e_fshift(nbnxn_cuda_ptr_t cu_nb);


/*! Tabulates the Ewald Coulomb force and initializes the size/scale
    and the table GPU array. If called with an already allocated table,
    it just re-uploads the table.
 */
static void init_ewald_coulomb_force_table(cu_nbparam_t *nbp)
{
    float       *ftmp, *coul_tab;
    int         tabsize;
    double      tabscale;
    cudaError_t stat;

    tabsize     = GPU_EWALD_COULOMB_FORCE_TABLE_SIZE;
    /* Subtract 2 iso 1 to avoid access out of range due to rounding */
    tabscale    = (tabsize - 2) / sqrt(nbp->rcoulomb_sq);

    pmalloc((void**)&ftmp, tabsize*sizeof(*ftmp));

    table_spline3_fill_ewald_lr(ftmp, NULL, NULL, tabsize,
                                1/tabscale, nbp->ewald_beta);

    /* If the table pointer == NULL the table is generated the first time =>
       the array pointer will be saved to nbparam and the texture is bound.
     */
    coul_tab = nbp->coulomb_tab;
    if (coul_tab == NULL)
    {
        stat = cudaMalloc((void **)&coul_tab, tabsize*sizeof(*coul_tab));
        CU_RET_ERR(stat, "cudaMalloc failed on coul_tab");

        nbp->coulomb_tab = coul_tab;

        cudaChannelFormatDesc cd   = cudaCreateChannelDesc<float>();
        stat = cudaBindTexture(NULL, &nbnxn_cuda_get_coulomb_tab_texref(),
                               coul_tab, &cd, tabsize*sizeof(*coul_tab));
        CU_RET_ERR(stat, "cudaBindTexture on coul_tab failed");
    }

    cu_copy_H2D(coul_tab, ftmp, tabsize*sizeof(*coul_tab));

    nbp->coulomb_tab_size     = tabsize;
    nbp->coulomb_tab_scale    = tabscale;

    pfree(ftmp);
}


/*! Initializes the atomdata structure first time, it only gets filled at
    pair-search. */
static void init_atomdata_first(cu_atomdata_t *ad, int ntypes)
{
    cudaError_t stat;

    ad->ntypes  = ntypes;
    stat = cudaMalloc((void**)&ad->shift_vec, SHIFTS*sizeof(*ad->shift_vec));
    CU_RET_ERR(stat, "cudaMalloc failed on ad->shift_vec");
    ad->bShiftVecUploaded = false;

    stat = cudaMalloc((void**)&ad->fshift, SHIFTS*sizeof(*ad->fshift));
    CU_RET_ERR(stat, "cudaMalloc failed on ad->fshift");

    stat = cudaMalloc((void**)&ad->e_lj, sizeof(*ad->e_lj));
    CU_RET_ERR(stat, "cudaMalloc failed on ad->e_lj");
    stat = cudaMalloc((void**)&ad->e_el, sizeof(*ad->e_el));
    CU_RET_ERR(stat, "cudaMalloc failed on ad->e_el");

    /* initialize to NULL poiters to data that is not allocated here and will
       need reallocation in nbnxn_cuda_init_atomdata */
    ad->xq = NULL;
    ad->f  = NULL;

    /* size -1 indicates that the respective array hasn't been initialized yet */
    ad->natoms = -1;
    ad->nalloc = -1;
}

/*! Initializes the nonbonded parameter data structure. */
static void init_nbparam(cu_nbparam_t *nbp,
                         const interaction_const_t *ic,
                         const nonbonded_verlet_t *nbv)
{
    cudaError_t stat;
    int         ntypes, nnbfp;

    ntypes  = nbv->grp[0].nbat->ntype;

    nbp->ewald_beta = ic->ewaldcoeff;
    nbp->sh_ewald   = ic->sh_ewald;
    nbp->epsfac     = ic->epsfac;
    nbp->two_k_rf   = 2.0 * ic->k_rf;
    nbp->c_rf       = ic->c_rf;
    nbp->rvdw_sq    = ic->rvdw * ic->rvdw;
    nbp->rcoulomb_sq= ic->rcoulomb * ic->rcoulomb;
    nbp->rlist_sq   = ic->rlist * ic->rlist;
    nbp->sh_invrc6  = ic->sh_invrc6;

    if (ic->eeltype == eelCUT)
    {
        nbp->eeltype = eelCuCUT;
    }
    else if (EEL_RF(ic->eeltype))
    {
        nbp->eeltype = eelCuRF;
    }
    else if ((EEL_PME(ic->eeltype) || ic->eeltype==eelEWALD))
    {
        /* Initially rcoulomb == rvdw, so it's surely not twin cut-off, unless
           forced by the env. var. (used only for benchmarking). */
        if (getenv("GMX_CUDA_NB_EWALD_TWINCUT") == NULL)
        {
            nbp->eeltype = eelCuEWALD;
        }
        else
        {
            nbp->eeltype = eelCuEWALD_TWIN;
        }
    }
    else
    {
        /* Shouldn't happen, as this is checked when choosing Verlet-scheme */
        gmx_incons("The requested electrostatics type is not implemented in the CUDA GPU accelerated kernels!");
    }

    /* generate table for PME */
    if (nbp->eeltype == eelCuEWALD)
    {
        nbp->coulomb_tab = NULL;
        init_ewald_coulomb_force_table(nbp);
    }

    nnbfp = 2*ntypes*ntypes;
    stat = cudaMalloc((void **)&nbp->nbfp, nnbfp*sizeof(*nbp->nbfp));
    CU_RET_ERR(stat, "cudaMalloc failed on nbp->nbfp");
    cu_copy_H2D(nbp->nbfp, nbv->grp[0].nbat->nbfp, nnbfp*sizeof(*nbp->nbfp));

    cudaChannelFormatDesc cd   = cudaCreateChannelDesc<float>();
    stat = cudaBindTexture(NULL, &nbnxn_cuda_get_nbfp_texref(),
                           nbp->nbfp, &cd, nnbfp*sizeof(*nbp->nbfp));
    CU_RET_ERR(stat, "cudaBindTexture on nbfp failed");
}

/*! Re-generate the GPU Ewald force table, resets rlist, and update the
 *  electrostatic type switching to twin cut-off (or back) if needed. */
void nbnxn_cuda_pme_loadbal_update_param(nbnxn_cuda_ptr_t cu_nb,
                                         const interaction_const_t *ic)
{
    cu_nbparam_t *nbp = cu_nb->nbparam;

    nbp->rlist_sq       = ic->rlist * ic->rlist;
    nbp->rcoulomb_sq    = ic->rcoulomb * ic->rcoulomb;
    nbp->ewald_beta     = ic->ewaldcoeff;

    /* When switching to/from twin cut-off, the electrostatics type needs updating.
       (The env. var. that forces twin cut-off is for benchmarking only!) */
    if (ic->rcoulomb == ic->rvdw &&
        getenv("GMX_CUDA_NB_EWALD_TWINCUT") == NULL)
    {
        nbp->eeltype = eelCuEWALD;
    }
    else
    {
        nbp->eeltype = eelCuEWALD_TWIN;
    }

    init_ewald_coulomb_force_table(cu_nb->nbparam);
}

/*! Initializes the pair list data structure. */
static void init_plist(cu_plist_t *pl)
{
    /* initialize to NULL pointers to data that is not allocated here and will
       need reallocation in nbnxn_cuda_init_pairlist */
    pl->sci     = NULL;
    pl->cj4     = NULL;
    pl->excl    = NULL;

    /* size -1 indicates that the respective array hasn't been initialized yet */
    pl->na_c        = -1;
    pl->nsci        = -1;
    pl->sci_nalloc  = -1;
    pl->ncj4        = -1;
    pl->cj4_nalloc  = -1;
    pl->nexcl       = -1;
    pl->excl_nalloc = -1;
    pl->bDoPrune    = false;
}

/*! Initializes the timer data structure. */
static void init_timers(cu_timers_t *t, bool bUseTwoStreams)
{
    cudaError_t stat;
    int eventflags = ( bUseCudaEventBlockingSync ? cudaEventBlockingSync: cudaEventDefault );

    stat = cudaEventCreateWithFlags(&(t->start_atdat), eventflags);
    CU_RET_ERR(stat, "cudaEventCreate on start_atdat failed");
    stat = cudaEventCreateWithFlags(&(t->stop_atdat), eventflags);
    CU_RET_ERR(stat, "cudaEventCreate on stop_atdat failed");

    /* The non-local counters/stream (second in the array) are needed only with DD. */
    for (int i = 0; i <= (bUseTwoStreams ? 1 : 0); i++)
    {
        stat = cudaEventCreateWithFlags(&(t->start_nb_k[i]), eventflags);
        CU_RET_ERR(stat, "cudaEventCreate on start_nb_k failed");
        stat = cudaEventCreateWithFlags(&(t->stop_nb_k[i]), eventflags);
        CU_RET_ERR(stat, "cudaEventCreate on stop_nb_k failed");


        stat = cudaEventCreateWithFlags(&(t->start_pl_h2d[i]), eventflags);
        CU_RET_ERR(stat, "cudaEventCreate on start_pl_h2d failed");
        stat = cudaEventCreateWithFlags(&(t->stop_pl_h2d[i]), eventflags);
        CU_RET_ERR(stat, "cudaEventCreate on stop_pl_h2d failed");

        stat = cudaEventCreateWithFlags(&(t->start_nb_h2d[i]), eventflags);
        CU_RET_ERR(stat, "cudaEventCreate on start_nb_h2d failed");
        stat = cudaEventCreateWithFlags(&(t->stop_nb_h2d[i]), eventflags);
        CU_RET_ERR(stat, "cudaEventCreate on stop_nb_h2d failed");

        stat = cudaEventCreateWithFlags(&(t->start_nb_d2h[i]), eventflags);
        CU_RET_ERR(stat, "cudaEventCreate on start_nb_d2h failed");
        stat = cudaEventCreateWithFlags(&(t->stop_nb_d2h[i]), eventflags);
        CU_RET_ERR(stat, "cudaEventCreate on stop_nb_d2h failed");
    }
}

/*! Initializes the timings data structure. */
static void init_timings(wallclock_gpu_t *t)
{
    int i, j;

    t->nb_h2d_t = 0.0;
    t->nb_d2h_t = 0.0;
    t->nb_c    = 0;
    t->pl_h2d_t = 0.0;
    t->pl_h2d_c = 0;
    for (i = 0; i < 2; i++)
    {
        for(j = 0; j < 2; j++)
        {
            t->ktime[i][j].t = 0.0;
            t->ktime[i][j].c = 0;
        }
    }
}

/* Decide which kernel version to use (default or legacy) based on:
 *  - CUDA version used for compilation
 *  - non-bonded kernel selector environment variables
 *  - GPU architecture version
 */
static int pick_nbnxn_kernel_version(FILE            *fplog,
                                     cuda_dev_info_t *devinfo)
{
    bool bForceLegacyKernel, bForceDefaultKernel, bCUDA40, bCUDA32;
    char sbuf[STRLEN];
    int  kver;

    /* Legacy kernel (former k2), kept for backward compatibility as it is
       faster than the default with CUDA 3.2/4.0 on Fermi (not on Kepler). */
    bForceLegacyKernel  = (getenv("GMX_CUDA_NB_LEGACY") != NULL);
    /* default kernel (former k3). */
    bForceDefaultKernel = (getenv("GMX_CUDA_NB_DEFAULT") != NULL);

    if ((unsigned)(bForceLegacyKernel + bForceDefaultKernel) > 1)
    {
        gmx_fatal(FARGS, "Multiple CUDA non-bonded kernels requested; to manually pick a kernel set only one \n"
                  "of the following environment variables: \n"
                  "GMX_CUDA_NB_DEFAULT, GMX_CUDA_NB_LEGACY");
    }

    bCUDA32 = bCUDA40 = false;
#if CUDA_VERSION == 3200
    bCUDA32 = true;
    sprintf(sbuf, "3.2");
#elif CUDA_VERSION == 4000
    bCUDA40 = true;
    sprintf(sbuf, "4.0");
#endif

    /* default is default ;) */
    kver = eNbnxnCuKDefault;

    /* Consider switching to legacy kernels only on Fermi */
    if (devinfo->prop.major < 3 && (bCUDA32 || bCUDA40))
    {
        /* use legacy kernel unless something else is forced by an env. var */
        if (bForceDefaultKernel)
        {
            md_print_warn(fplog,
                          "NOTE: CUDA %s compilation detected; with this compiler version the legacy\n"
                          "      non-bonded kernels perform best. However, the default kernels were\n"
                          "      selected by the GMX_CUDA_NB_DEFAULT environment variable.\n"
                          "      For best performance upgrade your CUDA toolkit.\n",
                          sbuf);
        }
        else
        {
            kver = eNbnxnCuKLegacy;
        }
    }
    else
    {
        /* issue note if the non-default kernel is forced by an env. var */
        if (bForceLegacyKernel)
        {
            md_print_warn(fplog,
                    "NOTE: Legacy non-bonded CUDA kernels selected by the GMX_CUDA_NB_LEGACY\n"
                    "      env. var. Consider using using the default kernels which should be faster!\n");

            kver = eNbnxnCuKLegacy;
        }
    }

    return kver;
}

void nbnxn_cuda_init(FILE *fplog,
                     nbnxn_cuda_ptr_t *p_cu_nb,
                     gmx_gpu_info_t *gpu_info, int my_gpu_index,
                     gmx_bool bLocalAndNonlocal)
{
    cudaError_t stat;
    nbnxn_cuda_ptr_t  nb;
    char sbuf[STRLEN];
    bool bStreamSync, bNoStreamSync, bTMPIAtomics, bX86, bOldDriver;
    int cuda_drv_ver;

    assert(gpu_info);

    if (p_cu_nb == NULL) return;

    snew(nb, 1);
    snew(nb->atdat, 1);
    snew(nb->nbparam, 1);
    snew(nb->plist[eintLocal], 1);
    if (bLocalAndNonlocal)
    {
        snew(nb->plist[eintNonlocal], 1);
    }

    nb->bUseTwoStreams = bLocalAndNonlocal;

    snew(nb->timers, 1);
    snew(nb->timings, 1);

    /* init nbst */
    pmalloc((void**)&nb->nbst.e_lj, sizeof(*nb->nbst.e_lj));
    pmalloc((void**)&nb->nbst.e_el, sizeof(*nb->nbst.e_el));
    pmalloc((void**)&nb->nbst.fshift, SHIFTS * sizeof(*nb->nbst.fshift));

    init_plist(nb->plist[eintLocal]);

    /* local/non-local GPU streams */
    stat = cudaStreamCreate(&nb->stream[eintLocal]);
    CU_RET_ERR(stat, "cudaStreamCreate on stream[eintLocal] failed");
    if (nb->bUseTwoStreams)
    {
        init_plist(nb->plist[eintNonlocal]);
        stat = cudaStreamCreate(&nb->stream[eintNonlocal]);
        CU_RET_ERR(stat, "cudaStreamCreate on stream[eintNonlocal] failed");
    }

    /* init events for sychronization (timing disabled for performance reasons!) */
    stat = cudaEventCreateWithFlags(&nb->nonlocal_done, cudaEventDisableTiming);
    CU_RET_ERR(stat, "cudaEventCreate on nonlocal_done failed");
    stat = cudaEventCreateWithFlags(&nb->misc_ops_done, cudaEventDisableTiming);
    CU_RET_ERR(stat, "cudaEventCreate on misc_ops_one failed");

    /* set device info, just point it to the right GPU among the detected ones */
    nb->dev_info = &gpu_info->cuda_dev[get_gpu_device_id(gpu_info, my_gpu_index)];

    /* On GPUs with ECC enabled, cudaStreamSynchronize shows a large overhead
     * (which increases with shorter time/step) caused by a known CUDA driver bug.
     * To work around the issue we'll use an (admittedly fragile) memory polling
     * waiting to preserve performance. This requires support for atomic
     * operations and only works on x86/x86_64.
     * With polling wait event-timing also needs to be disabled.
     *
     * The overhead is greatly reduced in API v5.0 drivers and the improvement
     $ is independent of runtime version. Hence, with API v5.0 drivers and later
     * we won't switch to polling.
     *
     * NOTE: Unfortunately, this is known to fail when GPUs are shared by (t)MPI,
     * ranks so we will also disable it in that case.
     */

    bStreamSync    = getenv("GMX_CUDA_STREAMSYNC") != NULL;
    bNoStreamSync  = getenv("GMX_NO_CUDA_STREAMSYNC") != NULL;

#ifdef TMPI_ATOMICS
    bTMPIAtomics = true;
#else
    bTMPIAtomics = false;
#endif

#if defined(i386) || defined(__x86_64__)
    bX86 = true;
#else
    bX86 = false;
#endif

    if (bStreamSync && bNoStreamSync)
    {
        gmx_fatal(FARGS, "Conflicting environment variables: both GMX_CUDA_STREAMSYNC and GMX_NO_CUDA_STREAMSYNC defined");
    }

    stat = cudaDriverGetVersion(&cuda_drv_ver);
    CU_RET_ERR(stat, "cudaDriverGetVersion failed");
    bOldDriver = (cuda_drv_ver < 5000);

    if (nb->dev_info->prop.ECCEnabled == 1)
    {
        if (bStreamSync)
        {
            nb->bUseStreamSync = true;

            /* only warn if polling should be used */
            if (bOldDriver && !gpu_info->bDevShare)
            {
                md_print_warn(fplog,
                              "NOTE: Using a GPU with ECC enabled and CUDA driver API version <5.0, but\n"
                              "      cudaStreamSynchronize waiting is forced by the GMX_CUDA_STREAMSYNC env. var.\n");
            }
        }
        else
        {
            /* Can/should turn of cudaStreamSynchronize wait only if
             *   - we're on x86/x86_64
             *   - atomics are available
             *   - GPUs are not being shared
             *   - and driver is old. */
            nb->bUseStreamSync =
                (bX86 && bTMPIAtomics && !gpu_info->bDevShare && bOldDriver) ?
                true : false;

            if (nb->bUseStreamSync)
            {
                md_print_warn(fplog,
                              "NOTE: Using a GPU with ECC enabled and CUDA driver API version <5.0, known to\n"
                              "      cause performance loss. Switching to the alternative polling GPU waiting.\n"
                              "      If you encounter issues, switch back to standard GPU waiting by setting\n"
                              "      the GMX_CUDA_STREAMSYNC environment variable.\n");
            }
            else if (bOldDriver)
            {
                /* Tell the user that the ECC+old driver combination can be bad */
                sprintf(sbuf,
                        "NOTE: Using a GPU with ECC enabled and CUDA driver API version <5.0. A bug in this\n"
                        "      driver can cause performance loss.\n"
                        "      However, the polling waiting workaround can not be used because\n%s\n"
                        "      Consider updating the driver or turning ECC off.",
                        (!bX86 || !bTMPIAtomics) ?
                           "         atomic operations are not supported by the platform/CPU+compiler." :
                           "         GPU(s) are being oversubscribed.");
                md_print_warn(fplog, sbuf);
            }
        }
    }
    else
    {
        if (bNoStreamSync)
        {
            nb->bUseStreamSync = false;

            md_print_warn(fplog,
                          "NOTE: Polling wait for GPU synchronization requested by GMX_NO_CUDA_STREAMSYNC\n");
        }
        else
        {
            /* no/off ECC, cudaStreamSynchronize not turned off by env. var. */
            nb->bUseStreamSync = true;
        }
    }

    /* CUDA timing disabled as event timers don't work:
       - with multiple streams = domain-decomposition;
       - with the polling waiting hack (without cudaStreamSynchronize);
       - when turned off by GMX_DISABLE_CUDA_TIMING.
     */
    nb->bDoTime = (!nb->bUseTwoStreams && nb->bUseStreamSync &&
                   (getenv("GMX_DISABLE_CUDA_TIMING") == NULL));

    if (nb->bDoTime)
    {
        init_timers(nb->timers, nb->bUseTwoStreams);
        init_timings(nb->timings);
    }

    /* set the kernel type for the current GPU */
    nb->kernel_ver = pick_nbnxn_kernel_version(fplog, nb->dev_info);
    /* pick L1 cache configuration */
    nbnxn_cuda_set_cacheconfig(nb->dev_info);

    *p_cu_nb = nb;

    if (debug)
    {
        fprintf(debug, "Initialized CUDA data structures.\n");
    }
}

void nbnxn_cuda_init_const(nbnxn_cuda_ptr_t cu_nb,
                           const interaction_const_t *ic,
                           const nonbonded_verlet_t *nbv)
{
    init_atomdata_first(cu_nb->atdat, nbv->grp[0].nbat->ntype);
    init_nbparam(cu_nb->nbparam, ic, nbv);

    /* clear energy and shift force outputs */
    nbnxn_cuda_clear_e_fshift(cu_nb);
}

void nbnxn_cuda_init_pairlist(nbnxn_cuda_ptr_t cu_nb,
                              const nbnxn_pairlist_t *h_plist,
                              int iloc)
{
    char         sbuf[STRLEN];
    cudaError_t  stat;
    bool         bDoTime    = cu_nb->bDoTime;
    cudaStream_t stream     = cu_nb->stream[iloc];
    cu_plist_t   *d_plist   = cu_nb->plist[iloc];

    if (d_plist->na_c < 0)
    {
        d_plist->na_c = h_plist->na_ci;
    }
    else
    {
        if (d_plist->na_c != h_plist->na_ci)
        {
            sprintf(sbuf, "In cu_init_plist: the #atoms per cell has changed (from %d to %d)",
                    d_plist->na_c, h_plist->na_ci);
            gmx_incons(sbuf);
        }
    }

    if (bDoTime)
    {
        stat = cudaEventRecord(cu_nb->timers->start_pl_h2d[iloc], stream);
        CU_RET_ERR(stat, "cudaEventRecord failed");
    }

    cu_realloc_buffered((void **)&d_plist->sci, h_plist->sci, sizeof(*d_plist->sci),
                         &d_plist->nsci, &d_plist->sci_nalloc,
                         h_plist->nsci,
                         stream, true);

    cu_realloc_buffered((void **)&d_plist->cj4, h_plist->cj4, sizeof(*d_plist->cj4),
                         &d_plist->ncj4, &d_plist->cj4_nalloc,
                         h_plist->ncj4,
                         stream, true);

    cu_realloc_buffered((void **)&d_plist->excl, h_plist->excl, sizeof(*d_plist->excl),
                         &d_plist->nexcl, &d_plist->excl_nalloc,
                         h_plist->nexcl,
                         stream, true);

    if (bDoTime)
    {
        stat = cudaEventRecord(cu_nb->timers->stop_pl_h2d[iloc], stream);
        CU_RET_ERR(stat, "cudaEventRecord failed");
    }

    /* need to prune the pair list during the next step */
    d_plist->bDoPrune = true;
}

void nbnxn_cuda_upload_shiftvec(nbnxn_cuda_ptr_t cu_nb,
                                const nbnxn_atomdata_t *nbatom)
{
    cu_atomdata_t *adat = cu_nb->atdat;
    cudaStream_t  ls    = cu_nb->stream[eintLocal];

    /* only if we have a dynamic box */
    if (nbatom->bDynamicBox || !adat->bShiftVecUploaded)
    {
        cu_copy_H2D_async(adat->shift_vec, nbatom->shift_vec, 
                          SHIFTS * sizeof(*adat->shift_vec), ls);
        adat->bShiftVecUploaded = true;
    }
}

/*! Clears the first natoms_clear elements of the GPU nonbonded force output array. */
static void nbnxn_cuda_clear_f(nbnxn_cuda_ptr_t cu_nb, int natoms_clear)
{
    cudaError_t   stat;
    cu_atomdata_t *adat = cu_nb->atdat;
    cudaStream_t  ls    = cu_nb->stream[eintLocal];

    stat = cudaMemsetAsync(adat->f, 0, natoms_clear * sizeof(*adat->f), ls);
    CU_RET_ERR(stat, "cudaMemsetAsync on f falied");
}

/*! Clears nonbonded shift force output array and energy outputs on the GPU. */
static void nbnxn_cuda_clear_e_fshift(nbnxn_cuda_ptr_t cu_nb)
{
    cudaError_t   stat;
    cu_atomdata_t *adat = cu_nb->atdat;
    cudaStream_t  ls    = cu_nb->stream[eintLocal];

    stat = cudaMemsetAsync(adat->fshift, 0, SHIFTS * sizeof(*adat->fshift), ls);
    CU_RET_ERR(stat, "cudaMemsetAsync on fshift falied");
    stat = cudaMemsetAsync(adat->e_lj, 0, sizeof(*adat->e_lj), ls);
    CU_RET_ERR(stat, "cudaMemsetAsync on e_lj falied");
    stat = cudaMemsetAsync(adat->e_el, 0, sizeof(*adat->e_el), ls);
    CU_RET_ERR(stat, "cudaMemsetAsync on e_el falied");
}

void nbnxn_cuda_clear_outputs(nbnxn_cuda_ptr_t cu_nb, int flags)
{
    nbnxn_cuda_clear_f(cu_nb, cu_nb->atdat->natoms);
    /* clear shift force array and energies if the outputs were 
       used in the current step */
    if (flags & GMX_FORCE_VIRIAL)
    {
        nbnxn_cuda_clear_e_fshift(cu_nb);
    }
}

void nbnxn_cuda_init_atomdata(nbnxn_cuda_ptr_t cu_nb,
                              const nbnxn_atomdata_t *nbat)
{
    cudaError_t   stat;
    int           nalloc, natoms;
    bool          realloced;
    bool          bDoTime   = cu_nb->bDoTime;
    cu_timers_t   *timers   = cu_nb->timers;
    cu_atomdata_t *d_atdat  = cu_nb->atdat;
    cudaStream_t  ls        = cu_nb->stream[eintLocal];

    natoms = nbat->natoms;
    realloced = false;

    if (bDoTime)
    {
        /* time async copy */
        stat = cudaEventRecord(timers->start_atdat, ls);
        CU_RET_ERR(stat, "cudaEventRecord failed");
    }

    /* need to reallocate if we have to copy more atoms than the amount of space
       available and only allocate if we haven't initialized yet, i.e d_atdat->natoms == -1 */
    if (natoms > d_atdat->nalloc)
    {
        nalloc = over_alloc_small(natoms);

        /* free up first if the arrays have already been initialized */
        if (d_atdat->nalloc != -1)
        {
            cu_free_buffered(d_atdat->f, &d_atdat->natoms, &d_atdat->nalloc);
            cu_free_buffered(d_atdat->xq);
            cu_free_buffered(d_atdat->atom_types);
        }

        stat = cudaMalloc((void **)&d_atdat->f, nalloc*sizeof(*d_atdat->f));
        CU_RET_ERR(stat, "cudaMalloc failed on d_atdat->f");
        stat = cudaMalloc((void **)&d_atdat->xq, nalloc*sizeof(*d_atdat->xq));
        CU_RET_ERR(stat, "cudaMalloc failed on d_atdat->xq");

        stat = cudaMalloc((void **)&d_atdat->atom_types, nalloc*sizeof(*d_atdat->atom_types));
        CU_RET_ERR(stat, "cudaMalloc failed on d_atdat->atom_types");

        d_atdat->nalloc = nalloc;
        realloced = true;
    }

    d_atdat->natoms = natoms;
    d_atdat->natoms_local = nbat->natoms_local;

    /* need to clear GPU f output if realloc happened */
    if (realloced)
    {
        nbnxn_cuda_clear_f(cu_nb, nalloc);
    }

    cu_copy_H2D_async(d_atdat->atom_types, nbat->type,
                      natoms*sizeof(*d_atdat->atom_types), ls);

    if (bDoTime)
    {
        stat = cudaEventRecord(timers->stop_atdat, ls);
        CU_RET_ERR(stat, "cudaEventRecord failed");
    }
}

void nbnxn_cuda_free(FILE *fplog, nbnxn_cuda_ptr_t cu_nb)
{
    cudaError_t     stat;
    cu_atomdata_t   *atdat;
    cu_nbparam_t    *nbparam;
    cu_plist_t      *plist, *plist_nl;
    cu_timers_t     *timers;

    if (cu_nb == NULL) return;

    atdat       = cu_nb->atdat;
    nbparam     = cu_nb->nbparam;
    plist       = cu_nb->plist[eintLocal];
    plist_nl    = cu_nb->plist[eintNonlocal];
    timers      = cu_nb->timers;

    if (nbparam->eeltype == eelCuEWALD || nbparam->eeltype == eelCuEWALD_TWIN)
    {
      stat = cudaUnbindTexture(nbnxn_cuda_get_coulomb_tab_texref());
      CU_RET_ERR(stat, "cudaUnbindTexture on coulomb_tab failed");
      cu_free_buffered(nbparam->coulomb_tab, &nbparam->coulomb_tab_size);
    }

    stat = cudaEventDestroy(cu_nb->nonlocal_done);
    CU_RET_ERR(stat, "cudaEventDestroy failed on timers->nonlocal_done");
    stat = cudaEventDestroy(cu_nb->misc_ops_done);
    CU_RET_ERR(stat, "cudaEventDestroy failed on timers->misc_ops_done");

    if (cu_nb->bDoTime)
    {
        stat = cudaEventDestroy(timers->start_atdat);
        CU_RET_ERR(stat, "cudaEventDestroy failed on timers->start_atdat");
        stat = cudaEventDestroy(timers->stop_atdat);
        CU_RET_ERR(stat, "cudaEventDestroy failed on timers->stop_atdat");

        /* The non-local counters/stream (second in the array) are needed only with DD. */
        for (int i = 0; i <= (cu_nb->bUseTwoStreams ? 1 : 0); i++)
        {
            stat = cudaEventDestroy(timers->start_nb_k[i]);
            CU_RET_ERR(stat, "cudaEventDestroy failed on timers->start_nb_k");
            stat = cudaEventDestroy(timers->stop_nb_k[i]);
            CU_RET_ERR(stat, "cudaEventDestroy failed on timers->stop_nb_k");

            stat = cudaEventDestroy(timers->start_pl_h2d[i]);
            CU_RET_ERR(stat, "cudaEventDestroy failed on timers->start_pl_h2d");
            stat = cudaEventDestroy(timers->stop_pl_h2d[i]);
            CU_RET_ERR(stat, "cudaEventDestroy failed on timers->stop_pl_h2d");

            stat = cudaStreamDestroy(cu_nb->stream[i]);
            CU_RET_ERR(stat, "cudaStreamDestroy failed on stream");

            stat = cudaEventDestroy(timers->start_nb_h2d[i]);
            CU_RET_ERR(stat, "cudaEventDestroy failed on timers->start_nb_h2d");
            stat = cudaEventDestroy(timers->stop_nb_h2d[i]);
            CU_RET_ERR(stat, "cudaEventDestroy failed on timers->stop_nb_h2d");

            stat = cudaEventDestroy(timers->start_nb_d2h[i]);
            CU_RET_ERR(stat, "cudaEventDestroy failed on timers->start_nb_d2h");
            stat = cudaEventDestroy(timers->stop_nb_d2h[i]);
            CU_RET_ERR(stat, "cudaEventDestroy failed on timers->stop_nb_d2h");
        }
    }

    stat = cudaUnbindTexture(nbnxn_cuda_get_nbfp_texref());
    CU_RET_ERR(stat, "cudaUnbindTexture on coulomb_tab failed");
    cu_free_buffered(nbparam->nbfp);

    stat = cudaFree(atdat->shift_vec);
    CU_RET_ERR(stat, "cudaFree failed on atdat->shift_vec");
    stat = cudaFree(atdat->fshift);
    CU_RET_ERR(stat, "cudaFree failed on atdat->fshift");

    stat = cudaFree(atdat->e_lj);
    CU_RET_ERR(stat, "cudaFree failed on atdat->e_lj");
    stat = cudaFree(atdat->e_el);
    CU_RET_ERR(stat, "cudaFree failed on atdat->e_el");

    cu_free_buffered(atdat->f, &atdat->natoms, &atdat->nalloc);
    cu_free_buffered(atdat->xq);
    cu_free_buffered(atdat->atom_types, &atdat->ntypes);

    cu_free_buffered(plist->sci, &plist->nsci, &plist->sci_nalloc);
    cu_free_buffered(plist->cj4, &plist->ncj4, &plist->cj4_nalloc);
    cu_free_buffered(plist->excl, &plist->nexcl, &plist->excl_nalloc);
    if (cu_nb->bUseTwoStreams)
    {
        cu_free_buffered(plist_nl->sci, &plist_nl->nsci, &plist_nl->sci_nalloc);
        cu_free_buffered(plist_nl->cj4, &plist_nl->ncj4, &plist_nl->cj4_nalloc);
        cu_free_buffered(plist_nl->excl, &plist_nl->nexcl, &plist->excl_nalloc);
    }

    sfree(atdat);
    sfree(nbparam);
    sfree(plist);
    if (cu_nb->bUseTwoStreams)
    {
        sfree(plist_nl);
    }
    sfree(timers);
    sfree(cu_nb->timings);
    sfree(cu_nb);

    if (debug)
    {
        fprintf(debug, "Cleaned up CUDA data structures.\n");
    }
}

void cu_synchstream_atdat(nbnxn_cuda_ptr_t cu_nb, int iloc)
{
    cudaError_t stat;
    cudaStream_t stream = cu_nb->stream[iloc];

    stat = cudaStreamWaitEvent(stream, cu_nb->timers->stop_atdat, 0);
    CU_RET_ERR(stat, "cudaStreamWaitEvent failed");
}

wallclock_gpu_t * nbnxn_cuda_get_timings(nbnxn_cuda_ptr_t cu_nb)
{
    return (cu_nb != NULL && cu_nb->bDoTime) ? cu_nb->timings : NULL;
}

void nbnxn_cuda_reset_timings(nbnxn_cuda_ptr_t cu_nb)
{
    if (cu_nb->bDoTime)
    {
        init_timings(cu_nb->timings);
    }
}

int nbnxn_cuda_min_ci_balanced(nbnxn_cuda_ptr_t cu_nb)
{
    return cu_nb != NULL ?
        gpu_min_ci_balanced_factor*cu_nb->dev_info->prop.multiProcessorCount : 0;

}
