# Supplementary material for: Bayesian refinement of protein structures and ensembles against SAXS data using molecular dynamics
Source: PLoS Comput Biol. 2017 Oct 18;13(10):e1005800. doi: 10.1371/journal.pcbi.1005800 (PMC5662244; doi:10.1371/journal.pcbi.1005800)
Supplement: S1 Archive — (BZ2) [file pcbi.1005800.s011.tar.bz2 › gromacs_4.62_bayesian_saxs_refi/src/mdlib/genborn_sse2_single.c]

/*
 * This file is part of the GROMACS molecular simulation package.
 *
 * Copyright (c) 1991-2000, University of Groningen, The Netherlands.
 * Copyright (c) 2001-2008, The GROMACS development team,
 * check out http://www.gromacs.org for more information.
 * Copyright (c) 2012,2013, by the GROMACS development team, led by
 * David van der Spoel, Berk Hess, Erik Lindahl, and including many
 * others, as listed in the AUTHORS file in the top-level source
 * directory and at http://www.gromacs.org.
 *
 * GROMACS is free software; you can redistribute it and/or
 * modify it under the terms of the GNU Lesser General Public License
 * as published by the Free Software Foundation; either version 2.1
 * of the License, or (at your option) any later version.
 *
 * GROMACS is distributed in the hope that it will be useful,
 * but WITHOUT ANY WARRANTY; without even the implied warranty of
 * MERCHANTABILITY or FITNESS FOR A PARTICULAR PURPOSE.  See the GNU
 * Lesser General Public License for more details.
 *
 * You should have received a copy of the GNU Lesser General Public
 * License along with GROMACS; if not, see
 * http://www.gnu.org/licenses, or write to the Free Software Foundation,
 * Inc., 51 Franklin Street, Fifth Floor, Boston, MA  02110-1301  USA.
 *
 * If you want to redistribute modifications to GROMACS, please
 * consider that scientific software is very special. Version
 * control is crucial - bugs must be traceable. We will be happy to
 * consider code for inclusion in the official distribution, but
 * derived work must not be called official GROMACS. Details are found
 * in the README & COPYING files - if they are missing, get the
 * official version at http://www.gromacs.org.
 *
 * To help us fund GROMACS development, we humbly ask that you cite
 * the research papers on the package. Check out http://www.gromacs.org.
 */
#ifdef HAVE_CONFIG_H
#include <config.h>
#endif

#include <math.h>
#include <string.h>

#include "typedefs.h"
#include "smalloc.h"
#include "genborn.h"
#include "vec.h"
#include "grompp.h"
#include "pdbio.h"
#include "names.h"
#include "physics.h"
#include "partdec.h"
#include "domdec.h"
#include "network.h"
#include "gmx_fatal.h"
#include "mtop_util.h"
#include "genborn.h"

#ifdef GMX_LIB_MPI
#include <mpi.h>
#endif
#ifdef GMX_THREAD_MPI
#include "tmpi.h"
#endif


/* Only compile this file if SSE intrinsics are available */
#if 0 && defined (GMX_X86_SSE2)

#include <gmx_sse2_single.h>
#include <emmintrin.h>

#include "genborn_sse2_single.h"


int
calc_gb_rad_still_sse2_single(t_commrec *cr, t_forcerec *fr,
                              int natoms, gmx_localtop_t *top,
                              const t_atomtypes *atype, float *x, t_nblist *nl,
                              gmx_genborn_t *born)
{
    int          i, k, n, ii, is3, ii3, nj0, nj1, offset;
    int          jnrA, jnrB, jnrC, jnrD, j3A, j3B, j3C, j3D;
    int          jnrE, jnrF, jnrG, jnrH, j3E, j3F, j3G, j3H;
    int          shift;
    int         *mdtype;
    real         shX, shY, shZ;
    int         *jjnr;
    real        *shiftvec;

    float        gpi_ai, gpi2;
    float        factor;
    float       *gb_radius;
    float       *vsolv;
    float       *work;
    float       *dadx;

    __m128       ix, iy, iz;
    __m128       jx, jy, jz;
    __m128       dx, dy, dz;
    __m128       tx, ty, tz;
    __m128       jxB, jyB, jzB;
    __m128       dxB, dyB, dzB;
    __m128       txB, tyB, tzB;
    __m128       rsq, rinv, rinv2, rinv4, rinv6;
    __m128       rsqB, rinvB, rinv2B, rinv4B, rinv6B;
    __m128       ratio, gpi, rai, raj, vai, vaj, rvdw;
    __m128       ratioB, rajB, vajB, rvdwB;
    __m128       ccf, dccf, theta, cosq, term, sinq, res, prod, prod_ai, tmp;
    __m128       ccfB, dccfB, thetaB, cosqB, termB, sinqB, resB, prodB;
    __m128       mask, icf4, icf6, mask_cmp;
    __m128       icf4B, icf6B, mask_cmpB;

    __m128       mask1 = gmx_mm_castsi128_ps( _mm_set_epi32(0, 0, 0, 0xffffffff) );
    __m128       mask2 = gmx_mm_castsi128_ps( _mm_set_epi32(0, 0, 0xffffffff, 0xffffffff) );
    __m128       mask3 = gmx_mm_castsi128_ps( _mm_set_epi32(0, 0xffffffff, 0xffffffff, 0xffffffff) );

    const __m128 half   = _mm_set1_ps(0.5f);
    const __m128 three  = _mm_set1_ps(3.0f);
    const __m128 one    = _mm_set1_ps(1.0f);
    const __m128 two    = _mm_set1_ps(2.0f);
    const __m128 zero   = _mm_set1_ps(0.0f);
    const __m128 four   = _mm_set1_ps(4.0f);

    const __m128 still_p5inv  = _mm_set1_ps(STILL_P5INV);
    const __m128 still_pip5   = _mm_set1_ps(STILL_PIP5);
    const __m128 still_p4     = _mm_set1_ps(STILL_P4);

    factor  = 0.5 * ONE_4PI_EPS0;

    gb_radius = born->gb_radius;
    vsolv     = born->vsolv;
    work      = born->gpol_still_work;
    jjnr      = nl->jjnr;
    shiftvec  = fr->shift_vec[0];
    dadx      = fr->dadx;

    jnrA = jnrB = jnrC = jnrD = 0;
    jx   = _mm_setzero_ps();
    jy   = _mm_setzero_ps();
    jz   = _mm_setzero_ps();

    n = 0;

    for (i = 0; i < natoms; i++)
    {
        work[i] = 0;
    }

    for (i = 0; i < nl->nri; i++)
    {
        ii     = nl->iinr[i];
        ii3    = ii*3;
        is3    = 3*nl->shift[i];
        shX    = shiftvec[is3];
        shY    = shiftvec[is3+1];
        shZ    = shiftvec[is3+2];
        nj0    = nl->jindex[i];
        nj1    = nl->jindex[i+1];

        ix     = _mm_set1_ps(shX+x[ii3+0]);
        iy     = _mm_set1_ps(shY+x[ii3+1]);
        iz     = _mm_set1_ps(shZ+x[ii3+2]);

        offset = (nj1-nj0)%4;

        /* Polarization energy for atom ai */
        gpi    = _mm_setzero_ps();

        rai     = _mm_load1_ps(gb_radius+ii);
        prod_ai = _mm_set1_ps(STILL_P4*vsolv[ii]);

        for (k = nj0; k < nj1-4-offset; k += 8)
        {
            jnrA        = jjnr[k];
            jnrB        = jjnr[k+1];
            jnrC        = jjnr[k+2];
            jnrD        = jjnr[k+3];
            jnrE        = jjnr[k+4];
            jnrF        = jjnr[k+5];
            jnrG        = jjnr[k+6];
            jnrH        = jjnr[k+7];

            j3A         = 3*jnrA;
            j3B         = 3*jnrB;
            j3C         = 3*jnrC;
            j3D         = 3*jnrD;
            j3E         = 3*jnrE;
            j3F         = 3*jnrF;
            j3G         = 3*jnrG;
            j3H         = 3*jnrH;

            GMX_MM_LOAD_1RVEC_4POINTERS_PS(x+j3A, x+j3B, x+j3C, x+j3D, jx, jy, jz);
            GMX_MM_LOAD_1RVEC_4POINTERS_PS(x+j3E, x+j3F, x+j3G, x+j3H, jxB, jyB, jzB);

            GMX_MM_LOAD_4VALUES_PS(gb_radius+jnrA, gb_radius+jnrB, gb_radius+jnrC, gb_radius+jnrD, raj);
            GMX_MM_LOAD_4VALUES_PS(gb_radius+jnrE, gb_radius+jnrF, gb_radius+jnrG, gb_radius+jnrH, rajB);
            GMX_MM_LOAD_4VALUES_PS(vsolv+jnrA, vsolv+jnrB, vsolv+jnrC, vsolv+jnrD, vaj);
            GMX_MM_LOAD_4VALUES_PS(vsolv+jnrE, vsolv+jnrF, vsolv+jnrG, vsolv+jnrH, vajB);

            dx          = _mm_sub_ps(ix, jx);
            dy          = _mm_sub_ps(iy, jy);
            dz          = _mm_sub_ps(iz, jz);
            dxB         = _mm_sub_ps(ix, jxB);
            dyB         = _mm_sub_ps(iy, jyB);
            dzB         = _mm_sub_ps(iz, jzB);

            rsq         = gmx_mm_calc_rsq_ps(dx, dy, dz);
            rsqB        = gmx_mm_calc_rsq_ps(dxB, dyB, dzB);
            rinv        = gmx_mm_invsqrt_ps(rsq);
            rinvB       = gmx_mm_invsqrt_ps(rsqB);
            rinv2       = _mm_mul_ps(rinv, rinv);
            rinv2B      = _mm_mul_ps(rinvB, rinvB);
            rinv4       = _mm_mul_ps(rinv2, rinv2);
            rinv4B      = _mm_mul_ps(rinv2B, rinv2B);
            rinv6       = _mm_mul_ps(rinv4, rinv2);
            rinv6B      = _mm_mul_ps(rinv4B, rinv2B);

            rvdw        = _mm_add_ps(rai, raj);
            rvdwB       = _mm_add_ps(rai, rajB);
            ratio       = _mm_mul_ps(rsq, gmx_mm_inv_ps( _mm_mul_ps(rvdw, rvdw)));
            ratioB      = _mm_mul_ps(rsqB, gmx_mm_inv_ps( _mm_mul_ps(rvdwB, rvdwB)));

            mask_cmp    = _mm_cmple_ps(ratio, still_p5inv);
            mask_cmpB   = _mm_cmple_ps(ratioB, still_p5inv);

            /* gmx_mm_sincos_ps() is quite expensive, so avoid calculating it if we can! */
            if (0 == _mm_movemask_ps(mask_cmp) )
            {
                /* if ratio>still_p5inv for ALL elements */
                ccf         = one;
                dccf        = _mm_setzero_ps();
            }
            else
            {
                ratio       = _mm_min_ps(ratio, still_p5inv);
                theta       = _mm_mul_ps(ratio, still_pip5);
                gmx_mm_sincos_ps(theta, &sinq, &cosq);
                term        = _mm_mul_ps(half, _mm_sub_ps(one, cosq));
                ccf         = _mm_mul_ps(term, term);
                dccf        = _mm_mul_ps(_mm_mul_ps(two, term),
                                         _mm_mul_ps(sinq, theta));
            }
            if (0 == _mm_movemask_ps(mask_cmpB) )
            {
                /* if ratio>still_p5inv for ALL elements */
                ccfB        = one;
                dccfB       = _mm_setzero_ps();
            }
            else
            {
                ratioB      = _mm_min_ps(ratioB, still_p5inv);
                thetaB      = _mm_mul_ps(ratioB, still_pip5);
                gmx_mm_sincos_ps(thetaB, &sinqB, &cosqB);
                termB       = _mm_mul_ps(half, _mm_sub_ps(one, cosqB));
                ccfB        = _mm_mul_ps(termB, termB);
                dccfB       = _mm_mul_ps(_mm_mul_ps(two, termB),
                                         _mm_mul_ps(sinqB, thetaB));
            }

            prod        = _mm_mul_ps(still_p4, vaj);
            prodB       = _mm_mul_ps(still_p4, vajB);
            icf4        = _mm_mul_ps(ccf, rinv4);
            icf4B       = _mm_mul_ps(ccfB, rinv4B);
            icf6        = _mm_mul_ps( _mm_sub_ps( _mm_mul_ps(four, ccf), dccf), rinv6);
            icf6B       = _mm_mul_ps( _mm_sub_ps( _mm_mul_ps(four, ccfB), dccfB), rinv6B);

            GMX_MM_INCREMENT_4VALUES_PS(work+jnrA, work+jnrB, work+jnrC, work+jnrD, _mm_mul_ps(prod_ai, icf4));
            GMX_MM_INCREMENT_4VALUES_PS(work+jnrE, work+jnrF, work+jnrG, work+jnrH, _mm_mul_ps(prod_ai, icf4B));

            gpi           = _mm_add_ps(gpi, _mm_add_ps( _mm_mul_ps(prod, icf4), _mm_mul_ps(prodB, icf4B) ) );

            _mm_store_ps(dadx, _mm_mul_ps(prod, icf6));
            dadx += 4;
            _mm_store_ps(dadx, _mm_mul_ps(prod_ai, icf6));
            dadx += 4;
            _mm_store_ps(dadx, _mm_mul_ps(prodB, icf6B));
            dadx += 4;
            _mm_store_ps(dadx, _mm_mul_ps(prod_ai, icf6B));
            dadx += 4;
        }

        for (; k < nj1-offset; k += 4)
        {
            jnrA        = jjnr[k];
            jnrB        = jjnr[k+1];
            jnrC        = jjnr[k+2];
            jnrD        = jjnr[k+3];

            j3A         = 3*jnrA;
            j3B         = 3*jnrB;
            j3C         = 3*jnrC;
            j3D         = 3*jnrD;

            GMX_MM_LOAD_1RVEC_4POINTERS_PS(x+j3A, x+j3B, x+j3C, x+j3D, jx, jy, jz);

            GMX_MM_LOAD_4VALUES_PS(gb_radius+jnrA, gb_radius+jnrB, gb_radius+jnrC, gb_radius+jnrD, raj);
            GMX_MM_LOAD_4VALUES_PS(vsolv+jnrA, vsolv+jnrB, vsolv+jnrC, vsolv+jnrD, vaj);

            dx          = _mm_sub_ps(ix, jx);
            dy          = _mm_sub_ps(iy, jy);
            dz          = _mm_sub_ps(iz, jz);

            rsq         = gmx_mm_calc_rsq_ps(dx, dy, dz);
            rinv        = gmx_mm_invsqrt_ps(rsq);
            rinv2       = _mm_mul_ps(rinv, rinv);
            rinv4       = _mm_mul_ps(rinv2, rinv2);
            rinv6       = _mm_mul_ps(rinv4, rinv2);

            rvdw        = _mm_add_ps(rai, raj);
            ratio       = _mm_mul_ps(rsq, gmx_mm_inv_ps( _mm_mul_ps(rvdw, rvdw)));

            mask_cmp    = _mm_cmple_ps(ratio, still_p5inv);

            /* gmx_mm_sincos_ps() is quite expensive, so avoid calculating it if we can! */
            if (0 == _mm_movemask_ps(mask_cmp))
            {
                /* if ratio>still_p5inv for ALL elements */
                ccf         = one;
                dccf        = _mm_setzero_ps();
            }
            else
            {
                ratio       = _mm_min_ps(ratio, still_p5inv);
                theta       = _mm_mul_ps(ratio, still_pip5);
                gmx_mm_sincos_ps(theta, &sinq, &cosq);
                term        = _mm_mul_ps(half, _mm_sub_ps(one, cosq));
                ccf         = _mm_mul_ps(term, term);
                dccf        = _mm_mul_ps(_mm_mul_ps(two, term),
                                         _mm_mul_ps(sinq, theta));
            }

            prod        = _mm_mul_ps(still_p4, vaj);
            icf4        = _mm_mul_ps(ccf, rinv4);
            icf6        = _mm_mul_ps( _mm_sub_ps( _mm_mul_ps(four, ccf), dccf), rinv6);

            GMX_MM_INCREMENT_4VALUES_PS(work+jnrA, work+jnrB, work+jnrC, work+jnrD, _mm_mul_ps(prod_ai, icf4));

            gpi           = _mm_add_ps(gpi, _mm_mul_ps(prod, icf4));

            _mm_store_ps(dadx, _mm_mul_ps(prod, icf6));
            dadx += 4;
            _mm_store_ps(dadx, _mm_mul_ps(prod_ai, icf6));
            dadx += 4;
        }

        if (offset != 0)
        {
            if (offset == 1)
            {
                jnrA        = jjnr[k];
                j3A         = 3*jnrA;
                GMX_MM_LOAD_1RVEC_1POINTER_PS(x+j3A, jx, jy, jz);
                GMX_MM_LOAD_1VALUE_PS(gb_radius+jnrA, raj);
                GMX_MM_LOAD_1VALUE_PS(vsolv+jnrA, vaj);
                mask        = mask1;
            }
            else if (offset == 2)
            {
                jnrA        = jjnr[k];
                jnrB        = jjnr[k+1];
                j3A         = 3*jnrA;
                j3B         = 3*jnrB;
                GMX_MM_LOAD_1RVEC_2POINTERS_PS(x+j3A, x+j3B, jx, jy, jz);
                GMX_MM_LOAD_2VALUES_PS(gb_radius+jnrA, gb_radius+jnrB, raj);
                GMX_MM_LOAD_2VALUES_PS(vsolv+jnrA, vsolv+jnrB, vaj);
                mask        = mask2;
            }
            else
            {
                /* offset must be 3 */
                jnrA        = jjnr[k];
                jnrB        = jjnr[k+1];
                jnrC        = jjnr[k+2];
                j3A         = 3*jnrA;
                j3B         = 3*jnrB;
                j3C         = 3*jnrC;
                GMX_MM_LOAD_1RVEC_3POINTERS_PS(x+j3A, x+j3B, x+j3C, jx, jy, jz);
                GMX_MM_LOAD_3VALUES_PS(gb_radius+jnrA, gb_radius+jnrB, gb_radius+jnrC, raj);
                GMX_MM_LOAD_3VALUES_PS(vsolv+jnrA, vsolv+jnrB, vsolv+jnrC, vaj);
                mask        = mask3;
            }

            dx          = _mm_sub_ps(ix, jx);
            dy          = _mm_sub_ps(iy, jy);
            dz          = _mm_sub_ps(iz, jz);

            rsq         = gmx_mm_calc_rsq_ps(dx, dy, dz);
            rinv        = gmx_mm_invsqrt_ps(rsq);
            rinv2       = _mm_mul_ps(rinv, rinv);
            rinv4       = _mm_mul_ps(rinv2, rinv2);
            rinv6       = _mm_mul_ps(rinv4, rinv2);

            rvdw        = _mm_add_ps(rai, raj);
            ratio       = _mm_mul_ps(rsq, gmx_mm_inv_ps( _mm_mul_ps(rvdw, rvdw)));

            mask_cmp    = _mm_cmple_ps(ratio, still_p5inv);

            if (0 == _mm_movemask_ps(mask_cmp))
            {
                /* if ratio>still_p5inv for ALL elements */
                ccf         = one;
                dccf        = _mm_setzero_ps();
            }
            else
            {
                ratio       = _mm_min_ps(ratio, still_p5inv);
                theta       = _mm_mul_ps(ratio, still_pip5);
                gmx_mm_sincos_ps(theta, &sinq, &cosq);
                term        = _mm_mul_ps(half, _mm_sub_ps(one, cosq));
                ccf         = _mm_mul_ps(term, term);
                dccf        = _mm_mul_ps(_mm_mul_ps(two, term),
                                         _mm_mul_ps(sinq, theta));
            }

            prod        = _mm_mul_ps(still_p4, vaj);
            icf4        = _mm_mul_ps(ccf, rinv4);
            icf6        = _mm_mul_ps( _mm_sub_ps( _mm_mul_ps(four, ccf), dccf), rinv6);

            gpi           = _mm_add_ps(gpi, _mm_mul_ps(prod, icf4));

            _mm_store_ps(dadx, _mm_mul_ps(prod, icf6));
            dadx += 4;
            _mm_store_ps(dadx, _mm_mul_ps(prod_ai, icf6));
            dadx += 4;

            tmp = _mm_mul_ps(prod_ai, icf4);

            if (offset == 1)
            {
                GMX_MM_INCREMENT_1VALUE_PS(work+jnrA, tmp);
            }
            else if (offset == 2)
            {
                GMX_MM_INCREMENT_2VALUES_PS(work+jnrA, work+jnrB, tmp);
            }
            else
            {
                /* offset must be 3 */
                GMX_MM_INCREMENT_3VALUES_PS(work+jnrA, work+jnrB, work+jnrC, tmp);
            }
        }
        GMX_MM_UPDATE_1POT_PS(gpi, work+ii);
    }

    /* Sum up the polarization energy from other nodes */
    if (PARTDECOMP(cr))
    {
        gmx_sum(natoms, work, cr);
    }
    else if (DOMAINDECOMP(cr))
    {
        dd_atom_sum_real(cr->dd, work);
    }

    /* Compute the radii */
    for (i = 0; i < fr->natoms_force; i++) /* PELA born->nr */
    {
        if (born->use[i] != 0)
        {
            gpi_ai           = born->gpol[i] + work[i]; /* add gpi to the initial pol energy gpi_ai*/
            gpi2             = gpi_ai * gpi_ai;
            born->bRad[i]    = factor*gmx_invsqrt(gpi2);
            fr->invsqrta[i]  = gmx_invsqrt(born->bRad[i]);
        }
    }

    /* Extra (local) communication required for DD */
    if (DOMAINDECOMP(cr))
    {
        dd_atom_spread_real(cr->dd, born->bRad);
        dd_atom_spread_real(cr->dd, fr->invsqrta);
    }

    return 0;
}


int
calc_gb_rad_hct_obc_sse2_single(t_commrec *cr, t_forcerec * fr, int natoms, gmx_localtop_t *top,
                                const t_atomtypes *atype, float *x, t_nblist *nl, gmx_genborn_t *born, t_mdatoms *md, int gb_algorithm)
{
    int          i, ai, k, n, ii, ii3, is3, nj0, nj1, at0, at1, offset;
    int          jnrA, jnrB, jnrC, jnrD;
    int          j3A, j3B, j3C, j3D;
    int          jnrE, jnrF, jnrG, jnrH;
    int          j3E, j3F, j3G, j3H;
    float        shX, shY, shZ;
    float        rr, rr_inv, rr_inv2, sum_tmp, sum, sum2, sum3, gbr;
    float        sum_ai2, sum_ai3, tsum, tchain, doffset;
    float       *obc_param;
    float       *gb_radius;
    float       *work;
    int       *  jjnr;
    float       *dadx;
    float       *shiftvec;
    float        min_rad, rad;

    __m128       ix, iy, iz, jx, jy, jz;
    __m128       dx, dy, dz, t1, t2, t3, t4;
    __m128       rsq, rinv, r;
    __m128       rai, rai_inv, raj, raj_inv, rai_inv2, sk, sk2, lij, dlij, duij;
    __m128       uij, lij2, uij2, lij3, uij3, diff2;
    __m128       lij_inv, sk2_inv, prod, log_term, tmp, tmp_sum;
    __m128       sum_ai, tmp_ai, sk_ai, sk_aj, sk2_ai, sk2_aj, sk2_rinv;
    __m128       dadx1, dadx2;
    __m128       logterm;
    __m128       mask;
    __m128       obc_mask1, obc_mask2, obc_mask3;
    __m128       jxB, jyB, jzB, t1B, t2B, t3B, t4B;
    __m128       dxB, dyB, dzB, rsqB, rinvB, rB;
    __m128       rajB, raj_invB, rai_inv2B, sk2B, lijB, dlijB, duijB;
    __m128       uijB, lij2B, uij2B, lij3B, uij3B, diff2B;
    __m128       lij_invB, sk2_invB, prodB;
    __m128       sk_ajB, sk2_ajB, sk2_rinvB;
    __m128       dadx1B, dadx2B;
    __m128       logtermB;
    __m128       obc_mask1B, obc_mask2B, obc_mask3B;

    __m128       mask1 = gmx_mm_castsi128_ps( _mm_set_epi32(0, 0, 0, 0xffffffff) );
    __m128       mask2 = gmx_mm_castsi128_ps( _mm_set_epi32(0, 0, 0xffffffff, 0xffffffff) );
    __m128       mask3 = gmx_mm_castsi128_ps( _mm_set_epi32(0, 0xffffffff, 0xffffffff, 0xffffffff) );

    __m128       oneeighth   = _mm_set1_ps(0.125);
    __m128       onefourth   = _mm_set1_ps(0.25);

    const __m128 half  = _mm_set1_ps(0.5f);
    const __m128 three = _mm_set1_ps(3.0f);
    const __m128 one   = _mm_set1_ps(1.0f);
    const __m128 two   = _mm_set1_ps(2.0f);
    const __m128 zero  = _mm_set1_ps(0.0f);
    const __m128 neg   = _mm_set1_ps(-1.0f);

    /* Set the dielectric offset */
    doffset   = born->gb_doffset;
    gb_radius = born->gb_radius;
    obc_param = born->param;
    work      = born->gpol_hct_work;
    jjnr      = nl->jjnr;
    dadx      = fr->dadx;
    shiftvec  = fr->shift_vec[0];

    jx        = _mm_setzero_ps();
    jy        = _mm_setzero_ps();
    jz        = _mm_setzero_ps();

    jnrA = jnrB = jnrC = jnrD = 0;

    for (i = 0; i < born->nr; i++)
    {
        work[i] = 0;
    }

    for (i = 0; i < nl->nri; i++)
    {
        ii     = nl->iinr[i];
        ii3    = ii*3;
        is3    = 3*nl->shift[i];
        shX    = shiftvec[is3];
        shY    = shiftvec[is3+1];
        shZ    = shiftvec[is3+2];
        nj0    = nl->jindex[i];
        nj1    = nl->jindex[i+1];

        ix     = _mm_set1_ps(shX+x[ii3+0]);
        iy     = _mm_set1_ps(shY+x[ii3+1]);
        iz     = _mm_set1_ps(shZ+x[ii3+2]);

        offset = (nj1-nj0)%4;

        rai     = _mm_load1_ps(gb_radius+ii);
        rai_inv = gmx_mm_inv_ps(rai);

        sum_ai = _mm_setzero_ps();

        sk_ai  = _mm_load1_ps(born->param+ii);
        sk2_ai = _mm_mul_ps(sk_ai, sk_ai);

        for (k = nj0; k < nj1-4-offset; k += 8)
        {
            jnrA        = jjnr[k];
            jnrB        = jjnr[k+1];
            jnrC        = jjnr[k+2];
            jnrD        = jjnr[k+3];
            jnrE        = jjnr[k+4];
            jnrF        = jjnr[k+5];
            jnrG        = jjnr[k+6];
            jnrH        = jjnr[k+7];

            j3A         = 3*jnrA;
            j3B         = 3*jnrB;
            j3C         = 3*jnrC;
            j3D         = 3*jnrD;
            j3E         = 3*jnrE;
            j3F         = 3*jnrF;
            j3G         = 3*jnrG;
            j3H         = 3*jnrH;

            GMX_MM_LOAD_1RVEC_4POINTERS_PS(x+j3A, x+j3B, x+j3C, x+j3D, jx, jy, jz);
            GMX_MM_LOAD_1RVEC_4POINTERS_PS(x+j3E, x+j3F, x+j3G, x+j3H, jxB, jyB, jzB);
            GMX_MM_LOAD_4VALUES_PS(gb_radius+jnrA, gb_radius+jnrB, gb_radius+jnrC, gb_radius+jnrD, raj);
            GMX_MM_LOAD_4VALUES_PS(gb_radius+jnrE, gb_radius+jnrF, gb_radius+jnrG, gb_radius+jnrH, rajB);
            GMX_MM_LOAD_4VALUES_PS(obc_param+jnrA, obc_param+jnrB, obc_param+jnrC, obc_param+jnrD, sk_aj);
            GMX_MM_LOAD_4VALUES_PS(obc_param+jnrE, obc_param+jnrF, obc_param+jnrG, obc_param+jnrH, sk_ajB);

            dx    = _mm_sub_ps(ix, jx);
            dy    = _mm_sub_ps(iy, jy);
            dz    = _mm_sub_ps(iz, jz);
            dxB   = _mm_sub_ps(ix, jxB);
            dyB   = _mm_sub_ps(iy, jyB);
            dzB   = _mm_sub_ps(iz, jzB);

            rsq         = gmx_mm_calc_rsq_ps(dx, dy, dz);
            rsqB        = gmx_mm_calc_rsq_ps(dxB, dyB, dzB);

            rinv        = gmx_mm_invsqrt_ps(rsq);
            r           = _mm_mul_ps(rsq, rinv);
            rinvB       = gmx_mm_invsqrt_ps(rsqB);
            rB          = _mm_mul_ps(rsqB, rinvB);

            /* Compute raj_inv aj1-4 */
            raj_inv     = gmx_mm_inv_ps(raj);
            raj_invB    = gmx_mm_inv_ps(rajB);

            /* Evaluate influence of atom aj -> ai */
            t1            = _mm_add_ps(r, sk_aj);
            t2            = _mm_sub_ps(r, sk_aj);
            t3            = _mm_sub_ps(sk_aj, r);
            t1B           = _mm_add_ps(rB, sk_ajB);
            t2B           = _mm_sub_ps(rB, sk_ajB);
            t3B           = _mm_sub_ps(sk_ajB, rB);
            obc_mask1     = _mm_cmplt_ps(rai, t1);
            obc_mask2     = _mm_cmplt_ps(rai, t2);
            obc_mask3     = _mm_cmplt_ps(rai, t3);
            obc_mask1B    = _mm_cmplt_ps(rai, t1B);
            obc_mask2B    = _mm_cmplt_ps(rai, t2B);
            obc_mask3B    = _mm_cmplt_ps(rai, t3B);

            uij           = gmx_mm_inv_ps(t1);
            lij           = _mm_or_ps(   _mm_and_ps(obc_mask2, gmx_mm_inv_ps(t2)),
                                         _mm_andnot_ps(obc_mask2, rai_inv));
            dlij          = _mm_and_ps(one, obc_mask2);
            uij2          = _mm_mul_ps(uij, uij);
            uij3          = _mm_mul_ps(uij2, uij);
            lij2          = _mm_mul_ps(lij, lij);
            lij3          = _mm_mul_ps(lij2, lij);

            uijB          = gmx_mm_inv_ps(t1B);
            lijB          = _mm_or_ps(   _mm_and_ps(obc_mask2B, gmx_mm_inv_ps(t2B)),
                                         _mm_andnot_ps(obc_mask2B, rai_inv));
            dlijB         = _mm_and_ps(one, obc_mask2B);
            uij2B         = _mm_mul_ps(uijB, uijB);
            uij3B         = _mm_mul_ps(uij2B, uijB);
            lij2B         = _mm_mul_ps(lijB, lijB);
            lij3B         = _mm_mul_ps(lij2B, lijB);

            diff2         = _mm_sub_ps(uij2, lij2);
            lij_inv       = gmx_mm_invsqrt_ps(lij2);
            sk2_aj        = _mm_mul_ps(sk_aj, sk_aj);
            sk2_rinv      = _mm_mul_ps(sk2_aj, rinv);
            prod          = _mm_mul_ps(onefourth, sk2_rinv);

            diff2B        = _mm_sub_ps(uij2B, lij2B);
            lij_invB      = gmx_mm_invsqrt_ps(lij2B);
            sk2_ajB       = _mm_mul_ps(sk_ajB, sk_ajB);
            sk2_rinvB     = _mm_mul_ps(sk2_ajB, rinvB);
            prodB         = _mm_mul_ps(onefourth, sk2_rinvB);

            logterm       = gmx_mm_log_ps(_mm_mul_ps(uij, lij_inv));
            logtermB      = gmx_mm_log_ps(_mm_mul_ps(uijB, lij_invB));

            t1            = _mm_sub_ps(lij, uij);
            t2            = _mm_mul_ps(diff2,
                                       _mm_sub_ps(_mm_mul_ps(onefourth, r),
                                                  prod));
            t3            = _mm_mul_ps(half, _mm_mul_ps(rinv, logterm));
            t1            = _mm_add_ps(t1, _mm_add_ps(t2, t3));
            t4            = _mm_mul_ps(two, _mm_sub_ps(rai_inv, lij));
            t4            = _mm_and_ps(t4, obc_mask3);
            t1            = _mm_mul_ps(half, _mm_add_ps(t1, t4));

            t1B           = _mm_sub_ps(lijB, uijB);
            t2B           = _mm_mul_ps(diff2B,
                                       _mm_sub_ps(_mm_mul_ps(onefourth, rB),
                                                  prodB));
            t3B           = _mm_mul_ps(half, _mm_mul_ps(rinvB, logtermB));
            t1B           = _mm_add_ps(t1B, _mm_add_ps(t2B, t3B));
            t4B           = _mm_mul_ps(two, _mm_sub_ps(rai_inv, lijB));
            t4B           = _mm_and_ps(t4B, obc_mask3B);
            t1B           = _mm_mul_ps(half, _mm_add_ps(t1B, t4B));

            sum_ai        = _mm_add_ps(sum_ai, _mm_add_ps( _mm_and_ps(t1, obc_mask1), _mm_and_ps(t1B, obc_mask1B) ));

            t1            = _mm_add_ps(_mm_mul_ps(half, lij2),
                                       _mm_mul_ps(prod, lij3));
            t1            = _mm_sub_ps(t1,
                                       _mm_mul_ps(onefourth,
                                                  _mm_add_ps(_mm_mul_ps(lij, rinv),
                                                             _mm_mul_ps(lij3, r))));
            t2            = _mm_mul_ps(onefourth,
                                       _mm_add_ps(_mm_mul_ps(uij, rinv),
                                                  _mm_mul_ps(uij3, r)));
            t2            = _mm_sub_ps(t2,
                                       _mm_add_ps(_mm_mul_ps(half, uij2),
                                                  _mm_mul_ps(prod, uij3)));
            t3            = _mm_mul_ps(_mm_mul_ps(onefourth, logterm),
                                       _mm_mul_ps(rinv, rinv));
            t3            = _mm_sub_ps(t3,
                                       _mm_mul_ps(_mm_mul_ps(diff2, oneeighth),
                                                  _mm_add_ps(one,
                                                             _mm_mul_ps(sk2_rinv, rinv))));
            t1            = _mm_mul_ps(rinv,
                                       _mm_add_ps(_mm_mul_ps(dlij, t1),
                                                  _mm_add_ps(t2, t3)));


            t1B           = _mm_add_ps(_mm_mul_ps(half, lij2B),
                                       _mm_mul_ps(prodB, lij3B));
            t1B           = _mm_sub_ps(t1B,
                                       _mm_mul_ps(onefourth,
                                                  _mm_add_ps(_mm_mul_ps(lijB, rinvB),
                                                             _mm_mul_ps(lij3B, rB))));
            t2B           = _mm_mul_ps(onefourth,
                                       _mm_add_ps(_mm_mul_ps(uijB, rinvB),
                                                  _mm_mul_ps(uij3B, rB)));
            t2B           = _mm_sub_ps(t2B,
                                       _mm_add_ps(_mm_mul_ps(half, uij2B),
                                                  _mm_mul_ps(prodB, uij3B)));
            t3B           = _mm_mul_ps(_mm_mul_ps(onefourth, logtermB),
                                       _mm_mul_ps(rinvB, rinvB));
            t3B           = _mm_sub_ps(t3B,
                                       _mm_mul_ps(_mm_mul_ps(diff2B, oneeighth),
                                                  _mm_add_ps(one,
                                                             _mm_mul_ps(sk2_rinvB, rinvB))));
            t1B           = _mm_mul_ps(rinvB,
                                       _mm_add_ps(_mm_mul_ps(dlijB, t1B),
                                                  _mm_add_ps(t2B, t3B)));

            dadx1         = _mm_and_ps(t1, obc_mask1);
            dadx1B        = _mm_and_ps(t1B, obc_mask1B);


            /* Evaluate influence of atom ai -> aj */
            t1            = _mm_add_ps(r, sk_ai);
            t2            = _mm_sub_ps(r, sk_ai);
            t3            = _mm_sub_ps(sk_ai, r);
            t1B           = _mm_add_ps(rB, sk_ai);
            t2B           = _mm_sub_ps(rB, sk_ai);
            t3B           = _mm_sub_ps(sk_ai, rB);
            obc_mask1     = _mm_cmplt_ps(raj, t1);
            obc_mask2     = _mm_cmplt_ps(raj, t2);
            obc_mask3     = _mm_cmplt_ps(raj, t3);
            obc_mask1B    = _mm_cmplt_ps(rajB, t1B);
            obc_mask2B    = _mm_cmplt_ps(rajB, t2B);
            obc_mask3B    = _mm_cmplt_ps(rajB, t3B);

            uij           = gmx_mm_inv_ps(t1);
            lij           = _mm_or_ps(   _mm_and_ps(obc_mask2, gmx_mm_inv_ps(t2)),
                                         _mm_andnot_ps(obc_mask2, raj_inv));
            dlij          = _mm_and_ps(one, obc_mask2);
            uij2          = _mm_mul_ps(uij, uij);
            uij3          = _mm_mul_ps(uij2, uij);
            lij2          = _mm_mul_ps(lij, lij);
            lij3          = _mm_mul_ps(lij2, lij);

            uijB          = gmx_mm_inv_ps(t1B);
            lijB          = _mm_or_ps(   _mm_and_ps(obc_mask2B, gmx_mm_inv_ps(t2B)),
                                         _mm_andnot_ps(obc_mask2B, raj_invB));
            dlijB         = _mm_and_ps(one, obc_mask2B);
            uij2B         = _mm_mul_ps(uijB, uijB);
            uij3B         = _mm_mul_ps(uij2B, uijB);
            lij2B         = _mm_mul_ps(lijB, lijB);
            lij3B         = _mm_mul_ps(lij2B, lijB);

            diff2         = _mm_sub_ps(uij2, lij2);
            lij_inv       = gmx_mm_invsqrt_ps(lij2);
            sk2_rinv      = _mm_mul_ps(sk2_ai, rinv);
            prod          = _mm_mul_ps(onefourth, sk2_rinv);

            diff2B        = _mm_sub_ps(uij2B, lij2B);
            lij_invB      = gmx_mm_invsqrt_ps(lij2B);
            sk2_rinvB     = _mm_mul_ps(sk2_ai, rinvB);
            prodB         = _mm_mul_ps(onefourth, sk2_rinvB);

            logterm       = gmx_mm_log_ps(_mm_mul_ps(uij, lij_inv));
            logtermB      = gmx_mm_log_ps(_mm_mul_ps(uijB, lij_invB));

            t1            = _mm_sub_ps(lij, uij);
            t2            = _mm_mul_ps(diff2,
                                       _mm_sub_ps(_mm_mul_ps(onefourth, r),
                                                  prod));
            t3            = _mm_mul_ps(half, _mm_mul_ps(rinv, logterm));
            t1            = _mm_add_ps(t1, _mm_add_ps(t2, t3));
            t4            = _mm_mul_ps(two, _mm_sub_ps(raj_inv, lij));
            t4            = _mm_and_ps(t4, obc_mask3);
            t1            = _mm_mul_ps(half, _mm_add_ps(t1, t4));

            t1B           = _mm_sub_ps(lijB, uijB);
            t2B           = _mm_mul_ps(diff2B,
                                       _mm_sub_ps(_mm_mul_ps(onefourth, rB),
                                                  prodB));
            t3B           = _mm_mul_ps(half, _mm_mul_ps(rinvB, logtermB));
            t1B           = _mm_add_ps(t1B, _mm_add_ps(t2B, t3B));
            t4B           = _mm_mul_ps(two, _mm_sub_ps(raj_invB, lijB));
            t4B           = _mm_and_ps(t4B, obc_mask3B);
            t1B           = _mm_mul_ps(half, _mm_add_ps(t1B, t4B));

            GMX_MM_INCREMENT_4VALUES_PS(work+jnrA, work+jnrB, work+jnrC, work+jnrD, _mm_and_ps(t1, obc_mask1));
            GMX_MM_INCREMENT_4VALUES_PS(work+jnrE, work+jnrF, work+jnrG, work+jnrH, _mm_and_ps(t1B, obc_mask1B));

            t1            = _mm_add_ps(_mm_mul_ps(half, lij2),
                                       _mm_mul_ps(prod, lij3));
            t1            = _mm_sub_ps(t1,
                                       _mm_mul_ps(onefourth,
                                                  _mm_add_ps(_mm_mul_ps(lij, rinv),
                                                             _mm_mul_ps(lij3, r))));
            t2            = _mm_mul_ps(onefourth,
                                       _mm_add_ps(_mm_mul_ps(uij, rinv),
                                                  _mm_mul_ps(uij3, r)));
            t2            = _mm_sub_ps(t2,
                                       _mm_add_ps(_mm_mul_ps(half, uij2),
                                                  _mm_mul_ps(prod, uij3)));
            t3            = _mm_mul_ps(_mm_mul_ps(onefourth, logterm),
                                       _mm_mul_ps(rinv, rinv));
            t3            = _mm_sub_ps(t3,
                                       _mm_mul_ps(_mm_mul_ps(diff2, oneeighth),
                                                  _mm_add_ps(one,
                                                             _mm_mul_ps(sk2_rinv, rinv))));
            t1            = _mm_mul_ps(rinv,
                                       _mm_add_ps(_mm_mul_ps(dlij, t1),
                                                  _mm_add_ps(t2, t3)));


            t1B           = _mm_add_ps(_mm_mul_ps(half, lij2B),
                                       _mm_mul_ps(prodB, lij3B));
            t1B           = _mm_sub_ps(t1B,
                                       _mm_mul_ps(onefourth,
                                                  _mm_add_ps(_mm_mul_ps(lijB, rinvB),
                                                             _mm_mul_ps(lij3B, rB))));
            t2B           = _mm_mul_ps(onefourth,
                                       _mm_add_ps(_mm_mul_ps(uijB, rinvB),
                                                  _mm_mul_ps(uij3B, rB)));
            t2B           = _mm_sub_ps(t2B,
                                       _mm_add_ps(_mm_mul_ps(half, uij2B),
                                                  _mm_mul_ps(prodB, uij3B)));
            t3B           = _mm_mul_ps(_mm_mul_ps(onefourth, logtermB),
                                       _mm_mul_ps(rinvB, rinvB));
            t3B           = _mm_sub_ps(t3B,
                                       _mm_mul_ps(_mm_mul_ps(diff2B, oneeighth),
                                                  _mm_add_ps(one,
                                                             _mm_mul_ps(sk2_rinvB, rinvB))));
            t1B           = _mm_mul_ps(rinvB,
                                       _mm_add_ps(_mm_mul_ps(dlijB, t1B),
                                                  _mm_add_ps(t2B, t3B)));


            dadx2         = _mm_and_ps(t1, obc_mask1);
            dadx2B        = _mm_and_ps(t1B, obc_mask1B);

            _mm_store_ps(dadx, dadx1);
            dadx += 4;
            _mm_store_ps(dadx, dadx2);
            dadx += 4;
            _mm_store_ps(dadx, dadx1B);
            dadx += 4;
            _mm_store_ps(dadx, dadx2B);
            dadx += 4;

        } /* end normal inner loop */

        for (; k < nj1-offset; k += 4)
        {
            jnrA        = jjnr[k];
            jnrB        = jjnr[k+1];
            jnrC        = jjnr[k+2];
            jnrD        = jjnr[k+3];

            j3A         = 3*jnrA;
            j3B         = 3*jnrB;
            j3C         = 3*jnrC;
            j3D         = 3*jnrD;

            GMX_MM_LOAD_1RVEC_4POINTERS_PS(x+j3A, x+j3B, x+j3C, x+j3D, jx, jy, jz);
            GMX_MM_LOAD_4VALUES_PS(gb_radius+jnrA, gb_radius+jnrB, gb_radius+jnrC, gb_radius+jnrD, raj);
            GMX_MM_LOAD_4VALUES_PS(obc_param+jnrA, obc_param+jnrB, obc_param+jnrC, obc_param+jnrD, sk_aj);

            dx    = _mm_sub_ps(ix, jx);
            dy    = _mm_sub_ps(iy, jy);
            dz    = _mm_sub_ps(iz, jz);

            rsq         = gmx_mm_calc_rsq_ps(dx, dy, dz);

            rinv        = gmx_mm_invsqrt_ps(rsq);
            r           = _mm_mul_ps(rsq, rinv);

            /* Compute raj_inv aj1-4 */
            raj_inv     = gmx_mm_inv_ps(raj);

            /* Evaluate influence of atom aj -> ai */
            t1            = _mm_add_ps(r, sk_aj);
            obc_mask1     = _mm_cmplt_ps(rai, t1);

            if (_mm_movemask_ps(obc_mask1))
            {
                /* If any of the elements has rai<dr+sk, this is executed */
                t2            = _mm_sub_ps(r, sk_aj);
                t3            = _mm_sub_ps(sk_aj, r);

                obc_mask2     = _mm_cmplt_ps(rai, t2);
                obc_mask3     = _mm_cmplt_ps(rai, t3);

                uij           = gmx_mm_inv_ps(t1);
                lij           = _mm_or_ps(   _mm_and_ps(obc_mask2, gmx_mm_inv_ps(t2)),
                                             _mm_andnot_ps(obc_mask2, rai_inv));
                dlij          = _mm_and_ps(one, obc_mask2);
                uij2          = _mm_mul_ps(uij, uij);
                uij3          = _mm_mul_ps(uij2, uij);
                lij2          = _mm_mul_ps(lij, lij);
                lij3          = _mm_mul_ps(lij2, lij);
                diff2         = _mm_sub_ps(uij2, lij2);
                lij_inv       = gmx_mm_invsqrt_ps(lij2);
                sk2_aj        = _mm_mul_ps(sk_aj, sk_aj);
                sk2_rinv      = _mm_mul_ps(sk2_aj, rinv);
                prod          = _mm_mul_ps(onefourth, sk2_rinv);
                logterm       = gmx_mm_log_ps(_mm_mul_ps(uij, lij_inv));
                t1            = _mm_sub_ps(lij, uij);
                t2            = _mm_mul_ps(diff2,
                                           _mm_sub_ps(_mm_mul_ps(onefourth, r),
                                                      prod));
                t3            = _mm_mul_ps(half, _mm_mul_ps(rinv, logterm));
                t1            = _mm_add_ps(t1, _mm_add_ps(t2, t3));
                t4            = _mm_mul_ps(two, _mm_sub_ps(rai_inv, lij));
                t4            = _mm_and_ps(t4, obc_mask3);
                t1            = _mm_mul_ps(half, _mm_add_ps(t1, t4));
                sum_ai        = _mm_add_ps(sum_ai, _mm_and_ps(t1, obc_mask1));
                t1            = _mm_add_ps(_mm_mul_ps(half, lij2),
                                           _mm_mul_ps(prod, lij3));
                t1            = _mm_sub_ps(t1,
                                           _mm_mul_ps(onefourth,
                                                      _mm_add_ps(_mm_mul_ps(lij, rinv),
                                                                 _mm_mul_ps(lij3, r))));
                t2            = _mm_mul_ps(onefourth,
                                           _mm_add_ps(_mm_mul_ps(uij, rinv),
                                                      _mm_mul_ps(uij3, r)));
                t2            = _mm_sub_ps(t2,
                                           _mm_add_ps(_mm_mul_ps(half, uij2),
                                                      _mm_mul_ps(prod, uij3)));
                t3            = _mm_mul_ps(_mm_mul_ps(onefourth, logterm),
                                           _mm_mul_ps(rinv, rinv));
                t3            = _mm_sub_ps(t3,
                                           _mm_mul_ps(_mm_mul_ps(diff2, oneeighth),
                                                      _mm_add_ps(one,
                                                                 _mm_mul_ps(sk2_rinv, rinv))));
                t1            = _mm_mul_ps(rinv,
                                           _mm_add_ps(_mm_mul_ps(dlij, t1),
                                                      _mm_add_ps(t2, t3)));

                dadx1         = _mm_and_ps(t1, obc_mask1);
            }
            else
            {
                dadx1         = _mm_setzero_ps();
            }

            /* Evaluate influence of atom ai -> aj */
            t1            = _mm_add_ps(r, sk_ai);
            obc_mask1     = _mm_cmplt_ps(raj, t1);

            if (_mm_movemask_ps(obc_mask1))
            {
                t2            = _mm_sub_ps(r, sk_ai);
                t3            = _mm_sub_ps(sk_ai, r);
                obc_mask2     = _mm_cmplt_ps(raj, t2);
                obc_mask3     = _mm_cmplt_ps(raj, t3);

                uij           = gmx_mm_inv_ps(t1);
                lij           = _mm_or_ps(   _mm_and_ps(obc_mask2, gmx_mm_inv_ps(t2)),
                                             _mm_andnot_ps(obc_mask2, raj_inv));
                dlij          = _mm_and_ps(one, obc_mask2);
                uij2          = _mm_mul_ps(uij, uij);
                uij3          = _mm_mul_ps(uij2, uij);
                lij2          = _mm_mul_ps(lij, lij);
                lij3          = _mm_mul_ps(lij2, lij);
                diff2         = _mm_sub_ps(uij2, lij2);
                lij_inv       = gmx_mm_invsqrt_ps(lij2);
                sk2_rinv      = _mm_mul_ps(sk2_ai, rinv);
                prod          = _mm_mul_ps(onefourth, sk2_rinv);
                logterm       = gmx_mm_log_ps(_mm_mul_ps(uij, lij_inv));
                t1            = _mm_sub_ps(lij, uij);
                t2            = _mm_mul_ps(diff2,
                                           _mm_sub_ps(_mm_mul_ps(onefourth, r),
                                                      prod));
                t3            = _mm_mul_ps(half, _mm_mul_ps(rinv, logterm));
                t1            = _mm_add_ps(t1, _mm_add_ps(t2, t3));
                t4            = _mm_mul_ps(two, _mm_sub_ps(raj_inv, lij));
                t4            = _mm_and_ps(t4, obc_mask3);
                t1            = _mm_mul_ps(half, _mm_add_ps(t1, t4));

                GMX_MM_INCREMENT_4VALUES_PS(work+jnrA, work+jnrB, work+jnrC, work+jnrD, _mm_and_ps(t1, obc_mask1));

                t1            = _mm_add_ps(_mm_mul_ps(half, lij2),
                                           _mm_mul_ps(prod, lij3));
                t1            = _mm_sub_ps(t1,
                                           _mm_mul_ps(onefourth,
                                                      _mm_add_ps(_mm_mul_ps(lij, rinv),
                                                                 _mm_mul_ps(lij3, r))));
                t2            = _mm_mul_ps(onefourth,
                                           _mm_add_ps(_mm_mul_ps(uij, rinv),
                                                      _mm_mul_ps(uij3, r)));
                t2            = _mm_sub_ps(t2,
                                           _mm_add_ps(_mm_mul_ps(half, uij2),
                                                      _mm_mul_ps(prod, uij3)));
                t3            = _mm_mul_ps(_mm_mul_ps(onefourth, logterm),
                                           _mm_mul_ps(rinv, rinv));
                t3            = _mm_sub_ps(t3,
                                           _mm_mul_ps(_mm_mul_ps(diff2, oneeighth),
                                                      _mm_add_ps(one,
                                                                 _mm_mul_ps(sk2_rinv, rinv))));
                t1            = _mm_mul_ps(rinv,
                                           _mm_add_ps(_mm_mul_ps(dlij, t1),
                                                      _mm_add_ps(t2, t3)));
                dadx2         = _mm_and_ps(t1, obc_mask1);
            }
            else
            {
                dadx2         = _mm_setzero_ps();
            }

            _mm_store_ps(dadx, dadx1);
            dadx += 4;
            _mm_store_ps(dadx, dadx2);
            dadx += 4;
        } /* end normal inner loop */

        if (offset != 0)
        {
            if (offset == 1)
            {
                jnrA        = jjnr[k];
                j3A         = 3*jnrA;
                GMX_MM_LOAD_1RVEC_1POINTER_PS(x+j3A, jx, jy, jz);
                GMX_MM_LOAD_1VALUE_PS(gb_radius+jnrA, raj);
                GMX_MM_LOAD_1VALUE_PS(obc_param+jnrA, sk_aj);
                mask        = mask1;
            }
            else if (offset == 2)
            {
                jnrA        = jjnr[k];
                jnrB        = jjnr[k+1];
                j3A         = 3*jnrA;
                j3B         = 3*jnrB;
                GMX_MM_LOAD_1RVEC_2POINTERS_PS(x+j3A, x+j3B, jx, jy, jz);
                GMX_MM_LOAD_2VALUES_PS(gb_radius+jnrA, gb_radius+jnrB, raj);
                GMX_MM_LOAD_2VALUES_PS(obc_param+jnrA, obc_param+jnrB, sk_aj);
                mask        = mask2;
            }
            else
            {
                /* offset must be 3 */
                jnrA        = jjnr[k];
                jnrB        = jjnr[k+1];
                jnrC        = jjnr[k+2];
                j3A         = 3*jnrA;
                j3B         = 3*jnrB;
                j3C         = 3*jnrC;
                GMX_MM_LOAD_1RVEC_3POINTERS_PS(x+j3A, x+j3B, x+j3C, jx, jy, jz);
                GMX_MM_LOAD_3VALUES_PS(gb_radius+jnrA, gb_radius+jnrB, gb_radius+jnrC, raj);
                GMX_MM_LOAD_3VALUES_PS(obc_param+jnrA, obc_param+jnrB, obc_param+jnrC, sk_aj);
                mask        = mask3;
            }

            dx    = _mm_sub_ps(ix, jx);
            dy    = _mm_sub_ps(iy, jy);
            dz    = _mm_sub_ps(iz, jz);

            rsq         = gmx_mm_calc_rsq_ps(dx, dy, dz);

            rinv        = gmx_mm_invsqrt_ps(rsq);
            r           = _mm_mul_ps(rsq, rinv);

            /* Compute raj_inv aj1-4 */
            raj_inv     = gmx_mm_inv_ps(raj);

            /* Evaluate influence of atom aj -> ai */
            t1            = _mm_add_ps(r, sk_aj);
            obc_mask1     = _mm_cmplt_ps(rai, t1);
            obc_mask1     = _mm_and_ps(obc_mask1, mask);

            if (_mm_movemask_ps(obc_mask1))
            {
                t2            = _mm_sub_ps(r, sk_aj);
                t3            = _mm_sub_ps(sk_aj, r);
                obc_mask2     = _mm_cmplt_ps(rai, t2);
                obc_mask3     = _mm_cmplt_ps(rai, t3);

                uij           = gmx_mm_inv_ps(t1);
                lij           = _mm_or_ps(   _mm_and_ps(obc_mask2, gmx_mm_inv_ps(t2)),
                                             _mm_andnot_ps(obc_mask2, rai_inv));
                dlij           = _mm_and_ps(one, obc_mask2);
                uij2           = _mm_mul_ps(uij, uij);
                uij3           = _mm_mul_ps(uij2, uij);
                lij2           = _mm_mul_ps(lij, lij);
                lij3           = _mm_mul_ps(lij2, lij);
                diff2          = _mm_sub_ps(uij2, lij2);
                lij_inv        = gmx_mm_invsqrt_ps(lij2);
                sk2_aj         = _mm_mul_ps(sk_aj, sk_aj);
                sk2_rinv       = _mm_mul_ps(sk2_aj, rinv);
                prod           = _mm_mul_ps(onefourth, sk2_rinv);
                logterm        = gmx_mm_log_ps(_mm_mul_ps(uij, lij_inv));
                t1             = _mm_sub_ps(lij, uij);
                t2             = _mm_mul_ps(diff2,
                                            _mm_sub_ps(_mm_mul_ps(onefourth, r),
                                                       prod));
                t3            = _mm_mul_ps(half, _mm_mul_ps(rinv, logterm));
                t1            = _mm_add_ps(t1, _mm_add_ps(t2, t3));
                t4            = _mm_mul_ps(two, _mm_sub_ps(rai_inv, lij));
                t4            = _mm_and_ps(t4, obc_mask3);
                t1            = _mm_mul_ps(half, _mm_add_ps(t1, t4));
                sum_ai        = _mm_add_ps(sum_ai, _mm_and_ps(t1, obc_mask1));
                t1            = _mm_add_ps(_mm_mul_ps(half, lij2),
                                           _mm_mul_ps(prod, lij3));
                t1            = _mm_sub_ps(t1,
                                           _mm_mul_ps(onefourth,
                                                      _mm_add_ps(_mm_mul_ps(lij, rinv),
                                                                 _mm_mul_ps(lij3, r))));
                t2            = _mm_mul_ps(onefourth,
                                           _mm_add_ps(_mm_mul_ps(uij, rinv),
                                                      _mm_mul_ps(uij3, r)));
                t2            = _mm_sub_ps(t2,
                                           _mm_add_ps(_mm_mul_ps(half, uij2),
                                                      _mm_mul_ps(prod, uij3)));
                t3            = _mm_mul_ps(_mm_mul_ps(onefourth, logterm),
                                           _mm_mul_ps(rinv, rinv));
                t3            = _mm_sub_ps(t3,
                                           _mm_mul_ps(_mm_mul_ps(diff2, oneeighth),
                                                      _mm_add_ps(one,
                                                                 _mm_mul_ps(sk2_rinv, rinv))));
                t1            = _mm_mul_ps(rinv,
                                           _mm_add_ps(_mm_mul_ps(dlij, t1),
                                                      _mm_add_ps(t2, t3)));
                dadx1         = _mm_and_ps(t1, obc_mask1);
            }
            else
            {
                dadx1         = _mm_setzero_ps();
            }

            /* Evaluate influence of atom ai -> aj */
            t1            = _mm_add_ps(r, sk_ai);
            obc_mask1     = _mm_cmplt_ps(raj, t1);
            obc_mask1     = _mm_and_ps(obc_mask1, mask);

            if (_mm_movemask_ps(obc_mask1))
            {
                t2            = _mm_sub_ps(r, sk_ai);
                t3            = _mm_sub_ps(sk_ai, r);
                obc_mask2     = _mm_cmplt_ps(raj, t2);
                obc_mask3     = _mm_cmplt_ps(raj, t3);

                uij           = gmx_mm_inv_ps(t1);
                lij           = _mm_or_ps(_mm_and_ps(obc_mask2, gmx_mm_inv_ps(t2)),
                                          _mm_andnot_ps(obc_mask2, raj_inv));
                dlij          = _mm_and_ps(one, obc_mask2);
                uij2          = _mm_mul_ps(uij, uij);
                uij3          = _mm_mul_ps(uij2, uij);
                lij2          = _mm_mul_ps(lij, lij);
                lij3          = _mm_mul_ps(lij2, lij);
                diff2         = _mm_sub_ps(uij2, lij2);
                lij_inv       = gmx_mm_invsqrt_ps(lij2);
                sk2_rinv      = _mm_mul_ps(sk2_ai, rinv);
                prod          = _mm_mul_ps(onefourth, sk2_rinv);
                logterm       = gmx_mm_log_ps(_mm_mul_ps(uij, lij_inv));
                t1            = _mm_sub_ps(lij, uij);
                t2            = _mm_mul_ps(diff2,
                                           _mm_sub_ps(_mm_mul_ps(onefourth, r),
                                                      prod));
                t3            = _mm_mul_ps(half, _mm_mul_ps(rinv, logterm));
                t1            = _mm_add_ps(t1, _mm_add_ps(t2, t3));
                t4            = _mm_mul_ps(two, _mm_sub_ps(raj_inv, lij));
                t4            = _mm_and_ps(t4, obc_mask3);
                t1            = _mm_mul_ps(half, _mm_add_ps(t1, t4));

                tmp           = _mm_and_ps(t1, obc_mask1);

                t1            = _mm_add_ps(_mm_mul_ps(half, lij2),
                                           _mm_mul_ps(prod, lij3));
                t1            = _mm_sub_ps(t1,
                                           _mm_mul_ps(onefourth,
                                                      _mm_add_ps(_mm_mul_ps(lij, rinv),
                                                                 _mm_mul_ps(lij3, r))));
                t2            = _mm_mul_ps(onefourth,
                                           _mm_add_ps(_mm_mul_ps(uij, rinv),
                                                      _mm_mul_ps(uij3, r)));
                t2            = _mm_sub_ps(t2,
                                           _mm_add_ps(_mm_mul_ps(half, uij2),
                                                      _mm_mul_ps(prod, uij3)));
                t3            = _mm_mul_ps(_mm_mul_ps(onefourth, logterm),
                                           _mm_mul_ps(rinv, rinv));
                t3            = _mm_sub_ps(t3,
                                           _mm_mul_ps(_mm_mul_ps(diff2, oneeighth),
                                                      _mm_add_ps(one,
                                                                 _mm_mul_ps(sk2_rinv, rinv))));
                t1            = _mm_mul_ps(rinv,
                                           _mm_add_ps(_mm_mul_ps(dlij, t1),
                                                      _mm_add_ps(t2, t3)));
                dadx2         = _mm_and_ps(t1, obc_mask1);
            }
            else
            {
                dadx2         = _mm_setzero_ps();
                tmp           = _mm_setzero_ps();
            }

            _mm_store_ps(dadx, dadx1);
            dadx += 4;
            _mm_store_ps(dadx, dadx2);
            dadx += 4;

            if (offset == 1)
            {
                GMX_MM_INCREMENT_1VALUE_PS(work+jnrA, tmp);
            }
            else if (offset == 2)
            {
                GMX_MM_INCREMENT_2VALUES_PS(work+jnrA, work+jnrB, tmp);
            }
            else
            {
                /* offset must be 3 */
                GMX_MM_INCREMENT_3VALUES_PS(work+jnrA, work+jnrB, work+jnrC, tmp);
            }

        }
        GMX_MM_UPDATE_1POT_PS(sum_ai, work+ii);

    }

    /* Parallel summations */
    if (PARTDECOMP(cr))
    {
        gmx_sum(natoms, work, cr);
    }
    else if (DOMAINDECOMP(cr))
    {
        dd_atom_sum_real(cr->dd, work);
    }

    if (gb_algorithm == egbHCT)
    {
        /* HCT */
        for (i = 0; i < fr->natoms_force; i++) /* PELA born->nr */
        {
            if (born->use[i] != 0)
            {
                rr      = top->atomtypes.gb_radius[md->typeA[i]]-doffset;
                sum     = 1.0/rr - work[i];
                min_rad = rr + doffset;
                rad     = 1.0/sum;

                born->bRad[i]   = rad > min_rad ? rad : min_rad;
                fr->invsqrta[i] = gmx_invsqrt(born->bRad[i]);
            }
        }

        /* Extra communication required for DD */
        if (DOMAINDECOMP(cr))
        {
            dd_atom_spread_real(cr->dd, born->bRad);
            dd_atom_spread_real(cr->dd, fr->invsqrta);
        }
    }
    else
    {
        /* OBC */
        for (i = 0; i < fr->natoms_force; i++) /* PELA born->nr */
        {
            if (born->use[i] != 0)
            {
                rr      = top->atomtypes.gb_radius[md->typeA[i]];
                rr_inv2 = 1.0/rr;
                rr      = rr-doffset;
                rr_inv  = 1.0/rr;
                sum     = rr * work[i];
                sum2    = sum  * sum;
                sum3    = sum2 * sum;

                tsum          = tanh(born->obc_alpha*sum-born->obc_beta*sum2+born->obc_gamma*sum3);
                born->bRad[i] = rr_inv - tsum*rr_inv2;
                born->bRad[i] = 1.0 / born->bRad[i];

                fr->invsqrta[i] = gmx_invsqrt(born->bRad[i]);

                tchain         = rr * (born->obc_alpha-2*born->obc_beta*sum+3*born->obc_gamma*sum2);
                born->drobc[i] = (1.0-tsum*tsum)*tchain*rr_inv2;
            }
        }
        /* Extra (local) communication required for DD */
        if (DOMAINDECOMP(cr))
        {
            dd_atom_spread_real(cr->dd, born->bRad);
            dd_atom_spread_real(cr->dd, fr->invsqrta);
            dd_atom_spread_real(cr->dd, born->drobc);
        }
    }


    return 0;
}


float calc_gb_chainrule_sse2_single(int natoms, t_nblist *nl, float *dadx, float *dvda,
                                    float *x, float *f, float *fshift, float *shiftvec,
                                    int gb_algorithm, gmx_genborn_t *born, t_mdatoms *md)
{
    int          i, k, n, ii, jnr, ii3, is3, nj0, nj1, offset, n0, n1;
    int          jnrA, jnrB, jnrC, jnrD;
    int          j3A, j3B, j3C, j3D;
    int          jnrE, jnrF, jnrG, jnrH;
    int          j3E, j3F, j3G, j3H;
    int       *  jjnr;

    float        rbi, shX, shY, shZ;
    float       *rb;

    __m128       ix, iy, iz;
    __m128       jx, jy, jz;
    __m128       jxB, jyB, jzB;
    __m128       fix, fiy, fiz;
    __m128       dx, dy, dz;
    __m128       tx, ty, tz;
    __m128       dxB, dyB, dzB;
    __m128       txB, tyB, tzB;

    __m128       rbai, rbaj, rbajB, f_gb, f_gb_ai, f_gbB, f_gb_aiB;
    __m128       xmm1, xmm2, xmm3;

    const __m128 two = _mm_set1_ps(2.0f);

    rb     = born->work;

    jjnr   = nl->jjnr;

    /* Loop to get the proper form for the Born radius term, sse style */
    offset = natoms%4;

    n0 = 0;
    n1 = natoms;

    if (gb_algorithm == egbSTILL)
    {
        for (i = n0; i < n1; i++)
        {
            rbi   = born->bRad[i];
            rb[i] = (2 * rbi * rbi * dvda[i])/ONE_4PI_EPS0;
        }
    }
    else if (gb_algorithm == egbHCT)
    {
        for (i = n0; i < n1; i++)
        {
            rbi   = born->bRad[i];
            rb[i] = rbi * rbi * dvda[i];
        }
    }
    else if (gb_algorithm == egbOBC)
    {
        for (i = n0; i < n1; i++)
        {
            rbi   = born->bRad[i];
            rb[i] = rbi * rbi * born->drobc[i] * dvda[i];
        }
    }

    jz = _mm_setzero_ps();

    n = j3A = j3B = j3C = j3D = 0;

    for (i = 0; i < nl->nri; i++)
    {
        ii     = nl->iinr[i];
        ii3    = ii*3;
        is3    = 3*nl->shift[i];
        shX    = shiftvec[is3];
        shY    = shiftvec[is3+1];
        shZ    = shiftvec[is3+2];
        nj0    = nl->jindex[i];
        nj1    = nl->jindex[i+1];

        ix     = _mm_set1_ps(shX+x[ii3+0]);
        iy     = _mm_set1_ps(shY+x[ii3+1]);
        iz     = _mm_set1_ps(shZ+x[ii3+2]);

        offset = (nj1-nj0)%4;

        rbai   = _mm_load1_ps(rb+ii);
        fix    = _mm_setzero_ps();
        fiy    = _mm_setzero_ps();
        fiz    = _mm_setzero_ps();


        for (k = nj0; k < nj1-offset; k += 4)
        {
            jnrA        = jjnr[k];
            jnrB        = jjnr[k+1];
            jnrC        = jjnr[k+2];
            jnrD        = jjnr[k+3];

            j3A         = 3*jnrA;
            j3B         = 3*jnrB;
            j3C         = 3*jnrC;
            j3D         = 3*jnrD;

            GMX_MM_LOAD_1RVEC_4POINTERS_PS(x+j3A, x+j3B, x+j3C, x+j3D, jx, jy, jz);

            dx          = _mm_sub_ps(ix, jx);
            dy          = _mm_sub_ps(iy, jy);
            dz          = _mm_sub_ps(iz, jz);

            GMX_MM_LOAD_4VALUES_PS(rb+jnrA, rb+jnrB, rb+jnrC, rb+jnrD, rbaj);

            /* load chain rule terms for j1-4 */
            f_gb        = _mm_load_ps(dadx);
            dadx       += 4;
            f_gb_ai     = _mm_load_ps(dadx);
            dadx       += 4;

            /* calculate scalar force */
            f_gb    = _mm_mul_ps(f_gb, rbai);
            f_gb_ai = _mm_mul_ps(f_gb_ai, rbaj);
            f_gb    = _mm_add_ps(f_gb, f_gb_ai);

            tx     = _mm_mul_ps(f_gb, dx);
            ty     = _mm_mul_ps(f_gb, dy);
            tz     = _mm_mul_ps(f_gb, dz);

            fix    = _mm_add_ps(fix, tx);
            fiy    = _mm_add_ps(fiy, ty);
            fiz    = _mm_add_ps(fiz, tz);

            GMX_MM_DECREMENT_1RVEC_4POINTERS_PS(f+j3A, f+j3B, f+j3C, f+j3D, tx, ty, tz);
        }

        /*deal with odd elements */
        if (offset != 0)
        {
            if (offset == 1)
            {
                jnrA        = jjnr[k];
                j3A         = 3*jnrA;
                GMX_MM_LOAD_1RVEC_1POINTER_PS(x+j3A, jx, jy, jz);
                GMX_MM_LOAD_1VALUE_PS(rb+jnrA, rbaj);
            }
            else if (offset == 2)
            {
                jnrA        = jjnr[k];
                jnrB        = jjnr[k+1];
                j3A         = 3*jnrA;
                j3B         = 3*jnrB;
                GMX_MM_LOAD_1RVEC_2POINTERS_PS(x+j3A, x+j3B, jx, jy, jz);
                GMX_MM_LOAD_2VALUES_PS(rb+jnrA, rb+jnrB, rbaj);
            }
            else
            {
                /* offset must be 3 */
                jnrA        = jjnr[k];
                jnrB        = jjnr[k+1];
                jnrC        = jjnr[k+2];
                j3A         = 3*jnrA;
                j3B         = 3*jnrB;
                j3C         = 3*jnrC;
                GMX_MM_LOAD_1RVEC_3POINTERS_PS(x+j3A, x+j3B, x+j3C, jx, jy, jz);
                GMX_MM_LOAD_3VALUES_PS(rb+jnrA, rb+jnrB, rb+jnrC, rbaj);
            }

            dx          = _mm_sub_ps(ix, jx);
            dy          = _mm_sub_ps(iy, jy);
            dz          = _mm_sub_ps(iz, jz);

            /* load chain rule terms for j1-4 */
            f_gb        = _mm_load_ps(dadx);
            dadx       += 4;
            f_gb_ai     = _mm_load_ps(dadx);
            dadx       += 4;

            /* calculate scalar force */
            f_gb    = _mm_mul_ps(f_gb, rbai);
            f_gb_ai = _mm_mul_ps(f_gb_ai, rbaj);
            f_gb    = _mm_add_ps(f_gb, f_gb_ai);

            tx     = _mm_mul_ps(f_gb, dx);
            ty     = _mm_mul_ps(f_gb, dy);
            tz     = _mm_mul_ps(f_gb, dz);

            fix    = _mm_add_ps(fix, tx);
            fiy    = _mm_add_ps(fiy, ty);
            fiz    = _mm_add_ps(fiz, tz);

            if (offset == 1)
            {
                GMX_MM_DECREMENT_1RVEC_1POINTER_PS(f+j3A, tx, ty, tz);
            }
            else if (offset == 2)
            {
                GMX_MM_DECREMENT_1RVEC_2POINTERS_PS(f+j3A, f+j3B, tx, ty, tz);
            }
            else
            {
                /* offset must be 3 */
                GMX_MM_DECREMENT_1RVEC_3POINTERS_PS(f+j3A, f+j3B, f+j3C, tx, ty, tz);
            }
        }

        /* fix/fiy/fiz now contain four partial force terms, that all should be
         * added to the i particle forces and shift forces.
         */
        gmx_mm_update_iforce_1atom_ps(&fix, &fiy, &fiz, f+ii3, fshift+is3);
    }

    return 0;
}


#else
/* keep compiler happy */
int genborn_sse_dummy;

#endif /* SSE intrinsics available */
