# Supplementary material for: Bayesian refinement of protein structures and ensembles against SAXS data using molecular dynamics
Source: PLoS Comput Biol. 2017 Oct 18;13(10):e1005800. doi: 10.1371/journal.pcbi.1005800 (PMC5662244; doi:10.1371/journal.pcbi.1005800)
Supplement: S1 Archive — (BZ2) [file pcbi.1005800.s011.tar.bz2 › gromacs_4.62_bayesian_saxs_refi/src/mdlib/minimize.c]

/*
 * This file is part of the GROMACS molecular simulation package.
 *
 * Copyright (c) 1991-2000, University of Groningen, The Netherlands.
 * Copyright (c) 2001-2004, The GROMACS development team,
 * check out http://www.gromacs.org for more information.
 * Copyright (c) 2012,2013, by the GROMACS development team, led by
 * David van der Spoel, Berk Hess, Erik Lindahl, and including many
 * others, as listed in the AUTHORS file in the top-level source
 * directory and at http://www.gromacs.org.
 *
 * GROMACS is free software; you can redistribute it and/or
 * modify it under the terms of the GNU Lesser General Public License
 * as published by the Free Software Foundation; either version 2.1
 * of the License, or (at your option) any later version.
 *
 * GROMACS is distributed in the hope that it will be useful,
 * but WITHOUT ANY WARRANTY; without even the implied warranty of
 * MERCHANTABILITY or FITNESS FOR A PARTICULAR PURPOSE.  See the GNU
 * Lesser General Public License for more details.
 *
 * You should have received a copy of the GNU Lesser General Public
 * License along with GROMACS; if not, see
 * http://www.gnu.org/licenses, or write to the Free Software Foundation,
 * Inc., 51 Franklin Street, Fifth Floor, Boston, MA  02110-1301  USA.
 *
 * If you want to redistribute modifications to GROMACS, please
 * consider that scientific software is very special. Version
 * control is crucial - bugs must be traceable. We will be happy to
 * consider code for inclusion in the official distribution, but
 * derived work must not be called official GROMACS. Details are found
 * in the README & COPYING files - if they are missing, get the
 * official version at http://www.gromacs.org.
 *
 * To help us fund GROMACS development, we humbly ask that you cite
 * the research papers on the package. Check out http://www.gromacs.org.
 */
#ifdef HAVE_CONFIG_H
#include <config.h>
#endif

#include <string.h>
#include <time.h>
#include <math.h>
#include "sysstuff.h"
#include "string2.h"
#include "network.h"
#include "confio.h"
#include "copyrite.h"
#include "smalloc.h"
#include "nrnb.h"
#include "main.h"
#include "force.h"
#include "macros.h"
#include "random.h"
#include "names.h"
#include "gmx_fatal.h"
#include "txtdump.h"
#include "typedefs.h"
#include "update.h"
#include "constr.h"
#include "vec.h"
#include "statutil.h"
#include "tgroup.h"
#include "mdebin.h"
#include "vsite.h"
#include "force.h"
#include "mdrun.h"
#include "md_support.h"
#include "domdec.h"
#include "partdec.h"
#include "trnio.h"
#include "sparsematrix.h"
#include "mtxio.h"
#include "mdatoms.h"
#include "ns.h"
#include "gmx_wallcycle.h"
#include "mtop_util.h"
#include "gmxfio.h"
#include "pme.h"
#include "bondf.h"
#include "gmx_omp_nthreads.h"


typedef struct {
    t_state  s;
    rvec    *f;
    real     epot;
    real     fnorm;
    real     fmax;
    int      a_fmax;
} em_state_t;

static em_state_t *init_em_state()
{
    em_state_t *ems;

    snew(ems, 1);

    /* does this need to be here?  Should the array be declared differently (staticaly)in the state definition? */
    snew(ems->s.lambda, efptNR);

    return ems;
}

static void print_em_start(FILE *fplog, t_commrec *cr, gmx_runtime_t *runtime,
                           gmx_wallcycle_t wcycle,
                           const char *name)
{
    char buf[STRLEN];

    runtime_start(runtime);

    sprintf(buf, "Started %s", name);
    print_date_and_time(fplog, cr->nodeid, buf, NULL);

    wallcycle_start(wcycle, ewcRUN);
}
static void em_time_end(FILE *fplog, t_commrec *cr, gmx_runtime_t *runtime,
                        gmx_wallcycle_t wcycle)
{
    wallcycle_stop(wcycle, ewcRUN);

    runtime_end(runtime);
}

static void sp_header(FILE *out, const char *minimizer, real ftol, int nsteps)
{
    fprintf(out, "\n");
    fprintf(out, "%s:\n", minimizer);
    fprintf(out, "   Tolerance (Fmax)   = %12.5e\n", ftol);
    fprintf(out, "   Number of steps    = %12d\n", nsteps);
}

static void warn_step(FILE *fp, real ftol, gmx_bool bLastStep, gmx_bool bConstrain)
{
    char buffer[2048];
    if (bLastStep)
    {
        sprintf(buffer,
                "\nEnergy minimization reached the maximum number"
                "of steps before the forces reached the requested"
                "precision Fmax < %g.\n", ftol);
    }
    else
    {
        sprintf(buffer,
                "\nEnergy minimization has stopped, but the forces have"
                "not converged to the requested precision Fmax < %g (which"
                "may not be possible for your system). It stopped"
                "because the algorithm tried to make a new step whose size"
                "was too small, or there was no change in the energy since"
                "last step. Either way, we regard the minimization as"
                "converged to within the available machine precision,"
                "given your starting configuration and EM parameters.\n%s%s",
                ftol,
                sizeof(real) < sizeof(double) ?
                "\nDouble precision normally gives you higher accuracy, but"
                "this is often not needed for preparing to run molecular"
                "dynamics.\n" :
                "",
                bConstrain ?
                "You might need to increase your constraint accuracy, or turn\n"
                "off constraints altogether (set constraints = none in mdp file)\n" :
                "");
    }
    fputs(wrap_lines(buffer, 78, 0, FALSE), fp);
}


static void print_converged(FILE *fp, const char *alg, real ftol,
                            gmx_large_int_t count, gmx_bool bDone, gmx_large_int_t nsteps,
                            real epot, real fmax, int nfmax, real fnorm)
{
    char buf[STEPSTRSIZE];

    if (bDone)
    {
        fprintf(fp, "\n%s converged to Fmax < %g in %s steps\n",
                alg, ftol, gmx_step_str(count, buf));
    }
    else if (count < nsteps)
    {
        fprintf(fp, "\n%s converged to machine precision in %s steps,\n"
                "but did not reach the requested Fmax < %g.\n",
                alg, gmx_step_str(count, buf), ftol);
    }
    else
    {
        fprintf(fp, "\n%s did not converge to Fmax < %g in %s steps.\n",
                alg, ftol, gmx_step_str(count, buf));
    }

#ifdef GMX_DOUBLE
    fprintf(fp, "Potential Energy  = %21.14e\n", epot);
    fprintf(fp, "Maximum force     = %21.14e on atom %d\n", fmax, nfmax+1);
    fprintf(fp, "Norm of force     = %21.14e\n", fnorm);
#else
    fprintf(fp, "Potential Energy  = %14.7e\n", epot);
    fprintf(fp, "Maximum force     = %14.7e on atom %d\n", fmax, nfmax+1);
    fprintf(fp, "Norm of force     = %14.7e\n", fnorm);
#endif
}

static void get_f_norm_max(t_commrec *cr,
                           t_grpopts *opts, t_mdatoms *mdatoms, rvec *f,
                           real *fnorm, real *fmax, int *a_fmax)
{
    double fnorm2, *sum;
    real   fmax2, fmax2_0, fam;
    int    la_max, a_max, start, end, i, m, gf;

    /* This routine finds the largest force and returns it.
     * On parallel machines the global max is taken.
     */
    fnorm2 = 0;
    fmax2  = 0;
    la_max = -1;
    gf     = 0;
    start  = mdatoms->start;
    end    = mdatoms->homenr + start;
    if (mdatoms->cFREEZE)
    {
        for (i = start; i < end; i++)
        {
            gf  = mdatoms->cFREEZE[i];
            fam = 0;
            for (m = 0; m < DIM; m++)
            {
                if (!opts->nFreeze[gf][m])
                {
                    fam += sqr(f[i][m]);
                }
            }
            fnorm2 += fam;
            if (fam > fmax2)
            {
                fmax2  = fam;
                la_max = i;
            }
        }
    }
    else
    {
        for (i = start; i < end; i++)
        {
            fam     = norm2(f[i]);
            fnorm2 += fam;
            if (fam > fmax2)
            {
                fmax2  = fam;
                la_max = i;
            }
        }
    }

    if (la_max >= 0 && DOMAINDECOMP(cr))
    {
        a_max = cr->dd->gatindex[la_max];
    }
    else
    {
        a_max = la_max;
    }
    if (PAR(cr))
    {
        snew(sum, 2*cr->nnodes+1);
        sum[2*cr->nodeid]   = fmax2;
        sum[2*cr->nodeid+1] = a_max;
        sum[2*cr->nnodes]   = fnorm2;
        gmx_sumd(2*cr->nnodes+1, sum, cr);
        fnorm2 = sum[2*cr->nnodes];
        /* Determine the global maximum */
        for (i = 0; i < cr->nnodes; i++)
        {
            if (sum[2*i] > fmax2)
            {
                fmax2 = sum[2*i];
                a_max = (int)(sum[2*i+1] + 0.5);
            }
        }
        sfree(sum);
    }

    if (fnorm)
    {
        *fnorm = sqrt(fnorm2);
    }
    if (fmax)
    {
        *fmax  = sqrt(fmax2);
    }
    if (a_fmax)
    {
        *a_fmax = a_max;
    }
}

static void get_state_f_norm_max(t_commrec *cr,
                                 t_grpopts *opts, t_mdatoms *mdatoms,
                                 em_state_t *ems)
{
    get_f_norm_max(cr, opts, mdatoms, ems->f, &ems->fnorm, &ems->fmax, &ems->a_fmax);
}

void init_em(FILE *fplog, const char *title,
             t_commrec *cr, t_inputrec *ir,
             t_state *state_global, gmx_mtop_t *top_global,
             em_state_t *ems, gmx_localtop_t **top,
             rvec **f, rvec **f_global,
             t_nrnb *nrnb, rvec mu_tot,
             t_forcerec *fr, gmx_enerdata_t **enerd,
             t_graph **graph, t_mdatoms *mdatoms, gmx_global_stat_t *gstat,
             gmx_vsite_t *vsite, gmx_constr_t constr,
             int nfile, const t_filenm fnm[],
             gmx_mdoutf_t **outf, t_mdebin **mdebin)
{
    int  start, homenr, i;
    real dvdlambda;

    if (fplog)
    {
        fprintf(fplog, "Initiating %s\n", title);
    }

    state_global->ngtc = 0;

    /* Initialize lambda variables */
    initialize_lambdas(fplog, ir, &(state_global->fep_state), state_global->lambda, NULL);

    init_nrnb(nrnb);

    if (DOMAINDECOMP(cr))
    {
        *top = dd_init_local_top(top_global);

        dd_init_local_state(cr->dd, state_global, &ems->s);

        *f = NULL;

        /* Distribute the charge groups over the nodes from the master node */
        dd_partition_system(fplog, ir->init_step, cr, TRUE, 1,
                            state_global, top_global, ir,
                            &ems->s, &ems->f, mdatoms, *top,
                            fr, vsite, NULL, constr,
                            nrnb, NULL, FALSE);
        dd_store_state(cr->dd, &ems->s);

        if (ir->nstfout)
        {
            snew(*f_global, top_global->natoms);
        }
        else
        {
            *f_global = NULL;
        }
        *graph = NULL;
    }
    else
    {
        snew(*f, top_global->natoms);

        /* Just copy the state */
        ems->s = *state_global;
        snew(ems->s.x, ems->s.nalloc);
        snew(ems->f, ems->s.nalloc);
        for (i = 0; i < state_global->natoms; i++)
        {
            copy_rvec(state_global->x[i], ems->s.x[i]);
        }
        copy_mat(state_global->box, ems->s.box);

        if (PAR(cr) && ir->eI != eiNM)
        {
            /* Initialize the particle decomposition and split the topology */
            *top = split_system(fplog, top_global, ir, cr);

            pd_cg_range(cr, &fr->cg0, &fr->hcg);
        }
        else
        {
            *top = gmx_mtop_generate_local_top(top_global, ir);
        }
        *f_global = *f;

        forcerec_set_excl_load(fr, *top, cr);

        init_bonded_thread_force_reduction(fr, &(*top)->idef);

        if (ir->ePBC != epbcNONE && !fr->bMolPBC)
        {
            *graph = mk_graph(fplog, &((*top)->idef), 0, top_global->natoms, FALSE, FALSE);
        }
        else
        {
            *graph = NULL;
        }

        if (PARTDECOMP(cr))
        {
            pd_at_range(cr, &start, &homenr);
            homenr -= start;
        }
        else
        {
            start  = 0;
            homenr = top_global->natoms;
        }
        atoms2md(top_global, ir, 0, NULL, start, homenr, mdatoms);
        update_mdatoms(mdatoms, state_global->lambda[efptFEP]);

        if (vsite)
        {
            set_vsite_top(vsite, *top, mdatoms, cr);
        }
    }

    if (constr)
    {
        if (ir->eConstrAlg == econtSHAKE &&
            gmx_mtop_ftype_count(top_global, F_CONSTR) > 0)
        {
            gmx_fatal(FARGS, "Can not do energy minimization with %s, use %s\n",
                      econstr_names[econtSHAKE], econstr_names[econtLINCS]);
        }

        if (!DOMAINDECOMP(cr))
        {
            set_constraints(constr, *top, ir, mdatoms, cr);
        }

        if (!ir->bContinuation)
        {
            /* Constrain the starting coordinates */
            dvdlambda = 0;
            constrain(PAR(cr) ? NULL : fplog, TRUE, TRUE, constr, &(*top)->idef,
                      ir, NULL, cr, -1, 0, mdatoms,
                      ems->s.x, ems->s.x, NULL, fr->bMolPBC, ems->s.box,
                      ems->s.lambda[efptFEP], &dvdlambda,
                      NULL, NULL, nrnb, econqCoord, FALSE, 0, 0);
        }
    }

    if (PAR(cr))
    {
        *gstat = global_stat_init(ir);
    }

    *outf = init_mdoutf(nfile, fnm, 0, cr, ir, NULL);

    snew(*enerd, 1);
    init_enerdata(top_global->groups.grps[egcENER].nr, ir->fepvals->n_lambda,
                  *enerd);

    if (mdebin != NULL)
    {
        /* Init bin for energy stuff */
        *mdebin = init_mdebin((*outf)->fp_ene, top_global, ir, NULL);
    }

    clear_rvec(mu_tot);
    calc_shifts(ems->s.box, fr->shift_vec);
}

static void finish_em(FILE *fplog, t_commrec *cr, gmx_mdoutf_t *outf,
                      gmx_runtime_t *runtime, gmx_wallcycle_t wcycle)
{
    if (!(cr->duty & DUTY_PME))
    {
        /* Tell the PME only node to finish */
        gmx_pme_send_finish(cr);
    }

    done_mdoutf(outf);

    em_time_end(fplog, cr, runtime, wcycle);
}

static void swap_em_state(em_state_t *ems1, em_state_t *ems2)
{
    em_state_t tmp;

    tmp   = *ems1;
    *ems1 = *ems2;
    *ems2 = tmp;
}

static void copy_em_coords(em_state_t *ems, t_state *state)
{
    int i;

    for (i = 0; (i < state->natoms); i++)
    {
        copy_rvec(ems->s.x[i], state->x[i]);
    }
}

static void write_em_traj(FILE *fplog, t_commrec *cr,
                          gmx_mdoutf_t *outf,
                          gmx_bool bX, gmx_bool bF, const char *confout,
                          gmx_mtop_t *top_global,
                          t_inputrec *ir, gmx_large_int_t step,
                          em_state_t *state,
                          t_state *state_global, rvec *f_global)
{
    int mdof_flags;

    if ((bX || bF || confout != NULL) && !DOMAINDECOMP(cr))
    {
        copy_em_coords(state, state_global);
        f_global = state->f;
    }

    mdof_flags = 0;
    if (bX)
    {
        mdof_flags |= MDOF_X;
    }
    if (bF)
    {
        mdof_flags |= MDOF_F;
    }
    write_traj(fplog, cr, outf, mdof_flags,
               top_global, step, (double)step,
               &state->s, state_global, state->f, f_global, NULL, NULL);

    if (confout != NULL && MASTER(cr))
    {
        if (ir->ePBC != epbcNONE && !ir->bPeriodicMols && DOMAINDECOMP(cr))
        {
            /* Make molecules whole only for confout writing */
            do_pbc_mtop(fplog, ir->ePBC, state_global->box, top_global,
                        state_global->x);
        }

        write_sto_conf_mtop(confout,
                            *top_global->name, top_global,
                            state_global->x, NULL, ir->ePBC, state_global->box);
    }
}

static void do_em_step(t_commrec *cr, t_inputrec *ir, t_mdatoms *md,
                       gmx_bool bMolPBC,
                       em_state_t *ems1, real a, rvec *f, em_state_t *ems2,
                       gmx_constr_t constr, gmx_localtop_t *top,
                       t_nrnb *nrnb, gmx_wallcycle_t wcycle,
                       gmx_large_int_t count)

{
    t_state *s1, *s2;
    int      i;
    int      start, end;
    rvec    *x1, *x2;
    real     dvdlambda;

    s1 = &ems1->s;
    s2 = &ems2->s;

    if (DOMAINDECOMP(cr) && s1->ddp_count != cr->dd->ddp_count)
    {
        gmx_incons("state mismatch in do_em_step");
    }

    s2->flags = s1->flags;

    if (s2->nalloc != s1->nalloc)
    {
        s2->nalloc = s1->nalloc;
        srenew(s2->x, s1->nalloc);
        srenew(ems2->f,  s1->nalloc);
        if (s2->flags & (1<<estCGP))
        {
            srenew(s2->cg_p,  s1->nalloc);
        }
    }

    s2->natoms = s1->natoms;
    copy_mat(s1->box, s2->box);
    /* Copy free energy state */
    for (i = 0; i < efptNR; i++)
    {
        s2->lambda[i] = s1->lambda[i];
    }
    copy_mat(s1->box, s2->box);

    start = md->start;
    end   = md->start + md->homenr;

    x1 = s1->x;
    x2 = s2->x;

#pragma omp parallel num_threads(gmx_omp_nthreads_get(emntUpdate))
    {
        int gf, i, m;

        gf = 0;
#pragma omp for schedule(static) nowait
        for (i = start; i < end; i++)
        {
            if (md->cFREEZE)
            {
                gf = md->cFREEZE[i];
            }
            for (m = 0; m < DIM; m++)
            {
                if (ir->opts.nFreeze[gf][m])
                {
                    x2[i][m] = x1[i][m];
                }
                else
                {
                    x2[i][m] = x1[i][m] + a*f[i][m];
                }
            }
        }

        if (s2->flags & (1<<estCGP))
        {
            /* Copy the CG p vector */
            x1 = s1->cg_p;
            x2 = s2->cg_p;
#pragma omp for schedule(static) nowait
            for (i = start; i < end; i++)
            {
                copy_rvec(x1[i], x2[i]);
            }
        }

        if (DOMAINDECOMP(cr))
        {
            s2->ddp_count = s1->ddp_count;
            if (s2->cg_gl_nalloc < s1->cg_gl_nalloc)
            {
#pragma omp barrier
                s2->cg_gl_nalloc = s1->cg_gl_nalloc;
                srenew(s2->cg_gl, s2->cg_gl_nalloc);
#pragma omp barrier
            }
            s2->ncg_gl = s1->ncg_gl;
#pragma omp for schedule(static) nowait
            for (i = 0; i < s2->ncg_gl; i++)
            {
                s2->cg_gl[i] = s1->cg_gl[i];
            }
            s2->ddp_count_cg_gl = s1->ddp_count_cg_gl;
        }
    }

    if (constr)
    {
        wallcycle_start(wcycle, ewcCONSTR);
        dvdlambda = 0;
        constrain(NULL, TRUE, TRUE, constr, &top->idef,
                  ir, NULL, cr, count, 0, md,
                  s1->x, s2->x, NULL, bMolPBC, s2->box,
                  s2->lambda[efptBONDED], &dvdlambda,
                  NULL, NULL, nrnb, econqCoord, FALSE, 0, 0);
        wallcycle_stop(wcycle, ewcCONSTR);
    }
}

static void em_dd_partition_system(FILE *fplog, int step, t_commrec *cr,
                                   gmx_mtop_t *top_global, t_inputrec *ir,
                                   em_state_t *ems, gmx_localtop_t *top,
                                   t_mdatoms *mdatoms, t_forcerec *fr,
                                   gmx_vsite_t *vsite, gmx_constr_t constr,
                                   t_nrnb *nrnb, gmx_wallcycle_t wcycle)
{
    /* Repartition the domain decomposition */
    wallcycle_start(wcycle, ewcDOMDEC);
    dd_partition_system(fplog, step, cr, FALSE, 1,
                        NULL, top_global, ir,
                        &ems->s, &ems->f,
                        mdatoms, top, fr, vsite, NULL, constr,
                        nrnb, wcycle, FALSE);
    dd_store_state(cr->dd, &ems->s);
    wallcycle_stop(wcycle, ewcDOMDEC);
}

static void evaluate_energy(FILE *fplog, gmx_bool bVerbose, t_commrec *cr,
                            t_state *state_global, gmx_mtop_t *top_global,
                            em_state_t *ems, gmx_localtop_t *top,
                            t_inputrec *inputrec,
                            t_nrnb *nrnb, gmx_wallcycle_t wcycle,
                            gmx_global_stat_t gstat,
                            gmx_vsite_t *vsite, gmx_constr_t constr,
                            t_fcdata *fcd,
                            t_graph *graph, t_mdatoms *mdatoms,
                            t_forcerec *fr, rvec mu_tot,
                            gmx_enerdata_t *enerd, tensor vir, tensor pres,
                            gmx_large_int_t count, gmx_bool bFirst)
{
    real     t;
    gmx_bool bNS;
    int      nabnsb;
    tensor   force_vir, shake_vir, ekin;
    real     dvdlambda, prescorr, enercorr, dvdlcorr;
    real     terminate = 0;

    /* Set the time to the initial time, the time does not change during EM */
    t = inputrec->init_t;

    if (bFirst ||
        (DOMAINDECOMP(cr) && ems->s.ddp_count < cr->dd->ddp_count))
    {
        /* This the first state or an old state used before the last ns */
        bNS = TRUE;
    }
    else
    {
        bNS = FALSE;
        if (inputrec->nstlist > 0)
        {
            bNS = TRUE;
        }
        else if (inputrec->nstlist == -1)
        {
            nabnsb = natoms_beyond_ns_buffer(inputrec, fr, &top->cgs, NULL, ems->s.x);
            if (PAR(cr))
            {
                gmx_sumi(1, &nabnsb, cr);
            }
            bNS = (nabnsb > 0);
        }
    }

    if (vsite)
    {
        construct_vsites(fplog, vsite, ems->s.x, nrnb, 1, NULL,
                         top->idef.iparams, top->idef.il,
                         fr->ePBC, fr->bMolPBC, graph, cr, ems->s.box);
    }

    if (DOMAINDECOMP(cr))
    {
        if (bNS)
        {
            /* Repartition the domain decomposition */
            em_dd_partition_system(fplog, count, cr, top_global, inputrec,
                                   ems, top, mdatoms, fr, vsite, constr,
                                   nrnb, wcycle);
        }
    }

    /* Calc force & energy on new trial position  */
    /* do_force always puts the charge groups in the box and shifts again
     * We do not unshift, so molecules are always whole in congrad.c
     */
    do_force(fplog, cr, inputrec,
             count, nrnb, wcycle, top, top_global, &top_global->groups,
             ems->s.box, ems->s.x, &ems->s.hist,
             ems->f, force_vir, mdatoms, enerd, fcd,
             ems->s.lambda, graph, fr, vsite, mu_tot, t, NULL, NULL, TRUE,
             GMX_FORCE_STATECHANGED | GMX_FORCE_ALLFORCES |
             GMX_FORCE_VIRIAL | GMX_FORCE_ENERGY |
             (bNS ? GMX_FORCE_NS | GMX_FORCE_DO_LR : 0));

    /* Clear the unused shake virial and pressure */
    clear_mat(shake_vir);
    clear_mat(pres);

    /* Communicate stuff when parallel */
    if (PAR(cr) && inputrec->eI != eiNM)
    {
        wallcycle_start(wcycle, ewcMoveE);

        global_stat(fplog, gstat, cr, enerd, force_vir, shake_vir, mu_tot,
                    inputrec, NULL, NULL, NULL, 1, &terminate,
                    top_global, &ems->s, FALSE,
                    CGLO_ENERGY |
                    CGLO_PRESSURE |
                    CGLO_CONSTRAINT |
                    CGLO_FIRSTITERATE);

        wallcycle_stop(wcycle, ewcMoveE);
    }

    /* Calculate long range corrections to pressure and energy */
    calc_dispcorr(fplog, inputrec, fr, count, top_global->natoms, ems->s.box, ems->s.lambda[efptVDW],
                  pres, force_vir, &prescorr, &enercorr, &dvdlcorr);
    enerd->term[F_DISPCORR] = enercorr;
    enerd->term[F_EPOT]    += enercorr;
    enerd->term[F_PRES]    += prescorr;
    enerd->term[F_DVDL]    += dvdlcorr;

    ems->epot = enerd->term[F_EPOT];

    if (constr)
    {
        /* Project out the constraint components of the force */
        wallcycle_start(wcycle, ewcCONSTR);
        dvdlambda = 0;
        constrain(NULL, FALSE, FALSE, constr, &top->idef,
                  inputrec, NULL, cr, count, 0, mdatoms,
                  ems->s.x, ems->f, ems->f, fr->bMolPBC, ems->s.box,
                  ems->s.lambda[efptBONDED], &dvdlambda,
                  NULL, &shake_vir, nrnb, econqForceDispl, FALSE, 0, 0);
        if (fr->bSepDVDL && fplog)
        {
            fprintf(fplog, sepdvdlformat, "Constraints", t, dvdlambda);
        }
        enerd->term[F_DVDL_BONDED] += dvdlambda;
        m_add(force_vir, shake_vir, vir);
        wallcycle_stop(wcycle, ewcCONSTR);
    }
    else
    {
        copy_mat(force_vir, vir);
    }

    clear_mat(ekin);
    enerd->term[F_PRES] =
        calc_pres(fr->ePBC, inputrec->nwall, ems->s.box, ekin, vir, pres);

    sum_dhdl(enerd, ems->s.lambda, inputrec->fepvals);

    if (EI_ENERGY_MINIMIZATION(inputrec->eI))
    {
        get_state_f_norm_max(cr, &(inputrec->opts), mdatoms, ems);
    }
}

static double reorder_partsum(t_commrec *cr, t_grpopts *opts, t_mdatoms *mdatoms,
                              gmx_mtop_t *mtop,
                              em_state_t *s_min, em_state_t *s_b)
{
    rvec          *fm, *fb, *fmg;
    t_block       *cgs_gl;
    int            ncg, *cg_gl, *index, c, cg, i, a0, a1, a, gf, m;
    double         partsum;
    unsigned char *grpnrFREEZE;

    if (debug)
    {
        fprintf(debug, "Doing reorder_partsum\n");
    }

    fm = s_min->f;
    fb = s_b->f;

    cgs_gl = dd_charge_groups_global(cr->dd);
    index  = cgs_gl->index;

    /* Collect fm in a global vector fmg.
     * This conflicts with the spirit of domain decomposition,
     * but to fully optimize this a much more complicated algorithm is required.
     */
    snew(fmg, mtop->natoms);

    ncg   = s_min->s.ncg_gl;
    cg_gl = s_min->s.cg_gl;
    i     = 0;
    for (c = 0; c < ncg; c++)
    {
        cg = cg_gl[c];
        a0 = index[cg];
        a1 = index[cg+1];
        for (a = a0; a < a1; a++)
        {
            copy_rvec(fm[i], fmg[a]);
            i++;
        }
    }
    gmx_sum(mtop->natoms*3, fmg[0], cr);

    /* Now we will determine the part of the sum for the cgs in state s_b */
    ncg         = s_b->s.ncg_gl;
    cg_gl       = s_b->s.cg_gl;
    partsum     = 0;
    i           = 0;
    gf          = 0;
    grpnrFREEZE = mtop->groups.grpnr[egcFREEZE];
    for (c = 0; c < ncg; c++)
    {
        cg = cg_gl[c];
        a0 = index[cg];
        a1 = index[cg+1];
        for (a = a0; a < a1; a++)
        {
            if (mdatoms->cFREEZE && grpnrFREEZE)
            {
                gf = grpnrFREEZE[i];
            }
            for (m = 0; m < DIM; m++)
            {
                if (!opts->nFreeze[gf][m])
                {
                    partsum += (fb[i][m] - fmg[a][m])*fb[i][m];
                }
            }
            i++;
        }
    }

    sfree(fmg);

    return partsum;
}

static real pr_beta(t_commrec *cr, t_grpopts *opts, t_mdatoms *mdatoms,
                    gmx_mtop_t *mtop,
                    em_state_t *s_min, em_state_t *s_b)
{
    rvec  *fm, *fb;
    double sum;
    int    gf, i, m;

    /* This is just the classical Polak-Ribiere calculation of beta;
     * it looks a bit complicated since we take freeze groups into account,
     * and might have to sum it in parallel runs.
     */

    if (!DOMAINDECOMP(cr) ||
        (s_min->s.ddp_count == cr->dd->ddp_count &&
         s_b->s.ddp_count   == cr->dd->ddp_count))
    {
        fm  = s_min->f;
        fb  = s_b->f;
        sum = 0;
        gf  = 0;
        /* This part of code can be incorrect with DD,
         * since the atom ordering in s_b and s_min might differ.
         */
        for (i = mdatoms->start; i < mdatoms->start+mdatoms->homenr; i++)
        {
            if (mdatoms->cFREEZE)
            {
                gf = mdatoms->cFREEZE[i];
            }
            for (m = 0; m < DIM; m++)
            {
                if (!opts->nFreeze[gf][m])
                {
                    sum += (fb[i][m] - fm[i][m])*fb[i][m];
                }
            }
        }
    }
    else
    {
        /* We need to reorder cgs while summing */
        sum = reorder_partsum(cr, opts, mdatoms, mtop, s_min, s_b);
    }
    if (PAR(cr))
    {
        gmx_sumd(1, &sum, cr);
    }

    return sum/sqr(s_min->fnorm);
}

double do_cg(FILE *fplog, t_commrec *cr,
             int nfile, const t_filenm fnm[],
             const output_env_t oenv, gmx_bool bVerbose, gmx_bool bCompact,
             int nstglobalcomm,
             gmx_vsite_t *vsite, gmx_constr_t constr,
             int stepout,
             t_inputrec *inputrec,
             gmx_mtop_t *top_global, t_fcdata *fcd,
             t_state *state_global,
             t_mdatoms *mdatoms,
             t_nrnb *nrnb, gmx_wallcycle_t wcycle,
             gmx_edsam_t ed,
             t_forcerec *fr,
             int repl_ex_nst, int repl_ex_nex, int repl_ex_seed,
             gmx_membed_t membed,
             real cpt_period, real max_hours,
             const char *deviceOptions,
             unsigned long Flags,
             gmx_runtime_t *runtime)
{
    const char       *CG = "Polak-Ribiere Conjugate Gradients";

    em_state_t       *s_min, *s_a, *s_b, *s_c;
    gmx_localtop_t   *top;
    gmx_enerdata_t   *enerd;
    rvec             *f;
    gmx_global_stat_t gstat;
    t_graph          *graph;
    rvec             *f_global, *p, *sf, *sfm;
    double            gpa, gpb, gpc, tmp, sum[2], minstep;
    real              fnormn;
    real              stepsize;
    real              a, b, c, beta = 0.0;
    real              epot_repl = 0;
    real              pnorm;
    t_mdebin         *mdebin;
    gmx_bool          converged, foundlower;
    rvec              mu_tot;
    gmx_bool          do_log = FALSE, do_ene = FALSE, do_x, do_f;
    tensor            vir, pres;
    int               number_steps, neval = 0, nstcg = inputrec->nstcgsteep;
    gmx_mdoutf_t     *outf;
    int               i, m, gf, step, nminstep;
    real              terminate = 0;

    step = 0;

    s_min = init_em_state();
    s_a   = init_em_state();
    s_b   = init_em_state();
    s_c   = init_em_state();

    /* Init em and store the local state in s_min */
    init_em(fplog, CG, cr, inputrec,
            state_global, top_global, s_min, &top, &f, &f_global,
            nrnb, mu_tot, fr, &enerd, &graph, mdatoms, &gstat, vsite, constr,
            nfile, fnm, &outf, &mdebin);

    /* Print to log file */
    print_em_start(fplog, cr, runtime, wcycle, CG);

    /* Max number of steps */
    number_steps = inputrec->nsteps;

    if (MASTER(cr))
    {
        sp_header(stderr, CG, inputrec->em_tol, number_steps);
    }
    if (fplog)
    {
        sp_header(fplog, CG, inputrec->em_tol, number_steps);
    }

    /* Call the force routine and some auxiliary (neighboursearching etc.) */
    /* do_force always puts the charge groups in the box and shifts again
     * We do not unshift, so molecules are always whole in congrad.c
     */
    evaluate_energy(fplog, bVerbose, cr,
                    state_global, top_global, s_min, top,
                    inputrec, nrnb, wcycle, gstat,
                    vsite, constr, fcd, graph, mdatoms, fr,
                    mu_tot, enerd, vir, pres, -1, TRUE);
    where();

    if (MASTER(cr))
    {
        /* Copy stuff to the energy bin for easy printing etc. */
        upd_mdebin(mdebin, FALSE, FALSE, (double)step,
                   mdatoms->tmass, enerd, &s_min->s, inputrec->fepvals, inputrec->expandedvals, s_min->s.box,
                   NULL, NULL, vir, pres, NULL, mu_tot, constr);

        print_ebin_header(fplog, step, step, s_min->s.lambda[efptFEP]);
        print_ebin(outf->fp_ene, TRUE, FALSE, FALSE, fplog, step, step, eprNORMAL,
                   TRUE, mdebin, fcd, &(top_global->groups), &(inputrec->opts));
    }
    where();

    /* Estimate/guess the initial stepsize */
    stepsize = inputrec->em_stepsize/s_min->fnorm;

    if (MASTER(cr))
    {
        fprintf(stderr, "   F-max             = %12.5e on atom %d\n",
                s_min->fmax, s_min->a_fmax+1);
        fprintf(stderr, "   F-Norm            = %12.5e\n",
                s_min->fnorm/sqrt(state_global->natoms));
        fprintf(stderr, "\n");
        /* and copy to the log file too... */
        fprintf(fplog, "   F-max             = %12.5e on atom %d\n",
                s_min->fmax, s_min->a_fmax+1);
        fprintf(fplog, "   F-Norm            = %12.5e\n",
                s_min->fnorm/sqrt(state_global->natoms));
        fprintf(fplog, "\n");
    }
    /* Start the loop over CG steps.
     * Each successful step is counted, and we continue until
     * we either converge or reach the max number of steps.
     */
    converged = FALSE;
    for (step = 0; (number_steps < 0 || (number_steps >= 0 && step <= number_steps)) && !converged; step++)
    {

        /* start taking steps in a new direction
         * First time we enter the routine, beta=0, and the direction is
         * simply the negative gradient.
         */

        /* Calculate the new direction in p, and the gradient in this direction, gpa */
        p   = s_min->s.cg_p;
        sf  = s_min->f;
        gpa = 0;
        gf  = 0;
        for (i = mdatoms->start; i < mdatoms->start+mdatoms->homenr; i++)
        {
            if (mdatoms->cFREEZE)
            {
                gf = mdatoms->cFREEZE[i];
            }
            for (m = 0; m < DIM; m++)
            {
                if (!inputrec->opts.nFreeze[gf][m])
                {
                    p[i][m] = sf[i][m] + beta*p[i][m];
                    gpa    -= p[i][m]*sf[i][m];
                    /* f is negative gradient, thus the sign */
                }
                else
                {
                    p[i][m] = 0;
                }
            }
        }

        /* Sum the gradient along the line across CPUs */
        if (PAR(cr))
        {
            gmx_sumd(1, &gpa, cr);
        }

        /* Calculate the norm of the search vector */
        get_f_norm_max(cr, &(inputrec->opts), mdatoms, p, &pnorm, NULL, NULL);

        /* Just in case stepsize reaches zero due to numerical precision... */
        if (stepsize <= 0)
        {
            stepsize = inputrec->em_stepsize/pnorm;
        }

        /*
         * Double check the value of the derivative in the search direction.
         * If it is positive it must be due to the old information in the
         * CG formula, so just remove that and start over with beta=0.
         * This corresponds to a steepest descent step.
         */
        if (gpa > 0)
        {
            beta = 0;
            step--;   /* Don't count this step since we are restarting */
            continue; /* Go back to the beginning of the big for-loop */
        }

        /* Calculate minimum allowed stepsize, before the average (norm)
         * relative change in coordinate is smaller than precision
         */
        minstep = 0;
        for (i = mdatoms->start; i < mdatoms->start+mdatoms->homenr; i++)
        {
            for (m = 0; m < DIM; m++)
            {
                tmp = fabs(s_min->s.x[i][m]);
                if (tmp < 1.0)
                {
                    tmp = 1.0;
                }
                tmp      = p[i][m]/tmp;
                minstep += tmp*tmp;
            }
        }
        /* Add up from all CPUs */
        if (PAR(cr))
        {
            gmx_sumd(1, &minstep, cr);
        }

        minstep = GMX_REAL_EPS/sqrt(minstep/(3*state_global->natoms));

        if (stepsize < minstep)
        {
            converged = TRUE;
            break;
        }

        /* Write coordinates if necessary */
        do_x = do_per_step(step, inputrec->nstxout);
        do_f = do_per_step(step, inputrec->nstfout);

        write_em_traj(fplog, cr, outf, do_x, do_f, NULL,
                      top_global, inputrec, step,
                      s_min, state_global, f_global);

        /* Take a step downhill.
         * In theory, we should minimize the function along this direction.
         * That is quite possible, but it turns out to take 5-10 function evaluations
         * for each line. However, we dont really need to find the exact minimum -
         * it is much better to start a new CG step in a modified direction as soon
         * as we are close to it. This will save a lot of energy evaluations.
         *
         * In practice, we just try to take a single step.
         * If it worked (i.e. lowered the energy), we increase the stepsize but
         * the continue straight to the next CG step without trying to find any minimum.
         * If it didn't work (higher energy), there must be a minimum somewhere between
         * the old position and the new one.
         *
         * Due to the finite numerical accuracy, it turns out that it is a good idea
         * to even accept a SMALL increase in energy, if the derivative is still downhill.
         * This leads to lower final energies in the tests I've done. / Erik
         */
        s_a->epot = s_min->epot;
        a         = 0.0;
        c         = a + stepsize; /* reference position along line is zero */

        if (DOMAINDECOMP(cr) && s_min->s.ddp_count < cr->dd->ddp_count)
        {
            em_dd_partition_system(fplog, step, cr, top_global, inputrec,
                                   s_min, top, mdatoms, fr, vsite, constr,
                                   nrnb, wcycle);
        }

        /* Take a trial step (new coords in s_c) */
        do_em_step(cr, inputrec, mdatoms, fr->bMolPBC, s_min, c, s_min->s.cg_p, s_c,
                   constr, top, nrnb, wcycle, -1);

        neval++;
        /* Calculate energy for the trial step */
        evaluate_energy(fplog, bVerbose, cr,
                        state_global, top_global, s_c, top,
                        inputrec, nrnb, wcycle, gstat,
                        vsite, constr, fcd, graph, mdatoms, fr,
                        mu_tot, enerd, vir, pres, -1, FALSE);

        /* Calc derivative along line */
        p   = s_c->s.cg_p;
        sf  = s_c->f;
        gpc = 0;
        for (i = mdatoms->start; i < mdatoms->start+mdatoms->homenr; i++)
        {
            for (m = 0; m < DIM; m++)
            {
                gpc -= p[i][m]*sf[i][m]; /* f is negative gradient, thus the sign */
            }
        }
        /* Sum the gradient along the line across CPUs */
        if (PAR(cr))
        {
            gmx_sumd(1, &gpc, cr);
        }

        /* This is the max amount of increase in energy we tolerate */
        tmp = sqrt(GMX_REAL_EPS)*fabs(s_a->epot);

        /* Accept the step if the energy is lower, or if it is not significantly higher
         * and the line derivative is still negative.
         */
        if (s_c->epot < s_a->epot || (gpc < 0 && s_c->epot < (s_a->epot + tmp)))
        {
            foundlower = TRUE;
            /* Great, we found a better energy. Increase step for next iteration
             * if we are still going down, decrease it otherwise
             */
            if (gpc < 0)
            {
                stepsize *= 1.618034; /* The golden section */
            }
            else
            {
                stepsize *= 0.618034; /* 1/golden section */
            }
        }
        else
        {
            /* New energy is the same or higher. We will have to do some work
             * to find a smaller value in the interval. Take smaller step next time!
             */
            foundlower = FALSE;
            stepsize  *= 0.618034;
        }


        /* OK, if we didn't find a lower value we will have to locate one now - there must
         * be one in the interval [a=0,c].
         * The same thing is valid here, though: Don't spend dozens of iterations to find
         * the line minimum. We try to interpolate based on the derivative at the endpoints,
         * and only continue until we find a lower value. In most cases this means 1-2 iterations.
         *
         * I also have a safeguard for potentially really patological functions so we never
         * take more than 20 steps before we give up ...
         *
         * If we already found a lower value we just skip this step and continue to the update.
         */
        if (!foundlower)
        {
            nminstep = 0;

            do
            {
                /* Select a new trial point.
                 * If the derivatives at points a & c have different sign we interpolate to zero,
                 * otherwise just do a bisection.
                 */
                if (gpa < 0 && gpc > 0)
                {
                    b = a + gpa*(a-c)/(gpc-gpa);
                }
                else
                {
                    b = 0.5*(a+c);
                }

                /* safeguard if interpolation close to machine accuracy causes errors:
                 * never go outside the interval
                 */
                if (b <= a || b >= c)
                {
                    b = 0.5*(a+c);
                }

                if (DOMAINDECOMP(cr) && s_min->s.ddp_count != cr->dd->ddp_count)
                {
                    /* Reload the old state */
                    em_dd_partition_system(fplog, -1, cr, top_global, inputrec,
                                           s_min, top, mdatoms, fr, vsite, constr,
                                           nrnb, wcycle);
                }

                /* Take a trial step to this new point - new coords in s_b */
                do_em_step(cr, inputrec, mdatoms, fr->bMolPBC, s_min, b, s_min->s.cg_p, s_b,
                           constr, top, nrnb, wcycle, -1);

                neval++;
                /* Calculate energy for the trial step */
                evaluate_energy(fplog, bVerbose, cr,
                                state_global, top_global, s_b, top,
                                inputrec, nrnb, wcycle, gstat,
                                vsite, constr, fcd, graph, mdatoms, fr,
                                mu_tot, enerd, vir, pres, -1, FALSE);

                /* p does not change within a step, but since the domain decomposition
                 * might change, we have to use cg_p of s_b here.
                 */
                p   = s_b->s.cg_p;
                sf  = s_b->f;
                gpb = 0;
                for (i = mdatoms->start; i < mdatoms->start+mdatoms->homenr; i++)
                {
                    for (m = 0; m < DIM; m++)
                    {
                        gpb -= p[i][m]*sf[i][m]; /* f is negative gradient, thus the sign */
                    }
                }
                /* Sum the gradient along the line across CPUs */
                if (PAR(cr))
                {
                    gmx_sumd(1, &gpb, cr);
                }

                if (debug)
                {
                    fprintf(debug, "CGE: EpotA %f EpotB %f EpotC %f gpb %f\n",
                            s_a->epot, s_b->epot, s_c->epot, gpb);
                }

                epot_repl = s_b->epot;

                /* Keep one of the intervals based on the value of the derivative at the new point */
                if (gpb > 0)
                {
                    /* Replace c endpoint with b */
                    swap_em_state(s_b, s_c);
                    c   = b;
                    gpc = gpb;
                }
                else
                {
                    /* Replace a endpoint with b */
                    swap_em_state(s_b, s_a);
                    a   = b;
                    gpa = gpb;
                }

                /*
                 * Stop search as soon as we find a value smaller than the endpoints.
                 * Never run more than 20 steps, no matter what.
                 */
                nminstep++;
            }
            while ((epot_repl > s_a->epot || epot_repl > s_c->epot) &&
                   (nminstep < 20));

            if (fabs(epot_repl - s_min->epot) < fabs(s_min->epot)*GMX_REAL_EPS ||
                nminstep >= 20)
            {
                /* OK. We couldn't find a significantly lower energy.
                 * If beta==0 this was steepest descent, and then we give up.
                 * If not, set beta=0 and restart with steepest descent before quitting.
                 */
                if (beta == 0.0)
                {
                    /* Converged */
                    converged = TRUE;
                    break;
                }
                else
                {
                    /* Reset memory before giving up */
                    beta = 0.0;
                    continue;
                }
            }

            /* Select min energy state of A & C, put the best in B.
             */
            if (s_c->epot < s_a->epot)
            {
                if (debug)
                {
                    fprintf(debug, "CGE: C (%f) is lower than A (%f), moving C to B\n",
                            s_c->epot, s_a->epot);
                }
                swap_em_state(s_b, s_c);
                gpb = gpc;
                b   = c;
            }
            else
            {
                if (debug)
                {
                    fprintf(debug, "CGE: A (%f) is lower than C (%f), moving A to B\n",
                            s_a->epot, s_c->epot);
                }
                swap_em_state(s_b, s_a);
                gpb = gpa;
                b   = a;
            }

        }
        else
        {
            if (debug)
            {
                fprintf(debug, "CGE: Found a lower energy %f, moving C to B\n",
                        s_c->epot);
            }
            swap_em_state(s_b, s_c);
            gpb = gpc;
            b   = c;
        }

        /* new search direction */
        /* beta = 0 means forget all memory and restart with steepest descents. */
        if (nstcg && ((step % nstcg) == 0))
        {
            beta = 0.0;
        }
        else
        {
            /* s_min->fnorm cannot be zero, because then we would have converged
             * and broken out.
             */

            /* Polak-Ribiere update.
             * Change to fnorm2/fnorm2_old for Fletcher-Reeves
             */
            beta = pr_beta(cr, &inputrec->opts, mdatoms, top_global, s_min, s_b);
        }
        /* Limit beta to prevent oscillations */
        if (fabs(beta) > 5.0)
        {
            beta = 0.0;
        }


        /* update positions */
        swap_em_state(s_min, s_b);
        gpa = gpb;

        /* Print it if necessary */
        if (MASTER(cr))
        {
            if (bVerbose)
            {
                fprintf(stderr, "\rStep %d, Epot=%12.6e, Fnorm=%9.3e, Fmax=%9.3e (atom %d)\n",
                        step, s_min->epot, s_min->fnorm/sqrt(state_global->natoms),
                        s_min->fmax, s_min->a_fmax+1);
            }
            /* Store the new (lower) energies */
            upd_mdebin(mdebin, FALSE, FALSE, (double)step,
                       mdatoms->tmass, enerd, &s_min->s, inputrec->fepvals, inputrec->expandedvals, s_min->s.box,
                       NULL, NULL, vir, pres, NULL, mu_tot, constr);

            do_log = do_per_step(step, inputrec->nstlog);
            do_ene = do_per_step(step, inputrec->nstenergy);
            if (do_log)
            {
                print_ebin_header(fplog, step, step, s_min->s.lambda[efptFEP]);
            }
            print_ebin(outf->fp_ene, do_ene, FALSE, FALSE,
                       do_log ? fplog : NULL, step, step, eprNORMAL,
                       TRUE, mdebin, fcd, &(top_global->groups), &(inputrec->opts));
        }

        /* Stop when the maximum force lies below tolerance.
         * If we have reached machine precision, converged is already set to true.
         */
        converged = converged || (s_min->fmax < inputrec->em_tol);

    } /* End of the loop */

    if (converged)
    {
        step--; /* we never took that last step in this case */

    }
    if (s_min->fmax > inputrec->em_tol)
    {
        if (MASTER(cr))
        {
            warn_step(stderr, inputrec->em_tol, step-1 == number_steps, FALSE);
            warn_step(fplog, inputrec->em_tol, step-1 == number_steps, FALSE);
        }
        converged = FALSE;
    }

    if (MASTER(cr))
    {
        /* If we printed energy and/or logfile last step (which was the last step)
         * we don't have to do it again, but otherwise print the final values.
         */
        if (!do_log)
        {
            /* Write final value to log since we didn't do anything the last step */
            print_ebin_header(fplog, step, step, s_min->s.lambda[efptFEP]);
        }
        if (!do_ene || !do_log)
        {
            /* Write final energy file entries */
            print_ebin(outf->fp_ene, !do_ene, FALSE, FALSE,
                       !do_log ? fplog : NULL, step, step, eprNORMAL,
                       TRUE, mdebin, fcd, &(top_global->groups), &(inputrec->opts));
        }
    }

    /* Print some stuff... */
    if (MASTER(cr))
    {
        fprintf(stderr, "\nwriting lowest energy coordinates.\n");
    }

    /* IMPORTANT!
     * For accurate normal mode calculation it is imperative that we
     * store the last conformation into the full precision binary trajectory.
     *
     * However, we should only do it if we did NOT already write this step
     * above (which we did if do_x or do_f was true).
     */
    do_x = !do_per_step(step, inputrec->nstxout);
    do_f = (inputrec->nstfout > 0 && !do_per_step(step, inputrec->nstfout));

    write_em_traj(fplog, cr, outf, do_x, do_f, ftp2fn(efSTO, nfile, fnm),
                  top_global, inputrec, step,
                  s_min, state_global, f_global);

    fnormn = s_min->fnorm/sqrt(state_global->natoms);

    if (MASTER(cr))
    {
        print_converged(stderr, CG, inputrec->em_tol, step, converged, number_steps,
                        s_min->epot, s_min->fmax, s_min->a_fmax, fnormn);
        print_converged(fplog, CG, inputrec->em_tol, step, converged, number_steps,
                        s_min->epot, s_min->fmax, s_min->a_fmax, fnormn);

        fprintf(fplog, "\nPerformed %d energy evaluations in total.\n", neval);
    }

    finish_em(fplog, cr, outf, runtime, wcycle);

    /* To print the actual number of steps we needed somewhere */
    runtime->nsteps_done = step;

    return 0;
} /* That's all folks */


double do_lbfgs(FILE *fplog, t_commrec *cr,
                int nfile, const t_filenm fnm[],
                const output_env_t oenv, gmx_bool bVerbose, gmx_bool bCompact,
                int nstglobalcomm,
                gmx_vsite_t *vsite, gmx_constr_t constr,
                int stepout,
                t_inputrec *inputrec,
                gmx_mtop_t *top_global, t_fcdata *fcd,
                t_state *state,
                t_mdatoms *mdatoms,
                t_nrnb *nrnb, gmx_wallcycle_t wcycle,
                gmx_edsam_t ed,
                t_forcerec *fr,
                int repl_ex_nst, int repl_ex_nex, int repl_ex_seed,
                gmx_membed_t membed,
                real cpt_period, real max_hours,
                const char *deviceOptions,
                unsigned long Flags,
                gmx_runtime_t *runtime)
{
    static const char *LBFGS = "Low-Memory BFGS Minimizer";
    em_state_t         ems;
    gmx_localtop_t    *top;
    gmx_enerdata_t    *enerd;
    rvec              *f;
    gmx_global_stat_t  gstat;
    t_graph           *graph;
    rvec              *f_global;
    int                ncorr, nmaxcorr, point, cp, neval, nminstep;
    double             stepsize, gpa, gpb, gpc, tmp, minstep;
    real              *rho, *alpha, *ff, *xx, *p, *s, *lastx, *lastf, **dx, **dg;
    real              *xa, *xb, *xc, *fa, *fb, *fc, *xtmp, *ftmp;
    real               a, b, c, maxdelta, delta;
    real               diag, Epot0, Epot, EpotA, EpotB, EpotC;
    real               dgdx, dgdg, sq, yr, beta;
    t_mdebin          *mdebin;
    gmx_bool           converged, first;
    rvec               mu_tot;
    real               fnorm, fmax;
    gmx_bool           do_log, do_ene, do_x, do_f, foundlower, *frozen;
    tensor             vir, pres;
    int                start, end, number_steps;
    gmx_mdoutf_t      *outf;
    int                i, k, m, n, nfmax, gf, step;
    int                mdof_flags;
    /* not used */
    real               terminate;

    if (PAR(cr))
    {
        gmx_fatal(FARGS, "Cannot do parallel L-BFGS Minimization - yet.\n");
    }

    if (NULL != constr)
    {
        gmx_fatal(FARGS, "The combination of constraints and L-BFGS minimization is not implemented. Either do not use constraints, or use another minimizer (e.g. steepest descent).");
    }

    n        = 3*state->natoms;
    nmaxcorr = inputrec->nbfgscorr;

    /* Allocate memory */
    /* Use pointers to real so we dont have to loop over both atoms and
     * dimensions all the time...
     * x/f are allocated as rvec *, so make new x0/f0 pointers-to-real
     * that point to the same memory.
     */
    snew(xa, n);
    snew(xb, n);
    snew(xc, n);
    snew(fa, n);
    snew(fb, n);
    snew(fc, n);
    snew(frozen, n);

    snew(p, n);
    snew(lastx, n);
    snew(lastf, n);
    snew(rho, nmaxcorr);
    snew(alpha, nmaxcorr);

    snew(dx, nmaxcorr);
    for (i = 0; i < nmaxcorr; i++)
    {
        snew(dx[i], n);
    }

    snew(dg, nmaxcorr);
    for (i = 0; i < nmaxcorr; i++)
    {
        snew(dg[i], n);
    }

    step  = 0;
    neval = 0;

    /* Init em */
    init_em(fplog, LBFGS, cr, inputrec,
            state, top_global, &ems, &top, &f, &f_global,
            nrnb, mu_tot, fr, &enerd, &graph, mdatoms, &gstat, vsite, constr,
            nfile, fnm, &outf, &mdebin);
    /* Do_lbfgs is not completely updated like do_steep and do_cg,
     * so we free some memory again.
     */
    sfree(ems.s.x);
    sfree(ems.f);

    xx = (real *)state->x;
    ff = (real *)f;

    start = mdatoms->start;
    end   = mdatoms->homenr + start;

    /* Print to log file */
    print_em_start(fplog, cr, runtime, wcycle, LBFGS);

    do_log = do_ene = do_x = do_f = TRUE;

    /* Max number of steps */
    number_steps = inputrec->nsteps;

    /* Create a 3*natoms index to tell whether each degree of freedom is frozen */
    gf = 0;
    for (i = start; i < end; i++)
    {
        if (mdatoms->cFREEZE)
        {
            gf = mdatoms->cFREEZE[i];
        }
        for (m = 0; m < DIM; m++)
        {
            frozen[3*i+m] = inputrec->opts.nFreeze[gf][m];
        }
    }
    if (MASTER(cr))
    {
        sp_header(stderr, LBFGS, inputrec->em_tol, number_steps);
    }
    if (fplog)
    {
        sp_header(fplog, LBFGS, inputrec->em_tol, number_steps);
    }

    if (vsite)
    {
        construct_vsites(fplog, vsite, state->x, nrnb, 1, NULL,
                         top->idef.iparams, top->idef.il,
                         fr->ePBC, fr->bMolPBC, graph, cr, state->box);
    }

    /* Call the force routine and some auxiliary (neighboursearching etc.) */
    /* do_force always puts the charge groups in the box and shifts again
     * We do not unshift, so molecules are always whole
     */
    neval++;
    ems.s.x = state->x;
    ems.f   = f;
    evaluate_energy(fplog, bVerbose, cr,
                    state, top_global, &ems, top,
                    inputrec, nrnb, wcycle, gstat,
                    vsite, constr, fcd, graph, mdatoms, fr,
                    mu_tot, enerd, vir, pres, -1, TRUE);
    where();

    if (MASTER(cr))
    {
        /* Copy stuff to the energy bin for easy printing etc. */
        upd_mdebin(mdebin, FALSE, FALSE, (double)step,
                   mdatoms->tmass, enerd, state, inputrec->fepvals, inputrec->expandedvals, state->box,
                   NULL, NULL, vir, pres, NULL, mu_tot, constr);

        print_ebin_header(fplog, step, step, state->lambda[efptFEP]);
        print_ebin(outf->fp_ene, TRUE, FALSE, FALSE, fplog, step, step, eprNORMAL,
                   TRUE, mdebin, fcd, &(top_global->groups), &(inputrec->opts));
    }
    where();

    /* This is the starting energy */
    Epot = enerd->term[F_EPOT];

    fnorm = ems.fnorm;
    fmax  = ems.fmax;
    nfmax = ems.a_fmax;

    /* Set the initial step.
     * since it will be multiplied by the non-normalized search direction
     * vector (force vector the first time), we scale it by the
     * norm of the force.
     */

    if (MASTER(cr))
    {
        fprintf(stderr, "Using %d BFGS correction steps.\n\n", nmaxcorr);
        fprintf(stderr, "   F-max             = %12.5e on atom %d\n", fmax, nfmax+1);
        fprintf(stderr, "   F-Norm            = %12.5e\n", fnorm/sqrt(state->natoms));
        fprintf(stderr, "\n");
        /* and copy to the log file too... */
        fprintf(fplog, "Using %d BFGS correction steps.\n\n", nmaxcorr);
        fprintf(fplog, "   F-max             = %12.5e on atom %d\n", fmax, nfmax+1);
        fprintf(fplog, "   F-Norm            = %12.5e\n", fnorm/sqrt(state->natoms));
        fprintf(fplog, "\n");
    }

    point = 0;
    for (i = 0; i < n; i++)
    {
        if (!frozen[i])
        {
            dx[point][i] = ff[i]; /* Initial search direction */
        }
        else
        {
            dx[point][i] = 0;
        }
    }

    stepsize  = 1.0/fnorm;
    converged = FALSE;

    /* Start the loop over BFGS steps.
     * Each successful step is counted, and we continue until
     * we either converge or reach the max number of steps.
     */

    ncorr = 0;

    /* Set the gradient from the force */
    converged = FALSE;
    for (step = 0; (number_steps < 0 || (number_steps >= 0 && step <= number_steps)) && !converged; step++)
    {

        /* Write coordinates if necessary */
        do_x = do_per_step(step, inputrec->nstxout);
        do_f = do_per_step(step, inputrec->nstfout);

        mdof_flags = 0;
        if (do_x)
        {
            mdof_flags |= MDOF_X;
        }

        if (do_f)
        {
            mdof_flags |= MDOF_F;
        }

        write_traj(fplog, cr, outf, mdof_flags,
                   top_global, step, (real)step, state, state, f, f, NULL, NULL);

        /* Do the linesearching in the direction dx[point][0..(n-1)] */

        /* pointer to current direction - point=0 first time here */
        s = dx[point];

        /* calculate line gradient */
        for (gpa = 0, i = 0; i < n; i++)
        {
            gpa -= s[i]*ff[i];
        }

        /* Calculate minimum allowed stepsize, before the average (norm)
         * relative change in coordinate is smaller than precision
         */
        for (minstep = 0, i = 0; i < n; i++)
        {
            tmp = fabs(xx[i]);
            if (tmp < 1.0)
            {
                tmp = 1.0;
            }
            tmp      = s[i]/tmp;
            minstep += tmp*tmp;
        }
        minstep = GMX_REAL_EPS/sqrt(minstep/n);

        if (stepsize < minstep)
        {
            converged = TRUE;
            break;
        }

        /* Store old forces and coordinates */
        for (i = 0; i < n; i++)
        {
            lastx[i] = xx[i];
            lastf[i] = ff[i];
        }
        Epot0 = Epot;

        first = TRUE;

        for (i = 0; i < n; i++)
        {
            xa[i] = xx[i];
        }

        /* Take a step downhill.
         * In theory, we should minimize the function along this direction.
         * That is quite possible, but it turns out to take 5-10 function evaluations
         * for each line. However, we dont really need to find the exact minimum -
         * it is much better to start a new BFGS step in a modified direction as soon
         * as we are close to it. This will save a lot of energy evaluations.
         *
         * In practice, we just try to take a single step.
         * If it worked (i.e. lowered the energy), we increase the stepsize but
         * the continue straight to the next BFGS step without trying to find any minimum.
         * If it didn't work (higher energy), there must be a minimum somewhere between
         * the old position and the new one.
         *
         * Due to the finite numerical accuracy, it turns out that it is a good idea
         * to even accept a SMALL increase in energy, if the derivative is still downhill.
         * This leads to lower final energies in the tests I've done. / Erik
         */
        foundlower = FALSE;
        EpotA      = Epot0;
        a          = 0.0;
        c          = a + stepsize; /* reference position along line is zero */

        /* Check stepsize first. We do not allow displacements
         * larger than emstep.
         */
        do
        {
            c        = a + stepsize;
            maxdelta = 0;
            for (i = 0; i < n; i++)
            {
                delta = c*s[i];
                if (delta > maxdelta)
                {
                    maxdelta = delta;
                }
            }
            if (maxdelta > inputrec->em_stepsize)
            {
                stepsize *= 0.1;
            }
        }
        while (maxdelta > inputrec->em_stepsize);

        /* Take a trial step */
        for (i = 0; i < n; i++)
        {
            xc[i] = lastx[i] + c*s[i];
        }

        neval++;
        /* Calculate energy for the trial step */
        ems.s.x = (rvec *)xc;
        ems.f   = (rvec *)fc;
        evaluate_energy(fplog, bVerbose, cr,
                        state, top_global, &ems, top,
                        inputrec, nrnb, wcycle, gstat,
                        vsite, constr, fcd, graph, mdatoms, fr,
                        mu_tot, enerd, vir, pres, step, FALSE);
        EpotC = ems.epot;

        /* Calc derivative along line */
        for (gpc = 0, i = 0; i < n; i++)
        {
            gpc -= s[i]*fc[i]; /* f is negative gradient, thus the sign */
        }
        /* Sum the gradient along the line across CPUs */
        if (PAR(cr))
        {
            gmx_sumd(1, &gpc, cr);
        }

        /* This is the max amount of increase in energy we tolerate */
        tmp = sqrt(GMX_REAL_EPS)*fabs(EpotA);

        /* Accept the step if the energy is lower, or if it is not significantly higher
         * and the line derivative is still negative.
         */
        if (EpotC < EpotA || (gpc < 0 && EpotC < (EpotA+tmp)))
        {
            foundlower = TRUE;
            /* Great, we found a better energy. Increase step for next iteration
             * if we are still going down, decrease it otherwise
             */
            if (gpc < 0)
            {
                stepsize *= 1.618034; /* The golden section */
            }
            else
            {
                stepsize *= 0.618034; /* 1/golden section */
            }
        }
        else
        {
            /* New energy is the same or higher. We will have to do some work
             * to find a smaller value in the interval. Take smaller step next time!
             */
            foundlower = FALSE;
            stepsize  *= 0.618034;
        }

        /* OK, if we didn't find a lower value we will have to locate one now - there must
         * be one in the interval [a=0,c].
         * The same thing is valid here, though: Don't spend dozens of iterations to find
         * the line minimum. We try to interpolate based on the derivative at the endpoints,
         * and only continue until we find a lower value. In most cases this means 1-2 iterations.
         *
         * I also have a safeguard for potentially really patological functions so we never
         * take more than 20 steps before we give up ...
         *
         * If we already found a lower value we just skip this step and continue to the update.
         */

        if (!foundlower)
        {

            nminstep = 0;
            do
            {
                /* Select a new trial point.
                 * If the derivatives at points a & c have different sign we interpolate to zero,
                 * otherwise just do a bisection.
                 */

                if (gpa < 0 && gpc > 0)
                {
                    b = a + gpa*(a-c)/(gpc-gpa);
                }
                else
                {
                    b = 0.5*(a+c);
                }

                /* safeguard if interpolation close to machine accuracy causes errors:
                 * never go outside the interval
                 */
                if (b <= a || b >= c)
                {
                    b = 0.5*(a+c);
                }

                /* Take a trial step */
                for (i = 0; i < n; i++)
                {
                    xb[i] = lastx[i] + b*s[i];
                }

                neval++;
                /* Calculate energy for the trial step */
                ems.s.x = (rvec *)xb;
                ems.f   = (rvec *)fb;
                evaluate_energy(fplog, bVerbose, cr,
                                state, top_global, &ems, top,
                                inputrec, nrnb, wcycle, gstat,
                                vsite, constr, fcd, graph, mdatoms, fr,
                                mu_tot, enerd, vir, pres, step, FALSE);
                EpotB = ems.epot;

                fnorm = ems.fnorm;

                for (gpb = 0, i = 0; i < n; i++)
                {
                    gpb -= s[i]*fb[i]; /* f is negative gradient, thus the sign */

                }
                /* Sum the gradient along the line across CPUs */
                if (PAR(cr))
                {
                    gmx_sumd(1, &gpb, cr);
                }

                /* Keep one of the intervals based on the value of the derivative at the new point */
                if (gpb > 0)
                {
                    /* Replace c endpoint with b */
                    EpotC = EpotB;
                    c     = b;
                    gpc   = gpb;
                    /* swap coord pointers b/c */
                    xtmp = xb;
                    ftmp = fb;
                    xb   = xc;
                    fb   = fc;
                    xc   = xtmp;
                    fc   = ftmp;
                }
                else
                {
                    /* Replace a endpoint with b */
                    EpotA = EpotB;
                    a     = b;
                    gpa   = gpb;
                    /* swap coord pointers a/b */
                    xtmp = xb;
                    ftmp = fb;
                    xb   = xa;
                    fb   = fa;
                    xa   = xtmp;
                    fa   = ftmp;
                }

                /*
                 * Stop search as soon as we find a value smaller than the endpoints,
                 * or if the tolerance is below machine precision.
                 * Never run more than 20 steps, no matter what.
                 */
                nminstep++;
            }
            while ((EpotB > EpotA || EpotB > EpotC) && (nminstep < 20));

            if (fabs(EpotB-Epot0) < GMX_REAL_EPS || nminstep >= 20)
            {
                /* OK. We couldn't find a significantly lower energy.
                 * If ncorr==0 this was steepest descent, and then we give up.
                 * If not, reset memory to restart as steepest descent before quitting.
                 */
                if (ncorr == 0)
                {
                    /* Converged */
                    converged = TRUE;
                    break;
                }
                else
                {
                    /* Reset memory */
                    ncorr = 0;
                    /* Search in gradient direction */
                    for (i = 0; i < n; i++)
                    {
                        dx[point][i] = ff[i];
                    }
                    /* Reset stepsize */
                    stepsize = 1.0/fnorm;
                    continue;
                }
            }

            /* Select min energy state of A & C, put the best in xx/ff/Epot
             */
            if (EpotC < EpotA)
            {
                Epot = EpotC;
                /* Use state C */
                for (i = 0; i < n; i++)
                {
                    xx[i] = xc[i];
                    ff[i] = fc[i];
                }
                stepsize = c;
            }
            else
            {
                Epot = EpotA;
                /* Use state A */
                for (i = 0; i < n; i++)
                {
                    xx[i] = xa[i];
                    ff[i] = fa[i];
                }
                stepsize = a;
            }

        }
        else
        {
            /* found lower */
            Epot = EpotC;
            /* Use state C */
            for (i = 0; i < n; i++)
            {
                xx[i] = xc[i];
                ff[i] = fc[i];
            }
            stepsize = c;
        }

        /* Update the memory information, and calculate a new
         * approximation of the inverse hessian
         */

        /* Have new data in Epot, xx, ff */
        if (ncorr < nmaxcorr)
        {
            ncorr++;
        }

        for (i = 0; i < n; i++)
        {
            dg[point][i]  = lastf[i]-ff[i];
            dx[point][i] *= stepsize;
        }

        dgdg = 0;
        dgdx = 0;
        for (i = 0; i < n; i++)
        {
            dgdg += dg[point][i]*dg[point][i];
            dgdx += dg[point][i]*dx[point][i];
        }

        diag = dgdx/dgdg;

        rho[point] = 1.0/dgdx;
        point++;

        if (point >= nmaxcorr)
        {
            point = 0;
        }

        /* Update */
        for (i = 0; i < n; i++)
        {
            p[i] = ff[i];
        }

        cp = point;

        /* Recursive update. First go back over the memory points */
        for (k = 0; k < ncorr; k++)
        {
            cp--;
            if (cp < 0)
            {
                cp = ncorr-1;
            }

            sq = 0;
            for (i = 0; i < n; i++)
            {
                sq += dx[cp][i]*p[i];
            }

            alpha[cp] = rho[cp]*sq;

            for (i = 0; i < n; i++)
            {
                p[i] -= alpha[cp]*dg[cp][i];
            }
        }

        for (i = 0; i < n; i++)
        {
            p[i] *= diag;
        }

        /* And then go forward again */
        for (k = 0; k < ncorr; k++)
        {
            yr = 0;
            for (i = 0; i < n; i++)
            {
                yr += p[i]*dg[cp][i];
            }

            beta = rho[cp]*yr;
            beta = alpha[cp]-beta;

            for (i = 0; i < n; i++)
            {
                p[i] += beta*dx[cp][i];
            }

            cp++;
            if (cp >= ncorr)
            {
                cp = 0;
            }
        }

        for (i = 0; i < n; i++)
        {
            if (!frozen[i])
            {
                dx[point][i] = p[i];
            }
            else
            {
                dx[point][i] = 0;
            }
        }

        stepsize = 1.0;

        /* Test whether the convergence criterion is met */
        get_f_norm_max(cr, &(inputrec->opts), mdatoms, f, &fnorm, &fmax, &nfmax);

        /* Print it if necessary */
        if (MASTER(cr))
        {
            if (bVerbose)
            {
                fprintf(stderr, "\rStep %d, Epot=%12.6e, Fnorm=%9.3e, Fmax=%9.3e (atom %d)\n",
                        step, Epot, fnorm/sqrt(state->natoms), fmax, nfmax+1);
            }
            /* Store the new (lower) energies */
            upd_mdebin(mdebin, FALSE, FALSE, (double)step,
                       mdatoms->tmass, enerd, state, inputrec->fepvals, inputrec->expandedvals, state->box,
                       NULL, NULL, vir, pres, NULL, mu_tot, constr);
            do_log = do_per_step(step, inputrec->nstlog);
            do_ene = do_per_step(step, inputrec->nstenergy);
            if (do_log)
            {
                print_ebin_header(fplog, step, step, state->lambda[efptFEP]);
            }
            print_ebin(outf->fp_ene, do_ene, FALSE, FALSE,
                       do_log ? fplog : NULL, step, step, eprNORMAL,
                       TRUE, mdebin, fcd, &(top_global->groups), &(inputrec->opts));
        }

        /* Stop when the maximum force lies below tolerance.
         * If we have reached machine precision, converged is already set to true.
         */

        converged = converged || (fmax < inputrec->em_tol);

    } /* End of the loop */

    if (converged)
    {
        step--; /* we never took that last step in this case */

    }
    if (fmax > inputrec->em_tol)
    {
        if (MASTER(cr))
        {
            warn_step(stderr, inputrec->em_tol, step-1 == number_steps, FALSE);
            warn_step(fplog, inputrec->em_tol, step-1 == number_steps, FALSE);
        }
        converged = FALSE;
    }

    /* If we printed energy and/or logfile last step (which was the last step)
     * we don't have to do it again, but otherwise print the final values.
     */
    if (!do_log) /* Write final value to log since we didn't do anythin last step */
    {
        print_ebin_header(fplog, step, step, state->lambda[efptFEP]);
    }
    if (!do_ene || !do_log) /* Write final energy file entries */
    {
        print_ebin(outf->fp_ene, !do_ene, FALSE, FALSE,
                   !do_log ? fplog : NULL, step, step, eprNORMAL,
                   TRUE, mdebin, fcd, &(top_global->groups), &(inputrec->opts));
    }

    /* Print some stuff... */
    if (MASTER(cr))
    {
        fprintf(stderr, "\nwriting lowest energy coordinates.\n");
    }

    /* IMPORTANT!
     * For accurate normal mode calculation it is imperative that we
     * store the last conformation into the full precision binary trajectory.
     *
     * However, we should only do it if we did NOT already write this step
     * above (which we did if do_x or do_f was true).
     */
    do_x = !do_per_step(step, inputrec->nstxout);
    do_f = !do_per_step(step, inputrec->nstfout);
    write_em_traj(fplog, cr, outf, do_x, do_f, ftp2fn(efSTO, nfile, fnm),
                  top_global, inputrec, step,
                  &ems, state, f);

    if (MASTER(cr))
    {
        print_converged(stderr, LBFGS, inputrec->em_tol, step, converged,
                        number_steps, Epot, fmax, nfmax, fnorm/sqrt(state->natoms));
        print_converged(fplog, LBFGS, inputrec->em_tol, step, converged,
                        number_steps, Epot, fmax, nfmax, fnorm/sqrt(state->natoms));

        fprintf(fplog, "\nPerformed %d energy evaluations in total.\n", neval);
    }

    finish_em(fplog, cr, outf, runtime, wcycle);

    /* To print the actual number of steps we needed somewhere */
    runtime->nsteps_done = step;

    return 0;
} /* That's all folks */


double do_steep(FILE *fplog, t_commrec *cr,
                int nfile, const t_filenm fnm[],
                const output_env_t oenv, gmx_bool bVerbose, gmx_bool bCompact,
                int nstglobalcomm,
                gmx_vsite_t *vsite, gmx_constr_t constr,
                int stepout,
                t_inputrec *inputrec,
                gmx_mtop_t *top_global, t_fcdata *fcd,
                t_state *state_global,
                t_mdatoms *mdatoms,
                t_nrnb *nrnb, gmx_wallcycle_t wcycle,
                gmx_edsam_t ed,
                t_forcerec *fr,
                int repl_ex_nst, int repl_ex_nex, int repl_ex_seed,
                gmx_membed_t membed,
                real cpt_period, real max_hours,
                const char *deviceOptions,
                unsigned long Flags,
                gmx_runtime_t *runtime)
{
    const char       *SD = "Steepest Descents";
    em_state_t       *s_min, *s_try;
    rvec             *f_global;
    gmx_localtop_t   *top;
    gmx_enerdata_t   *enerd;
    rvec             *f;
    gmx_global_stat_t gstat;
    t_graph          *graph;
    real              stepsize, constepsize;
    real              ustep, dvdlambda, fnormn;
    gmx_mdoutf_t     *outf;
    t_mdebin         *mdebin;
    gmx_bool          bDone, bAbort, do_x, do_f;
    tensor            vir, pres;
    rvec              mu_tot;
    int               nsteps;
    int               count          = 0;
    int               steps_accepted = 0;
    /* not used */
    real              terminate = 0;

    s_min = init_em_state();
    s_try = init_em_state();

    /* Init em and store the local state in s_try */
    init_em(fplog, SD, cr, inputrec,
            state_global, top_global, s_try, &top, &f, &f_global,
            nrnb, mu_tot, fr, &enerd, &graph, mdatoms, &gstat, vsite, constr,
            nfile, fnm, &outf, &mdebin);

    /* Print to log file  */
    print_em_start(fplog, cr, runtime, wcycle, SD);

    /* Set variables for stepsize (in nm). This is the largest
     * step that we are going to make in any direction.
     */
    ustep    = inputrec->em_stepsize;
    stepsize = 0;

    /* Max number of steps  */
    nsteps = inputrec->nsteps;

    if (MASTER(cr))
    {
        /* Print to the screen  */
        sp_header(stderr, SD, inputrec->em_tol, nsteps);
    }
    if (fplog)
    {
        sp_header(fplog, SD, inputrec->em_tol, nsteps);
    }

    /**** HERE STARTS THE LOOP ****
     * count is the counter for the number of steps
     * bDone will be TRUE when the minimization has converged
     * bAbort will be TRUE when nsteps steps have been performed or when
     * the stepsize becomes smaller than is reasonable for machine precision
     */
    count  = 0;
    bDone  = FALSE;
    bAbort = FALSE;
    while (!bDone && !bAbort)
    {
        bAbort = (nsteps >= 0) && (count == nsteps);

        /* set new coordinates, except for first step */
        if (count > 0)
        {
            do_em_step(cr, inputrec, mdatoms, fr->bMolPBC,
                       s_min, stepsize, s_min->f, s_try,
                       constr, top, nrnb, wcycle, count);
        }

        evaluate_energy(fplog, bVerbose, cr,
                        state_global, top_global, s_try, top,
                        inputrec, nrnb, wcycle, gstat,
                        vsite, constr, fcd, graph, mdatoms, fr,
                        mu_tot, enerd, vir, pres, count, count == 0);

        if (MASTER(cr))
        {
            print_ebin_header(fplog, count, count, s_try->s.lambda[efptFEP]);
        }

        if (count == 0)
        {
            s_min->epot = s_try->epot + 1;
        }

        /* Print it if necessary  */
        if (MASTER(cr))
        {
            if (bVerbose)
            {
                fprintf(stderr, "Step=%5d, Dmax= %6.1e nm, Epot= %12.5e Fmax= %11.5e, atom= %d%c",
                        count, ustep, s_try->epot, s_try->fmax, s_try->a_fmax+1,
                        (s_try->epot < s_min->epot) ? '\n' : '\r');
            }

            if (s_try->epot < s_min->epot)
            {
                /* Store the new (lower) energies  */
                upd_mdebin(mdebin, FALSE, FALSE, (double)count,
                           mdatoms->tmass, enerd, &s_try->s, inputrec->fepvals, inputrec->expandedvals,
                           s_try->s.box, NULL, NULL, vir, pres, NULL, mu_tot, constr);
                print_ebin(outf->fp_ene, TRUE,
                           do_per_step(steps_accepted, inputrec->nstdisreout),
                           do_per_step(steps_accepted, inputrec->nstorireout),
                           fplog, count, count, eprNORMAL, TRUE,
                           mdebin, fcd, &(top_global->groups), &(inputrec->opts));
                fflush(fplog);
            }
        }

        /* Now if the new energy is smaller than the previous...
         * or if this is the first step!
         * or if we did random steps!
         */

        if ( (count == 0) || (s_try->epot < s_min->epot) )
        {
            steps_accepted++;

            /* Test whether the convergence criterion is met...  */
            bDone = (s_try->fmax < inputrec->em_tol);

            /* Copy the arrays for force, positions and energy  */
            /* The 'Min' array always holds the coords and forces of the minimal
               sampled energy  */
            swap_em_state(s_min, s_try);
            if (count > 0)
            {
                ustep *= 1.2;
            }

            /* Write to trn, if necessary */
            do_x = do_per_step(steps_accepted, inputrec->nstxout);
            do_f = do_per_step(steps_accepted, inputrec->nstfout);
            write_em_traj(fplog, cr, outf, do_x, do_f, NULL,
                          top_global, inputrec, count,
                          s_min, state_global, f_global);
        }
        else
        {
            /* If energy is not smaller make the step smaller...  */
            ustep *= 0.5;

            if (DOMAINDECOMP(cr) && s_min->s.ddp_count != cr->dd->ddp_count)
            {
                /* Reload the old state */
                em_dd_partition_system(fplog, count, cr, top_global, inputrec,
                                       s_min, top, mdatoms, fr, vsite, constr,
                                       nrnb, wcycle);
            }
        }

        /* Determine new step  */
        stepsize = ustep/s_min->fmax;

        /* Check if stepsize is too small, with 1 nm as a characteristic length */
#ifdef GMX_DOUBLE
        if (count == nsteps || ustep < 1e-12)
#else
        if (count == nsteps || ustep < 1e-6)
#endif
        {
            if (MASTER(cr))
            {
                warn_step(stderr, inputrec->em_tol, count == nsteps, constr != NULL);
                warn_step(fplog, inputrec->em_tol, count == nsteps, constr != NULL);
            }
            bAbort = TRUE;
        }

        count++;
    } /* End of the loop  */

    /* Print some shit...  */
    if (MASTER(cr))
    {
        fprintf(stderr, "\nwriting lowest energy coordinates.\n");
    }
    write_em_traj(fplog, cr, outf, TRUE, inputrec->nstfout, ftp2fn(efSTO, nfile, fnm),
                  top_global, inputrec, count,
                  s_min, state_global, f_global);

    fnormn = s_min->fnorm/sqrt(state_global->natoms);

    if (MASTER(cr))
    {
        print_converged(stderr, SD, inputrec->em_tol, count, bDone, nsteps,
                        s_min->epot, s_min->fmax, s_min->a_fmax, fnormn);
        print_converged(fplog, SD, inputrec->em_tol, count, bDone, nsteps,
                        s_min->epot, s_min->fmax, s_min->a_fmax, fnormn);
    }

    finish_em(fplog, cr, outf, runtime, wcycle);

    /* To print the actual number of steps we needed somewhere */
    inputrec->nsteps = count;

    runtime->nsteps_done = count;

    return 0;
} /* That's all folks */


double do_nm(FILE *fplog, t_commrec *cr,
             int nfile, const t_filenm fnm[],
             const output_env_t oenv, gmx_bool bVerbose, gmx_bool bCompact,
             int nstglobalcomm,
             gmx_vsite_t *vsite, gmx_constr_t constr,
             int stepout,
             t_inputrec *inputrec,
             gmx_mtop_t *top_global, t_fcdata *fcd,
             t_state *state_global,
             t_mdatoms *mdatoms,
             t_nrnb *nrnb, gmx_wallcycle_t wcycle,
             gmx_edsam_t ed,
             t_forcerec *fr,
             int repl_ex_nst, int repl_ex_nex, int repl_ex_seed,
             gmx_membed_t membed,
             real cpt_period, real max_hours,
             const char *deviceOptions,
             unsigned long Flags,
             gmx_runtime_t *runtime)
{
    const char          *NM = "Normal Mode Analysis";
    gmx_mdoutf_t        *outf;
    int                  natoms, atom, d;
    int                  nnodes, node;
    rvec                *f_global;
    gmx_localtop_t      *top;
    gmx_enerdata_t      *enerd;
    rvec                *f;
    gmx_global_stat_t    gstat;
    t_graph             *graph;
    real                 t, t0, lambda, lam0;
    gmx_bool             bNS;
    tensor               vir, pres;
    rvec                 mu_tot;
    rvec                *fneg, *dfdx;
    gmx_bool             bSparse; /* use sparse matrix storage format */
    size_t               sz;
    gmx_sparsematrix_t * sparse_matrix           = NULL;
    real           *     full_matrix             = NULL;
    em_state_t       *   state_work;

    /* added with respect to mdrun */
    int        i, j, k, row, col;
    real       der_range = 10.0*sqrt(GMX_REAL_EPS);
    real       x_min;
    real       fnorm, fmax;

    if (constr != NULL)
    {
        gmx_fatal(FARGS, "Constraints present with Normal Mode Analysis, this combination is not supported");
    }

    state_work = init_em_state();

    /* Init em and store the local state in state_minimum */
    init_em(fplog, NM, cr, inputrec,
            state_global, top_global, state_work, &top,
            &f, &f_global,
            nrnb, mu_tot, fr, &enerd, &graph, mdatoms, &gstat, vsite, constr,
            nfile, fnm, &outf, NULL);

    natoms = top_global->natoms;
    snew(fneg, natoms);
    snew(dfdx, natoms);

#ifndef GMX_DOUBLE
    if (MASTER(cr))
    {
        fprintf(stderr,
                "NOTE: This version of Gromacs has been compiled in single precision,\n"
                "      which MIGHT not be accurate enough for normal mode analysis.\n"
                "      Gromacs now uses sparse matrix storage, so the memory requirements\n"
                "      are fairly modest even if you recompile in double precision.\n\n");
    }
#endif

    /* Check if we can/should use sparse storage format.
     *
     * Sparse format is only useful when the Hessian itself is sparse, which it
     * will be when we use a cutoff.
     * For small systems (n<1000) it is easier to always use full matrix format, though.
     */
    if (EEL_FULL(fr->eeltype) || fr->rlist == 0.0)
    {
        fprintf(stderr, "Non-cutoff electrostatics used, forcing full Hessian format.\n");
        bSparse = FALSE;
    }
    else if (top_global->natoms < 1000)
    {
        fprintf(stderr, "Small system size (N=%d), using full Hessian format.\n", top_global->natoms);
        bSparse = FALSE;
    }
    else
    {
        fprintf(stderr, "Using compressed symmetric sparse Hessian format.\n");
        bSparse = TRUE;
    }

    sz = DIM*top_global->natoms;

    fprintf(stderr, "Allocating Hessian memory...\n\n");

    if (bSparse)
    {
        sparse_matrix = gmx_sparsematrix_init(sz);
        sparse_matrix->compressed_symmetric = TRUE;
    }
    else
    {
        snew(full_matrix, sz*sz);
    }

    /* Initial values */
    t0           = inputrec->init_t;
    lam0         = inputrec->fepvals->init_lambda;
    t            = t0;
    lambda       = lam0;

    init_nrnb(nrnb);

    where();

    /* Write start time and temperature */
    print_em_start(fplog, cr, runtime, wcycle, NM);

    /* fudge nr of steps to nr of atoms */
    inputrec->nsteps = natoms*2;

    if (MASTER(cr))
    {
        fprintf(stderr, "starting normal mode calculation '%s'\n%d steps.\n\n",
                *(top_global->name), (int)inputrec->nsteps);
    }

    nnodes = cr->nnodes;

    /* Make evaluate_energy do a single node force calculation */
    cr->nnodes = 1;
    evaluate_energy(fplog, bVerbose, cr,
                    state_global, top_global, state_work, top,
                    inputrec, nrnb, wcycle, gstat,
                    vsite, constr, fcd, graph, mdatoms, fr,
                    mu_tot, enerd, vir, pres, -1, TRUE);
    cr->nnodes = nnodes;

    /* if forces are not small, warn user */
    get_state_f_norm_max(cr, &(inputrec->opts), mdatoms, state_work);

    if (MASTER(cr))
    {
        fprintf(stderr, "Maximum force:%12.5e\n", state_work->fmax);
        if (state_work->fmax > 1.0e-3)
        {
            fprintf(stderr, "Maximum force probably not small enough to");
            fprintf(stderr, " ensure that you are in an \nenergy well. ");
            fprintf(stderr, "Be aware that negative eigenvalues may occur");
            fprintf(stderr, " when the\nresulting matrix is diagonalized.\n");
        }
    }

    /***********************************************************
     *
     *      Loop over all pairs in matrix
     *
     *      do_force called twice. Once with positive and
     *      once with negative displacement
     *
     ************************************************************/

    /* Steps are divided one by one over the nodes */
    for (atom = cr->nodeid; atom < natoms; atom += nnodes)
    {

        for (d = 0; d < DIM; d++)
        {
            x_min = state_work->s.x[atom][d];

            state_work->s.x[atom][d] = x_min - der_range;

            /* Make evaluate_energy do a single node force calculation */
            cr->nnodes = 1;
            evaluate_energy(fplog, bVerbose, cr,
                            state_global, top_global, state_work, top,
                            inputrec, nrnb, wcycle, gstat,
                            vsite, constr, fcd, graph, mdatoms, fr,
                            mu_tot, enerd, vir, pres, atom*2, FALSE);

            for (i = 0; i < natoms; i++)
            {
                copy_rvec(state_work->f[i], fneg[i]);
            }

            state_work->s.x[atom][d] = x_min + der_range;

            evaluate_energy(fplog, bVerbose, cr,
                            state_global, top_global, state_work, top,
                            inputrec, nrnb, wcycle, gstat,
                            vsite, constr, fcd, graph, mdatoms, fr,
                            mu_tot, enerd, vir, pres, atom*2+1, FALSE);
            cr->nnodes = nnodes;

            /* x is restored to original */
            state_work->s.x[atom][d] = x_min;

            for (j = 0; j < natoms; j++)
            {
                for (k = 0; (k < DIM); k++)
                {
                    dfdx[j][k] =
                        -(state_work->f[j][k] - fneg[j][k])/(2*der_range);
                }
            }

            if (!MASTER(cr))
            {
#ifdef GMX_MPI
#ifdef GMX_DOUBLE
#define mpi_type MPI_DOUBLE
#else
#define mpi_type MPI_FLOAT
#endif
                MPI_Send(dfdx[0], natoms*DIM, mpi_type, MASTERNODE(cr), cr->nodeid,
                         cr->mpi_comm_mygroup);
#endif
            }
            else
            {
                for (node = 0; (node < nnodes && atom+node < natoms); node++)
                {
                    if (node > 0)
                    {
#ifdef GMX_MPI
                        MPI_Status stat;
                        MPI_Recv(dfdx[0], natoms*DIM, mpi_type, node, node,
                                 cr->mpi_comm_mygroup, &stat);
#undef mpi_type
#endif
                    }

                    row = (atom + node)*DIM + d;

                    for (j = 0; j < natoms; j++)
                    {
                        for (k = 0; k < DIM; k++)
                        {
                            col = j*DIM + k;

                            if (bSparse)
                            {
                                if (col >= row && dfdx[j][k] != 0.0)
                                {
                                    gmx_sparsematrix_increment_value(sparse_matrix,
                                                                     row, col, dfdx[j][k]);
                                }
                            }
                            else
                            {
                                full_matrix[row*sz+col] = dfdx[j][k];
                            }
                        }
                    }
                }
            }

            if (bVerbose && fplog)
            {
                fflush(fplog);
            }
        }
        /* write progress */
        if (MASTER(cr) && bVerbose)
        {
            fprintf(stderr, "\rFinished step %d out of %d",
                    min(atom+nnodes, natoms), natoms);
            fflush(stderr);
        }
    }

    if (MASTER(cr))
    {
        fprintf(stderr, "\n\nWriting Hessian...\n");
        gmx_mtxio_write(ftp2fn(efMTX, nfile, fnm), sz, sz, full_matrix, sparse_matrix);
    }

    finish_em(fplog, cr, outf, runtime, wcycle);

    runtime->nsteps_done = natoms*2;

    return 0;
}
