# Supplementary material for: Bayesian refinement of protein structures and ensembles against SAXS data using molecular dynamics
Source: PLoS Comput Biol. 2017 Oct 18;13(10):e1005800. doi: 10.1371/journal.pcbi.1005800 (PMC5662244; doi:10.1371/journal.pcbi.1005800)
Supplement: S1 Archive — (BZ2) [file pcbi.1005800.s011.tar.bz2 › gromacs_4.62_bayesian_saxs_refi/src/mdlib/fftpack.c]

/*
 * This file is part of the GROMACS molecular simulation package.
 *
 * Copyright (c) 1991-2000, University of Groningen, The Netherlands.
 * Copyright (c) 2001-2012, The GROMACS development team,
 * check out http://www.gromacs.org for more information.
 * Copyright (c) 2012,2013, by the GROMACS development team, led by
 * David van der Spoel, Berk Hess, Erik Lindahl, and including many
 * others, as listed in the AUTHORS file in the top-level source
 * directory and at http://www.gromacs.org.
 *
 * GROMACS is free software; you can redistribute it and/or
 * modify it under the terms of the GNU Lesser General Public License
 * as published by the Free Software Foundation; either version 2.1
 * of the License, or (at your option) any later version.
 *
 * GROMACS is distributed in the hope that it will be useful,
 * but WITHOUT ANY WARRANTY; without even the implied warranty of
 * MERCHANTABILITY or FITNESS FOR A PARTICULAR PURPOSE.  See the GNU
 * Lesser General Public License for more details.
 *
 * You should have received a copy of the GNU Lesser General Public
 * License along with GROMACS; if not, see
 * http://www.gnu.org/licenses, or write to the Free Software Foundation,
 * Inc., 51 Franklin Street, Fifth Floor, Boston, MA  02110-1301  USA.
 *
 * If you want to redistribute modifications to GROMACS, please
 * consider that scientific software is very special. Version
 * control is crucial - bugs must be traceable. We will be happy to
 * consider code for inclusion in the official distribution, but
 * derived work must not be called official GROMACS. Details are found
 * in the README & COPYING files - if they are missing, get the
 * official version at http://www.gromacs.org.
 *
 * To help us fund GROMACS development, we humbly ask that you cite
 * the research papers on the package. Check out http://www.gromacs.org.
 */
/*

 ************************************************************

   Copy of fftpack from Numpy with very minor modifications:
   - usage of fftpack.h (replacement for Treal define)
   - [cr]fft[ifb]1 non-static
   - Added Copyright headers
   - Added fftpack_ prefix

   Original version is from Numpy 1.6

 ************************************************************

   Copyright (c) 2005-2011, NumPy Developers.
   All rights reserved.

   Redistribution and use in source and binary forms, with or without
   modification, are permitted provided that the following conditions are
   met:

 * Redistributions of source code must retain the above copyright
       notice, this list of conditions and the following disclaimer.

 * Redistributions in binary form must reproduce the above
       copyright notice, this list of conditions and the following
       disclaimer in the documentation and/or other materials provided
       with the distribution.

 * Neither the name of the NumPy Developers nor the names of any
       contributors may be used to endorse or promote products derived
       from this software without specific prior written permission.

   THIS SOFTWARE IS PROVIDED BY THE COPYRIGHT HOLDERS AND CONTRIBUTORS
   "AS IS" AND ANY EXPRESS OR IMPLIED WARRANTIES, INCLUDING, BUT NOT
   LIMITED TO, THE IMPLIED WARRANTIES OF MERCHANTABILITY AND FITNESS FOR
   A PARTICULAR PURPOSE ARE DISCLAIMED. IN NO EVENT SHALL THE COPYRIGHT
   OWNER OR CONTRIBUTORS BE LIABLE FOR ANY DIRECT, INDIRECT, INCIDENTAL,
   SPECIAL, EXEMPLARY, OR CONSEQUENTIAL DAMAGES (INCLUDING, BUT NOT
   LIMITED TO, PROCUREMENT OF SUBSTITUTE GOODS OR SERVICES; LOSS OF USE,
   DATA, OR PROFITS; OR BUSINESS INTERRUPTION) HOWEVER CAUSED AND ON ANY
   THEORY OF LIABILITY, WHETHER IN CONTRACT, STRICT LIABILITY, OR TORT
   (INCLUDING NEGLIGENCE OR OTHERWISE) ARISING IN ANY WAY OUT OF THE USE
   OF THIS SOFTWARE, EVEN IF ADVISED OF THE POSSIBILITY OF SUCH DAMAGE.

   fftpack.c : A set of FFT routines in C.
   Algorithmically based on Fortran-77 FFTPACK by Paul N. Swarztrauber (Version 4, 1985).

 */

/* isign is +1 for backward and -1 for forward transforms */

#include <math.h>
#include <stdio.h>

#include "fftpack.h"

#define ref(u, a) u[a]

#define MAXFAC 13    /* maximum number of factors in factorization of n */
#define NSPECIAL 4   /* number of factors for which we have special-case routines */

#ifdef __cplusplus
extern "C" {
#endif


/* ----------------------------------------------------------------------
   passf2, passf3, passf4, passf5, passf. Complex FFT passes fwd and bwd.
   ---------------------------------------------------------------------- */

static void passf2(int ido, int l1, const Treal cc[], Treal ch[], const Treal wa1[], int isign)
/* isign==+1 for backward transform */
{
    int   i, k, ah, ac;
    Treal ti2, tr2;
    if (ido <= 2)
    {
        for (k = 0; k < l1; k++)
        {
            ah                  = k*ido;
            ac                  = 2*k*ido;
            ch[ah]              = ref(cc, ac) + ref(cc, ac + ido);
            ch[ah + ido*l1]     = ref(cc, ac) - ref(cc, ac + ido);
            ch[ah+1]            = ref(cc, ac+1) + ref(cc, ac + ido + 1);
            ch[ah + ido*l1 + 1] = ref(cc, ac+1) - ref(cc, ac + ido + 1);
        }
    }
    else
    {
        for (k = 0; k < l1; k++)
        {
            for (i = 0; i < ido-1; i += 2)
            {
                ah              = i + k*ido;
                ac              = i + 2*k*ido;
                ch[ah]          = ref(cc, ac) + ref(cc, ac + ido);
                tr2             = ref(cc, ac) - ref(cc, ac + ido);
                ch[ah+1]        = ref(cc, ac+1) + ref(cc, ac + 1 + ido);
                ti2             = ref(cc, ac+1) - ref(cc, ac + 1 + ido);
                ch[ah+l1*ido+1] = wa1[i]*ti2 + isign*wa1[i+1]*tr2;
                ch[ah+l1*ido]   = wa1[i]*tr2 - isign*wa1[i+1]*ti2;
            }
        }
    }
}   /* passf2 */


static void passf3(int ido, int l1, const Treal cc[], Treal ch[],
                   const Treal wa1[], const Treal wa2[], int isign)
/* isign==+1 for backward transform */
{
    static const Treal taur = -0.5;
    static const Treal taui = 0.866025403784439;
    int                i, k, ac, ah;
    Treal              ci2, ci3, di2, di3, cr2, cr3, dr2, dr3, ti2, tr2;
    if (ido == 2)
    {
        for (k = 1; k <= l1; k++)
        {
            ac     = (3*k - 2)*ido;
            tr2    = ref(cc, ac) + ref(cc, ac + ido);
            cr2    = ref(cc, ac - ido) + taur*tr2;
            ah     = (k - 1)*ido;
            ch[ah] = ref(cc, ac - ido) + tr2;

            ti2        = ref(cc, ac + 1) + ref(cc, ac + ido + 1);
            ci2        = ref(cc, ac - ido + 1) + taur*ti2;
            ch[ah + 1] = ref(cc, ac - ido + 1) + ti2;

            cr3                   = isign*taui*(ref(cc, ac) - ref(cc, ac + ido));
            ci3                   = isign*taui*(ref(cc, ac + 1) - ref(cc, ac + ido + 1));
            ch[ah + l1*ido]       = cr2 - ci3;
            ch[ah + 2*l1*ido]     = cr2 + ci3;
            ch[ah + l1*ido + 1]   = ci2 + cr3;
            ch[ah + 2*l1*ido + 1] = ci2 - cr3;
        }
    }
    else
    {
        for (k = 1; k <= l1; k++)
        {
            for (i = 0; i < ido-1; i += 2)
            {
                ac                    = i + (3*k - 2)*ido;
                tr2                   = ref(cc, ac) + ref(cc, ac + ido);
                cr2                   = ref(cc, ac - ido) + taur*tr2;
                ah                    = i + (k-1)*ido;
                ch[ah]                = ref(cc, ac - ido) + tr2;
                ti2                   = ref(cc, ac + 1) + ref(cc, ac + ido + 1);
                ci2                   = ref(cc, ac - ido + 1) + taur*ti2;
                ch[ah + 1]            = ref(cc, ac - ido + 1) + ti2;
                cr3                   = isign*taui*(ref(cc, ac) - ref(cc, ac + ido));
                ci3                   = isign*taui*(ref(cc, ac + 1) - ref(cc, ac + ido + 1));
                dr2                   = cr2 - ci3;
                dr3                   = cr2 + ci3;
                di2                   = ci2 + cr3;
                di3                   = ci2 - cr3;
                ch[ah + l1*ido + 1]   = wa1[i]*di2 + isign*wa1[i+1]*dr2;
                ch[ah + l1*ido]       = wa1[i]*dr2 - isign*wa1[i+1]*di2;
                ch[ah + 2*l1*ido + 1] = wa2[i]*di3 + isign*wa2[i+1]*dr3;
                ch[ah + 2*l1*ido]     = wa2[i]*dr3 - isign*wa2[i+1]*di3;
            }
        }
    }
}   /* passf3 */


static void passf4(int ido, int l1, const Treal cc[], Treal ch[],
                   const Treal wa1[], const Treal wa2[], const Treal wa3[], int isign)
/* isign == -1 for forward transform and +1 for backward transform */
{
    int   i, k, ac, ah;
    Treal ci2, ci3, ci4, cr2, cr3, cr4, ti1, ti2, ti3, ti4, tr1, tr2, tr3, tr4;
    if (ido == 2)
    {
        for (k = 0; k < l1; k++)
        {
            ac                    = 4*k*ido + 1;
            ti1                   = ref(cc, ac) - ref(cc, ac + 2*ido);
            ti2                   = ref(cc, ac) + ref(cc, ac + 2*ido);
            tr4                   = ref(cc, ac + 3*ido) - ref(cc, ac + ido);
            ti3                   = ref(cc, ac + ido) + ref(cc, ac + 3*ido);
            tr1                   = ref(cc, ac - 1) - ref(cc, ac + 2*ido - 1);
            tr2                   = ref(cc, ac - 1) + ref(cc, ac + 2*ido - 1);
            ti4                   = ref(cc, ac + ido - 1) - ref(cc, ac + 3*ido - 1);
            tr3                   = ref(cc, ac + ido - 1) + ref(cc, ac + 3*ido - 1);
            ah                    = k*ido;
            ch[ah]                = tr2 + tr3;
            ch[ah + 2*l1*ido]     = tr2 - tr3;
            ch[ah + 1]            = ti2 + ti3;
            ch[ah + 2*l1*ido + 1] = ti2 - ti3;
            ch[ah + l1*ido]       = tr1 + isign*tr4;
            ch[ah + 3*l1*ido]     = tr1 - isign*tr4;
            ch[ah + l1*ido + 1]   = ti1 + isign*ti4;
            ch[ah + 3*l1*ido + 1] = ti1 - isign*ti4;
        }
    }
    else
    {
        for (k = 0; k < l1; k++)
        {
            for (i = 0; i < ido-1; i += 2)
            {
                ac                    = i + 1 + 4*k*ido;
                ti1                   = ref(cc, ac) - ref(cc, ac + 2*ido);
                ti2                   = ref(cc, ac) + ref(cc, ac + 2*ido);
                ti3                   = ref(cc, ac + ido) + ref(cc, ac + 3*ido);
                tr4                   = ref(cc, ac + 3*ido) - ref(cc, ac + ido);
                tr1                   = ref(cc, ac - 1) - ref(cc, ac + 2*ido - 1);
                tr2                   = ref(cc, ac - 1) + ref(cc, ac + 2*ido - 1);
                ti4                   = ref(cc, ac + ido - 1) - ref(cc, ac + 3*ido - 1);
                tr3                   = ref(cc, ac + ido - 1) + ref(cc, ac + 3*ido - 1);
                ah                    = i + k*ido;
                ch[ah]                = tr2 + tr3;
                cr3                   = tr2 - tr3;
                ch[ah + 1]            = ti2 + ti3;
                ci3                   = ti2 - ti3;
                cr2                   = tr1 + isign*tr4;
                cr4                   = tr1 - isign*tr4;
                ci2                   = ti1 + isign*ti4;
                ci4                   = ti1 - isign*ti4;
                ch[ah + l1*ido]       = wa1[i]*cr2 - isign*wa1[i + 1]*ci2;
                ch[ah + l1*ido + 1]   = wa1[i]*ci2 + isign*wa1[i + 1]*cr2;
                ch[ah + 2*l1*ido]     = wa2[i]*cr3 - isign*wa2[i + 1]*ci3;
                ch[ah + 2*l1*ido + 1] = wa2[i]*ci3 + isign*wa2[i + 1]*cr3;
                ch[ah + 3*l1*ido]     = wa3[i]*cr4 -isign*wa3[i + 1]*ci4;
                ch[ah + 3*l1*ido + 1] = wa3[i]*ci4 + isign*wa3[i + 1]*cr4;
            }
        }
    }
}   /* passf4 */


static void passf5(int ido, int l1, const Treal cc[], Treal ch[],
                   const Treal wa1[], const Treal wa2[], const Treal wa3[], const Treal wa4[], int isign)
/* isign == -1 for forward transform and +1 for backward transform */
{
    static const Treal tr11 = 0.309016994374947;
    static const Treal ti11 = 0.951056516295154;
    static const Treal tr12 = -0.809016994374947;
    static const Treal ti12 = 0.587785252292473;
    int                i, k, ac, ah;
    Treal              ci2, ci3, ci4, ci5, di3, di4, di5, di2, cr2, cr3, cr5, cr4, ti2, ti3,
                       ti4, ti5, dr3, dr4, dr5, dr2, tr2, tr3, tr4, tr5;
    if (ido == 2)
    {
        for (k = 1; k <= l1; ++k)
        {
            ac                    = (5*k - 4)*ido + 1;
            ti5                   = ref(cc, ac) - ref(cc, ac + 3*ido);
            ti2                   = ref(cc, ac) + ref(cc, ac + 3*ido);
            ti4                   = ref(cc, ac + ido) - ref(cc, ac + 2*ido);
            ti3                   = ref(cc, ac + ido) + ref(cc, ac + 2*ido);
            tr5                   = ref(cc, ac - 1) - ref(cc, ac + 3*ido - 1);
            tr2                   = ref(cc, ac - 1) + ref(cc, ac + 3*ido - 1);
            tr4                   = ref(cc, ac + ido - 1) - ref(cc, ac + 2*ido - 1);
            tr3                   = ref(cc, ac + ido - 1) + ref(cc, ac + 2*ido - 1);
            ah                    = (k - 1)*ido;
            ch[ah]                = ref(cc, ac - ido - 1) + tr2 + tr3;
            ch[ah + 1]            = ref(cc, ac - ido) + ti2 + ti3;
            cr2                   = ref(cc, ac - ido - 1) + tr11*tr2 + tr12*tr3;
            ci2                   = ref(cc, ac - ido) + tr11*ti2 + tr12*ti3;
            cr3                   = ref(cc, ac - ido - 1) + tr12*tr2 + tr11*tr3;
            ci3                   = ref(cc, ac - ido) + tr12*ti2 + tr11*ti3;
            cr5                   = isign*(ti11*tr5 + ti12*tr4);
            ci5                   = isign*(ti11*ti5 + ti12*ti4);
            cr4                   = isign*(ti12*tr5 - ti11*tr4);
            ci4                   = isign*(ti12*ti5 - ti11*ti4);
            ch[ah + l1*ido]       = cr2 - ci5;
            ch[ah + 4*l1*ido]     = cr2 + ci5;
            ch[ah + l1*ido + 1]   = ci2 + cr5;
            ch[ah + 2*l1*ido + 1] = ci3 + cr4;
            ch[ah + 2*l1*ido]     = cr3 - ci4;
            ch[ah + 3*l1*ido]     = cr3 + ci4;
            ch[ah + 3*l1*ido + 1] = ci3 - cr4;
            ch[ah + 4*l1*ido + 1] = ci2 - cr5;
        }
    }
    else
    {
        for (k = 1; k <= l1; k++)
        {
            for (i = 0; i < ido-1; i += 2)
            {
                ac         = i + 1 + (k*5 - 4)*ido;
                ti5        = ref(cc, ac) - ref(cc, ac + 3*ido);
                ti2        = ref(cc, ac) + ref(cc, ac + 3*ido);
                ti4        = ref(cc, ac + ido) - ref(cc, ac + 2*ido);
                ti3        = ref(cc, ac + ido) + ref(cc, ac + 2*ido);
                tr5        = ref(cc, ac - 1) - ref(cc, ac + 3*ido - 1);
                tr2        = ref(cc, ac - 1) + ref(cc, ac + 3*ido - 1);
                tr4        = ref(cc, ac + ido - 1) - ref(cc, ac + 2*ido - 1);
                tr3        = ref(cc, ac + ido - 1) + ref(cc, ac + 2*ido - 1);
                ah         = i + (k - 1)*ido;
                ch[ah]     = ref(cc, ac - ido - 1) + tr2 + tr3;
                ch[ah + 1] = ref(cc, ac - ido) + ti2 + ti3;
                cr2        = ref(cc, ac - ido - 1) + tr11*tr2 + tr12*tr3;

                ci2 = ref(cc, ac - ido) + tr11*ti2 + tr12*ti3;
                cr3 = ref(cc, ac - ido - 1) + tr12*tr2 + tr11*tr3;

                ci3                   = ref(cc, ac - ido) + tr12*ti2 + tr11*ti3;
                cr5                   = isign*(ti11*tr5 + ti12*tr4);
                ci5                   = isign*(ti11*ti5 + ti12*ti4);
                cr4                   = isign*(ti12*tr5 - ti11*tr4);
                ci4                   = isign*(ti12*ti5 - ti11*ti4);
                dr3                   = cr3 - ci4;
                dr4                   = cr3 + ci4;
                di3                   = ci3 + cr4;
                di4                   = ci3 - cr4;
                dr5                   = cr2 + ci5;
                dr2                   = cr2 - ci5;
                di5                   = ci2 - cr5;
                di2                   = ci2 + cr5;
                ch[ah + l1*ido]       = wa1[i]*dr2 - isign*wa1[i+1]*di2;
                ch[ah + l1*ido + 1]   = wa1[i]*di2 + isign*wa1[i+1]*dr2;
                ch[ah + 2*l1*ido]     = wa2[i]*dr3 - isign*wa2[i+1]*di3;
                ch[ah + 2*l1*ido + 1] = wa2[i]*di3 + isign*wa2[i+1]*dr3;
                ch[ah + 3*l1*ido]     = wa3[i]*dr4 - isign*wa3[i+1]*di4;
                ch[ah + 3*l1*ido + 1] = wa3[i]*di4 + isign*wa3[i+1]*dr4;
                ch[ah + 4*l1*ido]     = wa4[i]*dr5 - isign*wa4[i+1]*di5;
                ch[ah + 4*l1*ido + 1] = wa4[i]*di5 + isign*wa4[i+1]*dr5;
            }
        }
    }
}   /* passf5 */


static void passf(int *nac, int ido, int ip, int l1, int idl1,
                  Treal cc[], Treal ch[],
                  const Treal wa[], int isign)
/* isign is -1 for forward transform and +1 for backward transform */
{
    int   idij, idlj, idot, ipph, i, j, k, l, jc, lc, ik, idj, idl, inc, idp;
    Treal wai, war;

    idot = ido / 2;
    /* nt = ip*idl1;*/
    ipph = (ip + 1) / 2;
    idp  = ip*ido;
    if (ido >= l1)
    {
        for (j = 1; j < ipph; j++)
        {
            jc = ip - j;
            for (k = 0; k < l1; k++)
            {
                for (i = 0; i < ido; i++)
                {
                    ch[i + (k + j*l1)*ido] =
                        ref(cc, i + (j + k*ip)*ido) + ref(cc, i + (jc + k*ip)*ido);
                    ch[i + (k + jc*l1)*ido] =
                        ref(cc, i + (j + k*ip)*ido) - ref(cc, i + (jc + k*ip)*ido);
                }
            }
        }
        for (k = 0; k < l1; k++)
        {
            for (i = 0; i < ido; i++)
            {
                ch[i + k*ido] = ref(cc, i + k*ip*ido);
            }
        }
    }
    else
    {
        for (j = 1; j < ipph; j++)
        {
            jc = ip - j;
            for (i = 0; i < ido; i++)
            {
                for (k = 0; k < l1; k++)
                {
                    ch[i + (k + j*l1)*ido] = ref(cc, i + (j + k*ip)*ido) + ref(cc, i + (jc + k*
                                                                                        ip)*ido);
                    ch[i + (k + jc*l1)*ido] = ref(cc, i + (j + k*ip)*ido) - ref(cc, i + (jc + k*
                                                                                         ip)*ido);
                }
            }
        }
        for (i = 0; i < ido; i++)
        {
            for (k = 0; k < l1; k++)
            {
                ch[i + k*ido] = ref(cc, i + k*ip*ido);
            }
        }
    }

    idl = 2 - ido;
    inc = 0;
    for (l = 1; l < ipph; l++)
    {
        lc   = ip - l;
        idl += ido;
        for (ik = 0; ik < idl1; ik++)
        {
            cc[ik + l*idl1]  = ch[ik] + wa[idl - 2]*ch[ik + idl1];
            cc[ik + lc*idl1] = isign*wa[idl-1]*ch[ik + (ip-1)*idl1];
        }
        idlj = idl;
        inc += ido;
        for (j = 2; j < ipph; j++)
        {
            jc    = ip - j;
            idlj += inc;
            if (idlj > idp)
            {
                idlj -= idp;
            }
            war = wa[idlj - 2];
            wai = wa[idlj-1];
            for (ik = 0; ik < idl1; ik++)
            {
                cc[ik + l*idl1]  += war*ch[ik + j*idl1];
                cc[ik + lc*idl1] += isign*wai*ch[ik + jc*idl1];
            }
        }
    }
    for (j = 1; j < ipph; j++)
    {
        for (ik = 0; ik < idl1; ik++)
        {
            ch[ik] += ch[ik + j*idl1];
        }
    }
    for (j = 1; j < ipph; j++)
    {
        jc = ip - j;
        for (ik = 1; ik < idl1; ik += 2)
        {
            ch[ik - 1 + j*idl1]  = cc[ik - 1 + j*idl1] - cc[ik + jc*idl1];
            ch[ik - 1 + jc*idl1] = cc[ik - 1 + j*idl1] + cc[ik + jc*idl1];
            ch[ik + j*idl1]      = cc[ik + j*idl1] + cc[ik - 1 + jc*idl1];
            ch[ik + jc*idl1]     = cc[ik + j*idl1] - cc[ik - 1 + jc*idl1];
        }
    }
    *nac = 1;
    if (ido == 2)
    {
        return;
    }
    *nac = 0;
    for (ik = 0; ik < idl1; ik++)
    {
        cc[ik] = ch[ik];
    }
    for (j = 1; j < ip; j++)
    {
        for (k = 0; k < l1; k++)
        {
            cc[(k + j*l1)*ido + 0] = ch[(k + j*l1)*ido + 0];
            cc[(k + j*l1)*ido + 1] = ch[(k + j*l1)*ido + 1];
        }
    }
    if (idot <= l1)
    {
        idij = 0;
        for (j = 1; j < ip; j++)
        {
            idij += 2;
            for (i = 3; i < ido; i += 2)
            {
                idij += 2;
                for (k = 0; k < l1; k++)
                {
                    cc[i - 1 + (k + j*l1)*ido] =
                        wa[idij - 2]*ch[i - 1 + (k + j*l1)*ido] -
                        isign*wa[idij-1]*ch[i + (k + j*l1)*ido];
                    cc[i + (k + j*l1)*ido] =
                        wa[idij - 2]*ch[i + (k + j*l1)*ido] +
                        isign*wa[idij-1]*ch[i - 1 + (k + j*l1)*ido];
                }
            }
        }
    }
    else
    {
        idj = 2 - ido;
        for (j = 1; j < ip; j++)
        {
            idj += ido;
            for (k = 0; k < l1; k++)
            {
                idij = idj;
                for (i = 3; i < ido; i += 2)
                {
                    idij += 2;
                    cc[i - 1 + (k + j*l1)*ido] =
                        wa[idij - 2]*ch[i - 1 + (k + j*l1)*ido] -
                        isign*wa[idij-1]*ch[i + (k + j*l1)*ido];
                    cc[i + (k + j*l1)*ido] =
                        wa[idij - 2]*ch[i + (k + j*l1)*ido] +
                        isign*wa[idij-1]*ch[i - 1 + (k + j*l1)*ido];
                }
            }
        }
    }
}   /* passf */


/* ----------------------------------------------------------------------
   radf2,radb2, radf3,radb3, radf4,radb4, radf5,radb5, radfg,radbg.
   Treal FFT passes fwd and bwd.
   ---------------------------------------------------------------------- */

static void radf2(int ido, int l1, const Treal cc[], Treal ch[], const Treal wa1[])
{
    int   i, k, ic;
    Treal ti2, tr2;
    for (k = 0; k < l1; k++)
    {
        ch[2*k*ido] =
            ref(cc, k*ido) + ref(cc, (k + l1)*ido);
        ch[(2*k+1)*ido + ido-1] =
            ref(cc, k*ido) - ref(cc, (k + l1)*ido);
    }
    if (ido < 2)
    {
        return;
    }
    if (ido != 2)
    {
        for (k = 0; k < l1; k++)
        {
            for (i = 2; i < ido; i += 2)
            {
                ic                       = ido - i;
                tr2                      = wa1[i - 2]*ref(cc, i-1 + (k + l1)*ido) + wa1[i - 1]*ref(cc, i + (k + l1)*ido);
                ti2                      = wa1[i - 2]*ref(cc, i + (k + l1)*ido) - wa1[i - 1]*ref(cc, i-1 + (k + l1)*ido);
                ch[i + 2*k*ido]          = ref(cc, i + k*ido) + ti2;
                ch[ic + (2*k+1)*ido]     = ti2 - ref(cc, i + k*ido);
                ch[i - 1 + 2*k*ido]      = ref(cc, i - 1 + k*ido) + tr2;
                ch[ic - 1 + (2*k+1)*ido] = ref(cc, i - 1 + k*ido) - tr2;
            }
        }
        if (ido % 2 == 1)
        {
            return;
        }
    }
    for (k = 0; k < l1; k++)
    {
        ch[(2*k+1)*ido]     = -ref(cc, ido-1 + (k + l1)*ido);
        ch[ido-1 + 2*k*ido] = ref(cc, ido-1 + k*ido);
    }
}   /* radf2 */


static void radb2(int ido, int l1, const Treal cc[], Treal ch[], const Treal wa1[])
{
    int   i, k, ic;
    Treal ti2, tr2;
    for (k = 0; k < l1; k++)
    {
        ch[k*ido] =
            ref(cc, 2*k*ido) + ref(cc, ido-1 + (2*k+1)*ido);
        ch[(k + l1)*ido] =
            ref(cc, 2*k*ido) - ref(cc, ido-1 + (2*k+1)*ido);
    }
    if (ido < 2)
    {
        return;
    }
    if (ido != 2)
    {
        for (k = 0; k < l1; ++k)
        {
            for (i = 2; i < ido; i += 2)
            {
                ic              = ido - i;
                ch[i-1 + k*ido] =
                    ref(cc, i-1 + 2*k*ido) + ref(cc, ic-1 + (2*k+1)*ido);
                tr2           = ref(cc, i-1 + 2*k*ido) - ref(cc, ic-1 + (2*k+1)*ido);
                ch[i + k*ido] =
                    ref(cc, i + 2*k*ido) - ref(cc, ic + (2*k+1)*ido);
                ti2                    = ref(cc, i + (2*k)*ido) + ref(cc, ic + (2*k+1)*ido);
                ch[i-1 + (k + l1)*ido] =
                    wa1[i - 2]*tr2 - wa1[i - 1]*ti2;
                ch[i + (k + l1)*ido] =
                    wa1[i - 2]*ti2 + wa1[i - 1]*tr2;
            }
        }
        if (ido % 2 == 1)
        {
            return;
        }
    }
    for (k = 0; k < l1; k++)
    {
        ch[ido-1 + k*ido]        = 2*ref(cc, ido-1 + 2*k*ido);
        ch[ido-1 + (k + l1)*ido] = -2*ref(cc, (2*k+1)*ido);
    }
}   /* radb2 */


static void radf3(int ido, int l1, const Treal cc[], Treal ch[],
                  const Treal wa1[], const Treal wa2[])
{
    static const Treal taur = -0.5;
    static const Treal taui = 0.866025403784439;
    int                i, k, ic;
    Treal              ci2, di2, di3, cr2, dr2, dr3, ti2, ti3, tr2, tr3;
    for (k = 0; k < l1; k++)
    {
        cr2                       = ref(cc, (k + l1)*ido) + ref(cc, (k + 2*l1)*ido);
        ch[3*k*ido]               = ref(cc, k*ido) + cr2;
        ch[(3*k+2)*ido]           = taui*(ref(cc, (k + l1*2)*ido) - ref(cc, (k + l1)*ido));
        ch[ido-1 + (3*k + 1)*ido] = ref(cc, k*ido) + taur*cr2;
    }
    if (ido == 1)
    {
        return;
    }
    for (k = 0; k < l1; k++)
    {
        for (i = 2; i < ido; i += 2)
        {
            ic  = ido - i;
            dr2 = wa1[i - 2]*ref(cc, i - 1 + (k + l1)*ido) +
                wa1[i - 1]*ref(cc, i + (k + l1)*ido);
            di2                        = wa1[i - 2]*ref(cc, i + (k + l1)*ido) - wa1[i - 1]*ref(cc, i - 1 + (k + l1)*ido);
            dr3                        = wa2[i - 2]*ref(cc, i - 1 + (k + l1*2)*ido) + wa2[i - 1]*ref(cc, i + (k + l1*2)*ido);
            di3                        = wa2[i - 2]*ref(cc, i + (k + l1*2)*ido) - wa2[i - 1]*ref(cc, i - 1 + (k + l1*2)*ido);
            cr2                        = dr2 + dr3;
            ci2                        = di2 + di3;
            ch[i - 1 + 3*k*ido]        = ref(cc, i - 1 + k*ido) + cr2;
            ch[i + 3*k*ido]            = ref(cc, i + k*ido) + ci2;
            tr2                        = ref(cc, i - 1 + k*ido) + taur*cr2;
            ti2                        = ref(cc, i + k*ido) + taur*ci2;
            tr3                        = taui*(di2 - di3);
            ti3                        = taui*(dr3 - dr2);
            ch[i - 1 + (3*k + 2)*ido]  = tr2 + tr3;
            ch[ic - 1 + (3*k + 1)*ido] = tr2 - tr3;
            ch[i + (3*k + 2)*ido]      = ti2 + ti3;
            ch[ic + (3*k + 1)*ido]     = ti3 - ti2;
        }
    }
}   /* radf3 */


static void radb3(int ido, int l1, const Treal cc[], Treal ch[],
                  const Treal wa1[], const Treal wa2[])
{
    static const Treal taur = -0.5;
    static const Treal taui = 0.866025403784439;
    int                i, k, ic;
    Treal              ci2, ci3, di2, di3, cr2, cr3, dr2, dr3, ti2, tr2;
    for (k = 0; k < l1; k++)
    {
        tr2                = 2*ref(cc, ido-1 + (3*k + 1)*ido);
        cr2                = ref(cc, 3*k*ido) + taur*tr2;
        ch[k*ido]          = ref(cc, 3*k*ido) + tr2;
        ci3                = 2*taui*ref(cc, (3*k + 2)*ido);
        ch[(k + l1)*ido]   = cr2 - ci3;
        ch[(k + 2*l1)*ido] = cr2 + ci3;
    }
    if (ido == 1)
    {
        return;
    }
    for (k = 0; k < l1; k++)
    {
        for (i = 2; i < ido; i += 2)
        {
            ic                         = ido - i;
            tr2                        = ref(cc, i - 1 + (3*k + 2)*ido) + ref(cc, ic - 1 + (3*k + 1)*ido);
            cr2                        = ref(cc, i - 1 + 3*k*ido) + taur*tr2;
            ch[i - 1 + k*ido]          = ref(cc, i - 1 + 3*k*ido) + tr2;
            ti2                        = ref(cc, i + (3*k + 2)*ido) - ref(cc, ic + (3*k + 1)*ido);
            ci2                        = ref(cc, i + 3*k*ido) + taur*ti2;
            ch[i + k*ido]              = ref(cc, i + 3*k*ido) + ti2;
            cr3                        = taui*(ref(cc, i - 1 + (3*k + 2)*ido) - ref(cc, ic - 1 + (3*k + 1)*ido));
            ci3                        = taui*(ref(cc, i + (3*k + 2)*ido) + ref(cc, ic + (3*k + 1)*ido));
            dr2                        = cr2 - ci3;
            dr3                        = cr2 + ci3;
            di2                        = ci2 + cr3;
            di3                        = ci2 - cr3;
            ch[i - 1 + (k + l1)*ido]   = wa1[i - 2]*dr2 - wa1[i - 1]*di2;
            ch[i + (k + l1)*ido]       = wa1[i - 2]*di2 + wa1[i - 1]*dr2;
            ch[i - 1 + (k + 2*l1)*ido] = wa2[i - 2]*dr3 - wa2[i - 1]*di3;
            ch[i + (k + 2*l1)*ido]     = wa2[i - 2]*di3 + wa2[i - 1]*dr3;
        }
    }
}   /* radb3 */


static void radf4(int ido, int l1, const Treal cc[], Treal ch[],
                  const Treal wa1[], const Treal wa2[], const Treal wa3[])
{
    static const Treal hsqt2 = 0.7071067811865475;
    int                i, k, ic;
    Treal              ci2, ci3, ci4, cr2, cr3, cr4, ti1, ti2, ti3, ti4, tr1, tr2, tr3, tr4;
    for (k = 0; k < l1; k++)
    {
        tr1                       = ref(cc, (k + l1)*ido) + ref(cc, (k + 3*l1)*ido);
        tr2                       = ref(cc, k*ido) + ref(cc, (k + 2*l1)*ido);
        ch[4*k*ido]               = tr1 + tr2;
        ch[ido-1 + (4*k + 3)*ido] = tr2 - tr1;
        ch[ido-1 + (4*k + 1)*ido] = ref(cc, k*ido) - ref(cc, (k + 2*l1)*ido);
        ch[(4*k + 2)*ido]         = ref(cc, (k + 3*l1)*ido) - ref(cc, (k + l1)*ido);
    }
    if (ido < 2)
    {
        return;
    }
    if (ido != 2)
    {
        for (k = 0; k < l1; k++)
        {
            for (i = 2; i < ido; i += 2)
            {
                ic  = ido - i;
                cr2 = wa1[i - 2]*ref(cc, i - 1 + (k + l1)*ido) + wa1[i - 1]*ref(cc, i + (k + l1)*ido);
                ci2 = wa1[i - 2]*ref(cc, i + (k + l1)*ido) - wa1[i - 1]*ref(cc, i - 1 + (k + l1)*ido);
                cr3 = wa2[i - 2]*ref(cc, i - 1 + (k + 2*l1)*ido) + wa2[i - 1]*ref(cc, i + (k + 2*l1)*
                                                                                  ido);
                ci3 = wa2[i - 2]*ref(cc, i + (k + 2*l1)*ido) - wa2[i - 1]*ref(cc, i - 1 + (k + 2*l1)*
                                                                              ido);
                cr4 = wa3[i - 2]*ref(cc, i - 1 + (k + 3*l1)*ido) + wa3[i - 1]*ref(cc, i + (k + 3*l1)*
                                                                                  ido);
                ci4 = wa3[i - 2]*ref(cc, i + (k + 3*l1)*ido) - wa3[i - 1]*ref(cc, i - 1 + (k + 3*l1)*
                                                                              ido);
                tr1                        = cr2 + cr4;
                tr4                        = cr4 - cr2;
                ti1                        = ci2 + ci4;
                ti4                        = ci2 - ci4;
                ti2                        = ref(cc, i + k*ido) + ci3;
                ti3                        = ref(cc, i + k*ido) - ci3;
                tr2                        = ref(cc, i - 1 + k*ido) + cr3;
                tr3                        = ref(cc, i - 1 + k*ido) - cr3;
                ch[i - 1 + 4*k*ido]        = tr1 + tr2;
                ch[ic - 1 + (4*k + 3)*ido] = tr2 - tr1;
                ch[i + 4*k*ido]            = ti1 + ti2;
                ch[ic + (4*k + 3)*ido]     = ti1 - ti2;
                ch[i - 1 + (4*k + 2)*ido]  = ti4 + tr3;
                ch[ic - 1 + (4*k + 1)*ido] = tr3 - ti4;
                ch[i + (4*k + 2)*ido]      = tr4 + ti3;
                ch[ic + (4*k + 1)*ido]     = tr4 - ti3;
            }
        }
        if (ido % 2 == 1)
        {
            return;
        }
    }
    for (k = 0; k < l1; k++)
    {
        ti1                       = -hsqt2*(ref(cc, ido-1 + (k + l1)*ido) + ref(cc, ido-1 + (k + 3*l1)*ido));
        tr1                       = hsqt2*(ref(cc, ido-1 + (k + l1)*ido) - ref(cc, ido-1 + (k + 3*l1)*ido));
        ch[ido-1 + 4*k*ido]       = tr1 + ref(cc, ido-1 + k*ido);
        ch[ido-1 + (4*k + 2)*ido] = ref(cc, ido-1 + k*ido) - tr1;
        ch[(4*k + 1)*ido]         = ti1 - ref(cc, ido-1 + (k + 2*l1)*ido);
        ch[(4*k + 3)*ido]         = ti1 + ref(cc, ido-1 + (k + 2*l1)*ido);
    }
}   /* radf4 */


static void radb4(int ido, int l1, const Treal cc[], Treal ch[],
                  const Treal wa1[], const Treal wa2[], const Treal wa3[])
{
    static const Treal sqrt2 = 1.414213562373095;
    int                i, k, ic;
    Treal              ci2, ci3, ci4, cr2, cr3, cr4, ti1, ti2, ti3, ti4, tr1, tr2, tr3, tr4;
    for (k = 0; k < l1; k++)
    {
        tr1                = ref(cc, 4*k*ido) - ref(cc, ido-1 + (4*k + 3)*ido);
        tr2                = ref(cc, 4*k*ido) + ref(cc, ido-1 + (4*k + 3)*ido);
        tr3                = ref(cc, ido-1 + (4*k + 1)*ido) + ref(cc, ido-1 + (4*k + 1)*ido);
        tr4                = ref(cc, (4*k + 2)*ido) + ref(cc, (4*k + 2)*ido);
        ch[k*ido]          = tr2 + tr3;
        ch[(k + l1)*ido]   = tr1 - tr4;
        ch[(k + 2*l1)*ido] = tr2 - tr3;
        ch[(k + 3*l1)*ido] = tr1 + tr4;
    }
    if (ido < 2)
    {
        return;
    }
    if (ido != 2)
    {
        for (k = 0; k < l1; ++k)
        {
            for (i = 2; i < ido; i += 2)
            {
                ic                         = ido - i;
                ti1                        = ref(cc, i + 4*k*ido) + ref(cc, ic + (4*k + 3)*ido);
                ti2                        = ref(cc, i + 4*k*ido) - ref(cc, ic + (4*k + 3)*ido);
                ti3                        = ref(cc, i + (4*k + 2)*ido) - ref(cc, ic + (4*k + 1)*ido);
                tr4                        = ref(cc, i + (4*k + 2)*ido) + ref(cc, ic + (4*k + 1)*ido);
                tr1                        = ref(cc, i - 1 + 4*k*ido) - ref(cc, ic - 1 + (4*k + 3)*ido);
                tr2                        = ref(cc, i - 1 + 4*k*ido) + ref(cc, ic - 1 + (4*k + 3)*ido);
                ti4                        = ref(cc, i - 1 + (4*k + 2)*ido) - ref(cc, ic - 1 + (4*k + 1)*ido);
                tr3                        = ref(cc, i - 1 + (4*k + 2)*ido) + ref(cc, ic - 1 + (4*k + 1)*ido);
                ch[i - 1 + k*ido]          = tr2 + tr3;
                cr3                        = tr2 - tr3;
                ch[i + k*ido]              = ti2 + ti3;
                ci3                        = ti2 - ti3;
                cr2                        = tr1 - tr4;
                cr4                        = tr1 + tr4;
                ci2                        = ti1 + ti4;
                ci4                        = ti1 - ti4;
                ch[i - 1 + (k + l1)*ido]   = wa1[i - 2]*cr2 - wa1[i - 1]*ci2;
                ch[i + (k + l1)*ido]       = wa1[i - 2]*ci2 + wa1[i - 1]*cr2;
                ch[i - 1 + (k + 2*l1)*ido] = wa2[i - 2]*cr3 - wa2[i - 1]*ci3;
                ch[i + (k + 2*l1)*ido]     = wa2[i - 2]*ci3 + wa2[i - 1]*cr3;
                ch[i - 1 + (k + 3*l1)*ido] = wa3[i - 2]*cr4 - wa3[i - 1]*ci4;
                ch[i + (k + 3*l1)*ido]     = wa3[i - 2]*ci4 + wa3[i - 1]*cr4;
            }
        }
        if (ido % 2 == 1)
        {
            return;
        }
    }
    for (k = 0; k < l1; k++)
    {
        ti1                        = ref(cc, (4*k + 1)*ido) + ref(cc, (4*k + 3)*ido);
        ti2                        = ref(cc, (4*k + 3)*ido) - ref(cc, (4*k + 1)*ido);
        tr1                        = ref(cc, ido-1 + 4*k*ido) - ref(cc, ido-1 + (4*k + 2)*ido);
        tr2                        = ref(cc, ido-1 + 4*k*ido) + ref(cc, ido-1 + (4*k + 2)*ido);
        ch[ido-1 + k*ido]          = tr2 + tr2;
        ch[ido-1 + (k + l1)*ido]   = sqrt2*(tr1 - ti1);
        ch[ido-1 + (k + 2*l1)*ido] = ti2 + ti2;
        ch[ido-1 + (k + 3*l1)*ido] = -sqrt2*(tr1 + ti1);
    }
}   /* radb4 */


static void radf5(int ido, int l1, const Treal cc[], Treal ch[],
                  const Treal wa1[], const Treal wa2[], const Treal wa3[], const Treal wa4[])
{
    static const Treal tr11 = 0.309016994374947;
    static const Treal ti11 = 0.951056516295154;
    static const Treal tr12 = -0.809016994374947;
    static const Treal ti12 = 0.587785252292473;
    int                i, k, ic;
    Treal              ci2, di2, ci4, ci5, di3, di4, di5, ci3, cr2, cr3, dr2, dr3, dr4, dr5,
                       cr5, cr4, ti2, ti3, ti5, ti4, tr2, tr3, tr4, tr5;
    for (k = 0; k < l1; k++)
    {
        cr2                       = ref(cc, (k + 4*l1)*ido) + ref(cc, (k + l1)*ido);
        ci5                       = ref(cc, (k + 4*l1)*ido) - ref(cc, (k + l1)*ido);
        cr3                       = ref(cc, (k + 3*l1)*ido) + ref(cc, (k + 2*l1)*ido);
        ci4                       = ref(cc, (k + 3*l1)*ido) - ref(cc, (k + 2*l1)*ido);
        ch[5*k*ido]               = ref(cc, k*ido) + cr2 + cr3;
        ch[ido-1 + (5*k + 1)*ido] = ref(cc, k*ido) + tr11*cr2 + tr12*cr3;
        ch[(5*k + 2)*ido]         = ti11*ci5 + ti12*ci4;
        ch[ido-1 + (5*k + 3)*ido] = ref(cc, k*ido) + tr12*cr2 + tr11*cr3;
        ch[(5*k + 4)*ido]         = ti12*ci5 - ti11*ci4;
    }
    if (ido == 1)
    {
        return;
    }
    for (k = 0; k < l1; ++k)
    {
        for (i = 2; i < ido; i += 2)
        {
            ic                         = ido - i;
            dr2                        = wa1[i - 2]*ref(cc, i - 1 + (k + l1)*ido) + wa1[i - 1]*ref(cc, i + (k + l1)*ido);
            di2                        = wa1[i - 2]*ref(cc, i + (k + l1)*ido) - wa1[i - 1]*ref(cc, i - 1 + (k + l1)*ido);
            dr3                        = wa2[i - 2]*ref(cc, i - 1 + (k + 2*l1)*ido) + wa2[i - 1]*ref(cc, i + (k + 2*l1)*ido);
            di3                        = wa2[i - 2]*ref(cc, i + (k + 2*l1)*ido) - wa2[i - 1]*ref(cc, i - 1 + (k + 2*l1)*ido);
            dr4                        = wa3[i - 2]*ref(cc, i - 1 + (k + 3*l1)*ido) + wa3[i - 1]*ref(cc, i + (k + 3*l1)*ido);
            di4                        = wa3[i - 2]*ref(cc, i + (k + 3*l1)*ido) - wa3[i - 1]*ref(cc, i - 1 + (k + 3*l1)*ido);
            dr5                        = wa4[i - 2]*ref(cc, i - 1 + (k + 4*l1)*ido) + wa4[i - 1]*ref(cc, i + (k + 4*l1)*ido);
            di5                        = wa4[i - 2]*ref(cc, i + (k + 4*l1)*ido) - wa4[i - 1]*ref(cc, i - 1 + (k + 4*l1)*ido);
            cr2                        = dr2 + dr5;
            ci5                        = dr5 - dr2;
            cr5                        = di2 - di5;
            ci2                        = di2 + di5;
            cr3                        = dr3 + dr4;
            ci4                        = dr4 - dr3;
            cr4                        = di3 - di4;
            ci3                        = di3 + di4;
            ch[i - 1 + 5*k*ido]        = ref(cc, i - 1 + k*ido) + cr2 + cr3;
            ch[i + 5*k*ido]            = ref(cc, i + k*ido) + ci2 + ci3;
            tr2                        = ref(cc, i - 1 + k*ido) + tr11*cr2 + tr12*cr3;
            ti2                        = ref(cc, i + k*ido) + tr11*ci2 + tr12*ci3;
            tr3                        = ref(cc, i - 1 + k*ido) + tr12*cr2 + tr11*cr3;
            ti3                        = ref(cc, i + k*ido) + tr12*ci2 + tr11*ci3;
            tr5                        = ti11*cr5 + ti12*cr4;
            ti5                        = ti11*ci5 + ti12*ci4;
            tr4                        = ti12*cr5 - ti11*cr4;
            ti4                        = ti12*ci5 - ti11*ci4;
            ch[i - 1 + (5*k + 2)*ido]  = tr2 + tr5;
            ch[ic - 1 + (5*k + 1)*ido] = tr2 - tr5;
            ch[i + (5*k + 2)*ido]      = ti2 + ti5;
            ch[ic + (5*k + 1)*ido]     = ti5 - ti2;
            ch[i - 1 + (5*k + 4)*ido]  = tr3 + tr4;
            ch[ic - 1 + (5*k + 3)*ido] = tr3 - tr4;
            ch[i + (5*k + 4)*ido]      = ti3 + ti4;
            ch[ic + (5*k + 3)*ido]     = ti4 - ti3;
        }
    }
}   /* radf5 */


static void radb5(int ido, int l1, const Treal cc[], Treal ch[],
                  const Treal wa1[], const Treal wa2[], const Treal wa3[], const Treal wa4[])
{
    static const Treal tr11 = 0.309016994374947;
    static const Treal ti11 = 0.951056516295154;
    static const Treal tr12 = -0.809016994374947;
    static const Treal ti12 = 0.587785252292473;
    int                i, k, ic;
    Treal              ci2, ci3, ci4, ci5, di3, di4, di5, di2, cr2, cr3, cr5, cr4, ti2, ti3,
                       ti4, ti5, dr3, dr4, dr5, dr2, tr2, tr3, tr4, tr5;
    for (k = 0; k < l1; k++)
    {
        ti5                = 2*ref(cc, (5*k + 2)*ido);
        ti4                = 2*ref(cc, (5*k + 4)*ido);
        tr2                = 2*ref(cc, ido-1 + (5*k + 1)*ido);
        tr3                = 2*ref(cc, ido-1 + (5*k + 3)*ido);
        ch[k*ido]          = ref(cc, 5*k*ido) + tr2 + tr3;
        cr2                = ref(cc, 5*k*ido) + tr11*tr2 + tr12*tr3;
        cr3                = ref(cc, 5*k*ido) + tr12*tr2 + tr11*tr3;
        ci5                = ti11*ti5 + ti12*ti4;
        ci4                = ti12*ti5 - ti11*ti4;
        ch[(k + l1)*ido]   = cr2 - ci5;
        ch[(k + 2*l1)*ido] = cr3 - ci4;
        ch[(k + 3*l1)*ido] = cr3 + ci4;
        ch[(k + 4*l1)*ido] = cr2 + ci5;
    }
    if (ido == 1)
    {
        return;
    }
    for (k = 0; k < l1; ++k)
    {
        for (i = 2; i < ido; i += 2)
        {
            ic                = ido - i;
            ti5               = ref(cc, i + (5*k + 2)*ido) + ref(cc, ic + (5*k + 1)*ido);
            ti2               = ref(cc, i + (5*k + 2)*ido) - ref(cc, ic + (5*k + 1)*ido);
            ti4               = ref(cc, i + (5*k + 4)*ido) + ref(cc, ic + (5*k + 3)*ido);
            ti3               = ref(cc, i + (5*k + 4)*ido) - ref(cc, ic + (5*k + 3)*ido);
            tr5               = ref(cc, i - 1 + (5*k + 2)*ido) - ref(cc, ic - 1 + (5*k + 1)*ido);
            tr2               = ref(cc, i - 1 + (5*k + 2)*ido) + ref(cc, ic - 1 + (5*k + 1)*ido);
            tr4               = ref(cc, i - 1 + (5*k + 4)*ido) - ref(cc, ic - 1 + (5*k + 3)*ido);
            tr3               = ref(cc, i - 1 + (5*k + 4)*ido) + ref(cc, ic - 1 + (5*k + 3)*ido);
            ch[i - 1 + k*ido] = ref(cc, i - 1 + 5*k*ido) + tr2 + tr3;
            ch[i + k*ido]     = ref(cc, i + 5*k*ido) + ti2 + ti3;
            cr2               = ref(cc, i - 1 + 5*k*ido) + tr11*tr2 + tr12*tr3;

            ci2 = ref(cc, i + 5*k*ido) + tr11*ti2 + tr12*ti3;
            cr3 = ref(cc, i - 1 + 5*k*ido) + tr12*tr2 + tr11*tr3;

            ci3 = ref(cc, i + 5*k*ido) + tr12*ti2 + tr11*ti3;
            cr5 = ti11*tr5 + ti12*tr4;
            ci5 = ti11*ti5 + ti12*ti4;
            cr4 = ti12*tr5 - ti11*tr4;
            ci4 = ti12*ti5 - ti11*ti4;
            dr3 = cr3 - ci4;
            dr4 = cr3 + ci4;
            di3 = ci3 + cr4;
            di4 = ci3 - cr4;
            dr5 = cr2 + ci5;
            dr2 = cr2 - ci5;
            di5 = ci2 - cr5;
            di2 = ci2 + cr5;
            ch[i - 1 + (k + l1)*ido]   = wa1[i - 2]*dr2 - wa1[i - 1]*di2;
            ch[i + (k + l1)*ido]       = wa1[i - 2]*di2 + wa1[i - 1]*dr2;
            ch[i - 1 + (k + 2*l1)*ido] = wa2[i - 2]*dr3 - wa2[i - 1]*di3;
            ch[i + (k + 2*l1)*ido]     = wa2[i - 2]*di3 + wa2[i - 1]*dr3;
            ch[i - 1 + (k + 3*l1)*ido] = wa3[i - 2]*dr4 - wa3[i - 1]*di4;
            ch[i + (k + 3*l1)*ido]     = wa3[i - 2]*di4 + wa3[i - 1]*dr4;
            ch[i - 1 + (k + 4*l1)*ido] = wa4[i - 2]*dr5 - wa4[i - 1]*di5;
            ch[i + (k + 4*l1)*ido]     = wa4[i - 2]*di5 + wa4[i - 1]*dr5;
        }
    }
}   /* radb5 */


static void radfg(int ido, int ip, int l1, int idl1,
                  Treal cc[], Treal ch[], const Treal wa[])
{
    static const Treal twopi = 6.28318530717959;
    int                idij, ipph, i, j, k, l, j2, ic, jc, lc, ik, is, nbd;
    Treal              dc2, ai1, ai2, ar1, ar2, ds2, dcp, arg, dsp, ar1h, ar2h;
    arg  = twopi / ip;
    dcp  = cos(arg);
    dsp  = sin(arg);
    ipph = (ip + 1) / 2;
    nbd  = (ido - 1) / 2;
    if (ido != 1)
    {
        for (ik = 0; ik < idl1; ik++)
        {
            ch[ik] = cc[ik];
        }
        for (j = 1; j < ip; j++)
        {
            for (k = 0; k < l1; k++)
            {
                ch[(k + j*l1)*ido] = cc[(k + j*l1)*ido];
            }
        }
        if (nbd <= l1)
        {
            is = -ido;
            for (j = 1; j < ip; j++)
            {
                is  += ido;
                idij = is-1;
                for (i = 2; i < ido; i += 2)
                {
                    idij += 2;
                    for (k = 0; k < l1; k++)
                    {
                        ch[i - 1 + (k + j*l1)*ido] =
                            wa[idij - 1]*cc[i - 1 + (k + j*l1)*ido] + wa[idij]*cc[i + (k + j*l1)*ido];
                        ch[i + (k + j*l1)*ido] =
                            wa[idij - 1]*cc[i + (k + j*l1)*ido] - wa[idij]*cc[i - 1 + (k + j*l1)*ido];
                    }
                }
            }
        }
        else
        {
            is = -ido;
            for (j = 1; j < ip; j++)
            {
                is += ido;
                for (k = 0; k < l1; k++)
                {
                    idij = is-1;
                    for (i = 2; i < ido; i += 2)
                    {
                        idij += 2;
                        ch[i - 1 + (k + j*l1)*ido] =
                            wa[idij - 1]*cc[i - 1 + (k + j*l1)*ido] + wa[idij]*cc[i + (k + j*l1)*ido];
                        ch[i + (k + j*l1)*ido] =
                            wa[idij - 1]*cc[i + (k + j*l1)*ido] - wa[idij]*cc[i - 1 + (k + j*l1)*ido];
                    }
                }
            }
        }
        if (nbd >= l1)
        {
            for (j = 1; j < ipph; j++)
            {
                jc = ip - j;
                for (k = 0; k < l1; k++)
                {
                    for (i = 2; i < ido; i += 2)
                    {
                        cc[i - 1 + (k + j*l1)*ido]  = ch[i - 1 + (k + j*l1)*ido] + ch[i - 1 + (k + jc*l1)*ido];
                        cc[i - 1 + (k + jc*l1)*ido] = ch[i + (k + j*l1)*ido] - ch[i + (k + jc*l1)*ido];
                        cc[i + (k + j*l1)*ido]      = ch[i + (k + j*l1)*ido] + ch[i + (k + jc*l1)*ido];
                        cc[i + (k + jc*l1)*ido]     = ch[i - 1 + (k + jc*l1)*ido] - ch[i - 1 + (k + j*l1)*ido];
                    }
                }
            }
        }
        else
        {
            for (j = 1; j < ipph; j++)
            {
                jc = ip - j;
                for (i = 2; i < ido; i += 2)
                {
                    for (k = 0; k < l1; k++)
                    {
                        cc[i - 1 + (k + j*l1)*ido] =
                            ch[i - 1 + (k + j*l1)*ido] + ch[i - 1 + (k + jc*l1)*ido];
                        cc[i - 1 + (k + jc*l1)*ido] = ch[i + (k + j*l1)*ido] - ch[i + (k + jc*l1)*ido];
                        cc[i + (k + j*l1)*ido]      = ch[i + (k + j*l1)*ido] + ch[i + (k + jc*l1)*ido];
                        cc[i + (k + jc*l1)*ido]     = ch[i - 1 + (k + jc*l1)*ido] - ch[i - 1 + (k + j*l1)*ido];
                    }
                }
            }
        }
    }
    else      /* now ido == 1 */
    {
        for (ik = 0; ik < idl1; ik++)
        {
            cc[ik] = ch[ik];
        }
    }
    for (j = 1; j < ipph; j++)
    {
        jc = ip - j;
        for (k = 0; k < l1; k++)
        {
            cc[(k + j*l1)*ido]  = ch[(k + j*l1)*ido] + ch[(k + jc*l1)*ido];
            cc[(k + jc*l1)*ido] = ch[(k + jc*l1)*ido] - ch[(k + j*l1)*ido];
        }
    }

    ar1 = 1;
    ai1 = 0;
    for (l = 1; l < ipph; l++)
    {
        lc   = ip - l;
        ar1h = dcp*ar1 - dsp*ai1;
        ai1  = dcp*ai1 + dsp*ar1;
        ar1  = ar1h;
        for (ik = 0; ik < idl1; ik++)
        {
            ch[ik + l*idl1]  = cc[ik] + ar1*cc[ik + idl1];
            ch[ik + lc*idl1] = ai1*cc[ik + (ip-1)*idl1];
        }
        dc2 = ar1;
        ds2 = ai1;
        ar2 = ar1;
        ai2 = ai1;
        for (j = 2; j < ipph; j++)
        {
            jc   = ip - j;
            ar2h = dc2*ar2 - ds2*ai2;
            ai2  = dc2*ai2 + ds2*ar2;
            ar2  = ar2h;
            for (ik = 0; ik < idl1; ik++)
            {
                ch[ik + l*idl1]  += ar2*cc[ik + j*idl1];
                ch[ik + lc*idl1] += ai2*cc[ik + jc*idl1];
            }
        }
    }
    for (j = 1; j < ipph; j++)
    {
        for (ik = 0; ik < idl1; ik++)
        {
            ch[ik] += cc[ik + j*idl1];
        }
    }

    if (ido >= l1)
    {
        for (k = 0; k < l1; k++)
        {
            for (i = 0; i < ido; i++)
            {
                ref(cc, i + k*ip*ido) = ch[i + k*ido];
            }
        }
    }
    else
    {
        for (i = 0; i < ido; i++)
        {
            for (k = 0; k < l1; k++)
            {
                ref(cc, i + k*ip*ido) = ch[i + k*ido];
            }
        }
    }
    for (j = 1; j < ipph; j++)
    {
        jc = ip - j;
        j2 = 2*j;
        for (k = 0; k < l1; k++)
        {
            ref(cc, ido-1 + (j2 - 1 + k*ip)*ido) =
                ch[(k + j*l1)*ido];
            ref(cc, (j2 + k*ip)*ido) =
                ch[(k + jc*l1)*ido];
        }
    }
    if (ido == 1)
    {
        return;
    }
    if (nbd >= l1)
    {
        for (j = 1; j < ipph; j++)
        {
            jc = ip - j;
            j2 = 2*j;
            for (k = 0; k < l1; k++)
            {
                for (i = 2; i < ido; i += 2)
                {
                    ic = ido - i;
                    ref(cc, i - 1 + (j2 + k*ip)*ido)      = ch[i - 1 + (k + j*l1)*ido] + ch[i - 1 + (k + jc*l1)*ido];
                    ref(cc, ic - 1 + (j2 - 1 + k*ip)*ido) = ch[i - 1 + (k + j*l1)*ido] - ch[i - 1 + (k + jc*l1)*ido];
                    ref(cc, i + (j2 + k*ip)*ido)          = ch[i + (k + j*l1)*ido] + ch[i + (k + jc*l1)*ido];
                    ref(cc, ic + (j2 - 1 + k*ip)*ido)     = ch[i + (k + jc*l1)*ido] - ch[i + (k + j*l1)*ido];
                }
            }
        }
    }
    else
    {
        for (j = 1; j < ipph; j++)
        {
            jc = ip - j;
            j2 = 2*j;
            for (i = 2; i < ido; i += 2)
            {
                ic = ido - i;
                for (k = 0; k < l1; k++)
                {
                    ref(cc, i - 1 + (j2 + k*ip)*ido)      = ch[i - 1 + (k + j*l1)*ido] + ch[i - 1 + (k + jc*l1)*ido];
                    ref(cc, ic - 1 + (j2 - 1 + k*ip)*ido) = ch[i - 1 + (k + j*l1)*ido] - ch[i - 1 + (k + jc*l1)*ido];
                    ref(cc, i + (j2 + k*ip)*ido)          = ch[i + (k + j*l1)*ido] + ch[i + (k + jc*l1)*ido];
                    ref(cc, ic + (j2 - 1 + k*ip)*ido)     = ch[i + (k + jc*l1)*ido] - ch[i + (k + j*l1)*ido];
                }
            }
        }
    }
}   /* radfg */


static void radbg(int ido, int ip, int l1, int idl1,
                  Treal cc[], Treal ch[], const Treal wa[])
{
    static const Treal twopi = 6.28318530717959;
    int                idij, ipph, i, j, k, l, j2, ic, jc, lc, ik, is;
    Treal              dc2, ai1, ai2, ar1, ar2, ds2;
    int                nbd;
    Treal              dcp, arg, dsp, ar1h, ar2h;
    arg  = twopi / ip;
    dcp  = cos(arg);
    dsp  = sin(arg);
    nbd  = (ido - 1) / 2;
    ipph = (ip + 1) / 2;
    if (ido >= l1)
    {
        for (k = 0; k < l1; k++)
        {
            for (i = 0; i < ido; i++)
            {
                ch[i + k*ido] = ref(cc, i + k*ip*ido);
            }
        }
    }
    else
    {
        for (i = 0; i < ido; i++)
        {
            for (k = 0; k < l1; k++)
            {
                ch[i + k*ido] = ref(cc, i + k*ip*ido);
            }
        }
    }
    for (j = 1; j < ipph; j++)
    {
        jc = ip - j;
        j2 = 2*j;
        for (k = 0; k < l1; k++)
        {
            ch[(k + j*l1)*ido] = ref(cc, ido-1 + (j2 - 1 + k*ip)*ido) + ref(cc, ido-1 + (j2 - 1 + k*ip)*
                                                                            ido);
            ch[(k + jc*l1)*ido] = ref(cc, (j2 + k*ip)*ido) + ref(cc, (j2 + k*ip)*ido);
        }
    }

    if (ido != 1)
    {
        if (nbd >= l1)
        {
            for (j = 1; j < ipph; j++)
            {
                jc = ip - j;
                for (k = 0; k < l1; k++)
                {
                    for (i = 2; i < ido; i += 2)
                    {
                        ic = ido - i;
                        ch[i - 1 + (k + j*l1)*ido] = ref(cc, i - 1 + (2*j + k*ip)*ido) + ref(cc,
                                                                                             ic - 1 + (2*j - 1 + k*ip)*ido);
                        ch[i - 1 + (k + jc*l1)*ido] = ref(cc, i - 1 + (2*j + k*ip)*ido) -
                            ref(cc, ic - 1 + (2*j - 1 + k*ip)*ido);
                        ch[i + (k + j*l1)*ido] = ref(cc, i + (2*j + k*ip)*ido) - ref(cc, ic
                                                                                     + (2*j - 1 + k*ip)*ido);
                        ch[i + (k + jc*l1)*ido] = ref(cc, i + (2*j + k*ip)*ido) + ref(cc, ic
                                                                                      + (2*j - 1 + k*ip)*ido);
                    }
                }
            }
        }
        else
        {
            for (j = 1; j < ipph; j++)
            {
                jc = ip - j;
                for (i = 2; i < ido; i += 2)
                {
                    ic = ido - i;
                    for (k = 0; k < l1; k++)
                    {
                        ch[i - 1 + (k + j*l1)*ido] = ref(cc, i - 1 + (2*j + k*ip)*ido) + ref(cc,
                                                                                             ic - 1 + (2*j - 1 + k*ip)*ido);
                        ch[i - 1 + (k + jc*l1)*ido] = ref(cc, i - 1 + (2*j + k*ip)*ido) -
                            ref(cc, ic - 1 + (2*j - 1 + k*ip)*ido);
                        ch[i + (k + j*l1)*ido] = ref(cc, i + (2*j + k*ip)*ido) - ref(cc, ic
                                                                                     + (2*j - 1 + k*ip)*ido);
                        ch[i + (k + jc*l1)*ido] = ref(cc, i + (2*j + k*ip)*ido) + ref(cc, ic
                                                                                      + (2*j - 1 + k*ip)*ido);
                    }
                }
            }
        }
    }

    ar1 = 1;
    ai1 = 0;
    for (l = 1; l < ipph; l++)
    {
        lc   = ip - l;
        ar1h = dcp*ar1 - dsp*ai1;
        ai1  = dcp*ai1 + dsp*ar1;
        ar1  = ar1h;
        for (ik = 0; ik < idl1; ik++)
        {
            cc[ik + l*idl1]  = ch[ik] + ar1*ch[ik + idl1];
            cc[ik + lc*idl1] = ai1*ch[ik + (ip-1)*idl1];
        }
        dc2 = ar1;
        ds2 = ai1;
        ar2 = ar1;
        ai2 = ai1;
        for (j = 2; j < ipph; j++)
        {
            jc   = ip - j;
            ar2h = dc2*ar2 - ds2*ai2;
            ai2  = dc2*ai2 + ds2*ar2;
            ar2  = ar2h;
            for (ik = 0; ik < idl1; ik++)
            {
                cc[ik + l*idl1]  += ar2*ch[ik + j*idl1];
                cc[ik + lc*idl1] += ai2*ch[ik + jc*idl1];
            }
        }
    }
    for (j = 1; j < ipph; j++)
    {
        for (ik = 0; ik < idl1; ik++)
        {
            ch[ik] += ch[ik + j*idl1];
        }
    }
    for (j = 1; j < ipph; j++)
    {
        jc = ip - j;
        for (k = 0; k < l1; k++)
        {
            ch[(k + j*l1)*ido]  = cc[(k + j*l1)*ido] - cc[(k + jc*l1)*ido];
            ch[(k + jc*l1)*ido] = cc[(k + j*l1)*ido] + cc[(k + jc*l1)*ido];
        }
    }

    if (ido == 1)
    {
        return;
    }
    if (nbd >= l1)
    {
        for (j = 1; j < ipph; j++)
        {
            jc = ip - j;
            for (k = 0; k < l1; k++)
            {
                for (i = 2; i < ido; i += 2)
                {
                    ch[i - 1 + (k + j*l1)*ido]  = cc[i - 1 + (k + j*l1)*ido] - cc[i + (k + jc*l1)*ido];
                    ch[i - 1 + (k + jc*l1)*ido] = cc[i - 1 + (k + j*l1)*ido] + cc[i + (k + jc*l1)*ido];
                    ch[i + (k + j*l1)*ido]      = cc[i + (k + j*l1)*ido] + cc[i - 1 + (k + jc*l1)*ido];
                    ch[i + (k + jc*l1)*ido]     = cc[i + (k + j*l1)*ido] - cc[i - 1 + (k + jc*l1)*ido];
                }
            }
        }
    }
    else
    {
        for (j = 1; j < ipph; j++)
        {
            jc = ip - j;
            for (i = 2; i < ido; i += 2)
            {
                for (k = 0; k < l1; k++)
                {
                    ch[i - 1 + (k + j*l1)*ido]  = cc[i - 1 + (k + j*l1)*ido] - cc[i + (k + jc*l1)*ido];
                    ch[i - 1 + (k + jc*l1)*ido] = cc[i - 1 + (k + j *l1)*ido] + cc[i + (k + jc*l1)*ido];
                    ch[i + (k + j*l1)*ido]      = cc[i + (k + j*l1)*ido] + cc[i - 1 + (k + jc*l1)*ido];
                    ch[i + (k + jc*l1)*ido]     = cc[i + (k + j*l1)*ido] - cc[i - 1 + (k + jc*l1)*ido];
                }
            }
        }
    }
    for (ik = 0; ik < idl1; ik++)
    {
        cc[ik] = ch[ik];
    }
    for (j = 1; j < ip; j++)
    {
        for (k = 0; k < l1; k++)
        {
            cc[(k + j*l1)*ido] = ch[(k + j*l1)*ido];
        }
    }
    if (nbd <= l1)
    {
        is = -ido;
        for (j = 1; j < ip; j++)
        {
            is  += ido;
            idij = is-1;
            for (i = 2; i < ido; i += 2)
            {
                idij += 2;
                for (k = 0; k < l1; k++)
                {
                    cc[i - 1 + (k + j*l1)*ido] = wa[idij - 1]*ch[i - 1 + (k + j*l1)*ido] - wa[idij]*
                        ch[i + (k + j*l1)*ido];
                    cc[i + (k + j*l1)*ido] = wa[idij - 1]*ch[i + (k + j*l1)*ido] + wa[idij]*ch[i - 1 + (k + j*l1)*ido];
                }
            }
        }
    }
    else
    {
        is = -ido;
        for (j = 1; j < ip; j++)
        {
            is += ido;
            for (k = 0; k < l1; k++)
            {
                idij = is - 1;
                for (i = 2; i < ido; i += 2)
                {
                    idij += 2;
                    cc[i - 1 + (k + j*l1)*ido] = wa[idij-1]*ch[i - 1 + (k + j*l1)*ido] - wa[idij]*
                        ch[i + (k + j*l1)*ido];
                    cc[i + (k + j*l1)*ido] = wa[idij-1]*ch[i + (k + j*l1)*ido] + wa[idij]*ch[i - 1 + (k + j*l1)*ido];
                }
            }
        }
    }
}   /* radbg */

/* ----------------------------------------------------------------------
   cfftf1, cfftf, cfftb, cffti1, cffti. Complex FFTs.
   ---------------------------------------------------------------------- */

void fftpack_cfftf1(int n, Treal c[], Treal ch[], const Treal wa[], const int ifac[MAXFAC+2], int isign)
{
    int    idot, i;
    int    k1, l1, l2;
    int    na, nf, ip, iw, ix2, ix3, ix4, nac, ido, idl1;
    Treal *cinput, *coutput;
    nf = ifac[1];
    na = 0;
    l1 = 1;
    iw = 0;
    for (k1 = 2; k1 <= nf+1; k1++)
    {
        ip   = ifac[k1];
        l2   = ip*l1;
        ido  = n / l2;
        idot = ido + ido;
        idl1 = idot*l1;
        if (na)
        {
            cinput  = ch;
            coutput = c;
        }
        else
        {
            cinput  = c;
            coutput = ch;
        }
        switch (ip)
        {
            case 4:
                ix2 = iw + idot;
                ix3 = ix2 + idot;
                passf4(idot, l1, cinput, coutput, &wa[iw], &wa[ix2], &wa[ix3], isign);
                na = !na;
                break;
            case 2:
                passf2(idot, l1, cinput, coutput, &wa[iw], isign);
                na = !na;
                break;
            case 3:
                ix2 = iw + idot;
                passf3(idot, l1, cinput, coutput, &wa[iw], &wa[ix2], isign);
                na = !na;
                break;
            case 5:
                ix2 = iw + idot;
                ix3 = ix2 + idot;
                ix4 = ix3 + idot;
                passf5(idot, l1, cinput, coutput, &wa[iw], &wa[ix2], &wa[ix3], &wa[ix4], isign);
                na = !na;
                break;
            default:
                passf(&nac, idot, ip, l1, idl1, cinput, coutput, &wa[iw], isign);
                if (nac != 0)
                {
                    na = !na;
                }
        }
        l1  = l2;
        iw += (ip - 1)*idot;
    }
    if (na == 0)
    {
        return;
    }
    for (i = 0; i < 2*n; i++)
    {
        c[i] = ch[i];
    }
}   /* cfftf1 */


void fftpack_cfftf(int n, Treal c[], Treal wsave[])
{
    int iw1, iw2;
    if (n == 1)
    {
        return;
    }
    iw1 = 2*n;
    iw2 = iw1 + 2*n;
    fftpack_cfftf1(n, c, wsave, wsave+iw1, (int*)(wsave+iw2), -1);
}   /* cfftf */


void fftpack_cfftb(int n, Treal c[], Treal wsave[])
{
    int iw1, iw2;
    if (n == 1)
    {
        return;
    }
    iw1 = 2*n;
    iw2 = iw1 + 2*n;
    fftpack_cfftf1(n, c, wsave, wsave+iw1, (int*)(wsave+iw2), +1);
}   /* cfftb */


static void factorize(int n, int ifac[MAXFAC+2], const int ntryh[NSPECIAL])
/* Factorize n in factors in ntryh and rest. On exit,
   ifac[0] contains n and ifac[1] contains number of factors,
   the factors start from ifac[2]. */
{
    int ntry = 3, i, j = 0, ib, nf = 0, nl = n, nq, nr;
startloop:
    if (j < NSPECIAL)
    {
        ntry = ntryh[j];
    }
    else
    {
        ntry += 2;
    }
    j++;
    do
    {
        nq = nl / ntry;
        nr = nl - ntry*nq;
        if (nr != 0)
        {
            goto startloop;
        }
        nf++;
        ifac[nf + 1] = ntry;
        nl           = nq;
        if (ntry == 2 && nf != 1)
        {
            for (i = 2; i <= nf; i++)
            {
                ib           = nf - i + 2;
                ifac[ib + 1] = ifac[ib];
            }
            ifac[2] = 2;
        }
    }
    while (nl != 1);
    ifac[0] = n;
    ifac[1] = nf;
}


void fftpack_cffti1(int n, Treal wa[], int ifac[MAXFAC+2])
{
    static const Treal twopi = 6.28318530717959;
    Treal              arg, argh, argld, fi;
    int                idot, i, j;
    int                i1, k1, l1, l2;
    int                ld, ii, nf, ip;
    int                ido, ipm;

    static const int   ntryh[NSPECIAL] = {
        3, 4, 2, 5
    };              /* Do not change the order of these. */

    factorize(n, ifac, ntryh);
    nf   = ifac[1];
    argh = twopi/(Treal)n;
    i    = 1;
    l1   = 1;
    for (k1 = 1; k1 <= nf; k1++)
    {
        ip   = ifac[k1+1];
        ld   = 0;
        l2   = l1*ip;
        ido  = n / l2;
        idot = ido + ido + 2;
        ipm  = ip - 1;
        for (j = 1; j <= ipm; j++)
        {
            i1      = i;
            wa[i-1] = 1;
            wa[i]   = 0;
            ld     += l1;
            fi      = 0;
            argld   = ld*argh;
            for (ii = 4; ii <= idot; ii += 2)
            {
                i      += 2;
                fi     += 1;
                arg     = fi*argld;
                wa[i-1] = cos(arg);
                wa[i]   = sin(arg);
            }
            if (ip > 5)
            {
                wa[i1-1] = wa[i-1];
                wa[i1]   = wa[i];
            }
        }
        l1 = l2;
    }
}   /* cffti1 */


void fftpack_cffti(int n, Treal wsave[])
{
    int iw1, iw2;
    if (n == 1)
    {
        return;
    }
    iw1 = 2*n;
    iw2 = iw1 + 2*n;
    fftpack_cffti1(n, wsave+iw1, (int*)(wsave+iw2));
}   /* cffti */

/* ----------------------------------------------------------------------
   rfftf1, rfftb1, rfftf, rfftb, rffti1, rffti. Treal FFTs.
   ---------------------------------------------------------------------- */

void fftpack_rfftf1(int n, Treal c[], Treal ch[], const Treal wa[], const int ifac[MAXFAC+2])
{
    int    i;
    int    k1, l1, l2, na, kh, nf, ip, iw, ix2, ix3, ix4, ido, idl1;
    Treal *cinput, *coutput;
    nf = ifac[1];
    na = 1;
    l2 = n;
    iw = n-1;
    for (k1 = 1; k1 <= nf; ++k1)
    {
        kh   = nf - k1;
        ip   = ifac[kh + 2];
        l1   = l2 / ip;
        ido  = n / l2;
        idl1 = ido*l1;
        iw  -= (ip - 1)*ido;
        na   = !na;
        if (na)
        {
            cinput  = ch;
            coutput = c;
        }
        else
        {
            cinput  = c;
            coutput = ch;
        }
        switch (ip)
        {
            case 4:
                ix2 = iw + ido;
                ix3 = ix2 + ido;
                radf4(ido, l1, cinput, coutput, &wa[iw], &wa[ix2], &wa[ix3]);
                break;
            case 2:
                radf2(ido, l1, cinput, coutput, &wa[iw]);
                break;
            case 3:
                ix2 = iw + ido;
                radf3(ido, l1, cinput, coutput, &wa[iw], &wa[ix2]);
                break;
            case 5:
                ix2 = iw + ido;
                ix3 = ix2 + ido;
                ix4 = ix3 + ido;
                radf5(ido, l1, cinput, coutput, &wa[iw], &wa[ix2], &wa[ix3], &wa[ix4]);
                break;
            default:
                if (ido == 1)
                {
                    na = !na;
                }
                if (na == 0)
                {
                    radfg(ido, ip, l1, idl1, c, ch, &wa[iw]);
                    na = 1;
                }
                else
                {
                    radfg(ido, ip, l1, idl1, ch, c, &wa[iw]);
                    na = 0;
                }
        }
        l2 = l1;
    }
    if (na == 1)
    {
        return;
    }
    for (i = 0; i < n; i++)
    {
        c[i] = ch[i];
    }
}   /* rfftf1 */


void fftpack_rfftb1(int n, Treal c[], Treal ch[], const Treal wa[], const int ifac[MAXFAC+2])
{
    int    i;
    int    k1, l1, l2, na, nf, ip, iw, ix2, ix3, ix4, ido, idl1;
    Treal *cinput, *coutput;
    nf = ifac[1];
    na = 0;
    l1 = 1;
    iw = 0;
    for (k1 = 1; k1 <= nf; k1++)
    {
        ip   = ifac[k1 + 1];
        l2   = ip*l1;
        ido  = n / l2;
        idl1 = ido*l1;
        if (na)
        {
            cinput  = ch;
            coutput = c;
        }
        else
        {
            cinput  = c;
            coutput = ch;
        }
        switch (ip)
        {
            case 4:
                ix2 = iw + ido;
                ix3 = ix2 + ido;
                radb4(ido, l1, cinput, coutput, &wa[iw], &wa[ix2], &wa[ix3]);
                na = !na;
                break;
            case 2:
                radb2(ido, l1, cinput, coutput, &wa[iw]);
                na = !na;
                break;
            case 3:
                ix2 = iw + ido;
                radb3(ido, l1, cinput, coutput, &wa[iw], &wa[ix2]);
                na = !na;
                break;
            case 5:
                ix2 = iw + ido;
                ix3 = ix2 + ido;
                ix4 = ix3 + ido;
                radb5(ido, l1, cinput, coutput, &wa[iw], &wa[ix2], &wa[ix3], &wa[ix4]);
                na = !na;
                break;
            default:
                radbg(ido, ip, l1, idl1, cinput, coutput, &wa[iw]);
                if (ido == 1)
                {
                    na = !na;
                }
        }
        l1  = l2;
        iw += (ip - 1)*ido;
    }
    if (na == 0)
    {
        return;
    }
    for (i = 0; i < n; i++)
    {
        c[i] = ch[i];
    }
}   /* rfftb1 */


void fftpack_rfftf(int n, Treal r[], Treal wsave[])
{
    if (n == 1)
    {
        return;
    }
    fftpack_rfftf1(n, r, wsave, wsave+n, (int*)(wsave+2*n));
}   /* rfftf */


void fftpack_rfftb(int n, Treal r[], Treal wsave[])
{
    if (n == 1)
    {
        return;
    }
    fftpack_rfftb1(n, r, wsave, wsave+n, (int*)(wsave+2*n));
}   /* rfftb */


void fftpack_rffti1(int n, Treal wa[], int ifac[MAXFAC+2])
{
    static const Treal twopi = 6.28318530717959;
    Treal              arg, argh, argld, fi;
    int                i, j;
    int                k1, l1, l2;
    int                ld, ii, nf, ip, is;
    int                ido, ipm, nfm1;
    static const int   ntryh[NSPECIAL] = {
        4, 2, 3, 5
    };              /* Do not change the order of these. */
    factorize(n, ifac, ntryh);
    nf   = ifac[1];
    argh = twopi / n;
    is   = 0;
    nfm1 = nf - 1;
    l1   = 1;
    if (nfm1 == 0)
    {
        return;
    }
    for (k1 = 1; k1 <= nfm1; k1++)
    {
        ip  = ifac[k1 + 1];
        ld  = 0;
        l2  = l1*ip;
        ido = n / l2;
        ipm = ip - 1;
        for (j = 1; j <= ipm; ++j)
        {
            ld   += l1;
            i     = is;
            argld = (Treal) ld*argh;
            fi    = 0;
            for (ii = 3; ii <= ido; ii += 2)
            {
                i        += 2;
                fi       += 1;
                arg       = fi*argld;
                wa[i - 2] = cos(arg);
                wa[i - 1] = sin(arg);
            }
            is += ido;
        }
        l1 = l2;
    }
}   /* rffti1 */


void fftpack_rffti(int n, Treal wsave[])
{
    if (n == 1)
    {
        return;
    }
    fftpack_rffti1(n, wsave+n, (int*)(wsave+2*n));
}   /* rffti */

#ifdef __cplusplus
}
#endif
