# Supplementary material for: Bayesian refinement of protein structures and ensembles against SAXS data using molecular dynamics
Source: PLoS Comput Biol. 2017 Oct 18;13(10):e1005800. doi: 10.1371/journal.pcbi.1005800 (PMC5662244; doi:10.1371/journal.pcbi.1005800)
Supplement: S1 Archive — (BZ2) [file pcbi.1005800.s011.tar.bz2 › gromacs_4.62_bayesian_saxs_refi/src/mdlib/sim_util.c]

/*
 * This file is part of the GROMACS molecular simulation package.
 *
 * Copyright (c) 1991-2000, University of Groningen, The Netherlands.
 * Copyright (c) 2001-2004, The GROMACS development team,
 * check out http://www.gromacs.org for more information.
 * Copyright (c) 2012,2013, by the GROMACS development team, led by
 * David van der Spoel, Berk Hess, Erik Lindahl, and including many
 * others, as listed in the AUTHORS file in the top-level source
 * directory and at http://www.gromacs.org.
 *
 * GROMACS is free software; you can redistribute it and/or
 * modify it under the terms of the GNU Lesser General Public License
 * as published by the Free Software Foundation; either version 2.1
 * of the License, or (at your option) any later version.
 *
 * GROMACS is distributed in the hope that it will be useful,
 * but WITHOUT ANY WARRANTY; without even the implied warranty of
 * MERCHANTABILITY or FITNESS FOR A PARTICULAR PURPOSE.  See the GNU
 * Lesser General Public License for more details.
 *
 * You should have received a copy of the GNU Lesser General Public
 * License along with GROMACS; if not, see
 * http://www.gnu.org/licenses, or write to the Free Software Foundation,
 * Inc., 51 Franklin Street, Fifth Floor, Boston, MA  02110-1301  USA.
 *
 * If you want to redistribute modifications to GROMACS, please
 * consider that scientific software is very special. Version
 * control is crucial - bugs must be traceable. We will be happy to
 * consider code for inclusion in the official distribution, but
 * derived work must not be called official GROMACS. Details are found
 * in the README & COPYING files - if they are missing, get the
 * official version at http://www.gromacs.org.
 *
 * To help us fund GROMACS development, we humbly ask that you cite
 * the research papers on the package. Check out http://www.gromacs.org.
 */
#ifdef HAVE_CONFIG_H
#include <config.h>
#endif

#ifdef GMX_CRAY_XT3
#include <catamount/dclock.h>
#endif


#include <stdio.h>
#include <time.h>
#ifdef HAVE_SYS_TIME_H
#include <sys/time.h>
#endif
#include <math.h>
#include "visibility.h"
#include "typedefs.h"
#include "string2.h"
#include "gmxfio.h"
#include "smalloc.h"
#include "names.h"
#include "confio.h"
#include "mvdata.h"
#include "txtdump.h"
#include "pbc.h"
#include "chargegroup.h"
#include "vec.h"
#include <time.h>
#include "nrnb.h"
#include "mshift.h"
#include "mdrun.h"
#include "sim_util.h"
#include "update.h"
#include "physics.h"
#include "main.h"
#include "mdatoms.h"
#include "force.h"
#include "bondf.h"
#include "pme.h"
#include "disre.h"
#include "orires.h"
#include "network.h"
#include "calcmu.h"
#include "constr.h"
#include "xvgr.h"
#include "trnio.h"
#include "xtcio.h"
#include "copyrite.h"
#include "pull_rotation.h"
#include "gmx_random.h"
#include "mpelogging.h"
#include "domdec.h"
#include "partdec.h"
#include "gmx_wallcycle.h"
#include "genborn.h"
#include "nbnxn_atomdata.h"
#include "nbnxn_search.h"
#include "nbnxn_kernels/nbnxn_kernel_ref.h"
#include "nbnxn_kernels/nbnxn_kernel_simd_4xn.h"
#include "nbnxn_kernels/nbnxn_kernel_simd_2xnn.h"
#include "nbnxn_kernels/nbnxn_kernel_gpu_ref.h"
#include "gmx_ga2la.h"


#ifdef GMX_LIB_MPI
#include <mpi.h>
#endif
#ifdef GMX_THREAD_MPI
#include "tmpi.h"
#endif

#include "adress.h"
#include "qmmm.h"

#include "nbnxn_cuda_data_mgmt.h"
#include "nbnxn_cuda/nbnxn_cuda.h"
#include "waxsmd.h"

#if 0
typedef struct gmx_timeprint {

} t_gmx_timeprint;
#endif

/* Portable version of ctime_r implemented in src/gmxlib/string2.c, but we do not want it declared in public installed headers */
GMX_LIBGMX_EXPORT
char *
gmx_ctime_r(const time_t *clock, char *buf, int n);


double
gmx_gettime()
{
#ifdef HAVE_GETTIMEOFDAY
    struct timeval t;
    double         seconds;

    gettimeofday(&t, NULL);

    seconds = (double) t.tv_sec + 1e-6*(double)t.tv_usec;

    return seconds;
#else
    double  seconds;

    seconds = time(NULL);

    return seconds;
#endif
}


#define difftime(end, start) ((double)(end)-(double)(start))

void print_time(FILE *out, gmx_runtime_t *runtime, gmx_large_int_t step,
                t_inputrec *ir, t_commrec *cr)
{
    time_t finish;
    char   timebuf[STRLEN];
    double dt;
    char   buf[48];

#ifndef GMX_THREAD_MPI
    if (!PAR(cr))
#endif
    {
        fprintf(out, "\r");
    }
    fprintf(out, "step %s", gmx_step_str(step, buf));
    if ((step >= ir->nstlist))
    {
        runtime->last          = gmx_gettime();
        dt                     = difftime(runtime->last, runtime->real);
        runtime->time_per_step = dt/(step - ir->init_step + 1);

        dt = (ir->nsteps + ir->init_step - step)*runtime->time_per_step;

        if (ir->nsteps >= 0)
        {
            if (dt >= 300)
            {
                finish = (time_t) (runtime->last + dt);
                gmx_ctime_r(&finish, timebuf, STRLEN);
                sprintf(buf, "%s", timebuf);
                buf[strlen(buf)-1] = '\0';
                fprintf(out, ", will finish %s", buf);
            }
            else
            {
                fprintf(out, ", remaining runtime: %5d s          ", (int)dt);
            }
        }
        else
        {
            fprintf(out, " performance: %.1f ns/day    ",
                    ir->delta_t/1000*24*60*60/runtime->time_per_step);
        }
    }
#ifndef GMX_THREAD_MPI
    if (PAR(cr))
    {
        fprintf(out, "\n");
    }
#endif

    fflush(out);
}

#ifdef NO_CLOCK
#define clock() -1
#endif

static double set_proctime(gmx_runtime_t *runtime)
{
    double diff;
#ifdef GMX_CRAY_XT3
    double prev;

    prev          = runtime->proc;
    runtime->proc = dclock();

    diff = runtime->proc - prev;
#else
    clock_t prev;

    prev          = runtime->proc;
    runtime->proc = clock();

    diff = (double)(runtime->proc - prev)/(double)CLOCKS_PER_SEC;
#endif
    if (diff < 0)
    {
        /* The counter has probably looped, ignore this data */
        diff = 0;
    }

    return diff;
}

void runtime_start(gmx_runtime_t *runtime)
{
    runtime->real          = gmx_gettime();
    runtime->proc          = 0;
    set_proctime(runtime);
    runtime->realtime      = 0;
    runtime->proctime      = 0;
    runtime->last          = 0;
    runtime->time_per_step = 0;
}

void runtime_end(gmx_runtime_t *runtime)
{
    double now;

    now = gmx_gettime();

    runtime->proctime += set_proctime(runtime);
    runtime->realtime  = now - runtime->real;
    runtime->real      = now;
}

void runtime_upd_proc(gmx_runtime_t *runtime)
{
    runtime->proctime += set_proctime(runtime);
}

void print_date_and_time(FILE *fplog, int nodeid, const char *title,
                         const gmx_runtime_t *runtime)
{
    int    i;
    char   timebuf[STRLEN];
    char   time_string[STRLEN];
    time_t tmptime;

    if (fplog)
    {
        if (runtime != NULL)
        {
            tmptime = (time_t) runtime->real;
            gmx_ctime_r(&tmptime, timebuf, STRLEN);
        }
        else
        {
            tmptime = (time_t) gmx_gettime();
            gmx_ctime_r(&tmptime, timebuf, STRLEN);
        }
        for (i = 0; timebuf[i] >= ' '; i++)
        {
            time_string[i] = timebuf[i];
        }
        time_string[i] = '\0';

        fprintf(fplog, "%s on node %d %s\n", title, nodeid, time_string);
    }
}

static void sum_forces(int start, int end, rvec f[], rvec flr[])
{
    int i;

    if (gmx_debug_at)
    {
        pr_rvecs(debug, 0, "fsr", f+start, end-start);
        pr_rvecs(debug, 0, "flr", flr+start, end-start);
    }
    for (i = start; (i < end); i++)
    {
        rvec_inc(f[i], flr[i]);
    }
}

/*
 * calc_f_el calculates forces due to an electric field.
 *
 * force is kJ mol^-1 nm^-1 = e * kJ mol^-1 nm^-1 / e
 *
 * Et[] contains the parameters for the time dependent
 * part of the field (not yet used).
 * Ex[] contains the parameters for
 * the spatial dependent part of the field. You can have cool periodic
 * fields in principle, but only a constant field is supported
 * now.
 * The function should return the energy due to the electric field
 * (if any) but for now returns 0.
 *
 * WARNING:
 * There can be problems with the virial.
 * Since the field is not self-consistent this is unavoidable.
 * For neutral molecules the virial is correct within this approximation.
 * For neutral systems with many charged molecules the error is small.
 * But for systems with a net charge or a few charged molecules
 * the error can be significant when the field is high.
 * Solution: implement a self-consitent electric field into PME.
 */
static void calc_f_el(FILE *fp, int  start, int homenr,
                      real charge[], rvec x[], rvec f[],
                      t_cosines Ex[], t_cosines Et[], double t)
{
    rvec Ext;
    real t0;
    int  i, m;

    for (m = 0; (m < DIM); m++)
    {
        if (Et[m].n > 0)
        {
            if (Et[m].n == 3)
            {
                t0     = Et[m].a[1];
                Ext[m] = cos(Et[m].a[0]*(t-t0))*exp(-sqr(t-t0)/(2.0*sqr(Et[m].a[2])));
            }
            else
            {
                Ext[m] = cos(Et[m].a[0]*t);
            }
        }
        else
        {
            Ext[m] = 1.0;
        }
        if (Ex[m].n > 0)
        {
            /* Convert the field strength from V/nm to MD-units */
            Ext[m] *= Ex[m].a[0]*FIELDFAC;
            for (i = start; (i < start+homenr); i++)
            {
                f[i][m] += charge[i]*Ext[m];
            }
        }
        else
        {
            Ext[m] = 0;
        }
    }
    if (fp != NULL)
    {
        fprintf(fp, "%10g  %10g  %10g  %10g #FIELD\n", t,
                Ext[XX]/FIELDFAC, Ext[YY]/FIELDFAC, Ext[ZZ]/FIELDFAC);
    }
}

static void calc_virial(FILE *fplog, int start, int homenr, rvec x[], rvec f[],
                        tensor vir_part, t_graph *graph, matrix box,
                        t_nrnb *nrnb, const t_forcerec *fr, int ePBC)
{
    int    i, j;
    tensor virtest;

    /* The short-range virial from surrounding boxes */
    clear_mat(vir_part);
    calc_vir(fplog, SHIFTS, fr->shift_vec, fr->fshift, vir_part, ePBC == epbcSCREW, box);
    inc_nrnb(nrnb, eNR_VIRIAL, SHIFTS);

    /* Calculate partial virial, for local atoms only, based on short range.
     * Total virial is computed in global_stat, called from do_md
     */
    f_calc_vir(fplog, start, start+homenr, x, f, vir_part, graph, box);
    inc_nrnb(nrnb, eNR_VIRIAL, homenr);

    /* Add position restraint contribution */
    for (i = 0; i < DIM; i++)
    {
        vir_part[i][i] += fr->vir_diag_posres[i];
    }

    /* Add wall contribution */
    for (i = 0; i < DIM; i++)
    {
        vir_part[i][ZZ] += fr->vir_wall_z[i];
    }

    if (debug)
    {
        pr_rvecs(debug, 0, "vir_part", vir_part, DIM);
    }
}

static void posres_wrapper(FILE *fplog,
                           int flags,
                           gmx_bool bSepDVDL,
                           t_inputrec *ir,
                           t_nrnb *nrnb,
                           gmx_localtop_t *top,
                           matrix box, rvec x[],
                           rvec f[],
                           gmx_enerdata_t *enerd,
                           real *lambda,
                           t_forcerec *fr)
{
    t_pbc pbc;
    real  v, dvdl;
    int   i;

    /* Position restraints always require full pbc */
    set_pbc(&pbc, ir->ePBC, box);
    dvdl = 0;
    v    = posres(top->idef.il[F_POSRES].nr, top->idef.il[F_POSRES].iatoms,
                  top->idef.iparams_posres,
                  (const rvec*)x, fr->f_novirsum, fr->vir_diag_posres,
                  ir->ePBC == epbcNONE ? NULL : &pbc,
                  lambda[efptRESTRAINT], &dvdl,
                  fr->rc_scaling, fr->ePBC, fr->posres_com, fr->posres_comB);
    if (bSepDVDL)
    {
        fprintf(fplog, sepdvdlformat,
                interaction_function[F_POSRES].longname, v, dvdl);
    }
    enerd->term[F_POSRES] += v;
    /* If just the force constant changes, the FEP term is linear,
     * but if k changes, it is not.
     */
    enerd->dvdl_nonlin[efptRESTRAINT] += dvdl;
    inc_nrnb(nrnb, eNR_POSRES, top->idef.il[F_POSRES].nr/2);

    if ((ir->fepvals->n_lambda > 0) && (flags & GMX_FORCE_DHDL))
    {
        for (i = 0; i < enerd->n_lambda; i++)
        {
            real dvdl_dum, lambda_dum;

            lambda_dum = (i == 0 ? lambda[efptRESTRAINT] : ir->fepvals->all_lambda[efptRESTRAINT][i-1]);
            v          = posres(top->idef.il[F_POSRES].nr, top->idef.il[F_POSRES].iatoms,
                                top->idef.iparams_posres,
                                (const rvec*)x, NULL, NULL,
                                ir->ePBC == epbcNONE ? NULL : &pbc, lambda_dum, &dvdl,
                                fr->rc_scaling, fr->ePBC, fr->posres_com, fr->posres_comB);
            enerd->enerpart_lambda[i] += v;
        }
    }
}

static void pull_potential_wrapper(FILE *fplog,
                                   gmx_bool bSepDVDL,
                                   t_commrec *cr,
                                   t_inputrec *ir,
                                   matrix box, rvec x[],
                                   rvec f[],
                                   tensor vir_force,
                                   t_mdatoms *mdatoms,
                                   gmx_enerdata_t *enerd,
                                   real *lambda,
                                   double t)
{
    t_pbc  pbc;
    real   dvdl;

    /* Calculate the center of mass forces, this requires communication,
     * which is why pull_potential is called close to other communication.
     * The virial contribution is calculated directly,
     * which is why we call pull_potential after calc_virial.
     */
    set_pbc(&pbc, ir->ePBC, box);
    dvdl                     = 0;
    enerd->term[F_COM_PULL] +=
        pull_potential(ir->ePull, ir->pull, mdatoms, &pbc,
                       cr, t, lambda[efptRESTRAINT], x, f, vir_force, &dvdl);
    if (bSepDVDL)
    {
        fprintf(fplog, sepdvdlformat, "Com pull", enerd->term[F_COM_PULL], dvdl);
    }
    enerd->dvdl_lin[efptRESTRAINT] += dvdl;
}

static void pme_receive_force_ener(FILE           *fplog,
                                   gmx_bool        bSepDVDL,
                                   t_commrec      *cr,
                                   gmx_wallcycle_t wcycle,
                                   gmx_enerdata_t *enerd,
                                   t_forcerec     *fr)
{
    real   e, v, dvdl;
    float  cycles_ppdpme, cycles_seppme;

    cycles_ppdpme = wallcycle_stop(wcycle, ewcPPDURINGPME);
    dd_cycles_add(cr->dd, cycles_ppdpme, ddCyclPPduringPME);

    /* In case of node-splitting, the PP nodes receive the long-range
     * forces, virial and energy from the PME nodes here.
     */
    wallcycle_start(wcycle, ewcPP_PMEWAITRECVF);
    dvdl = 0;
    gmx_pme_receive_f(cr, fr->f_novirsum, fr->vir_el_recip, &e, &dvdl,
                      &cycles_seppme);
    if (bSepDVDL)
    {
        fprintf(fplog, sepdvdlformat, "PME mesh", e, dvdl);
    }
    enerd->term[F_COUL_RECIP] += e;
    enerd->dvdl_lin[efptCOUL] += dvdl;
    if (wcycle)
    {
        dd_cycles_add(cr->dd, cycles_seppme, ddCyclPME);
    }
    wallcycle_stop(wcycle, ewcPP_PMEWAITRECVF);
}

static void print_large_forces(FILE *fp, t_mdatoms *md, t_commrec *cr,
                               gmx_large_int_t step, real pforce, rvec *x, rvec *f)
{
    int  i;
    real pf2, fn2;
    char buf[STEPSTRSIZE];

    pf2 = sqr(pforce);
    for (i = md->start; i < md->start+md->homenr; i++)
    {
        fn2 = norm2(f[i]);
        /* We also catch NAN, if the compiler does not optimize this away. */
        if (fn2 >= pf2 || fn2 != fn2)
        {
            fprintf(fp, "step %s  atom %6d  x %8.3f %8.3f %8.3f  force %12.5e\n",
                    gmx_step_str(step, buf),
                    ddglatnr(cr->dd, i), x[i][XX], x[i][YY], x[i][ZZ], sqrt(fn2));
        }
    }
}

static void post_process_forces(FILE *fplog,
                                t_commrec *cr,
                                gmx_large_int_t step,
                                t_nrnb *nrnb, gmx_wallcycle_t wcycle,
                                gmx_localtop_t *top,
                                matrix box, rvec x[],
                                rvec f[],
                                tensor vir_force,
                                t_mdatoms *mdatoms,
                                t_graph *graph,
                                t_forcerec *fr, gmx_vsite_t *vsite,
                                int flags)
{
    if (fr->bF_NoVirSum)
    {
        if (vsite)
        {
            /* Spread the mesh force on virtual sites to the other particles...
             * This is parallellized. MPI communication is performed
             * if the constructing atoms aren't local.
             */
            wallcycle_start(wcycle, ewcVSITESPREAD);
            spread_vsite_f(fplog, vsite, x, fr->f_novirsum, NULL,
                           (flags & GMX_FORCE_VIRIAL), fr->vir_el_recip,
                           nrnb,
                           &top->idef, fr->ePBC, fr->bMolPBC, graph, box, cr);
            wallcycle_stop(wcycle, ewcVSITESPREAD);
        }
        if (flags & GMX_FORCE_VIRIAL)
        {
            /* Now add the forces, this is local */
            if (fr->bDomDec)
            {
                sum_forces(0, fr->f_novirsum_n, f, fr->f_novirsum);
            }
            else
            {
                sum_forces(mdatoms->start, mdatoms->start+mdatoms->homenr,
                           f, fr->f_novirsum);
            }
            if (EEL_FULL(fr->eeltype))
            {
                /* Add the mesh contribution to the virial */
                m_add(vir_force, fr->vir_el_recip, vir_force);
            }
            if (debug)
            {
                pr_rvecs(debug, 0, "vir_force", vir_force, DIM);
            }
        }
    }

    if (fr->print_force >= 0)
    {
        print_large_forces(stderr, mdatoms, cr, step, fr->print_force, x, f);
    }
}

static void do_nb_verlet(t_forcerec *fr,
                         interaction_const_t *ic,
                         gmx_enerdata_t *enerd,
                         int flags, int ilocality,
                         int clearF,
                         t_nrnb *nrnb,
                         gmx_wallcycle_t wcycle)
{
    int                        nnbl, kernel_type, enr_nbnxn_kernel_ljc, enr_nbnxn_kernel_lj;
    char                      *env;
    nonbonded_verlet_group_t  *nbvg;

    if (!(flags & GMX_FORCE_NONBONDED))
    {
        /* skip non-bonded calculation */
        return;
    }

    nbvg = &fr->nbv->grp[ilocality];

    /* CUDA kernel launch overhead is already timed separately */
    if (fr->cutoff_scheme != ecutsVERLET)
    {
        gmx_incons("Invalid cut-off scheme passed!");
    }

    if (nbvg->kernel_type != nbnxnk8x8x8_CUDA)
    {
        wallcycle_sub_start(wcycle, ewcsNONBONDED);
    }
    switch (nbvg->kernel_type)
    {
        case nbnxnk4x4_PlainC:
            nbnxn_kernel_ref(&nbvg->nbl_lists,
                             nbvg->nbat, ic,
                             fr->shift_vec,
                             flags,
                             clearF,
                             fr->fshift[0],
                             enerd->grpp.ener[egCOULSR],
                             fr->bBHAM ?
                             enerd->grpp.ener[egBHAMSR] :
                             enerd->grpp.ener[egLJSR]);
            break;

        case nbnxnk4xN_SIMD_4xN:
            nbnxn_kernel_simd_4xn(&nbvg->nbl_lists,
                                  nbvg->nbat, ic,
                                  nbvg->ewald_excl,
                                  fr->shift_vec,
                                  flags,
                                  clearF,
                                  fr->fshift[0],
                                  enerd->grpp.ener[egCOULSR],
                                  fr->bBHAM ?
                                  enerd->grpp.ener[egBHAMSR] :
                                  enerd->grpp.ener[egLJSR]);
            break;
        case nbnxnk4xN_SIMD_2xNN:
            nbnxn_kernel_simd_2xnn(&nbvg->nbl_lists,
                                   nbvg->nbat, ic,
                                   nbvg->ewald_excl,
                                   fr->shift_vec,
                                   flags,
                                   clearF,
                                   fr->fshift[0],
                                   enerd->grpp.ener[egCOULSR],
                                   fr->bBHAM ?
                                   enerd->grpp.ener[egBHAMSR] :
                                   enerd->grpp.ener[egLJSR]);
            break;

        case nbnxnk8x8x8_CUDA:
            nbnxn_cuda_launch_kernel(fr->nbv->cu_nbv, nbvg->nbat, flags, ilocality);
            break;

        case nbnxnk8x8x8_PlainC:
            nbnxn_kernel_gpu_ref(nbvg->nbl_lists.nbl[0],
                                 nbvg->nbat, ic,
                                 fr->shift_vec,
                                 flags,
                                 clearF,
                                 nbvg->nbat->out[0].f,
                                 fr->fshift[0],
                                 enerd->grpp.ener[egCOULSR],
                                 fr->bBHAM ?
                                 enerd->grpp.ener[egBHAMSR] :
                                 enerd->grpp.ener[egLJSR]);
            break;

        default:
            gmx_incons("Invalid nonbonded kernel type passed!");

    }
    if (nbvg->kernel_type != nbnxnk8x8x8_CUDA)
    {
        wallcycle_sub_stop(wcycle, ewcsNONBONDED);
    }

    if (EEL_RF(ic->eeltype) || ic->eeltype == eelCUT)
    {
        enr_nbnxn_kernel_ljc = eNR_NBNXN_LJ_RF;
    }
    else if (nbvg->ewald_excl == ewaldexclTable)
    {
        enr_nbnxn_kernel_ljc = eNR_NBNXN_LJ_TAB;
    }
    else
    {
        enr_nbnxn_kernel_ljc = eNR_NBNXN_LJ_EWALD;
    }
    enr_nbnxn_kernel_lj = eNR_NBNXN_LJ;
    if (flags & GMX_FORCE_ENERGY)
    {
        /* In eNR_??? the nbnxn F+E kernels are always the F kernel + 1 */
        enr_nbnxn_kernel_ljc += 1;
        enr_nbnxn_kernel_lj  += 1;
    }

    inc_nrnb(nrnb, enr_nbnxn_kernel_ljc,
             nbvg->nbl_lists.natpair_ljq);
    inc_nrnb(nrnb, enr_nbnxn_kernel_lj,
             nbvg->nbl_lists.natpair_lj);
    inc_nrnb(nrnb, enr_nbnxn_kernel_ljc-eNR_NBNXN_LJ_RF+eNR_NBNXN_RF,
             nbvg->nbl_lists.natpair_q);
}

void do_force_cutsVERLET(FILE *fplog, t_commrec *cr,
                         t_inputrec *inputrec,
                         gmx_large_int_t step, t_nrnb *nrnb, gmx_wallcycle_t wcycle,
                         gmx_localtop_t *top,
                         gmx_mtop_t *mtop,
                         gmx_groups_t *groups,
                         matrix box, rvec x[], history_t *hist,
                         rvec f[],
                         tensor vir_force,
                         t_mdatoms *mdatoms,
                         gmx_enerdata_t *enerd, t_fcdata *fcd,
                         real *lambda, t_graph *graph,
                         t_forcerec *fr, interaction_const_t *ic,
                         gmx_vsite_t *vsite, rvec mu_tot,
                         double t, FILE *field, gmx_edsam_t ed,
                         gmx_bool bBornRadii,
                         int flags)
{
    int                 cg0, cg1, i, j;
    int                 start, homenr;
    int                 nb_kernel_type;
    double              mu[2*DIM];
    gmx_bool            bSepDVDL, bStateChanged, bNS, bFillGrid, bCalcCGCM, bBS;
    gmx_bool            bDoLongRange, bDoForces, bSepLRF, bUseGPU, bUseOrEmulGPU;
    gmx_bool            bDiffKernels = FALSE;
    matrix              boxs;
    rvec                vzero, box_diag;
    real                e, v, dvdl;
    float               cycles_pme, cycles_force;
    nonbonded_verlet_t *nbv;

    cycles_force   = 0;
    nbv            = fr->nbv;
    nb_kernel_type = fr->nbv->grp[0].kernel_type;

    start  = mdatoms->start;
    homenr = mdatoms->homenr;

    bSepDVDL = (fr->bSepDVDL && do_per_step(step, inputrec->nstlog));

    clear_mat(vir_force);

    cg0 = 0;
    if (DOMAINDECOMP(cr))
    {
        cg1 = cr->dd->ncg_tot;
    }
    else
    {
        cg1 = top->cgs.nr;
    }
    if (fr->n_tpi > 0)
    {
        cg1--;
    }

    bStateChanged = (flags & GMX_FORCE_STATECHANGED);
    bNS           = (flags & GMX_FORCE_NS) && (fr->bAllvsAll == FALSE);
    bFillGrid     = (bNS && bStateChanged);
    bCalcCGCM     = (bFillGrid && !DOMAINDECOMP(cr));
    bDoLongRange  = (fr->bTwinRange && bNS && (flags & GMX_FORCE_DO_LR));
    bDoForces     = (flags & GMX_FORCE_FORCES);
    bSepLRF       = (bDoLongRange && bDoForces && (flags & GMX_FORCE_SEPLRF));
    bUseGPU       = fr->nbv->bUseGPU;
    bUseOrEmulGPU = bUseGPU || (nbv->grp[0].kernel_type == nbnxnk8x8x8_PlainC);

    if (bStateChanged)
    {
        update_forcerec(fplog, fr, box);

        if (NEED_MUTOT(*inputrec))
        {
            /* Calculate total (local) dipole moment in a temporary common array.
             * This makes it possible to sum them over nodes faster.
             */
            calc_mu(start, homenr,
                    x, mdatoms->chargeA, mdatoms->chargeB, mdatoms->nChargePerturbed,
                    mu, mu+DIM);
        }
    }

    if (fr->ePBC != epbcNONE)
    {
        /* Compute shift vectors every step,
         * because of pressure coupling or box deformation!
         */
        if ((flags & GMX_FORCE_DYNAMICBOX) && bStateChanged)
        {
            calc_shifts(box, fr->shift_vec);
        }

        if (bCalcCGCM)
        {
            put_atoms_in_box_omp(fr->ePBC, box, homenr, x);
            inc_nrnb(nrnb, eNR_SHIFTX, homenr);
        }
        else if (EI_ENERGY_MINIMIZATION(inputrec->eI) && graph)
        {
            unshift_self(graph, box, x);
        }
    }

    nbnxn_atomdata_copy_shiftvec(flags & GMX_FORCE_DYNAMICBOX,
                                 fr->shift_vec, nbv->grp[0].nbat);

#ifdef GMX_MPI
    if (!(cr->duty & DUTY_PME))
    {
        /* Send particle coordinates to the pme nodes.
         * Since this is only implemented for domain decomposition
         * and domain decomposition does not use the graph,
         * we do not need to worry about shifting.
         */

        wallcycle_start(wcycle, ewcPP_PMESENDX);
        GMX_MPE_LOG(ev_send_coordinates_start);

        bBS = (inputrec->nwall == 2);
        if (bBS)
        {
            copy_mat(box, boxs);
            svmul(inputrec->wall_ewald_zfac, boxs[ZZ], boxs[ZZ]);
        }

        gmx_pme_send_x(cr, bBS ? boxs : box, x,
                       mdatoms->nChargePerturbed, lambda[efptCOUL],
                       (flags & (GMX_FORCE_VIRIAL | GMX_FORCE_ENERGY)), step);

        GMX_MPE_LOG(ev_send_coordinates_finish);
        wallcycle_stop(wcycle, ewcPP_PMESENDX);
    }
#endif /* GMX_MPI */

    /* do gridding for pair search */
    if (bNS)
    {
        if (graph && bStateChanged)
        {
            /* Calculate intramolecular shift vectors to make molecules whole */
            mk_mshift(fplog, graph, fr->ePBC, box, x);
        }

        clear_rvec(vzero);
        box_diag[XX] = box[XX][XX];
        box_diag[YY] = box[YY][YY];
        box_diag[ZZ] = box[ZZ][ZZ];

        wallcycle_start(wcycle, ewcNS);
        if (!fr->bDomDec)
        {
            wallcycle_sub_start(wcycle, ewcsNBS_GRID_LOCAL);
            nbnxn_put_on_grid(nbv->nbs, fr->ePBC, box,
                              0, vzero, box_diag,
                              0, mdatoms->homenr, -1, fr->cginfo, x,
                              0, NULL,
                              nbv->grp[eintLocal].kernel_type,
                              nbv->grp[eintLocal].nbat);
            wallcycle_sub_stop(wcycle, ewcsNBS_GRID_LOCAL);
        }
        else
        {
            wallcycle_sub_start(wcycle, ewcsNBS_GRID_NONLOCAL);
            nbnxn_put_on_grid_nonlocal(nbv->nbs, domdec_zones(cr->dd),
                                       fr->cginfo, x,
                                       nbv->grp[eintNonlocal].kernel_type,
                                       nbv->grp[eintNonlocal].nbat);
            wallcycle_sub_stop(wcycle, ewcsNBS_GRID_NONLOCAL);
        }

        if (nbv->ngrp == 1 ||
            nbv->grp[eintNonlocal].nbat == nbv->grp[eintLocal].nbat)
        {
            nbnxn_atomdata_set(nbv->grp[eintLocal].nbat, eatAll,
                               nbv->nbs, mdatoms, fr->cginfo);
        }
        else
        {
            nbnxn_atomdata_set(nbv->grp[eintLocal].nbat, eatLocal,
                               nbv->nbs, mdatoms, fr->cginfo);
            nbnxn_atomdata_set(nbv->grp[eintNonlocal].nbat, eatAll,
                               nbv->nbs, mdatoms, fr->cginfo);
        }
        wallcycle_stop(wcycle, ewcNS);
    }

    /* initialize the GPU atom data and copy shift vector */
    if (bUseGPU)
    {
        if (bNS)
        {
            wallcycle_start_nocount(wcycle, ewcLAUNCH_GPU_NB);
            nbnxn_cuda_init_atomdata(nbv->cu_nbv, nbv->grp[eintLocal].nbat);
            wallcycle_stop(wcycle, ewcLAUNCH_GPU_NB);
        }

        wallcycle_start_nocount(wcycle, ewcLAUNCH_GPU_NB);
        nbnxn_cuda_upload_shiftvec(nbv->cu_nbv, nbv->grp[eintLocal].nbat);
        wallcycle_stop(wcycle, ewcLAUNCH_GPU_NB);
    }

    /* do local pair search */
    if (bNS)
    {
        wallcycle_start_nocount(wcycle, ewcNS);
        wallcycle_sub_start(wcycle, ewcsNBS_SEARCH_LOCAL);
        nbnxn_make_pairlist(nbv->nbs, nbv->grp[eintLocal].nbat,
                            &top->excls,
                            ic->rlist,
                            nbv->min_ci_balanced,
                            &nbv->grp[eintLocal].nbl_lists,
                            eintLocal,
                            nbv->grp[eintLocal].kernel_type,
                            nrnb);
        wallcycle_sub_stop(wcycle, ewcsNBS_SEARCH_LOCAL);

        if (bUseGPU)
        {
            /* initialize local pair-list on the GPU */
            nbnxn_cuda_init_pairlist(nbv->cu_nbv,
                                     nbv->grp[eintLocal].nbl_lists.nbl[0],
                                     eintLocal);
        }
        wallcycle_stop(wcycle, ewcNS);
    }
    else
    {
        wallcycle_start(wcycle, ewcNB_XF_BUF_OPS);
        wallcycle_sub_start(wcycle, ewcsNB_X_BUF_OPS);
        nbnxn_atomdata_copy_x_to_nbat_x(nbv->nbs, eatLocal, FALSE, x,
                                        nbv->grp[eintLocal].nbat);
        wallcycle_sub_stop(wcycle, ewcsNB_X_BUF_OPS);
        wallcycle_stop(wcycle, ewcNB_XF_BUF_OPS);
    }

    if (bUseGPU)
    {
        wallcycle_start(wcycle, ewcLAUNCH_GPU_NB);
        /* launch local nonbonded F on GPU */
        do_nb_verlet(fr, ic, enerd, flags, eintLocal, enbvClearFNo,
                     nrnb, wcycle);
        wallcycle_stop(wcycle, ewcLAUNCH_GPU_NB);
    }

    /* Communicate coordinates and sum dipole if necessary +
       do non-local pair search */
    if (DOMAINDECOMP(cr))
    {
        bDiffKernels = (nbv->grp[eintNonlocal].kernel_type !=
                        nbv->grp[eintLocal].kernel_type);

        if (bDiffKernels)
        {
            /* With GPU+CPU non-bonded calculations we need to copy
             * the local coordinates to the non-local nbat struct
             * (in CPU format) as the non-local kernel call also
             * calculates the local - non-local interactions.
             */
            wallcycle_start(wcycle, ewcNB_XF_BUF_OPS);
            wallcycle_sub_start(wcycle, ewcsNB_X_BUF_OPS);
            nbnxn_atomdata_copy_x_to_nbat_x(nbv->nbs, eatLocal, TRUE, x,
                                            nbv->grp[eintNonlocal].nbat);
            wallcycle_sub_stop(wcycle, ewcsNB_X_BUF_OPS);
            wallcycle_stop(wcycle, ewcNB_XF_BUF_OPS);
        }

        if (bNS)
        {
            wallcycle_start_nocount(wcycle, ewcNS);
            wallcycle_sub_start(wcycle, ewcsNBS_SEARCH_NONLOCAL);

            if (bDiffKernels)
            {
                nbnxn_grid_add_simple(nbv->nbs, nbv->grp[eintNonlocal].nbat);
            }

            nbnxn_make_pairlist(nbv->nbs, nbv->grp[eintNonlocal].nbat,
                                &top->excls,
                                ic->rlist,
                                nbv->min_ci_balanced,
                                &nbv->grp[eintNonlocal].nbl_lists,
                                eintNonlocal,
                                nbv->grp[eintNonlocal].kernel_type,
                                nrnb);

            wallcycle_sub_stop(wcycle, ewcsNBS_SEARCH_NONLOCAL);

            if (nbv->grp[eintNonlocal].kernel_type == nbnxnk8x8x8_CUDA)
            {
                /* initialize non-local pair-list on the GPU */
                nbnxn_cuda_init_pairlist(nbv->cu_nbv,
                                         nbv->grp[eintNonlocal].nbl_lists.nbl[0],
                                         eintNonlocal);
            }
            wallcycle_stop(wcycle, ewcNS);
        }
        else
        {
            wallcycle_start(wcycle, ewcMOVEX);
            dd_move_x(cr->dd, box, x);

            /* When we don't need the total dipole we sum it in global_stat */
            if (bStateChanged && NEED_MUTOT(*inputrec))
            {
                gmx_sumd(2*DIM, mu, cr);
            }
            wallcycle_stop(wcycle, ewcMOVEX);

            wallcycle_start(wcycle, ewcNB_XF_BUF_OPS);
            wallcycle_sub_start(wcycle, ewcsNB_X_BUF_OPS);
            nbnxn_atomdata_copy_x_to_nbat_x(nbv->nbs, eatNonlocal, FALSE, x,
                                            nbv->grp[eintNonlocal].nbat);
            wallcycle_sub_stop(wcycle, ewcsNB_X_BUF_OPS);
            cycles_force += wallcycle_stop(wcycle, ewcNB_XF_BUF_OPS);
        }

        if (bUseGPU && !bDiffKernels)
        {
            wallcycle_start(wcycle, ewcLAUNCH_GPU_NB);
            /* launch non-local nonbonded F on GPU */
            do_nb_verlet(fr, ic, enerd, flags, eintNonlocal, enbvClearFNo,
                         nrnb, wcycle);
            cycles_force += wallcycle_stop(wcycle, ewcLAUNCH_GPU_NB);
        }
    }

    if (bUseGPU)
    {
        /* launch D2H copy-back F */
        wallcycle_start_nocount(wcycle, ewcLAUNCH_GPU_NB);
        if (DOMAINDECOMP(cr) && !bDiffKernels)
        {
            nbnxn_cuda_launch_cpyback(nbv->cu_nbv, nbv->grp[eintNonlocal].nbat,
                                      flags, eatNonlocal);
        }
        nbnxn_cuda_launch_cpyback(nbv->cu_nbv, nbv->grp[eintLocal].nbat,
                                  flags, eatLocal);
        cycles_force += wallcycle_stop(wcycle, ewcLAUNCH_GPU_NB);
    }

    if (bStateChanged && NEED_MUTOT(*inputrec))
    {
        if (PAR(cr))
        {
            gmx_sumd(2*DIM, mu, cr);
        }

        for (i = 0; i < 2; i++)
        {
            for (j = 0; j < DIM; j++)
            {
                fr->mu_tot[i][j] = mu[i*DIM + j];
            }
        }
    }
    if (fr->efep == efepNO)
    {
        copy_rvec(fr->mu_tot[0], mu_tot);
    }
    else
    {
        for (j = 0; j < DIM; j++)
        {
            mu_tot[j] =
                (1.0 - lambda[efptCOUL])*fr->mu_tot[0][j] +
                lambda[efptCOUL]*fr->mu_tot[1][j];
        }
    }

    /* Reset energies */
    reset_enerdata(&(inputrec->opts), fr, bNS, enerd, MASTER(cr));
    clear_rvecs(SHIFTS, fr->fshift);

    if (DOMAINDECOMP(cr))
    {
        if (!(cr->duty & DUTY_PME))
        {
            wallcycle_start(wcycle, ewcPPDURINGPME);
            dd_force_flop_start(cr->dd, nrnb);
        }
    }

    /* Start the force cycle counter.
     * This counter is stopped in do_forcelow_level.
     * No parallel communication should occur while this counter is running,
     * since that will interfere with the dynamic load balancing.
     */
    wallcycle_start(wcycle, ewcFORCE);
    if (bDoForces)
    {
        /* Reset forces for which the virial is calculated separately:
         * PME/Ewald forces if necessary */
        if (fr->bF_NoVirSum)
        {
            if (flags & GMX_FORCE_VIRIAL)
            {
                fr->f_novirsum = fr->f_novirsum_alloc;
                GMX_BARRIER(cr->mpi_comm_mygroup);
                if (fr->bDomDec)
                {
                    clear_rvecs(fr->f_novirsum_n, fr->f_novirsum);
                }
                else
                {
                    clear_rvecs(homenr, fr->f_novirsum+start);
                }
                GMX_BARRIER(cr->mpi_comm_mygroup);
            }
            else
            {
                /* We are not calculating the pressure so we do not need
                 * a separate array for forces that do not contribute
                 * to the pressure.
                 */
                fr->f_novirsum = f;
            }
        }

        /* Clear the short- and long-range forces */
        clear_rvecs(fr->natoms_force_constr, f);
        if (bSepLRF && do_per_step(step, inputrec->nstcalclr))
        {
            clear_rvecs(fr->natoms_force_constr, fr->f_twin);
        }

        clear_rvec(fr->vir_diag_posres);

        GMX_BARRIER(cr->mpi_comm_mygroup);
    }
    if (inputrec->ePull == epullCONSTRAINT)
    {
        clear_pull_forces(inputrec->pull);
    }

    /* update QMMMrec, if necessary */
    if (fr->bQMMM)
    {
        update_QMMMrec(cr, fr, x, mdatoms, box, top);
    }

    if ((flags & GMX_FORCE_BONDED) && top->idef.il[F_POSRES].nr > 0)
    {
        posres_wrapper(fplog, flags, bSepDVDL, inputrec, nrnb, top, box, x,
                       f, enerd, lambda, fr);
    }

    /* Compute the bonded and non-bonded energies and optionally forces */
    do_force_lowlevel(fplog, step, fr, inputrec, &(top->idef),
                      cr, nrnb, wcycle, mdatoms, &(inputrec->opts),
                      x, hist, f, bSepLRF ? fr->f_twin : f, enerd, fcd, mtop, top, fr->born,
                      &(top->atomtypes), bBornRadii, box,
                      inputrec->fepvals, lambda, graph, &(top->excls), fr->mu_tot,
                      flags, &cycles_pme);

    if (bSepLRF)
    {
        if (do_per_step(step, inputrec->nstcalclr))
        {
            /* Add the long range forces to the short range forces */
            for (i = 0; i < fr->natoms_force_constr; i++)
            {
                rvec_add(fr->f_twin[i], f[i], f[i]);
            }
        }
    }

    if (!bUseOrEmulGPU)
    {
        /* Maybe we should move this into do_force_lowlevel */
        do_nb_verlet(fr, ic, enerd, flags, eintLocal, enbvClearFYes,
                     nrnb, wcycle);
    }


    if (!bUseOrEmulGPU || bDiffKernels)
    {
        int aloc;

        if (DOMAINDECOMP(cr))
        {
            do_nb_verlet(fr, ic, enerd, flags, eintNonlocal,
                         bDiffKernels ? enbvClearFYes : enbvClearFNo,
                         nrnb, wcycle);
        }

        if (!bUseOrEmulGPU)
        {
            aloc = eintLocal;
        }
        else
        {
            aloc = eintNonlocal;
        }

        /* Add all the non-bonded force to the normal force array.
         * This can be split into a local a non-local part when overlapping
         * communication with calculation with domain decomposition.
         */
        cycles_force += wallcycle_stop(wcycle, ewcFORCE);
        wallcycle_start(wcycle, ewcNB_XF_BUF_OPS);
        wallcycle_sub_start(wcycle, ewcsNB_F_BUF_OPS);
        nbnxn_atomdata_add_nbat_f_to_f(nbv->nbs, eatAll, nbv->grp[aloc].nbat, f);
        wallcycle_sub_stop(wcycle, ewcsNB_F_BUF_OPS);
        cycles_force += wallcycle_stop(wcycle, ewcNB_XF_BUF_OPS);
        wallcycle_start_nocount(wcycle, ewcFORCE);

        /* if there are multiple fshift output buffers reduce them */
        if ((flags & GMX_FORCE_VIRIAL) &&
            nbv->grp[aloc].nbl_lists.nnbl > 1)
        {
            nbnxn_atomdata_add_nbat_fshift_to_fshift(nbv->grp[aloc].nbat,
                                                     fr->fshift);
        }
    }

    cycles_force += wallcycle_stop(wcycle, ewcFORCE);
    GMX_BARRIER(cr->mpi_comm_mygroup);

    if (ed)
    {
        do_flood(cr, inputrec, x, f, ed, box, step, bNS);
    }

    if (bUseOrEmulGPU && !bDiffKernels)
    {
        /* wait for non-local forces (or calculate in emulation mode) */
        if (DOMAINDECOMP(cr))
        {
            if (bUseGPU)
            {
                wallcycle_start(wcycle, ewcWAIT_GPU_NB_NL);
                nbnxn_cuda_wait_gpu(nbv->cu_nbv,
                                    nbv->grp[eintNonlocal].nbat,
                                    flags, eatNonlocal,
                                    enerd->grpp.ener[egLJSR], enerd->grpp.ener[egCOULSR],
                                    fr->fshift);
                cycles_force += wallcycle_stop(wcycle, ewcWAIT_GPU_NB_NL);
            }
            else
            {
                wallcycle_start_nocount(wcycle, ewcFORCE);
                do_nb_verlet(fr, ic, enerd, flags, eintNonlocal, enbvClearFYes,
                             nrnb, wcycle);
                cycles_force += wallcycle_stop(wcycle, ewcFORCE);
            }
            wallcycle_start(wcycle, ewcNB_XF_BUF_OPS);
            wallcycle_sub_start(wcycle, ewcsNB_F_BUF_OPS);
            /* skip the reduction if there was no non-local work to do */
            if (nbv->grp[eintLocal].nbl_lists.nbl[0]->nsci > 0)
            {
                nbnxn_atomdata_add_nbat_f_to_f(nbv->nbs, eatNonlocal,
                                               nbv->grp[eintNonlocal].nbat, f);
            }
            wallcycle_sub_stop(wcycle, ewcsNB_F_BUF_OPS);
            cycles_force += wallcycle_stop(wcycle, ewcNB_XF_BUF_OPS);
        }
    }

    if (bDoForces)
    {
        /* Communicate the forces */
        if (PAR(cr))
        {
            wallcycle_start(wcycle, ewcMOVEF);
            if (DOMAINDECOMP(cr))
            {
                dd_move_f(cr->dd, f, fr->fshift);
                /* Do we need to communicate the separate force array
                 * for terms that do not contribute to the single sum virial?
                 * Position restraints and electric fields do not introduce
                 * inter-cg forces, only full electrostatics methods do.
                 * When we do not calculate the virial, fr->f_novirsum = f,
                 * so we have already communicated these forces.
                 */
                if (EEL_FULL(fr->eeltype) && cr->dd->n_intercg_excl &&
                    (flags & GMX_FORCE_VIRIAL))
                {
                    dd_move_f(cr->dd, fr->f_novirsum, NULL);
                }
                if (bSepLRF)
                {
                    /* We should not update the shift forces here,
                     * since f_twin is already included in f.
                     */
                    dd_move_f(cr->dd, fr->f_twin, NULL);
                }
            }
            wallcycle_stop(wcycle, ewcMOVEF);
        }
    }

    if (bUseOrEmulGPU)
    {
        /* wait for local forces (or calculate in emulation mode) */
        if (bUseGPU)
        {
            wallcycle_start(wcycle, ewcWAIT_GPU_NB_L);
            nbnxn_cuda_wait_gpu(nbv->cu_nbv,
                                nbv->grp[eintLocal].nbat,
                                flags, eatLocal,
                                enerd->grpp.ener[egLJSR], enerd->grpp.ener[egCOULSR],
                                fr->fshift);
            wallcycle_stop(wcycle, ewcWAIT_GPU_NB_L);

            /* now clear the GPU outputs while we finish the step on the CPU */

            wallcycle_start_nocount(wcycle, ewcLAUNCH_GPU_NB);
            nbnxn_cuda_clear_outputs(nbv->cu_nbv, flags);
            wallcycle_stop(wcycle, ewcLAUNCH_GPU_NB);
        }
        else
        {
            wallcycle_start_nocount(wcycle, ewcFORCE);
            do_nb_verlet(fr, ic, enerd, flags, eintLocal,
                         DOMAINDECOMP(cr) ? enbvClearFNo : enbvClearFYes,
                         nrnb, wcycle);
            wallcycle_stop(wcycle, ewcFORCE);
        }
        wallcycle_start(wcycle, ewcNB_XF_BUF_OPS);
        wallcycle_sub_start(wcycle, ewcsNB_F_BUF_OPS);
        if (nbv->grp[eintLocal].nbl_lists.nbl[0]->nsci > 0)
        {
            /* skip the reduction if there was no non-local work to do */
            nbnxn_atomdata_add_nbat_f_to_f(nbv->nbs, eatLocal,
                                           nbv->grp[eintLocal].nbat, f);
        }
        wallcycle_sub_stop(wcycle, ewcsNB_F_BUF_OPS);
        wallcycle_stop(wcycle, ewcNB_XF_BUF_OPS);
    }

    if (DOMAINDECOMP(cr))
    {
        dd_force_flop_stop(cr->dd, nrnb);
        if (wcycle)
        {
            dd_cycles_add(cr->dd, cycles_force-cycles_pme, ddCyclF);
        }
    }

    if (bDoForces)
    {
        if (IR_ELEC_FIELD(*inputrec))
        {
            /* Compute forces due to electric field */
            calc_f_el(MASTER(cr) ? field : NULL,
                      start, homenr, mdatoms->chargeA, x, fr->f_novirsum,
                      inputrec->ex, inputrec->et, t);
        }

        /* If we have NoVirSum forces, but we do not calculate the virial,
         * we sum fr->f_novirum=f later.
         */
        if (vsite && !(fr->bF_NoVirSum && !(flags & GMX_FORCE_VIRIAL)))
        {
            wallcycle_start(wcycle, ewcVSITESPREAD);
            spread_vsite_f(fplog, vsite, x, f, fr->fshift, FALSE, NULL, nrnb,
                           &top->idef, fr->ePBC, fr->bMolPBC, graph, box, cr);
            wallcycle_stop(wcycle, ewcVSITESPREAD);

            if (bSepLRF)
            {
                wallcycle_start(wcycle, ewcVSITESPREAD);
                spread_vsite_f(fplog, vsite, x, fr->f_twin, NULL, FALSE, NULL,
                               nrnb,
                               &top->idef, fr->ePBC, fr->bMolPBC, graph, box, cr);
                wallcycle_stop(wcycle, ewcVSITESPREAD);
            }
        }

        if (flags & GMX_FORCE_VIRIAL)
        {
            /* Calculation of the virial must be done after vsites! */
            calc_virial(fplog, mdatoms->start, mdatoms->homenr, x, f,
                        vir_force, graph, box, nrnb, fr, inputrec->ePBC);
        }
    }

    if (inputrec->ePull == epullUMBRELLA || inputrec->ePull == epullCONST_F)
    {
        pull_potential_wrapper(fplog, bSepDVDL, cr, inputrec, box, x,
                               f, vir_force, mdatoms, enerd, lambda, t);
    }

    if (PAR(cr) && !(cr->duty & DUTY_PME))
    {
        /* In case of node-splitting, the PP nodes receive the long-range
         * forces, virial and energy from the PME nodes here.
         */
        pme_receive_force_ener(fplog, bSepDVDL, cr, wcycle, enerd, fr);
    }

    if (bDoForces)
    {
        post_process_forces(fplog, cr, step, nrnb, wcycle,
                            top, box, x, f, vir_force, mdatoms, graph, fr, vsite,
                            flags);
    }

    /* Sum the potential energy terms from group contributions */
    sum_epot(&(inputrec->opts), &(enerd->grpp), enerd->term);
}

void do_force_cutsGROUP(FILE *fplog, t_commrec *cr,
                        t_inputrec *inputrec,
                        gmx_large_int_t step, t_nrnb *nrnb, gmx_wallcycle_t wcycle,
                        gmx_localtop_t *top,
                        gmx_mtop_t *mtop,
                        gmx_groups_t *groups,
                        matrix box, rvec x[], history_t *hist,
                        rvec f[],
                        tensor vir_force,
                        t_mdatoms *mdatoms,
                        gmx_enerdata_t *enerd, t_fcdata *fcd,
                        real *lambda, t_graph *graph,
                        t_forcerec *fr, gmx_vsite_t *vsite, rvec mu_tot,
                        double t, FILE *field, gmx_edsam_t ed,
                        gmx_bool bBornRadii,
                        int flags)
{
    int        cg0, cg1, i, j;
    int        start, homenr;
    double     mu[2*DIM];
    gmx_bool   bSepDVDL, bStateChanged, bNS, bFillGrid, bCalcCGCM, bBS;
    gmx_bool   bDoLongRangeNS, bDoForces, bDoPotential, bSepLRF;
    gmx_bool   bDoAdressWF;
    matrix     boxs;
    rvec       vzero, box_diag;
    real       e, v, dvdlambda[efptNR];
    t_pbc      pbc;
    float      cycles_pme, cycles_force;

    start  = mdatoms->start;
    homenr = mdatoms->homenr;

    bSepDVDL = (fr->bSepDVDL && do_per_step(step, inputrec->nstlog));

    clear_mat(vir_force);

    if (PARTDECOMP(cr))
    {
        pd_cg_range(cr, &cg0, &cg1);
    }
    else
    {
        cg0 = 0;
        if (DOMAINDECOMP(cr))
        {
            cg1 = cr->dd->ncg_tot;
        }
        else
        {
            cg1 = top->cgs.nr;
        }
        if (fr->n_tpi > 0)
        {
            cg1--;
        }
    }

    bStateChanged  = (flags & GMX_FORCE_STATECHANGED);
    bNS            = (flags & GMX_FORCE_NS) && (fr->bAllvsAll == FALSE);
    /* Should we update the long-range neighborlists at this step? */
    bDoLongRangeNS = fr->bTwinRange && bNS;
    /* Should we perform the long-range nonbonded evaluation inside the neighborsearching? */
    bFillGrid      = (bNS && bStateChanged);
    bCalcCGCM      = (bFillGrid && !DOMAINDECOMP(cr));
    bDoForces      = (flags & GMX_FORCE_FORCES);
    bDoPotential   = (flags & GMX_FORCE_ENERGY);
    bSepLRF        = ((inputrec->nstcalclr > 1) && bDoForces &&
                      (flags & GMX_FORCE_SEPLRF) && (flags & GMX_FORCE_DO_LR));

    /* should probably move this to the forcerec since it doesn't change */
    bDoAdressWF   = ((fr->adress_type != eAdressOff));

    if (bStateChanged)
    {
        update_forcerec(fplog, fr, box);

        if (NEED_MUTOT(*inputrec))
        {
            /* Calculate total (local) dipole moment in a temporary common array.
             * This makes it possible to sum them over nodes faster.
             */
            calc_mu(start, homenr,
                    x, mdatoms->chargeA, mdatoms->chargeB, mdatoms->nChargePerturbed,
                    mu, mu+DIM);
        }
    }

    if (fr->ePBC != epbcNONE)
    {
        /* Compute shift vectors every step,
         * because of pressure coupling or box deformation!
         */
        if ((flags & GMX_FORCE_DYNAMICBOX) && bStateChanged)
        {
            calc_shifts(box, fr->shift_vec);
        }

        if (bCalcCGCM)
        {
            put_charge_groups_in_box(fplog, cg0, cg1, fr->ePBC, box,
                                     &(top->cgs), x, fr->cg_cm);
            inc_nrnb(nrnb, eNR_CGCM, homenr);
            inc_nrnb(nrnb, eNR_RESETX, cg1-cg0);
        }
        else if (EI_ENERGY_MINIMIZATION(inputrec->eI) && graph)
        {
            unshift_self(graph, box, x);
        }
    }
    else if (bCalcCGCM)
    {
        calc_cgcm(fplog, cg0, cg1, &(top->cgs), x, fr->cg_cm);
        inc_nrnb(nrnb, eNR_CGCM, homenr);
    }

    if (bCalcCGCM)
    {
        if (PAR(cr))
        {
            move_cgcm(fplog, cr, fr->cg_cm);
        }
        if (gmx_debug_at)
        {
            pr_rvecs(debug, 0, "cgcm", fr->cg_cm, top->cgs.nr);
        }
    }

#ifdef GMX_MPI
    if (!(cr->duty & DUTY_PME))
    {
        /* Send particle coordinates to the pme nodes.
         * Since this is only implemented for domain decomposition
         * and domain decomposition does not use the graph,
         * we do not need to worry about shifting.
         */

        wallcycle_start(wcycle, ewcPP_PMESENDX);
        GMX_MPE_LOG(ev_send_coordinates_start);

        bBS = (inputrec->nwall == 2);
        if (bBS)
        {
            copy_mat(box, boxs);
            svmul(inputrec->wall_ewald_zfac, boxs[ZZ], boxs[ZZ]);
        }

        gmx_pme_send_x(cr, bBS ? boxs : box, x,
                       mdatoms->nChargePerturbed, lambda[efptCOUL],
                       (flags & (GMX_FORCE_VIRIAL | GMX_FORCE_ENERGY)), step);

        GMX_MPE_LOG(ev_send_coordinates_finish);
        wallcycle_stop(wcycle, ewcPP_PMESENDX);
    }
#endif /* GMX_MPI */

    /* Communicate coordinates and sum dipole if necessary */
    if (PAR(cr))
    {
        wallcycle_start(wcycle, ewcMOVEX);
        if (DOMAINDECOMP(cr))
        {
            dd_move_x(cr->dd, box, x);
        }
        else
        {
            move_x(fplog, cr, GMX_LEFT, GMX_RIGHT, x, nrnb);
        }
        wallcycle_stop(wcycle, ewcMOVEX);
    }

    /* update adress weight beforehand */
    if (bStateChanged && bDoAdressWF)
    {
        /* need pbc for adress weight calculation with pbc_dx */
        set_pbc(&pbc, inputrec->ePBC, box);
        if (fr->adress_site == eAdressSITEcog)
        {
            update_adress_weights_cog(top->idef.iparams, top->idef.il, x, fr, mdatoms,
                                      inputrec->ePBC == epbcNONE ? NULL : &pbc);
        }
        else if (fr->adress_site == eAdressSITEcom)
        {
            update_adress_weights_com(fplog, cg0, cg1, &(top->cgs), x, fr, mdatoms,
                                      inputrec->ePBC == epbcNONE ? NULL : &pbc);
        }
        else if (fr->adress_site == eAdressSITEatomatom)
        {
            update_adress_weights_atom_per_atom(cg0, cg1, &(top->cgs), x, fr, mdatoms,
                                                inputrec->ePBC == epbcNONE ? NULL : &pbc);
        }
        else
        {
            update_adress_weights_atom(cg0, cg1, &(top->cgs), x, fr, mdatoms,
                                       inputrec->ePBC == epbcNONE ? NULL : &pbc);
        }
    }

    if (NEED_MUTOT(*inputrec))
    {

        if (bStateChanged)
        {
            if (PAR(cr))
            {
                gmx_sumd(2*DIM, mu, cr);
            }
            for (i = 0; i < 2; i++)
            {
                for (j = 0; j < DIM; j++)
                {
                    fr->mu_tot[i][j] = mu[i*DIM + j];
                }
            }
        }
        if (fr->efep == efepNO)
        {
            copy_rvec(fr->mu_tot[0], mu_tot);
        }
        else
        {
            for (j = 0; j < DIM; j++)
            {
                mu_tot[j] =
                    (1.0 - lambda[efptCOUL])*fr->mu_tot[0][j] + lambda[efptCOUL]*fr->mu_tot[1][j];
            }
        }
    }

    /* Reset energies */
    reset_enerdata(&(inputrec->opts), fr, bNS, enerd, MASTER(cr));
    clear_rvecs(SHIFTS, fr->fshift);

    if (bNS)
    {
        wallcycle_start(wcycle, ewcNS);

        if (graph && bStateChanged)
        {
            /* Calculate intramolecular shift vectors to make molecules whole */
            mk_mshift(fplog, graph, fr->ePBC, box, x);
        }

        /* Do the actual neighbour searching and if twin range electrostatics
         * also do the calculation of long range forces and energies.
         */
        for (i = 0; i < efptNR; i++)
        {
            dvdlambda[i] = 0;
        }
        ns(fplog, fr, x, box,
           groups, &(inputrec->opts), top, mdatoms,
           cr, nrnb, lambda, dvdlambda, &enerd->grpp, bFillGrid,
           bDoLongRangeNS);
        if (bSepDVDL)
        {
            fprintf(fplog, sepdvdlformat, "LR non-bonded", 0.0, dvdlambda);
        }
        enerd->dvdl_lin[efptVDW]  += dvdlambda[efptVDW];
        enerd->dvdl_lin[efptCOUL] += dvdlambda[efptCOUL];

        wallcycle_stop(wcycle, ewcNS);
    }

    if (inputrec->implicit_solvent && bNS)
    {
        make_gb_nblist(cr, inputrec->gb_algorithm, inputrec->rlist,
                       x, box, fr, &top->idef, graph, fr->born);
    }

    if (DOMAINDECOMP(cr))
    {
        if (!(cr->duty & DUTY_PME))
        {
            wallcycle_start(wcycle, ewcPPDURINGPME);
            dd_force_flop_start(cr->dd, nrnb);
        }
    }

    if (inputrec->bRot)
    {
        /* Enforced rotation has its own cycle counter that starts after the collective
         * coordinates have been communicated. It is added to ddCyclF to allow
         * for proper load-balancing */
        wallcycle_start(wcycle, ewcROT);
        do_rotation(cr, inputrec, box, x, t, step, wcycle, bNS);
        wallcycle_stop(wcycle, ewcROT);
    }

    /* Start the force cycle counter.
     * This counter is stopped in do_forcelow_level.
     * No parallel communication should occur while this counter is running,
     * since that will interfere with the dynamic load balancing.
     */
    wallcycle_start(wcycle, ewcFORCE);

    if (bDoForces)
    {
        /* Reset forces for which the virial is calculated separately:
         * PME/Ewald forces if necessary */
        if (fr->bF_NoVirSum)
        {
            if (flags & GMX_FORCE_VIRIAL)
            {
                fr->f_novirsum = fr->f_novirsum_alloc;
                GMX_BARRIER(cr->mpi_comm_mygroup);
                if (fr->bDomDec)
                {
                    clear_rvecs(fr->f_novirsum_n, fr->f_novirsum);
                }
                else
                {
                    clear_rvecs(homenr, fr->f_novirsum+start);
                }
                GMX_BARRIER(cr->mpi_comm_mygroup);
            }
            else
            {
                /* We are not calculating the pressure so we do not need
                 * a separate array for forces that do not contribute
                 * to the pressure.
                 */
                fr->f_novirsum = f;
            }
        }

        /* Clear the short- and long-range forces */
        clear_rvecs(fr->natoms_force_constr, f);
        if (bSepLRF && do_per_step(step, inputrec->nstcalclr))
        {
            clear_rvecs(fr->natoms_force_constr, fr->f_twin);
        }

        clear_rvec(fr->vir_diag_posres);

        GMX_BARRIER(cr->mpi_comm_mygroup);
    }
    if (inputrec->ePull == epullCONSTRAINT)
    {
        clear_pull_forces(inputrec->pull);
    }

    /* update QMMMrec, if necessary */
    if (fr->bQMMM)
    {
        update_QMMMrec(cr, fr, x, mdatoms, box, top);
    }

    if ((flags & GMX_FORCE_BONDED) && top->idef.il[F_POSRES].nr > 0)
    {
        posres_wrapper(fplog, flags, bSepDVDL, inputrec, nrnb, top, box, x,
                       f, enerd, lambda, fr);
    }

    /* Compute the bonded and non-bonded energies and optionally forces */
    do_force_lowlevel(fplog, step, fr, inputrec, &(top->idef),
                      cr, nrnb, wcycle, mdatoms, &(inputrec->opts),
                      x, hist, f, bSepLRF ? fr->f_twin : f, enerd, fcd, mtop, top, fr->born,
                      &(top->atomtypes), bBornRadii, box,
                      inputrec->fepvals, lambda,
                      graph, &(top->excls), fr->mu_tot,
                      flags,
                      &cycles_pme);

    if (bSepLRF)
    {
        if (do_per_step(step, inputrec->nstcalclr))
        {
            /* Add the long range forces to the short range forces */
            for (i = 0; i < fr->natoms_force_constr; i++)
            {
                rvec_add(fr->f_twin[i], f[i], f[i]);
            }
        }
    }

    cycles_force = wallcycle_stop(wcycle, ewcFORCE);
    GMX_BARRIER(cr->mpi_comm_mygroup);

    if (ed)
    {
        do_flood(cr, inputrec, x, f, ed, box, step, bNS);
    }

    if (DOMAINDECOMP(cr))
    {
        dd_force_flop_stop(cr->dd, nrnb);
        if (wcycle)
        {
            dd_cycles_add(cr->dd, cycles_force-cycles_pme, ddCyclF);
        }
    }

    if (bDoForces)
    {
        if (IR_ELEC_FIELD(*inputrec))
        {
            /* Compute forces due to electric field */
            calc_f_el(MASTER(cr) ? field : NULL,
                      start, homenr, mdatoms->chargeA, x, fr->f_novirsum,
                      inputrec->ex, inputrec->et, t);
        }

        if (bDoAdressWF && fr->adress_icor == eAdressICThermoForce)
        {
            /* Compute thermodynamic force in hybrid AdResS region */
            adress_thermo_force(start, homenr, &(top->cgs), x, fr->f_novirsum, fr, mdatoms,
                                inputrec->ePBC == epbcNONE ? NULL : &pbc);
        }

        /* Communicate the forces */
        if (PAR(cr))
        {
            wallcycle_start(wcycle, ewcMOVEF);
            if (DOMAINDECOMP(cr))
            {
                dd_move_f(cr->dd, f, fr->fshift);
                /* Do we need to communicate the separate force array
                 * for terms that do not contribute to the single sum virial?
                 * Position restraints and electric fields do not introduce
                 * inter-cg forces, only full electrostatics methods do.
                 * When we do not calculate the virial, fr->f_novirsum = f,
                 * so we have already communicated these forces.
                 */
                if (EEL_FULL(fr->eeltype) && cr->dd->n_intercg_excl &&
                    (flags & GMX_FORCE_VIRIAL))
                {
                    dd_move_f(cr->dd, fr->f_novirsum, NULL);
                }
                if (bSepLRF)
                {
                    /* We should not update the shift forces here,
                     * since f_twin is already included in f.
                     */
                    dd_move_f(cr->dd, fr->f_twin, NULL);
                }
            }
            else
            {
                pd_move_f(cr, f, nrnb);
                if (bSepLRF)
                {
                    pd_move_f(cr, fr->f_twin, nrnb);
                }
            }
            wallcycle_stop(wcycle, ewcMOVEF);
        }

        /* If we have NoVirSum forces, but we do not calculate the virial,
         * we sum fr->f_novirum=f later.
         */
        if (vsite && !(fr->bF_NoVirSum && !(flags & GMX_FORCE_VIRIAL)))
        {
            wallcycle_start(wcycle, ewcVSITESPREAD);
            spread_vsite_f(fplog, vsite, x, f, fr->fshift, FALSE, NULL, nrnb,
                           &top->idef, fr->ePBC, fr->bMolPBC, graph, box, cr);
            wallcycle_stop(wcycle, ewcVSITESPREAD);

            if (bSepLRF)
            {
                wallcycle_start(wcycle, ewcVSITESPREAD);
                spread_vsite_f(fplog, vsite, x, fr->f_twin, NULL, FALSE, NULL,
                               nrnb,
                               &top->idef, fr->ePBC, fr->bMolPBC, graph, box, cr);
                wallcycle_stop(wcycle, ewcVSITESPREAD);
            }
        }

        if (flags & GMX_FORCE_VIRIAL)
        {
            /* Calculation of the virial must be done after vsites! */
            calc_virial(fplog, mdatoms->start, mdatoms->homenr, x, f,
                        vir_force, graph, box, nrnb, fr, inputrec->ePBC);
        }
    }

    if (inputrec->ePull == epullUMBRELLA || inputrec->ePull == epullCONST_F)
    {
        pull_potential_wrapper(fplog, bSepDVDL, cr, inputrec, box, x,
                               f, vir_force, mdatoms, enerd, lambda, t);
    }

    if (inputrec->escatter == escatterWAXS)
    {
        wallcycle_start(wcycle, ewcWAXS);
        /* Compute WAXS intensity, potential, & forces.
           These are computed here because the forces should not go into the virial.
        */
        enerd->term[F_XRAY_COUPLE] =
            do_waxs_md(cr, mdatoms, x, &pbc, t, step, fr, mtop, box, inputrec->ePBC, f, wcycle);
        wallcycle_stop(wcycle, ewcWAXS);
    }

    /* Add the forces from enforced rotation potentials (if any) */
    if (inputrec->bRot)
    {
        wallcycle_start(wcycle, ewcROTadd);
        enerd->term[F_COM_PULL] += add_rot_forces(inputrec->rot, f, cr, step, t);
        wallcycle_stop(wcycle, ewcROTadd);
    }

    if (PAR(cr) && !(cr->duty & DUTY_PME))
    {
        /* In case of node-splitting, the PP nodes receive the long-range
         * forces, virial and energy from the PME nodes here.
         */
        pme_receive_force_ener(fplog, bSepDVDL, cr, wcycle, enerd, fr);
    }

    if (bDoForces)
    {
        post_process_forces(fplog, cr, step, nrnb, wcycle,
                            top, box, x, f, vir_force, mdatoms, graph, fr, vsite,
                            flags);
    }

    /* Sum the potential energy terms from group contributions */
    sum_epot(&(inputrec->opts), &(enerd->grpp), enerd->term);
}

void do_force(FILE *fplog, t_commrec *cr,
              t_inputrec *inputrec,
              gmx_large_int_t step, t_nrnb *nrnb, gmx_wallcycle_t wcycle,
              gmx_localtop_t *top,
              gmx_mtop_t *mtop,
              gmx_groups_t *groups,
              matrix box, rvec x[], history_t *hist,
              rvec f[],
              tensor vir_force,
              t_mdatoms *mdatoms,
              gmx_enerdata_t *enerd, t_fcdata *fcd,
              real *lambda, t_graph *graph,
              t_forcerec *fr,
              gmx_vsite_t *vsite, rvec mu_tot,
              double t, FILE *field, gmx_edsam_t ed,
              gmx_bool bBornRadii,
              int flags)
{
    /* modify force flag if not doing nonbonded */
    if (!fr->bNonbonded)
    {
        flags &= ~GMX_FORCE_NONBONDED;
    }

    switch (inputrec->cutoff_scheme)
    {
        case ecutsVERLET:
            do_force_cutsVERLET(fplog, cr, inputrec,
                                step, nrnb, wcycle,
                                top, mtop,
                                groups,
                                box, x, hist,
                                f, vir_force,
                                mdatoms,
                                enerd, fcd,
                                lambda, graph,
                                fr, fr->ic,
                                vsite, mu_tot,
                                t, field, ed,
                                bBornRadii,
                                flags);
            break;
        case ecutsGROUP:
            do_force_cutsGROUP(fplog, cr, inputrec,
                               step, nrnb, wcycle,
                               top, mtop,
                               groups,
                               box, x, hist,
                               f, vir_force,
                               mdatoms,
                               enerd, fcd,
                               lambda, graph,
                               fr, vsite, mu_tot,
                               t, field, ed,
                               bBornRadii,
                               flags);
            break;
        default:
            gmx_incons("Invalid cut-off scheme passed!");
    }
}


void do_constrain_first(FILE *fplog, gmx_constr_t constr,
                        t_inputrec *ir, t_mdatoms *md,
                        t_state *state, rvec *f,
                        t_graph *graph, t_commrec *cr, t_nrnb *nrnb,
                        t_forcerec *fr, gmx_localtop_t *top, tensor shake_vir)
{
    int             i, m, start, end;
    gmx_large_int_t step;
    real            dt = ir->delta_t;
    real            dvdl_dum;
    rvec           *savex;

    snew(savex, state->natoms);

    start = md->start;
    end   = md->homenr + start;

    if (debug)
    {
        fprintf(debug, "vcm: start=%d, homenr=%d, end=%d\n",
                start, md->homenr, end);
    }
    /* Do a first constrain to reset particles... */
    step = ir->init_step;
    if (fplog)
    {
        char buf[STEPSTRSIZE];
        fprintf(fplog, "\nConstraining the starting coordinates (step %s)\n",
                gmx_step_str(step, buf));
    }
    dvdl_dum = 0;

    /* constrain the current position */
    constrain(NULL, TRUE, FALSE, constr, &(top->idef),
              ir, NULL, cr, step, 0, md,
              state->x, state->x, NULL,
              fr->bMolPBC, state->box,
              state->lambda[efptBONDED], &dvdl_dum,
              NULL, NULL, nrnb, econqCoord,
              ir->epc == epcMTTK, state->veta, state->veta);
    if (EI_VV(ir->eI))
    {
        /* constrain the inital velocity, and save it */
        /* also may be useful if we need the ekin from the halfstep for velocity verlet */
        /* might not yet treat veta correctly */
        constrain(NULL, TRUE, FALSE, constr, &(top->idef),
                  ir, NULL, cr, step, 0, md,
                  state->x, state->v, state->v,
                  fr->bMolPBC, state->box,
                  state->lambda[efptBONDED], &dvdl_dum,
                  NULL, NULL, nrnb, econqVeloc,
                  ir->epc == epcMTTK, state->veta, state->veta);
    }
    /* constrain the inital velocities at t-dt/2 */
    if (EI_STATE_VELOCITY(ir->eI) && ir->eI != eiVV)
    {
        for (i = start; (i < end); i++)
        {
            for (m = 0; (m < DIM); m++)
            {
                /* Reverse the velocity */
                state->v[i][m] = -state->v[i][m];
                /* Store the position at t-dt in buf */
                savex[i][m] = state->x[i][m] + dt*state->v[i][m];
            }
        }
        /* Shake the positions at t=-dt with the positions at t=0
         * as reference coordinates.
         */
        if (fplog)
        {
            char buf[STEPSTRSIZE];
            fprintf(fplog, "\nConstraining the coordinates at t0-dt (step %s)\n",
                    gmx_step_str(step, buf));
        }
        dvdl_dum = 0;
        constrain(NULL, TRUE, FALSE, constr, &(top->idef),
                  ir, NULL, cr, step, -1, md,
                  state->x, savex, NULL,
                  fr->bMolPBC, state->box,
                  state->lambda[efptBONDED], &dvdl_dum,
                  state->v, NULL, nrnb, econqCoord,
                  ir->epc == epcMTTK, state->veta, state->veta);

        for (i = start; i < end; i++)
        {
            for (m = 0; m < DIM; m++)
            {
                /* Re-reverse the velocities */
                state->v[i][m] = -state->v[i][m];
            }
        }
    }
    sfree(savex);
}

void calc_enervirdiff(FILE *fplog, int eDispCorr, t_forcerec *fr)
{
    double eners[2], virs[2], enersum, virsum, y0, f, g, h;
    double r0, r1, r, rc3, rc9, ea, eb, ec, pa, pb, pc, pd;
    double invscale, invscale2, invscale3;
    int    ri0, ri1, ri, i, offstart, offset;
    real   scale, *vdwtab, tabfactor, tmp;

    fr->enershiftsix    = 0;
    fr->enershifttwelve = 0;
    fr->enerdiffsix     = 0;
    fr->enerdifftwelve  = 0;
    fr->virdiffsix      = 0;
    fr->virdifftwelve   = 0;

    if (eDispCorr != edispcNO)
    {
        for (i = 0; i < 2; i++)
        {
            eners[i] = 0;
            virs[i]  = 0;
        }
        if ((fr->vdwtype == evdwSWITCH) || (fr->vdwtype == evdwSHIFT))
        {
            if (fr->rvdw_switch == 0)
            {
                gmx_fatal(FARGS,
                          "With dispersion correction rvdw-switch can not be zero "
                          "for vdw-type = %s", evdw_names[fr->vdwtype]);
            }

            scale  = fr->nblists[0].table_elec_vdw.scale;
            vdwtab = fr->nblists[0].table_vdw.data;

            /* Round the cut-offs to exact table values for precision */
            ri0  = floor(fr->rvdw_switch*scale);
            ri1  = ceil(fr->rvdw*scale);
            r0   = ri0/scale;
            r1   = ri1/scale;
            rc3  = r0*r0*r0;
            rc9  = rc3*rc3*rc3;

            if (fr->vdwtype == evdwSHIFT)
            {
                /* Determine the constant energy shift below rvdw_switch.
                 * Table has a scale factor since we have scaled it down to compensate
                 * for scaling-up c6/c12 with the derivative factors to save flops in analytical kernels.
                 */
                fr->enershiftsix    = (real)(-1.0/(rc3*rc3)) - 6.0*vdwtab[8*ri0];
                fr->enershifttwelve = (real)( 1.0/(rc9*rc3)) - 12.0*vdwtab[8*ri0 + 4];
            }
            /* Add the constant part from 0 to rvdw_switch.
             * This integration from 0 to rvdw_switch overcounts the number
             * of interactions by 1, as it also counts the self interaction.
             * We will correct for this later.
             */
            eners[0] += 4.0*M_PI*fr->enershiftsix*rc3/3.0;
            eners[1] += 4.0*M_PI*fr->enershifttwelve*rc3/3.0;

            invscale  = 1.0/(scale);
            invscale2 = invscale*invscale;
            invscale3 = invscale*invscale2;

            /* following summation derived from cubic spline definition,
               Numerical Recipies in C, second edition, p. 113-116.  Exact
               for the cubic spline.  We first calculate the negative of
               the energy from rvdw to rvdw_switch, assuming that g(r)=1,
               and then add the more standard, abrupt cutoff correction to
               that result, yielding the long-range correction for a
               switched function.  We perform both the pressure and energy
               loops at the same time for simplicity, as the computational
               cost is low. */

            for (i = 0; i < 2; i++)
            {
                enersum = 0.0; virsum = 0.0;
                if (i == 0)
                {
                    offstart = 0;
                    /* Since the dispersion table has been scaled down a factor 6.0 and the repulsion
                     * a factor 12.0 to compensate for the c6/c12 parameters inside nbfp[] being scaled
                     * up (to save flops in kernels), we need to correct for this.
                     */
                    tabfactor = 6.0;
                }
                else
                {
                    offstart  = 4;
                    tabfactor = 12.0;
                }
                for (ri = ri0; ri < ri1; ri++)
                {
                    r  = ri*invscale;
                    ea = invscale3;
                    eb = 2.0*invscale2*r;
                    ec = invscale*r*r;

                    pa = invscale3;
                    pb = 3.0*invscale2*r;
                    pc = 3.0*invscale*r*r;
                    pd = r*r*r;

                    /* this "8" is from the packing in the vdwtab array - perhaps should be #define'ed? */
                    offset = 8*ri + offstart;
                    y0     = vdwtab[offset];
                    f      = vdwtab[offset+1];
                    g      = vdwtab[offset+2];
                    h      = vdwtab[offset+3];

                    enersum += y0*(ea/3 + eb/2 + ec) + f*(ea/4 + eb/3 + ec/2) + g*(ea/5 + eb/4 + ec/3) + h*(ea/6 + eb/5 + ec/4);
                    virsum  += f*(pa/4 + pb/3 + pc/2 + pd) + 2*g*(pa/5 + pb/4 + pc/3 + pd/2) + 3*h*(pa/6 + pb/5 + pc/4 + pd/3);
                }

                enersum  *= 4.0*M_PI*tabfactor;
                virsum   *= 4.0*M_PI*tabfactor;
                eners[i] -= enersum;
                virs[i]  -= virsum;
            }

            /* now add the correction for rvdw_switch to infinity */
            eners[0] += -4.0*M_PI/(3.0*rc3);
            eners[1] +=  4.0*M_PI/(9.0*rc9);
            virs[0]  +=  8.0*M_PI/rc3;
            virs[1]  += -16.0*M_PI/(3.0*rc9);
        }
        else if ((fr->vdwtype == evdwCUT) || (fr->vdwtype == evdwUSER))
        {
            if (fr->vdwtype == evdwUSER && fplog)
            {
                fprintf(fplog,
                        "WARNING: using dispersion correction with user tables\n");
            }
            rc3  = fr->rvdw*fr->rvdw*fr->rvdw;
            rc9  = rc3*rc3*rc3;
            /* Contribution beyond the cut-off */
            eners[0] += -4.0*M_PI/(3.0*rc3);
            eners[1] +=  4.0*M_PI/(9.0*rc9);
            if (fr->vdw_modifier == eintmodPOTSHIFT)
            {
                /* Contribution within the cut-off */
                eners[0] += -4.0*M_PI/(3.0*rc3);
                eners[1] +=  4.0*M_PI/(3.0*rc9);
            }
            /* Contribution beyond the cut-off */
            virs[0]  +=  8.0*M_PI/rc3;
            virs[1]  += -16.0*M_PI/(3.0*rc9);
        }
        else
        {
            gmx_fatal(FARGS,
                      "Dispersion correction is not implemented for vdw-type = %s",
                      evdw_names[fr->vdwtype]);
        }
        fr->enerdiffsix    = eners[0];
        fr->enerdifftwelve = eners[1];
        /* The 0.5 is due to the Gromacs definition of the virial */
        fr->virdiffsix     = 0.5*virs[0];
        fr->virdifftwelve  = 0.5*virs[1];
    }
}

void calc_dispcorr(FILE *fplog, t_inputrec *ir, t_forcerec *fr,
                   gmx_large_int_t step, int natoms,
                   matrix box, real lambda, tensor pres, tensor virial,
                   real *prescorr, real *enercorr, real *dvdlcorr)
{
    gmx_bool bCorrAll, bCorrPres;
    real     dvdlambda, invvol, dens, ninter, avcsix, avctwelve, enerdiff, svir = 0, spres = 0;
    int      m;

    *prescorr = 0;
    *enercorr = 0;
    *dvdlcorr = 0;

    clear_mat(virial);
    clear_mat(pres);

    if (ir->eDispCorr != edispcNO)
    {
        bCorrAll  = (ir->eDispCorr == edispcAllEner ||
                     ir->eDispCorr == edispcAllEnerPres);
        bCorrPres = (ir->eDispCorr == edispcEnerPres ||
                     ir->eDispCorr == edispcAllEnerPres);

        invvol = 1/det(box);
        if (fr->n_tpi)
        {
            /* Only correct for the interactions with the inserted molecule */
            dens   = (natoms - fr->n_tpi)*invvol;
            ninter = fr->n_tpi;
        }
        else
        {
            dens   = natoms*invvol;
            ninter = 0.5*natoms;
        }

        if (ir->efep == efepNO)
        {
            avcsix    = fr->avcsix[0];
            avctwelve = fr->avctwelve[0];
        }
        else
        {
            avcsix    = (1 - lambda)*fr->avcsix[0]    + lambda*fr->avcsix[1];
            avctwelve = (1 - lambda)*fr->avctwelve[0] + lambda*fr->avctwelve[1];
        }

        enerdiff   = ninter*(dens*fr->enerdiffsix - fr->enershiftsix);
        *enercorr += avcsix*enerdiff;
        dvdlambda  = 0.0;
        if (ir->efep != efepNO)
        {
            dvdlambda += (fr->avcsix[1] - fr->avcsix[0])*enerdiff;
        }
        if (bCorrAll)
        {
            enerdiff   = ninter*(dens*fr->enerdifftwelve - fr->enershifttwelve);
            *enercorr += avctwelve*enerdiff;
            if (fr->efep != efepNO)
            {
                dvdlambda += (fr->avctwelve[1] - fr->avctwelve[0])*enerdiff;
            }
        }

        if (bCorrPres)
        {
            svir = ninter*dens*avcsix*fr->virdiffsix/3.0;
            if (ir->eDispCorr == edispcAllEnerPres)
            {
                svir += ninter*dens*avctwelve*fr->virdifftwelve/3.0;
            }
            /* The factor 2 is because of the Gromacs virial definition */
            spres = -2.0*invvol*svir*PRESFAC;

            for (m = 0; m < DIM; m++)
            {
                virial[m][m] += svir;
                pres[m][m]   += spres;
            }
            *prescorr += spres;
        }

        /* Can't currently control when it prints, for now, just print when degugging */
        if (debug)
        {
            if (bCorrAll)
            {
                fprintf(debug, "Long Range LJ corr.: <C6> %10.4e, <C12> %10.4e\n",
                        avcsix, avctwelve);
            }
            if (bCorrPres)
            {
                fprintf(debug,
                        "Long Range LJ corr.: Epot %10g, Pres: %10g, Vir: %10g\n",
                        *enercorr, spres, svir);
            }
            else
            {
                fprintf(debug, "Long Range LJ corr.: Epot %10g\n", *enercorr);
            }
        }

        if (fr->bSepDVDL && do_per_step(step, ir->nstlog))
        {
            fprintf(fplog, sepdvdlformat, "Dispersion correction",
                    *enercorr, dvdlambda);
        }
        if (fr->efep != efepNO)
        {
            *dvdlcorr += dvdlambda;
        }
    }
}

void do_pbc_first(FILE *fplog, matrix box, t_forcerec *fr,
                  t_graph *graph, rvec x[])
{
    if (fplog)
    {
        fprintf(fplog, "Removing pbc first time\n");
    }
    calc_shifts(box, fr->shift_vec);
    if (graph)
    {
        mk_mshift(fplog, graph, fr->ePBC, box, x);
        if (gmx_debug_at)
        {
            p_graph(debug, "do_pbc_first 1", graph);
        }
        shift_self(graph, box, x);
        /* By doing an extra mk_mshift the molecules that are broken
         * because they were e.g. imported from another software
         * will be made whole again. Such are the healing powers
         * of GROMACS.
         */
        mk_mshift(fplog, graph, fr->ePBC, box, x);
        if (gmx_debug_at)
        {
            p_graph(debug, "do_pbc_first 2", graph);
        }
    }
    if (fplog)
    {
        fprintf(fplog, "Done rmpbc\n");
    }
}

static void low_do_pbc_mtop(FILE *fplog, int ePBC, matrix box,
                            gmx_mtop_t *mtop, rvec x[],
                            gmx_bool bFirst)
{
    t_graph        *graph;
    int             mb, as, mol;
    gmx_molblock_t *molb;

    if (bFirst && fplog)
    {
        fprintf(fplog, "Removing pbc first time\n");
    }

    snew(graph, 1);
    as = 0;
    for (mb = 0; mb < mtop->nmolblock; mb++)
    {
        molb = &mtop->molblock[mb];
        if (molb->natoms_mol == 1 ||
            (!bFirst && mtop->moltype[molb->type].cgs.nr == 1))
        {
            /* Just one atom or charge group in the molecule, no PBC required */
            as += molb->nmol*molb->natoms_mol;
        }
        else
        {
            /* Pass NULL iso fplog to avoid graph prints for each molecule type */
            mk_graph_ilist(NULL, mtop->moltype[molb->type].ilist,
                           0, molb->natoms_mol, FALSE, FALSE, graph);

            for (mol = 0; mol < molb->nmol; mol++)
            {
                mk_mshift(fplog, graph, ePBC, box, x+as);

                shift_self(graph, box, x+as);
                /* The molecule is whole now.
                 * We don't need the second mk_mshift call as in do_pbc_first,
                 * since we no longer need this graph.
                 */

                as += molb->natoms_mol;
            }
            done_graph(graph);
        }
    }
    sfree(graph);
}

void do_pbc_first_mtop(FILE *fplog, int ePBC, matrix box,
                       gmx_mtop_t *mtop, rvec x[])
{
    low_do_pbc_mtop(fplog, ePBC, box, mtop, x, TRUE);
}

void do_pbc_mtop(FILE *fplog, int ePBC, matrix box,
                 gmx_mtop_t *mtop, rvec x[])
{
    low_do_pbc_mtop(fplog, ePBC, box, mtop, x, FALSE);
}

void finish_run(FILE *fplog, t_commrec *cr, const char *confout,
                t_inputrec *inputrec,
                t_nrnb nrnb[], gmx_wallcycle_t wcycle,
                gmx_runtime_t *runtime,
                wallclock_gpu_t *gputimes,
                int omp_nth_pp,
                gmx_bool bWriteStat)
{
    int     i, j;
    t_nrnb *nrnb_tot = NULL;
    real    delta_t;
    double  nbfs, mflop;

    wallcycle_sum(cr, wcycle);

    if (cr->nnodes > 1)
    {
        snew(nrnb_tot, 1);
#ifdef GMX_MPI
        MPI_Allreduce(nrnb->n, nrnb_tot->n, eNRNB, MPI_DOUBLE, MPI_SUM,
                      cr->mpi_comm_mysim);
#endif
    }
    else
    {
        nrnb_tot = nrnb;
    }

#if defined(GMX_MPI) && !defined(GMX_THREAD_MPI)
    if (cr->nnodes > 1)
    {
        /* reduce nodetime over all MPI processes in the current simulation */
        double sum;
        MPI_Allreduce(&runtime->proctime, &sum, 1, MPI_DOUBLE, MPI_SUM,
                      cr->mpi_comm_mysim);
        runtime->proctime = sum;
    }
#endif

    if (SIMMASTER(cr))
    {
        print_flop(fplog, nrnb_tot, &nbfs, &mflop);
    }
    if (cr->nnodes > 1)
    {
        sfree(nrnb_tot);
    }

    if ((cr->duty & DUTY_PP) && DOMAINDECOMP(cr))
    {
        print_dd_statistics(cr, inputrec, fplog);
    }

#ifdef GMX_MPI
    if (PARTDECOMP(cr))
    {
        if (MASTER(cr))
        {
            t_nrnb     *nrnb_all;
            int         s;
            MPI_Status  stat;

            snew(nrnb_all, cr->nnodes);
            nrnb_all[0] = *nrnb;
            for (s = 1; s < cr->nnodes; s++)
            {
                MPI_Recv(nrnb_all[s].n, eNRNB, MPI_DOUBLE, s, 0,
                         cr->mpi_comm_mysim, &stat);
            }
            pr_load(fplog, cr, nrnb_all);
            sfree(nrnb_all);
        }
        else
        {
            MPI_Send(nrnb->n, eNRNB, MPI_DOUBLE, MASTERRANK(cr), 0,
                     cr->mpi_comm_mysim);
        }
    }
#endif

    if (SIMMASTER(cr))
    {
        wallcycle_print(fplog, cr->nnodes, cr->npmenodes, runtime->realtime,
                        wcycle, gputimes);

        if (EI_DYNAMICS(inputrec->eI))
        {
            delta_t = inputrec->delta_t;
        }
        else
        {
            delta_t = 0;
        }

        if (fplog)
        {
            print_perf(fplog, runtime->proctime, runtime->realtime,
                       cr->nnodes-cr->npmenodes,
                       runtime->nsteps_done, delta_t, nbfs, mflop,
                       omp_nth_pp);
        }
        if (bWriteStat)
        {
            print_perf(stderr, runtime->proctime, runtime->realtime,
                       cr->nnodes-cr->npmenodes,
                       runtime->nsteps_done, delta_t, nbfs, mflop,
                       omp_nth_pp);
        }
    }
}

extern void initialize_lambdas(FILE *fplog, t_inputrec *ir, int *fep_state, real *lambda, double *lam0)
{
    /* this function works, but could probably use a logic rewrite to keep all the different
       types of efep straight. */

    int       i;
    t_lambda *fep = ir->fepvals;

    if ((ir->efep == efepNO) && (ir->bSimTemp == FALSE))
    {
        for (i = 0; i < efptNR; i++)
        {
            lambda[i] = 0.0;
            if (lam0)
            {
                lam0[i] = 0.0;
            }
        }
        return;
    }
    else
    {
        *fep_state = fep->init_fep_state; /* this might overwrite the checkpoint
                                             if checkpoint is set -- a kludge is in for now
                                             to prevent this.*/
        for (i = 0; i < efptNR; i++)
        {
            /* overwrite lambda state with init_lambda for now for backwards compatibility */
            if (fep->init_lambda >= 0) /* if it's -1, it was never initializd */
            {
                lambda[i] = fep->init_lambda;
                if (lam0)
                {
                    lam0[i] = lambda[i];
                }
            }
            else
            {
                lambda[i] = fep->all_lambda[i][*fep_state];
                if (lam0)
                {
                    lam0[i] = lambda[i];
                }
            }
        }
        if (ir->bSimTemp)
        {
            /* need to rescale control temperatures to match current state */
            for (i = 0; i < ir->opts.ngtc; i++)
            {
                if (ir->opts.ref_t[i] > 0)
                {
                    ir->opts.ref_t[i] = ir->simtempvals->temperatures[*fep_state];
                }
            }
        }
    }

    /* Send to the log the information on the current lambdas */
    if (fplog != NULL)
    {
        fprintf(fplog, "Initial vector of lambda components:[ ");
        for (i = 0; i < efptNR; i++)
        {
            fprintf(fplog, "%10.4f ", lambda[i]);
        }
        fprintf(fplog, "]\n");
    }
    return;
}


void init_md(FILE *fplog,
             t_commrec *cr, t_inputrec *ir, const output_env_t oenv,
             double *t, double *t0,
             real *lambda, int *fep_state, double *lam0,
             t_nrnb *nrnb, gmx_mtop_t *mtop,
             gmx_update_t *upd,
             int nfile, const t_filenm fnm[],
             gmx_mdoutf_t **outf, t_mdebin **mdebin,
             tensor force_vir, tensor shake_vir, rvec mu_tot,
             gmx_bool *bSimAnn, t_vcm **vcm, t_state *state, unsigned long Flags)
{
    int  i, j, n;
    real tmpt, mod;

    /* Initial values */
    *t = *t0       = ir->init_t;

    *bSimAnn = FALSE;
    for (i = 0; i < ir->opts.ngtc; i++)
    {
        /* set bSimAnn if any group is being annealed */
        if (ir->opts.annealing[i] != eannNO)
        {
            *bSimAnn = TRUE;
        }
    }
    if (*bSimAnn)
    {
        update_annealing_target_temp(&(ir->opts), ir->init_t);
    }

    /* Initialize lambda variables */
    initialize_lambdas(fplog, ir, fep_state, lambda, lam0);

    if (upd)
    {
        *upd = init_update(fplog, ir);
    }


    if (vcm != NULL)
    {
        *vcm = init_vcm(fplog, &mtop->groups, ir);
    }

    if (EI_DYNAMICS(ir->eI) && !(Flags & MD_APPENDFILES))
    {
        if (ir->etc == etcBERENDSEN)
        {
            please_cite(fplog, "Berendsen84a");
        }
        if (ir->etc == etcVRESCALE)
        {
            please_cite(fplog, "Bussi2007a");
        }
    }

    init_nrnb(nrnb);

    if (nfile != -1)
    {
        *outf = init_mdoutf(nfile, fnm, Flags, cr, ir, oenv);

        *mdebin = init_mdebin((Flags & MD_APPENDFILES) ? NULL : (*outf)->fp_ene,
                              mtop, ir, (*outf)->fp_dhdl);
    }

    if (ir->bAdress)
    {
        please_cite(fplog, "Fritsch12");
        please_cite(fplog, "Junghans10");
    }
    /* Initiate variables */
    clear_mat(force_vir);
    clear_mat(shake_vir);
    clear_rvec(mu_tot);

    debug_gmx();
}

real do_waxs_md (t_commrec *cr, t_mdatoms *mdatoms, rvec xlocal[], t_pbc *pbc, double t,
                 gmx_large_int_t step, t_forcerec *fr, gmx_mtop_t *mtop, matrix box, int ePBC,
                 rvec f_novirsum[], gmx_wallcycle_t wcycle)
{
    t_waxsrec   *wr=fr->waxsrec;
    gmx_ga2la_t ga2la;
    real        v = 0.;
    int         p, ii, d;

    /* Updating WAXS potential and forces and store in vLast / fLast */
    if (do_per_step(step, wr->nstcalc))
    {
        /* Get all coordinates into Master node - not elegant for now */
        if (cr->nnodes == 1)
        {
            memcpy(wr->x, xlocal, mtop->natoms*sizeof(rvec));
        }
        else if (DOMAINDECOMP(cr))
        {
            dd_collect_vec(cr->dd, wr->local_state, xlocal, wr->x);
        }
        else
        {
            gmx_fatal(FARGS, "WAXS MD is only supported with domain decomposition (at the moment)\n");
        }

        set_pbc(pbc, ePBC, box);
        do_waxs_md_low(cr, wr->x, pbc, t, step, wr, mtop, box, fr->ePBC,
                       do_per_step(step, wr->nstlog));
    }

    if (wr->bCalcPot)
    {
        v = wr->vLast;
    }

    if (wr->bCalcForces)
    {
        for(p = 0; p < wr->nindA_prot; p++)
        {
            ii = wr->indA_prot[p];
            if (cr->dd)
            {
                if (!ga2la_get_home(cr->dd->ga2la, ii, &ii))
                {
                    ii = -1;
                }
            }
            /* With DomDec, start=0 and end=nr of atoms on this node */
            if (ii >= mdatoms->start && ii < (mdatoms->start+mdatoms->homenr))
            {
                /* ii is now the local index for f[] array */
                /*fprintf(stderr,"Force on %d = %10g / %10g / %10g  (before %10g / %10g / %10g)\n",p,
                        wr->fLast[p][0], wr->fLast[p][1], wr->fLast[p][2],
                        f_novirsum[ii][0], f_novirsum[ii][1], f_novirsum[ii][2]);*/
                rvec_inc(f_novirsum[ii], wr->fLast[p]);
            }
        }
    }

    return v;
}
