# Supplementary material for: Bayesian refinement of protein structures and ensembles against SAXS data using molecular dynamics
Source: PLoS Comput Biol. 2017 Oct 18;13(10):e1005800. doi: 10.1371/journal.pcbi.1005800 (PMC5662244; doi:10.1371/journal.pcbi.1005800)
Supplement: S1 Archive — (BZ2) [file pcbi.1005800.s011.tar.bz2 › gromacs_4.62_bayesian_saxs_refi/src/mdlib/nbnxn_search_simd_4xn.h]

/*
 * This file is part of the GROMACS molecular simulation package.
 *
 * Copyright (c) 1991-2000, University of Groningen, The Netherlands.
 * Copyright (c) 2001-2012, The GROMACS development team,
 * check out http://www.gromacs.org for more information.
 * Copyright (c) 2012,2013, by the GROMACS development team, led by
 * David van der Spoel, Berk Hess, Erik Lindahl, and including many
 * others, as listed in the AUTHORS file in the top-level source
 * directory and at http://www.gromacs.org.
 *
 * GROMACS is free software; you can redistribute it and/or
 * modify it under the terms of the GNU Lesser General Public License
 * as published by the Free Software Foundation; either version 2.1
 * of the License, or (at your option) any later version.
 *
 * GROMACS is distributed in the hope that it will be useful,
 * but WITHOUT ANY WARRANTY; without even the implied warranty of
 * MERCHANTABILITY or FITNESS FOR A PARTICULAR PURPOSE.  See the GNU
 * Lesser General Public License for more details.
 *
 * You should have received a copy of the GNU Lesser General Public
 * License along with GROMACS; if not, see
 * http://www.gnu.org/licenses, or write to the Free Software Foundation,
 * Inc., 51 Franklin Street, Fifth Floor, Boston, MA  02110-1301  USA.
 *
 * If you want to redistribute modifications to GROMACS, please
 * consider that scientific software is very special. Version
 * control is crucial - bugs must be traceable. We will be happy to
 * consider code for inclusion in the official distribution, but
 * derived work must not be called official GROMACS. Details are found
 * in the README & COPYING files - if they are missing, get the
 * official version at http://www.gromacs.org.
 *
 * To help us fund GROMACS development, we humbly ask that you cite
 * the research papers on the package. Check out http://www.gromacs.org.
 */

#if !(GMX_NBNXN_SIMD_BITWIDTH == 128 || GMX_NBNXN_SIMD_BITWIDTH == 256)
#error "unsupported GMX_NBNXN_SIMD_BITWIDTH"
#endif

#ifdef GMX_NBNXN_HALF_WIDTH_SIMD
#define GMX_USE_HALF_WIDTH_SIMD_HERE
#endif
#include "gmx_simd_macros.h"

#if GMX_SIMD_WIDTH_HERE >= NBNXN_CPU_CLUSTER_I_SIZE
#define STRIDE_S  (GMX_SIMD_WIDTH_HERE)
#else
#define STRIDE_S  NBNXN_CPU_CLUSTER_I_SIZE
#endif

/* Copies PBC shifted i-cell packed atom coordinates to working array */
static gmx_inline void
icell_set_x_simd_4xn(int ci,
                     real shx, real shy, real shz,
                     int na_c,
                     int stride, const real *x,
                     nbnxn_list_work_t *work)
{
    int                    ia;
    nbnxn_x_ci_simd_4xn_t *x_ci;

    x_ci = work->x_ci_simd_4xn;

    ia = X_IND_CI_SIMD_4XN(ci);

    x_ci->ix_SSE0 = gmx_set1_pr(x[ia + 0*STRIDE_S    ] + shx);
    x_ci->iy_SSE0 = gmx_set1_pr(x[ia + 1*STRIDE_S    ] + shy);
    x_ci->iz_SSE0 = gmx_set1_pr(x[ia + 2*STRIDE_S    ] + shz);
    x_ci->ix_SSE1 = gmx_set1_pr(x[ia + 0*STRIDE_S + 1] + shx);
    x_ci->iy_SSE1 = gmx_set1_pr(x[ia + 1*STRIDE_S + 1] + shy);
    x_ci->iz_SSE1 = gmx_set1_pr(x[ia + 2*STRIDE_S + 1] + shz);
    x_ci->ix_SSE2 = gmx_set1_pr(x[ia + 0*STRIDE_S + 2] + shx);
    x_ci->iy_SSE2 = gmx_set1_pr(x[ia + 1*STRIDE_S + 2] + shy);
    x_ci->iz_SSE2 = gmx_set1_pr(x[ia + 2*STRIDE_S + 2] + shz);
    x_ci->ix_SSE3 = gmx_set1_pr(x[ia + 0*STRIDE_S + 3] + shx);
    x_ci->iy_SSE3 = gmx_set1_pr(x[ia + 1*STRIDE_S + 3] + shy);
    x_ci->iz_SSE3 = gmx_set1_pr(x[ia + 2*STRIDE_S + 3] + shz);
}

#ifndef GMX_HAVE_SIMD_ANYTRUE
/* Fallback function in case gmx_anytrue_pr is not present */
static gmx_inline gmx_bool
gmx_anytrue_4xn_pr(gmx_mm_pr bool_S)
{
    real     bools_array[2*GMX_SIMD_WIDTH_HERE], *bools;
    gmx_bool any;
    int      s;

    bools = gmx_simd_align_real(bools_array);

    gmx_store_pr(bools, bool_S);

    any = FALSE;
    for (s = 0; s < GMX_SIMD_WIDTH_HERE; s++)
    {
        if (GMX_SIMD_IS_TRUE(bools[s]))
        {
            any = TRUE;
        }
    }

    return any;
}
#endif

/* SIMD code for making a pair list of cell ci vs cell cjf-cjl
 * for coordinates in packed format.
 * Checks bouding box distances and possibly atom pair distances.
 * This is an accelerated version of make_cluster_list_simple.
 */
static gmx_inline void
make_cluster_list_simd_4xn(const nbnxn_grid_t *gridj,
                           nbnxn_pairlist_t *nbl,
                           int ci, int cjf, int cjl,
                           gmx_bool remove_sub_diag,
                           const real *x_j,
                           real rl2, float rbb2,
                           int *ndistc)
{
    const nbnxn_x_ci_simd_4xn_t *work;
    const float                 *bb_ci;

    gmx_mm_pr                    jx_SSE, jy_SSE, jz_SSE;

    gmx_mm_pr                    dx_SSE0, dy_SSE0, dz_SSE0;
    gmx_mm_pr                    dx_SSE1, dy_SSE1, dz_SSE1;
    gmx_mm_pr                    dx_SSE2, dy_SSE2, dz_SSE2;
    gmx_mm_pr                    dx_SSE3, dy_SSE3, dz_SSE3;

    gmx_mm_pr                    rsq_SSE0;
    gmx_mm_pr                    rsq_SSE1;
    gmx_mm_pr                    rsq_SSE2;
    gmx_mm_pr                    rsq_SSE3;

    gmx_mm_pr                    wco_SSE0;
    gmx_mm_pr                    wco_SSE1;
    gmx_mm_pr                    wco_SSE2;
    gmx_mm_pr                    wco_SSE3;
    gmx_mm_pr                    wco_any_SSE01, wco_any_SSE23, wco_any_SSE;

    gmx_mm_pr                    rc2_SSE;

    gmx_bool                     InRange;
    float                        d2;
    int                          xind_f, xind_l, cj;

    cjf = CI_TO_CJ_SIMD_4XN(cjf);
    cjl = CI_TO_CJ_SIMD_4XN(cjl+1) - 1;

    work = nbl->work->x_ci_simd_4xn;

    bb_ci = nbl->work->bb_ci;

    rc2_SSE   = gmx_set1_pr(rl2);

    InRange = FALSE;
    while (!InRange && cjf <= cjl)
    {
        d2       = subc_bb_dist2_sse(4, 0, bb_ci, cjf, gridj->bbj);
        *ndistc += 2;

        /* Check if the distance is within the distance where
         * we use only the bounding box distance rbb,
         * or within the cut-off and there is at least one atom pair
         * within the cut-off.
         */
        if (d2 < rbb2)
        {
            InRange = TRUE;
        }
        else if (d2 < rl2)
        {
            xind_f  = X_IND_CJ_SIMD_4XN(CI_TO_CJ_SIMD_4XN(gridj->cell0) + cjf);

            jx_SSE  = gmx_load_pr(x_j+xind_f+0*STRIDE_S);
            jy_SSE  = gmx_load_pr(x_j+xind_f+1*STRIDE_S);
            jz_SSE  = gmx_load_pr(x_j+xind_f+2*STRIDE_S);


            /* Calculate distance */
            dx_SSE0            = gmx_sub_pr(work->ix_SSE0, jx_SSE);
            dy_SSE0            = gmx_sub_pr(work->iy_SSE0, jy_SSE);
            dz_SSE0            = gmx_sub_pr(work->iz_SSE0, jz_SSE);
            dx_SSE1            = gmx_sub_pr(work->ix_SSE1, jx_SSE);
            dy_SSE1            = gmx_sub_pr(work->iy_SSE1, jy_SSE);
            dz_SSE1            = gmx_sub_pr(work->iz_SSE1, jz_SSE);
            dx_SSE2            = gmx_sub_pr(work->ix_SSE2, jx_SSE);
            dy_SSE2            = gmx_sub_pr(work->iy_SSE2, jy_SSE);
            dz_SSE2            = gmx_sub_pr(work->iz_SSE2, jz_SSE);
            dx_SSE3            = gmx_sub_pr(work->ix_SSE3, jx_SSE);
            dy_SSE3            = gmx_sub_pr(work->iy_SSE3, jy_SSE);
            dz_SSE3            = gmx_sub_pr(work->iz_SSE3, jz_SSE);

            /* rsq = dx*dx+dy*dy+dz*dz */
            rsq_SSE0           = gmx_calc_rsq_pr(dx_SSE0, dy_SSE0, dz_SSE0);
            rsq_SSE1           = gmx_calc_rsq_pr(dx_SSE1, dy_SSE1, dz_SSE1);
            rsq_SSE2           = gmx_calc_rsq_pr(dx_SSE2, dy_SSE2, dz_SSE2);
            rsq_SSE3           = gmx_calc_rsq_pr(dx_SSE3, dy_SSE3, dz_SSE3);

            wco_SSE0           = gmx_cmplt_pr(rsq_SSE0, rc2_SSE);
            wco_SSE1           = gmx_cmplt_pr(rsq_SSE1, rc2_SSE);
            wco_SSE2           = gmx_cmplt_pr(rsq_SSE2, rc2_SSE);
            wco_SSE3           = gmx_cmplt_pr(rsq_SSE3, rc2_SSE);

            wco_any_SSE01      = gmx_or_pr(wco_SSE0, wco_SSE1);
            wco_any_SSE23      = gmx_or_pr(wco_SSE2, wco_SSE3);
            wco_any_SSE        = gmx_or_pr(wco_any_SSE01, wco_any_SSE23);

#ifdef GMX_HAVE_SIMD_ANYTRUE
            InRange            = gmx_anytrue_pr(wco_any_SSE);
#else
            InRange            = gmx_anytrue_4xn_pr(wco_any_SSE);
#endif

            *ndistc += 4*GMX_SIMD_WIDTH_HERE;
        }
        if (!InRange)
        {
            cjf++;
        }
    }
    if (!InRange)
    {
        return;
    }

    InRange = FALSE;
    while (!InRange && cjl > cjf)
    {
        d2       = subc_bb_dist2_sse(4, 0, bb_ci, cjl, gridj->bbj);
        *ndistc += 2;

        /* Check if the distance is within the distance where
         * we use only the bounding box distance rbb,
         * or within the cut-off and there is at least one atom pair
         * within the cut-off.
         */
        if (d2 < rbb2)
        {
            InRange = TRUE;
        }
        else if (d2 < rl2)
        {
            xind_l  = X_IND_CJ_SIMD_4XN(CI_TO_CJ_SIMD_4XN(gridj->cell0) + cjl);

            jx_SSE  = gmx_load_pr(x_j+xind_l+0*STRIDE_S);
            jy_SSE  = gmx_load_pr(x_j+xind_l+1*STRIDE_S);
            jz_SSE  = gmx_load_pr(x_j+xind_l+2*STRIDE_S);

            /* Calculate distance */
            dx_SSE0            = gmx_sub_pr(work->ix_SSE0, jx_SSE);
            dy_SSE0            = gmx_sub_pr(work->iy_SSE0, jy_SSE);
            dz_SSE0            = gmx_sub_pr(work->iz_SSE0, jz_SSE);
            dx_SSE1            = gmx_sub_pr(work->ix_SSE1, jx_SSE);
            dy_SSE1            = gmx_sub_pr(work->iy_SSE1, jy_SSE);
            dz_SSE1            = gmx_sub_pr(work->iz_SSE1, jz_SSE);
            dx_SSE2            = gmx_sub_pr(work->ix_SSE2, jx_SSE);
            dy_SSE2            = gmx_sub_pr(work->iy_SSE2, jy_SSE);
            dz_SSE2            = gmx_sub_pr(work->iz_SSE2, jz_SSE);
            dx_SSE3            = gmx_sub_pr(work->ix_SSE3, jx_SSE);
            dy_SSE3            = gmx_sub_pr(work->iy_SSE3, jy_SSE);
            dz_SSE3            = gmx_sub_pr(work->iz_SSE3, jz_SSE);

            /* rsq = dx*dx+dy*dy+dz*dz */
            rsq_SSE0           = gmx_calc_rsq_pr(dx_SSE0, dy_SSE0, dz_SSE0);
            rsq_SSE1           = gmx_calc_rsq_pr(dx_SSE1, dy_SSE1, dz_SSE1);
            rsq_SSE2           = gmx_calc_rsq_pr(dx_SSE2, dy_SSE2, dz_SSE2);
            rsq_SSE3           = gmx_calc_rsq_pr(dx_SSE3, dy_SSE3, dz_SSE3);

            wco_SSE0           = gmx_cmplt_pr(rsq_SSE0, rc2_SSE);
            wco_SSE1           = gmx_cmplt_pr(rsq_SSE1, rc2_SSE);
            wco_SSE2           = gmx_cmplt_pr(rsq_SSE2, rc2_SSE);
            wco_SSE3           = gmx_cmplt_pr(rsq_SSE3, rc2_SSE);

            wco_any_SSE01      = gmx_or_pr(wco_SSE0, wco_SSE1);
            wco_any_SSE23      = gmx_or_pr(wco_SSE2, wco_SSE3);
            wco_any_SSE        = gmx_or_pr(wco_any_SSE01, wco_any_SSE23);

#ifdef GMX_HAVE_SIMD_ANYTRUE
            InRange            = gmx_anytrue_pr(wco_any_SSE);
#else
            InRange            = gmx_anytrue_4xn_pr(wco_any_SSE);
#endif

            *ndistc += 4*GMX_SIMD_WIDTH_HERE;
        }
        if (!InRange)
        {
            cjl--;
        }
    }

    if (cjf <= cjl)
    {
        for (cj = cjf; cj <= cjl; cj++)
        {
            /* Store cj and the interaction mask */
            nbl->cj[nbl->ncj].cj   = CI_TO_CJ_SIMD_4XN(gridj->cell0) + cj;
            nbl->cj[nbl->ncj].excl = get_imask_simd_4xn(remove_sub_diag, ci, cj);
            nbl->ncj++;
        }
        /* Increase the closing index in i super-cell list */
        nbl->ci[nbl->nci].cj_ind_end = nbl->ncj;
    }
}

#undef STRIDE_S
#undef GMX_USE_HALF_WIDTH_SIMD_HERE
