# Supplementary material for: Bayesian refinement of protein structures and ensembles against SAXS data using molecular dynamics
Source: PLoS Comput Biol. 2017 Oct 18;13(10):e1005800. doi: 10.1371/journal.pcbi.1005800 (PMC5662244; doi:10.1371/journal.pcbi.1005800)
Supplement: S1 Archive — (BZ2) [file pcbi.1005800.s011.tar.bz2 › gromacs_4.62_bayesian_saxs_refi/src/mdlib/update.c]

/*
 * This file is part of the GROMACS molecular simulation package.
 *
 * Copyright (c) 1991-2000, University of Groningen, The Netherlands.
 * Copyright (c) 2001-2004, The GROMACS development team,
 * check out http://www.gromacs.org for more information.
 * Copyright (c) 2012,2013, by the GROMACS development team, led by
 * David van der Spoel, Berk Hess, Erik Lindahl, and including many
 * others, as listed in the AUTHORS file in the top-level source
 * directory and at http://www.gromacs.org.
 *
 * GROMACS is free software; you can redistribute it and/or
 * modify it under the terms of the GNU Lesser General Public License
 * as published by the Free Software Foundation; either version 2.1
 * of the License, or (at your option) any later version.
 *
 * GROMACS is distributed in the hope that it will be useful,
 * but WITHOUT ANY WARRANTY; without even the implied warranty of
 * MERCHANTABILITY or FITNESS FOR A PARTICULAR PURPOSE.  See the GNU
 * Lesser General Public License for more details.
 *
 * You should have received a copy of the GNU Lesser General Public
 * License along with GROMACS; if not, see
 * http://www.gnu.org/licenses, or write to the Free Software Foundation,
 * Inc., 51 Franklin Street, Fifth Floor, Boston, MA  02110-1301  USA.
 *
 * If you want to redistribute modifications to GROMACS, please
 * consider that scientific software is very special. Version
 * control is crucial - bugs must be traceable. We will be happy to
 * consider code for inclusion in the official distribution, but
 * derived work must not be called official GROMACS. Details are found
 * in the README & COPYING files - if they are missing, get the
 * official version at http://www.gromacs.org.
 *
 * To help us fund GROMACS development, we humbly ask that you cite
 * the research papers on the package. Check out http://www.gromacs.org.
 */
#ifdef HAVE_CONFIG_H
#include <config.h>
#endif


#include <stdio.h>
#include <math.h>

#include "types/commrec.h"
#include "sysstuff.h"
#include "smalloc.h"
#include "typedefs.h"
#include "nrnb.h"
#include "physics.h"
#include "macros.h"
#include "vec.h"
#include "main.h"
#include "confio.h"
#include "update.h"
#include "gmx_random.h"
#include "futil.h"
#include "mshift.h"
#include "tgroup.h"
#include "force.h"
#include "names.h"
#include "txtdump.h"
#include "mdrun.h"
#include "copyrite.h"
#include "constr.h"
#include "edsam.h"
#include "pull.h"
#include "disre.h"
#include "orires.h"
#include "gmx_wallcycle.h"
#include "gmx_omp_nthreads.h"
#include "gmx_omp.h"

/*For debugging, start at v(-dt/2) for velolcity verlet -- uncomment next line */
/*#define STARTFROMDT2*/

typedef struct {
    double gdt;
    double eph;
    double emh;
    double em;
    double b;
    double c;
    double d;
} gmx_sd_const_t;

typedef struct {
    real V;
    real X;
    real Yv;
    real Yx;
} gmx_sd_sigma_t;

typedef struct {
    /* The random state for ngaussrand threads.
     * Normal thermostats need just 1 random number generator,
     * but SD and BD with OpenMP parallelization need 1 for each thread.
     */
    int             ngaussrand;
    gmx_rng_t      *gaussrand;
    /* BD stuff */
    real           *bd_rf;
    /* SD stuff */
    gmx_sd_const_t *sdc;
    gmx_sd_sigma_t *sdsig;
    rvec           *sd_V;
    int             sd_V_nalloc;
    /* andersen temperature control stuff */
    gmx_bool       *randomize_group;
    real           *boltzfac;
} gmx_stochd_t;

typedef struct gmx_update
{
    gmx_stochd_t *sd;
    /* xprime for constraint algorithms */
    rvec         *xp;
    int           xp_nalloc;

    /* variable size arrays for andersen */
    gmx_bool *randatom;
    int      *randatom_list;
    gmx_bool  randatom_list_init;

    /* Variables for the deform algorithm */
    gmx_large_int_t deformref_step;
    matrix          deformref_box;
} t_gmx_update;


static void do_update_md(int start, int nrend, double dt,
                         t_grp_tcstat *tcstat,
                         double nh_vxi[],
                         gmx_bool bNEMD, t_grp_acc *gstat, rvec accel[],
                         ivec nFreeze[],
                         real invmass[],
                         unsigned short ptype[], unsigned short cFREEZE[],
                         unsigned short cACC[], unsigned short cTC[],
                         rvec x[], rvec xprime[], rvec v[],
                         rvec f[], matrix M,
                         gmx_bool bNH, gmx_bool bPR)
{
    double imass, w_dt;
    int    gf = 0, ga = 0, gt = 0;
    rvec   vrel;
    real   vn, vv, va, vb, vnrel;
    real   lg, vxi = 0, u;
    int    n, d;

    if (bNH || bPR)
    {
        /* Update with coupling to extended ensembles, used for
         * Nose-Hoover and Parrinello-Rahman coupling
         * Nose-Hoover uses the reversible leap-frog integrator from
         * Holian et al. Phys Rev E 52(3) : 2338, 1995
         */
        for (n = start; n < nrend; n++)
        {
            imass = invmass[n];
            if (cFREEZE)
            {
                gf   = cFREEZE[n];
            }
            if (cACC)
            {
                ga   = cACC[n];
            }
            if (cTC)
            {
                gt   = cTC[n];
            }
            lg   = tcstat[gt].lambda;
            if (bNH)
            {
                vxi   = nh_vxi[gt];
            }
            rvec_sub(v[n], gstat[ga].u, vrel);

            for (d = 0; d < DIM; d++)
            {
                if ((ptype[n] != eptVSite) && (ptype[n] != eptShell) && !nFreeze[gf][d])
                {
                    vnrel = (lg*vrel[d] + dt*(imass*f[n][d] - 0.5*vxi*vrel[d]
                                              - iprod(M[d], vrel)))/(1 + 0.5*vxi*dt);
                    /* do not scale the mean velocities u */
                    vn             = gstat[ga].u[d] + accel[ga][d]*dt + vnrel;
                    v[n][d]        = vn;
                    xprime[n][d]   = x[n][d]+vn*dt;
                }
                else
                {
                    v[n][d]        = 0.0;
                    xprime[n][d]   = x[n][d];
                }
            }
        }
    }
    else if (cFREEZE != NULL ||
             nFreeze[0][XX] || nFreeze[0][YY] || nFreeze[0][ZZ] ||
             bNEMD)
    {
        /* Update with Berendsen/v-rescale coupling and freeze or NEMD */
        for (n = start; n < nrend; n++)
        {
            w_dt = invmass[n]*dt;
            if (cFREEZE)
            {
                gf   = cFREEZE[n];
            }
            if (cACC)
            {
                ga   = cACC[n];
            }
            if (cTC)
            {
                gt   = cTC[n];
            }
            lg   = tcstat[gt].lambda;

            for (d = 0; d < DIM; d++)
            {
                vn             = v[n][d];
                if ((ptype[n] != eptVSite) && (ptype[n] != eptShell) && !nFreeze[gf][d])
                {
                    vv             = lg*vn + f[n][d]*w_dt;

                    /* do not scale the mean velocities u */
                    u              = gstat[ga].u[d];
                    va             = vv + accel[ga][d]*dt;
                    vb             = va + (1.0-lg)*u;
                    v[n][d]        = vb;
                    xprime[n][d]   = x[n][d]+vb*dt;
                }
                else
                {
                    v[n][d]        = 0.0;
                    xprime[n][d]   = x[n][d];
                }
            }
        }
    }
    else
    {
        /* Plain update with Berendsen/v-rescale coupling */
        for (n = start; n < nrend; n++)
        {
            if ((ptype[n] != eptVSite) && (ptype[n] != eptShell))
            {
                w_dt = invmass[n]*dt;
                if (cTC)
                {
                    gt = cTC[n];
                }
                lg = tcstat[gt].lambda;

                for (d = 0; d < DIM; d++)
                {
                    vn           = lg*v[n][d] + f[n][d]*w_dt;
                    v[n][d]      = vn;
                    xprime[n][d] = x[n][d] + vn*dt;
                }
            }
            else
            {
                for (d = 0; d < DIM; d++)
                {
                    v[n][d]        = 0.0;
                    xprime[n][d]   = x[n][d];
                }
            }
        }
    }
}

static void do_update_vv_vel(int start, int nrend, double dt,
                             t_grp_tcstat *tcstat, t_grp_acc *gstat,
                             rvec accel[], ivec nFreeze[], real invmass[],
                             unsigned short ptype[], unsigned short cFREEZE[],
                             unsigned short cACC[], rvec v[], rvec f[],
                             gmx_bool bExtended, real veta, real alpha)
{
    double imass, w_dt;
    int    gf = 0, ga = 0;
    rvec   vrel;
    real   u, vn, vv, va, vb, vnrel;
    int    n, d;
    double g, mv1, mv2;

    if (bExtended)
    {
        g        = 0.25*dt*veta*alpha;
        mv1      = exp(-g);
        mv2      = series_sinhx(g);
    }
    else
    {
        mv1      = 1.0;
        mv2      = 1.0;
    }
    for (n = start; n < nrend; n++)
    {
        w_dt = invmass[n]*dt;
        if (cFREEZE)
        {
            gf   = cFREEZE[n];
        }
        if (cACC)
        {
            ga   = cACC[n];
        }

        for (d = 0; d < DIM; d++)
        {
            if ((ptype[n] != eptVSite) && (ptype[n] != eptShell) && !nFreeze[gf][d])
            {
                v[n][d]             = mv1*(mv1*v[n][d] + 0.5*(w_dt*mv2*f[n][d]))+0.5*accel[ga][d]*dt;
            }
            else
            {
                v[n][d]        = 0.0;
            }
        }
    }
} /* do_update_vv_vel */

static void do_update_vv_pos(int start, int nrend, double dt,
                             t_grp_tcstat *tcstat, t_grp_acc *gstat,
                             rvec accel[], ivec nFreeze[], real invmass[],
                             unsigned short ptype[], unsigned short cFREEZE[],
                             rvec x[], rvec xprime[], rvec v[],
                             rvec f[], gmx_bool bExtended, real veta, real alpha)
{
    double imass, w_dt;
    int    gf = 0;
    int    n, d;
    double g, mr1, mr2;

    /* Would it make more sense if Parrinello-Rahman was put here? */
    if (bExtended)
    {
        g        = 0.5*dt*veta;
        mr1      = exp(g);
        mr2      = series_sinhx(g);
    }
    else
    {
        mr1      = 1.0;
        mr2      = 1.0;
    }

    for (n = start; n < nrend; n++)
    {

        if (cFREEZE)
        {
            gf   = cFREEZE[n];
        }

        for (d = 0; d < DIM; d++)
        {
            if ((ptype[n] != eptVSite) && (ptype[n] != eptShell) && !nFreeze[gf][d])
            {
                xprime[n][d]   = mr1*(mr1*x[n][d]+mr2*dt*v[n][d]);
            }
            else
            {
                xprime[n][d]   = x[n][d];
            }
        }
    }
} /* do_update_vv_pos */

static void do_update_visc(int start, int nrend, double dt,
                           t_grp_tcstat *tcstat,
                           double nh_vxi[],
                           real invmass[],
                           unsigned short ptype[], unsigned short cTC[],
                           rvec x[], rvec xprime[], rvec v[],
                           rvec f[], matrix M, matrix box, real
                           cos_accel, real vcos,
                           gmx_bool bNH, gmx_bool bPR)
{
    double imass, w_dt;
    int    gt = 0;
    real   vn, vc;
    real   lg, vxi = 0, vv;
    real   fac, cosz;
    rvec   vrel;
    int    n, d;

    fac = 2*M_PI/(box[ZZ][ZZ]);

    if (bNH || bPR)
    {
        /* Update with coupling to extended ensembles, used for
         * Nose-Hoover and Parrinello-Rahman coupling
         */
        for (n = start; n < nrend; n++)
        {
            imass = invmass[n];
            if (cTC)
            {
                gt   = cTC[n];
            }
            lg   = tcstat[gt].lambda;
            cosz = cos(fac*x[n][ZZ]);

            copy_rvec(v[n], vrel);

            vc            = cosz*vcos;
            vrel[XX]     -= vc;
            if (bNH)
            {
                vxi        = nh_vxi[gt];
            }
            for (d = 0; d < DIM; d++)
            {
                vn             = v[n][d];

                if ((ptype[n] != eptVSite) && (ptype[n] != eptShell))
                {
                    vn  = (lg*vrel[d] + dt*(imass*f[n][d] - 0.5*vxi*vrel[d]
                                            - iprod(M[d], vrel)))/(1 + 0.5*vxi*dt);
                    if (d == XX)
                    {
                        vn += vc + dt*cosz*cos_accel;
                    }
                    v[n][d]        = vn;
                    xprime[n][d]   = x[n][d]+vn*dt;
                }
                else
                {
                    xprime[n][d]   = x[n][d];
                }
            }
        }
    }
    else
    {
        /* Classic version of update, used with berendsen coupling */
        for (n = start; n < nrend; n++)
        {
            w_dt = invmass[n]*dt;
            if (cTC)
            {
                gt   = cTC[n];
            }
            lg   = tcstat[gt].lambda;
            cosz = cos(fac*x[n][ZZ]);

            for (d = 0; d < DIM; d++)
            {
                vn             = v[n][d];

                if ((ptype[n] != eptVSite) && (ptype[n] != eptShell))
                {
                    if (d == XX)
                    {
                        vc           = cosz*vcos;
                        /* Do not scale the cosine velocity profile */
                        vv           = vc + lg*(vn - vc + f[n][d]*w_dt);
                        /* Add the cosine accelaration profile */
                        vv          += dt*cosz*cos_accel;
                    }
                    else
                    {
                        vv           = lg*(vn + f[n][d]*w_dt);
                    }
                    v[n][d]        = vv;
                    xprime[n][d]   = x[n][d]+vv*dt;
                }
                else
                {
                    v[n][d]        = 0.0;
                    xprime[n][d]   = x[n][d];
                }
            }
        }
    }
}

/* Allocates and initializes sd->gaussrand[i] for i=1, i<sd->ngaussrand,
 * Using seeds generated from sd->gaussrand[0].
 */
static void init_multiple_gaussrand(gmx_stochd_t *sd)
{
    int           ngr, i;
    unsigned int *seed;

    ngr = sd->ngaussrand;
    snew(seed, ngr);

    for (i = 1; i < ngr; i++)
    {
        seed[i] = gmx_rng_uniform_uint32(sd->gaussrand[0]);
    }

#pragma omp parallel num_threads(ngr)
    {
        int th;

        th = gmx_omp_get_thread_num();
        if (th > 0)
        {
            /* Initialize on each thread to have thread-local memory alloced */
            sd->gaussrand[th] = gmx_rng_init(seed[th]);
        }
    }

    sfree(seed);
}

static gmx_stochd_t *init_stochd(FILE *fplog, t_inputrec *ir, int nthreads)
{
    gmx_stochd_t   *sd;
    gmx_sd_const_t *sdc;
    int             ngtc, n, th;
    real            y;

    snew(sd, 1);

    /* Initiate random number generator for langevin type dynamics,
     * for BD, SD or velocity rescaling temperature coupling.
     */
    if (ir->eI == eiBD || EI_SD(ir->eI))
    {
        sd->ngaussrand = nthreads;
    }
    else
    {
        sd->ngaussrand = 1;
    }
    snew(sd->gaussrand, sd->ngaussrand);

    /* Initialize the first random generator */
    sd->gaussrand[0] = gmx_rng_init(ir->ld_seed);

    if (sd->ngaussrand > 1)
    {
        /* Initialize the rest of the random number generators,
         * using the first one to generate seeds.
         */
        init_multiple_gaussrand(sd);
    }

    ngtc = ir->opts.ngtc;

    if (ir->eI == eiBD)
    {
        snew(sd->bd_rf, ngtc);
    }
    else if (EI_SD(ir->eI))
    {
        snew(sd->sdc, ngtc);
        snew(sd->sdsig, ngtc);

        sdc = sd->sdc;
        for (n = 0; n < ngtc; n++)
        {
            if (ir->opts.tau_t[n] > 0)
            {
                sdc[n].gdt = ir->delta_t/ir->opts.tau_t[n];
                sdc[n].eph = exp(sdc[n].gdt/2);
                sdc[n].emh = exp(-sdc[n].gdt/2);
                sdc[n].em  = exp(-sdc[n].gdt);
            }
            else
            {
                /* No friction and noise on this group */
                sdc[n].gdt = 0;
                sdc[n].eph = 1;
                sdc[n].emh = 1;
                sdc[n].em  = 1;
            }
            if (sdc[n].gdt >= 0.05)
            {
                sdc[n].b = sdc[n].gdt*(sdc[n].eph*sdc[n].eph - 1)
                    - 4*(sdc[n].eph - 1)*(sdc[n].eph - 1);
                sdc[n].c = sdc[n].gdt - 3 + 4*sdc[n].emh - sdc[n].em;
                sdc[n].d = 2 - sdc[n].eph - sdc[n].emh;
            }
            else
            {
                y = sdc[n].gdt/2;
                /* Seventh order expansions for small y */
                sdc[n].b = y*y*y*y*(1/3.0+y*(1/3.0+y*(17/90.0+y*7/9.0)));
                sdc[n].c = y*y*y*(2/3.0+y*(-1/2.0+y*(7/30.0+y*(-1/12.0+y*31/1260.0))));
                sdc[n].d = y*y*(-1+y*y*(-1/12.0-y*y/360.0));
            }
            if (debug)
            {
                fprintf(debug, "SD const tc-grp %d: b %g  c %g  d %g\n",
                        n, sdc[n].b, sdc[n].c, sdc[n].d);
            }
        }
    }
    else if (ETC_ANDERSEN(ir->etc))
    {
        int        ngtc;
        t_grpopts *opts;
        real       reft;

        opts = &ir->opts;
        ngtc = opts->ngtc;

        snew(sd->randomize_group, ngtc);
        snew(sd->boltzfac, ngtc);

        /* for now, assume that all groups, if randomized, are randomized at the same rate, i.e. tau_t is the same. */
        /* since constraint groups don't necessarily match up with temperature groups! This is checked in readir.c */

        for (n = 0; n < ngtc; n++)
        {
            reft = max(0.0, opts->ref_t[n]);
            if ((opts->tau_t[n] > 0) && (reft > 0))  /* tau_t or ref_t = 0 means that no randomization is done */
            {
                sd->randomize_group[n] = TRUE;
                sd->boltzfac[n]        = BOLTZ*opts->ref_t[n];
            }
            else
            {
                sd->randomize_group[n] = FALSE;
            }
        }
    }
    return sd;
}

void get_stochd_state(gmx_update_t upd, t_state *state)
{
    /* Note that we only get the state of the first random generator,
     * even if there are multiple. This avoids repetition.
     */
    gmx_rng_get_state(upd->sd->gaussrand[0], state->ld_rng, state->ld_rngi);
}

void set_stochd_state(gmx_update_t upd, t_state *state)
{
    gmx_stochd_t *sd;
    int           i;

    sd = upd->sd;

    gmx_rng_set_state(sd->gaussrand[0], state->ld_rng, state->ld_rngi[0]);

    if (sd->ngaussrand > 1)
    {
        /* We only end up here with SD or BD with OpenMP.
         * Destroy and reinitialize the rest of the random number generators,
         * using seeds generated from the first one.
         * Although this doesn't recover the previous state,
         * it at least avoids repetition, which is most important.
         * Exaclty restoring states with all MPI+OpenMP setups is difficult
         * and as the integrator is random to start with, doesn't gain us much.
         */
        for (i = 1; i < sd->ngaussrand; i++)
        {
            gmx_rng_destroy(sd->gaussrand[i]);
        }

        init_multiple_gaussrand(sd);
    }
}

gmx_update_t init_update(FILE *fplog, t_inputrec *ir)
{
    t_gmx_update *upd;

    snew(upd, 1);

    if (ir->eI == eiBD || EI_SD(ir->eI) || ir->etc == etcVRESCALE || ETC_ANDERSEN(ir->etc))
    {
        upd->sd = init_stochd(fplog, ir, gmx_omp_nthreads_get(emntUpdate));
    }

    upd->xp                 = NULL;
    upd->xp_nalloc          = 0;
    upd->randatom           = NULL;
    upd->randatom_list      = NULL;
    upd->randatom_list_init = FALSE; /* we have not yet cleared the data structure at this point */

    return upd;
}

static void do_update_sd1(gmx_stochd_t *sd,
                          gmx_rng_t gaussrand,
                          int start, int nrend, double dt,
                          rvec accel[], ivec nFreeze[],
                          real invmass[], unsigned short ptype[],
                          unsigned short cFREEZE[], unsigned short cACC[],
                          unsigned short cTC[],
                          rvec x[], rvec xprime[], rvec v[], rvec f[],
                          rvec sd_X[],
                          int ngtc, real tau_t[], real ref_t[])
{
    gmx_sd_const_t *sdc;
    gmx_sd_sigma_t *sig;
    real            kT;
    int             gf = 0, ga = 0, gt = 0;
    real            ism, sd_V;
    int             n, d;

    sdc = sd->sdc;
    sig = sd->sdsig;

    for (n = 0; n < ngtc; n++)
    {
        kT = BOLTZ*ref_t[n];
        /* The mass is encounted for later, since this differs per atom */
        sig[n].V  = sqrt(kT*(1 - sdc[n].em*sdc[n].em));
    }

    for (n = start; n < nrend; n++)
    {
        ism = sqrt(invmass[n]);
        if (cFREEZE)
        {
            gf  = cFREEZE[n];
        }
        if (cACC)
        {
            ga  = cACC[n];
        }
        if (cTC)
        {
            gt  = cTC[n];
        }

        for (d = 0; d < DIM; d++)
        {
            if ((ptype[n] != eptVSite) && (ptype[n] != eptShell) && !nFreeze[gf][d])
            {
                sd_V = ism*sig[gt].V*gmx_rng_gaussian_table(gaussrand);

                v[n][d] = v[n][d]*sdc[gt].em
                    + (invmass[n]*f[n][d] + accel[ga][d])*tau_t[gt]*(1 - sdc[gt].em)
                    + sd_V;

                xprime[n][d] = x[n][d] + v[n][d]*dt;
            }
            else
            {
                v[n][d]      = 0.0;
                xprime[n][d] = x[n][d];
            }
        }
    }
}

static void check_sd2_work_data_allocation(gmx_stochd_t *sd, int nrend)
{
    if (nrend > sd->sd_V_nalloc)
    {
        sd->sd_V_nalloc = over_alloc_dd(nrend);
        srenew(sd->sd_V, sd->sd_V_nalloc);
    }
}

static void do_update_sd2(gmx_stochd_t *sd,
                          gmx_rng_t gaussrand,
                          gmx_bool bInitStep,
                          int start, int nrend,
                          rvec accel[], ivec nFreeze[],
                          real invmass[], unsigned short ptype[],
                          unsigned short cFREEZE[], unsigned short cACC[],
                          unsigned short cTC[],
                          rvec x[], rvec xprime[], rvec v[], rvec f[],
                          rvec sd_X[],
                          int ngtc, real tau_t[], real ref_t[],
                          gmx_bool bFirstHalf)
{
    gmx_sd_const_t *sdc;
    gmx_sd_sigma_t *sig;
    /* The random part of the velocity update, generated in the first
     * half of the update, needs to be remembered for the second half.
     */
    rvec  *sd_V;
    real   kT;
    int    gf = 0, ga = 0, gt = 0;
    real   vn = 0, Vmh, Xmh;
    real   ism;
    int    n, d;

    sdc  = sd->sdc;
    sig  = sd->sdsig;
    sd_V = sd->sd_V;

    if (bFirstHalf)
    {
        for (n = 0; n < ngtc; n++)
        {
            kT = BOLTZ*ref_t[n];
            /* The mass is encounted for later, since this differs per atom */
            sig[n].V  = sqrt(kT*(1-sdc[n].em));
            sig[n].X  = sqrt(kT*sqr(tau_t[n])*sdc[n].c);
            sig[n].Yv = sqrt(kT*sdc[n].b/sdc[n].c);
            sig[n].Yx = sqrt(kT*sqr(tau_t[n])*sdc[n].b/(1-sdc[n].em));
        }
    }

    for (n = start; n < nrend; n++)
    {
        ism = sqrt(invmass[n]);
        if (cFREEZE)
        {
            gf  = cFREEZE[n];
        }
        if (cACC)
        {
            ga  = cACC[n];
        }
        if (cTC)
        {
            gt  = cTC[n];
        }

        for (d = 0; d < DIM; d++)
        {
            if (bFirstHalf)
            {
                vn             = v[n][d];
            }
            if ((ptype[n] != eptVSite) && (ptype[n] != eptShell) && !nFreeze[gf][d])
            {
                if (bFirstHalf)
                {
                    if (bInitStep)
                    {
                        sd_X[n][d] = ism*sig[gt].X*gmx_rng_gaussian_table(gaussrand);
                    }
                    Vmh = sd_X[n][d]*sdc[gt].d/(tau_t[gt]*sdc[gt].c)
                        + ism*sig[gt].Yv*gmx_rng_gaussian_table(gaussrand);
                    sd_V[n][d] = ism*sig[gt].V*gmx_rng_gaussian_table(gaussrand);

                    v[n][d] = vn*sdc[gt].em
                        + (invmass[n]*f[n][d] + accel[ga][d])*tau_t[gt]*(1 - sdc[gt].em)
                        + sd_V[n][d] - sdc[gt].em*Vmh;

                    xprime[n][d] = x[n][d] + v[n][d]*tau_t[gt]*(sdc[gt].eph - sdc[gt].emh);
                }
                else
                {

                    /* Correct the velocities for the constraints.
                     * This operation introduces some inaccuracy,
                     * since the velocity is determined from differences in coordinates.
                     */
                    v[n][d] =
                        (xprime[n][d] - x[n][d])/(tau_t[gt]*(sdc[gt].eph - sdc[gt].emh));

                    Xmh = sd_V[n][d]*tau_t[gt]*sdc[gt].d/(sdc[gt].em-1)
                        + ism*sig[gt].Yx*gmx_rng_gaussian_table(gaussrand);
                    sd_X[n][d] = ism*sig[gt].X*gmx_rng_gaussian_table(gaussrand);

                    xprime[n][d] += sd_X[n][d] - Xmh;

                }
            }
            else
            {
                if (bFirstHalf)
                {
                    v[n][d]        = 0.0;
                    xprime[n][d]   = x[n][d];
                }
            }
        }
    }
}

static void do_update_bd(int start, int nrend, double dt,
                         ivec nFreeze[],
                         real invmass[], unsigned short ptype[],
                         unsigned short cFREEZE[], unsigned short cTC[],
                         rvec x[], rvec xprime[], rvec v[],
                         rvec f[], real friction_coefficient,
                         int ngtc, real tau_t[], real ref_t[],
                         real *rf, gmx_rng_t gaussrand)
{
    /* note -- these appear to be full step velocities . . .  */
    int    gf = 0, gt = 0;
    real   vn;
    real   invfr = 0;
    int    n, d;

    if (friction_coefficient != 0)
    {
        invfr = 1.0/friction_coefficient;
        for (n = 0; n < ngtc; n++)
        {
            rf[n] = sqrt(2.0*BOLTZ*ref_t[n]/(friction_coefficient*dt));
        }
    }
    else
    {
        for (n = 0; n < ngtc; n++)
        {
            rf[n] = sqrt(2.0*BOLTZ*ref_t[n]);
        }
    }
    for (n = start; (n < nrend); n++)
    {
        if (cFREEZE)
        {
            gf = cFREEZE[n];
        }
        if (cTC)
        {
            gt = cTC[n];
        }
        for (d = 0; (d < DIM); d++)
        {
            if ((ptype[n] != eptVSite) && (ptype[n] != eptShell) && !nFreeze[gf][d])
            {
                if (friction_coefficient != 0)
                {
                    vn = invfr*f[n][d] + rf[gt]*gmx_rng_gaussian_table(gaussrand);
                }
                else
                {
                    /* NOTE: invmass = 2/(mass*friction_constant*dt) */
                    vn = 0.5*invmass[n]*f[n][d]*dt
                        + sqrt(0.5*invmass[n])*rf[gt]*gmx_rng_gaussian_table(gaussrand);
                }

                v[n][d]      = vn;
                xprime[n][d] = x[n][d]+vn*dt;
            }
            else
            {
                v[n][d]      = 0.0;
                xprime[n][d] = x[n][d];
            }
        }
    }
}

static void dump_it_all(FILE *fp, const char *title,
                        int natoms, rvec x[], rvec xp[], rvec v[], rvec f[])
{
#ifdef DEBUG
    if (fp)
    {
        fprintf(fp, "%s\n", title);
        pr_rvecs(fp, 0, "x", x, natoms);
        pr_rvecs(fp, 0, "xp", xp, natoms);
        pr_rvecs(fp, 0, "v", v, natoms);
        pr_rvecs(fp, 0, "f", f, natoms);
    }
#endif
}

static void calc_ke_part_normal(rvec v[], t_grpopts *opts, t_mdatoms *md,
                                gmx_ekindata_t *ekind, t_nrnb *nrnb, gmx_bool bEkinAveVel,
                                gmx_bool bSaveEkinOld)
{
    int           g;
    t_grp_tcstat *tcstat  = ekind->tcstat;
    t_grp_acc    *grpstat = ekind->grpstat;
    int           nthread, thread;

    /* three main: VV with AveVel, vv with AveEkin, leap with AveEkin.  Leap with AveVel is also
       an option, but not supported now.  Additionally, if we are doing iterations.
       bEkinAveVel: If TRUE, we sum into ekin, if FALSE, into ekinh.
       bSavEkinOld: If TRUE (in the case of iteration = bIterate is TRUE), we don't copy over the ekinh_old.
       If FALSE, we overrwrite it.
     */

    /* group velocities are calculated in update_ekindata and
     * accumulated in acumulate_groups.
     * Now the partial global and groups ekin.
     */
    for (g = 0; (g < opts->ngtc); g++)
    {

        if (!bSaveEkinOld)
        {
            copy_mat(tcstat[g].ekinh, tcstat[g].ekinh_old);
        }
        if (bEkinAveVel)
        {
            clear_mat(tcstat[g].ekinf);
        }
        else
        {
            clear_mat(tcstat[g].ekinh);
        }
        if (bEkinAveVel)
        {
            tcstat[g].ekinscalef_nhc = 1.0; /* need to clear this -- logic is complicated! */
        }
    }
    ekind->dekindl_old = ekind->dekindl;

    nthread = gmx_omp_nthreads_get(emntUpdate);

#pragma omp parallel for num_threads(nthread) schedule(static)
    for (thread = 0; thread < nthread; thread++)
    {
        int     start_t, end_t, n;
        int     ga, gt;
        rvec    v_corrt;
        real    hm;
        int     d, m;
        matrix *ekin_sum;
        real   *dekindl_sum;

        start_t = md->start + ((thread+0)*md->homenr)/nthread;
        end_t   = md->start + ((thread+1)*md->homenr)/nthread;

        ekin_sum    = ekind->ekin_work[thread];
        dekindl_sum = &ekind->ekin_work[thread][opts->ngtc][0][0];

        for (gt = 0; gt < opts->ngtc; gt++)
        {
            clear_mat(ekin_sum[gt]);
        }

        ga = 0;
        gt = 0;
        for (n = start_t; n < end_t; n++)
        {
            if (md->cACC)
            {
                ga = md->cACC[n];
            }
            if (md->cTC)
            {
                gt = md->cTC[n];
            }
            hm   = 0.5*md->massT[n];

            for (d = 0; (d < DIM); d++)
            {
                v_corrt[d]  = v[n][d]  - grpstat[ga].u[d];
            }
            for (d = 0; (d < DIM); d++)
            {
                for (m = 0; (m < DIM); m++)
                {
                    /* if we're computing a full step velocity, v_corrt[d] has v(t).  Otherwise, v(t+dt/2) */
                    ekin_sum[gt][m][d] += hm*v_corrt[m]*v_corrt[d];
                }
            }
            if (md->nMassPerturbed && md->bPerturbed[n])
            {
                *dekindl_sum -=
                    0.5*(md->massB[n] - md->massA[n])*iprod(v_corrt, v_corrt);
            }
        }
    }

    ekind->dekindl = 0;
    for (thread = 0; thread < nthread; thread++)
    {
        for (g = 0; g < opts->ngtc; g++)
        {
            if (bEkinAveVel)
            {
                m_add(tcstat[g].ekinf, ekind->ekin_work[thread][g],
                      tcstat[g].ekinf);
            }
            else
            {
                m_add(tcstat[g].ekinh, ekind->ekin_work[thread][g],
                      tcstat[g].ekinh);
            }
        }

        ekind->dekindl += ekind->ekin_work[thread][opts->ngtc][0][0];
    }

    inc_nrnb(nrnb, eNR_EKIN, md->homenr);
}

static void calc_ke_part_visc(matrix box, rvec x[], rvec v[],
                              t_grpopts *opts, t_mdatoms *md,
                              gmx_ekindata_t *ekind,
                              t_nrnb *nrnb, gmx_bool bEkinAveVel, gmx_bool bSaveEkinOld)
{
    int           start = md->start, homenr = md->homenr;
    int           g, d, n, m, gt = 0;
    rvec          v_corrt;
    real          hm;
    t_grp_tcstat *tcstat = ekind->tcstat;
    t_cos_acc    *cosacc = &(ekind->cosacc);
    real          dekindl;
    real          fac, cosz;
    double        mvcos;

    for (g = 0; g < opts->ngtc; g++)
    {
        copy_mat(ekind->tcstat[g].ekinh, ekind->tcstat[g].ekinh_old);
        clear_mat(ekind->tcstat[g].ekinh);
    }
    ekind->dekindl_old = ekind->dekindl;

    fac     = 2*M_PI/box[ZZ][ZZ];
    mvcos   = 0;
    dekindl = 0;
    for (n = start; n < start+homenr; n++)
    {
        if (md->cTC)
        {
            gt = md->cTC[n];
        }
        hm   = 0.5*md->massT[n];

        /* Note that the times of x and v differ by half a step */
        /* MRS -- would have to be changed for VV */
        cosz         = cos(fac*x[n][ZZ]);
        /* Calculate the amplitude of the new velocity profile */
        mvcos       += 2*cosz*md->massT[n]*v[n][XX];

        copy_rvec(v[n], v_corrt);
        /* Subtract the profile for the kinetic energy */
        v_corrt[XX] -= cosz*cosacc->vcos;
        for (d = 0; (d < DIM); d++)
        {
            for (m = 0; (m < DIM); m++)
            {
                /* if we're computing a full step velocity, v_corrt[d] has v(t).  Otherwise, v(t+dt/2) */
                if (bEkinAveVel)
                {
                    tcstat[gt].ekinf[m][d] += hm*v_corrt[m]*v_corrt[d];
                }
                else
                {
                    tcstat[gt].ekinh[m][d] += hm*v_corrt[m]*v_corrt[d];
                }
            }
        }
        if (md->nPerturbed && md->bPerturbed[n])
        {
            dekindl -= 0.5*(md->massB[n] - md->massA[n])*iprod(v_corrt, v_corrt);
        }
    }
    ekind->dekindl = dekindl;
    cosacc->mvcos  = mvcos;

    inc_nrnb(nrnb, eNR_EKIN, homenr);
}

void calc_ke_part(t_state *state, t_grpopts *opts, t_mdatoms *md,
                  gmx_ekindata_t *ekind, t_nrnb *nrnb, gmx_bool bEkinAveVel, gmx_bool bSaveEkinOld)
{
    if (ekind->cosacc.cos_accel == 0)
    {
        calc_ke_part_normal(state->v, opts, md, ekind, nrnb, bEkinAveVel, bSaveEkinOld);
    }
    else
    {
        calc_ke_part_visc(state->box, state->x, state->v, opts, md, ekind, nrnb, bEkinAveVel, bSaveEkinOld);
    }
}

extern void init_ekinstate(ekinstate_t *ekinstate, const t_inputrec *ir)
{
    ekinstate->ekin_n = ir->opts.ngtc;
    snew(ekinstate->ekinh, ekinstate->ekin_n);
    snew(ekinstate->ekinf, ekinstate->ekin_n);
    snew(ekinstate->ekinh_old, ekinstate->ekin_n);
    snew(ekinstate->ekinscalef_nhc, ekinstate->ekin_n);
    snew(ekinstate->ekinscaleh_nhc, ekinstate->ekin_n);
    snew(ekinstate->vscale_nhc, ekinstate->ekin_n);
    ekinstate->dekindl = 0;
    ekinstate->mvcos   = 0;
}

void update_ekinstate(ekinstate_t *ekinstate, gmx_ekindata_t *ekind)
{
    int i;

    for (i = 0; i < ekinstate->ekin_n; i++)
    {
        copy_mat(ekind->tcstat[i].ekinh, ekinstate->ekinh[i]);
        copy_mat(ekind->tcstat[i].ekinf, ekinstate->ekinf[i]);
        copy_mat(ekind->tcstat[i].ekinh_old, ekinstate->ekinh_old[i]);
        ekinstate->ekinscalef_nhc[i] = ekind->tcstat[i].ekinscalef_nhc;
        ekinstate->ekinscaleh_nhc[i] = ekind->tcstat[i].ekinscaleh_nhc;
        ekinstate->vscale_nhc[i]     = ekind->tcstat[i].vscale_nhc;
    }

    copy_mat(ekind->ekin, ekinstate->ekin_total);
    ekinstate->dekindl = ekind->dekindl;
    ekinstate->mvcos   = ekind->cosacc.mvcos;

}

void restore_ekinstate_from_state(t_commrec *cr,
                                  gmx_ekindata_t *ekind, ekinstate_t *ekinstate)
{
    int i, n;

    if (MASTER(cr))
    {
        for (i = 0; i < ekinstate->ekin_n; i++)
        {
            copy_mat(ekinstate->ekinh[i], ekind->tcstat[i].ekinh);
            copy_mat(ekinstate->ekinf[i], ekind->tcstat[i].ekinf);
            copy_mat(ekinstate->ekinh_old[i], ekind->tcstat[i].ekinh_old);
            ekind->tcstat[i].ekinscalef_nhc = ekinstate->ekinscalef_nhc[i];
            ekind->tcstat[i].ekinscaleh_nhc = ekinstate->ekinscaleh_nhc[i];
            ekind->tcstat[i].vscale_nhc     = ekinstate->vscale_nhc[i];
        }

        copy_mat(ekinstate->ekin_total, ekind->ekin);

        ekind->dekindl      = ekinstate->dekindl;
        ekind->cosacc.mvcos = ekinstate->mvcos;
        n                   = ekinstate->ekin_n;
    }

    if (PAR(cr))
    {
        gmx_bcast(sizeof(n), &n, cr);
        for (i = 0; i < n; i++)
        {
            gmx_bcast(DIM*DIM*sizeof(ekind->tcstat[i].ekinh[0][0]),
                      ekind->tcstat[i].ekinh[0], cr);
            gmx_bcast(DIM*DIM*sizeof(ekind->tcstat[i].ekinf[0][0]),
                      ekind->tcstat[i].ekinf[0], cr);
            gmx_bcast(DIM*DIM*sizeof(ekind->tcstat[i].ekinh_old[0][0]),
                      ekind->tcstat[i].ekinh_old[0], cr);

            gmx_bcast(sizeof(ekind->tcstat[i].ekinscalef_nhc),
                      &(ekind->tcstat[i].ekinscalef_nhc), cr);
            gmx_bcast(sizeof(ekind->tcstat[i].ekinscaleh_nhc),
                      &(ekind->tcstat[i].ekinscaleh_nhc), cr);
            gmx_bcast(sizeof(ekind->tcstat[i].vscale_nhc),
                      &(ekind->tcstat[i].vscale_nhc), cr);
        }
        gmx_bcast(DIM*DIM*sizeof(ekind->ekin[0][0]),
                  ekind->ekin[0], cr);

        gmx_bcast(sizeof(ekind->dekindl), &ekind->dekindl, cr);
        gmx_bcast(sizeof(ekind->cosacc.mvcos), &ekind->cosacc.mvcos, cr);
    }
}

void set_deform_reference_box(gmx_update_t upd, gmx_large_int_t step, matrix box)
{
    upd->deformref_step = step;
    copy_mat(box, upd->deformref_box);
}

static void deform(gmx_update_t upd,
                   int start, int homenr, rvec x[], matrix box, matrix *scale_tot,
                   const t_inputrec *ir, gmx_large_int_t step)
{
    matrix bnew, invbox, mu;
    real   elapsed_time;
    int    i, j;

    elapsed_time = (step + 1 - upd->deformref_step)*ir->delta_t;
    copy_mat(box, bnew);
    for (i = 0; i < DIM; i++)
    {
        for (j = 0; j < DIM; j++)
        {
            if (ir->deform[i][j] != 0)
            {
                bnew[i][j] =
                    upd->deformref_box[i][j] + elapsed_time*ir->deform[i][j];
            }
        }
    }
    /* We correct the off-diagonal elements,
     * which can grow indefinitely during shearing,
     * so the shifts do not get messed up.
     */
    for (i = 1; i < DIM; i++)
    {
        for (j = i-1; j >= 0; j--)
        {
            while (bnew[i][j] - box[i][j] > 0.5*bnew[j][j])
            {
                rvec_dec(bnew[i], bnew[j]);
            }
            while (bnew[i][j] - box[i][j] < -0.5*bnew[j][j])
            {
                rvec_inc(bnew[i], bnew[j]);
            }
        }
    }
    m_inv_ur0(box, invbox);
    copy_mat(bnew, box);
    mmul_ur0(box, invbox, mu);

    for (i = start; i < start+homenr; i++)
    {
        x[i][XX] = mu[XX][XX]*x[i][XX]+mu[YY][XX]*x[i][YY]+mu[ZZ][XX]*x[i][ZZ];
        x[i][YY] = mu[YY][YY]*x[i][YY]+mu[ZZ][YY]*x[i][ZZ];
        x[i][ZZ] = mu[ZZ][ZZ]*x[i][ZZ];
    }
    if (*scale_tot)
    {
        /* The transposes of the scaling matrices are stored,
         * so we need to do matrix multiplication in the inverse order.
         */
        mmul_ur0(*scale_tot, mu, *scale_tot);
    }
}

static void combine_forces(int nstcalclr,
                           gmx_constr_t constr,
                           t_inputrec *ir, t_mdatoms *md, t_idef *idef,
                           t_commrec *cr,
                           gmx_large_int_t step,
                           t_state *state, gmx_bool bMolPBC,
                           int start, int nrend,
                           rvec f[], rvec f_lr[],
                           t_nrnb *nrnb)
{
    int  i, d, nm1;

    /* f contains the short-range forces + the long range forces
     * which are stored separately in f_lr.
     */

    if (constr != NULL && !(ir->eConstrAlg == econtSHAKE && ir->epc == epcNO))
    {
        /* We need to constrain the LR forces separately,
         * because due to the different pre-factor for the SR and LR
         * forces in the update algorithm, we can not determine
         * the constraint force for the coordinate constraining.
         * Constrain only the additional LR part of the force.
         */
        /* MRS -- need to make sure this works with trotter integration -- the constraint calls may not be right.*/
        constrain(NULL, FALSE, FALSE, constr, idef, ir, NULL, cr, step, 0, md,
                  state->x, f_lr, f_lr, bMolPBC, state->box, state->lambda[efptBONDED], NULL,
                  NULL, NULL, nrnb, econqForce, ir->epc == epcMTTK, state->veta, state->veta);
    }

    /* Add nstcalclr-1 times the LR force to the sum of both forces
     * and store the result in forces_lr.
     */
    nm1 = nstcalclr - 1;
    for (i = start; i < nrend; i++)
    {
        for (d = 0; d < DIM; d++)
        {
            f_lr[i][d] = f[i][d] + nm1*f_lr[i][d];
        }
    }
}

void update_tcouple(FILE             *fplog,
                    gmx_large_int_t   step,
                    t_inputrec       *inputrec,
                    t_state          *state,
                    gmx_ekindata_t   *ekind,
                    gmx_wallcycle_t   wcycle,
                    gmx_update_t      upd,
                    t_extmass        *MassQ,
                    t_mdatoms        *md)

{
    gmx_bool   bTCouple = FALSE;
    real       dttc;
    int        i, start, end, homenr, offset;

    /* if using vv with trotter decomposition methods, we do this elsewhere in the code */
    if (inputrec->etc != etcNO &&
        !(IR_NVT_TROTTER(inputrec) || IR_NPT_TROTTER(inputrec) || IR_NPH_TROTTER(inputrec)))
    {
        /* We should only couple after a step where energies were determined (for leapfrog versions)
           or the step energies are determined, for velocity verlet versions */

        if (EI_VV(inputrec->eI))
        {
            offset = 0;
        }
        else
        {
            offset = 1;
        }
        bTCouple = (inputrec->nsttcouple == 1 ||
                    do_per_step(step+inputrec->nsttcouple-offset,
                                inputrec->nsttcouple));
    }

    if (bTCouple)
    {
        dttc = inputrec->nsttcouple*inputrec->delta_t;

        switch (inputrec->etc)
        {
            case etcNO:
                break;
            case etcBERENDSEN:
                berendsen_tcoupl(inputrec, ekind, dttc);
                break;
            case etcNOSEHOOVER:
                nosehoover_tcoupl(&(inputrec->opts), ekind, dttc,
                                  state->nosehoover_xi, state->nosehoover_vxi, MassQ);
                break;
            case etcVRESCALE:
                vrescale_tcoupl(inputrec, ekind, dttc,
                                state->therm_integral, upd->sd->gaussrand[0]);
                break;
        }
        /* rescale in place here */
        if (EI_VV(inputrec->eI))
        {
            rescale_velocities(ekind, md, md->start, md->start+md->homenr, state->v);
        }
    }
    else
    {
        /* Set the T scaling lambda to 1 to have no scaling */
        for (i = 0; (i < inputrec->opts.ngtc); i++)
        {
            ekind->tcstat[i].lambda = 1.0;
        }
    }
}

void update_pcouple(FILE             *fplog,
                    gmx_large_int_t   step,
                    t_inputrec       *inputrec,
                    t_state          *state,
                    matrix            pcoupl_mu,
                    matrix            M,
                    gmx_wallcycle_t   wcycle,
                    gmx_update_t      upd,
                    gmx_bool          bInitStep)
{
    gmx_bool   bPCouple = FALSE;
    real       dtpc     = 0;
    int        i;

    /* if using Trotter pressure, we do this in coupling.c, so we leave it false. */
    if (inputrec->epc != epcNO && (!(IR_NPT_TROTTER(inputrec) || IR_NPH_TROTTER(inputrec))))
    {
        /* We should only couple after a step where energies were determined */
        bPCouple = (inputrec->nstpcouple == 1 ||
                    do_per_step(step+inputrec->nstpcouple-1,
                                inputrec->nstpcouple));
    }

    clear_mat(pcoupl_mu);
    for (i = 0; i < DIM; i++)
    {
        pcoupl_mu[i][i] = 1.0;
    }

    clear_mat(M);

    if (bPCouple)
    {
        dtpc = inputrec->nstpcouple*inputrec->delta_t;

        switch (inputrec->epc)
        {
            /* We can always pcoupl, even if we did not sum the energies
             * the previous step, since state->pres_prev is only updated
             * when the energies have been summed.
             */
            case (epcNO):
                break;
            case (epcBERENDSEN):
                if (!bInitStep)
                {
                    berendsen_pcoupl(fplog, step, inputrec, dtpc, state->pres_prev, state->box,
                                     pcoupl_mu);
                }
                break;
            case (epcPARRINELLORAHMAN):
                parrinellorahman_pcoupl(fplog, step, inputrec, dtpc, state->pres_prev,
                                        state->box, state->box_rel, state->boxv,
                                        M, pcoupl_mu, bInitStep);
                break;
            default:
                break;
        }
    }
}

static rvec *get_xprime(const t_state *state, gmx_update_t upd)
{
    if (state->nalloc > upd->xp_nalloc)
    {
        upd->xp_nalloc = state->nalloc;
        srenew(upd->xp, upd->xp_nalloc);
    }

    return upd->xp;
}

void update_constraints(FILE             *fplog,
                        gmx_large_int_t   step,
                        real             *dvdlambda, /* the contribution to be added to the bonded interactions */
                        t_inputrec       *inputrec,  /* input record and box stuff	*/
                        gmx_ekindata_t   *ekind,
                        t_mdatoms        *md,
                        t_state          *state,
                        gmx_bool          bMolPBC,
                        t_graph          *graph,
                        rvec              force[],   /* forces on home particles */
                        t_idef           *idef,
                        tensor            vir_part,
                        tensor            vir,       /* tensors for virial and ekin, needed for computing */
                        t_commrec        *cr,
                        t_nrnb           *nrnb,
                        gmx_wallcycle_t   wcycle,
                        gmx_update_t      upd,
                        gmx_constr_t      constr,
                        gmx_bool          bInitStep,
                        gmx_bool          bFirstHalf,
                        gmx_bool          bCalcVir,
                        real              vetanew)
{
    gmx_bool             bExtended, bLastStep, bLog = FALSE, bEner = FALSE, bDoConstr = FALSE;
    double               dt;
    real                 dt_1;
    int                  start, homenr, nrend, i, n, m, g, d;
    tensor               vir_con;
    rvec                *vbuf, *xprime = NULL;
    int                  nth, th;

    if (constr)
    {
        bDoConstr = TRUE;
    }
    if (bFirstHalf && !EI_VV(inputrec->eI))
    {
        bDoConstr = FALSE;
    }

    /* for now, SD update is here -- though it really seems like it
       should be reformulated as a velocity verlet method, since it has two parts */

    start  = md->start;
    homenr = md->homenr;
    nrend  = start+homenr;

    dt   = inputrec->delta_t;
    dt_1 = 1.0/dt;

    /*
     *  Steps (7C, 8C)
     *  APPLY CONSTRAINTS:
     *  BLOCK SHAKE

     * When doing PR pressure coupling we have to constrain the
     * bonds in each iteration. If we are only using Nose-Hoover tcoupling
     * it is enough to do this once though, since the relative velocities
     * after this will be normal to the bond vector
     */

    if (bDoConstr)
    {
        /* clear out constraints before applying */
        clear_mat(vir_part);

        xprime = get_xprime(state, upd);

        bLastStep = (step == inputrec->init_step+inputrec->nsteps);
        bLog      = (do_per_step(step, inputrec->nstlog) || bLastStep || (step < 0));
        bEner     = (do_per_step(step, inputrec->nstenergy) || bLastStep);
        /* Constrain the coordinates xprime */
        wallcycle_start(wcycle, ewcCONSTR);
        if (EI_VV(inputrec->eI) && bFirstHalf)
        {
            constrain(NULL, bLog, bEner, constr, idef,
                      inputrec, ekind, cr, step, 1, md,
                      state->x, state->v, state->v,
                      bMolPBC, state->box,
                      state->lambda[efptBONDED], dvdlambda,
                      NULL, bCalcVir ? &vir_con : NULL, nrnb, econqVeloc,
                      inputrec->epc == epcMTTK, state->veta, vetanew);
        }
        else
        {
            constrain(NULL, bLog, bEner, constr, idef,
                      inputrec, ekind, cr, step, 1, md,
                      state->x, xprime, NULL,
                      bMolPBC, state->box,
                      state->lambda[efptBONDED], dvdlambda,
                      state->v, bCalcVir ? &vir_con : NULL, nrnb, econqCoord,
                      inputrec->epc == epcMTTK, state->veta, state->veta);
        }
        wallcycle_stop(wcycle, ewcCONSTR);

        where();

        dump_it_all(fplog, "After Shake",
                    state->natoms, state->x, xprime, state->v, force);

        if (bCalcVir)
        {
            if (inputrec->eI == eiSD2)
            {
                /* A correction factor eph is needed for the SD constraint force */
                /* Here we can, unfortunately, not have proper corrections
                 * for different friction constants, so we use the first one.
                 */
                for (i = 0; i < DIM; i++)
                {
                    for (m = 0; m < DIM; m++)
                    {
                        vir_part[i][m] += upd->sd->sdc[0].eph*vir_con[i][m];
                    }
                }
            }
            else
            {
                m_add(vir_part, vir_con, vir_part);
            }
            if (debug)
            {
                pr_rvecs(debug, 0, "constraint virial", vir_part, DIM);
            }
        }
    }

    where();
    if ((inputrec->eI == eiSD2) && !(bFirstHalf))
    {
        xprime = get_xprime(state, upd);

        nth = gmx_omp_nthreads_get(emntUpdate);

#pragma omp parallel for num_threads(nth) schedule(static)
        for (th = 0; th < nth; th++)
        {
            int start_th, end_th;

            start_th = start + ((nrend-start)* th   )/nth;
            end_th   = start + ((nrend-start)*(th+1))/nth;

            /* The second part of the SD integration */
            do_update_sd2(upd->sd, upd->sd->gaussrand[th],
                          FALSE, start_th, end_th,
                          inputrec->opts.acc, inputrec->opts.nFreeze,
                          md->invmass, md->ptype,
                          md->cFREEZE, md->cACC, md->cTC,
                          state->x, xprime, state->v, force, state->sd_X,
                          inputrec->opts.ngtc, inputrec->opts.tau_t,
                          inputrec->opts.ref_t, FALSE);
        }
        inc_nrnb(nrnb, eNR_UPDATE, homenr);

        if (bDoConstr)
        {
            /* Constrain the coordinates xprime */
            wallcycle_start(wcycle, ewcCONSTR);
            constrain(NULL, bLog, bEner, constr, idef,
                      inputrec, NULL, cr, step, 1, md,
                      state->x, xprime, NULL,
                      bMolPBC, state->box,
                      state->lambda[efptBONDED], dvdlambda,
                      NULL, NULL, nrnb, econqCoord, FALSE, 0, 0);
            wallcycle_stop(wcycle, ewcCONSTR);
        }
    }

    /* We must always unshift after updating coordinates; if we did not shake
       x was shifted in do_force */

    if (!(bFirstHalf)) /* in the first half of vv, no shift. */
    {
        if (graph && (graph->nnodes > 0))
        {
            unshift_x(graph, state->box, state->x, upd->xp);
            if (TRICLINIC(state->box))
            {
                inc_nrnb(nrnb, eNR_SHIFTX, 2*graph->nnodes);
            }
            else
            {
                inc_nrnb(nrnb, eNR_SHIFTX, graph->nnodes);
            }
        }
        else
        {
#pragma omp parallel for num_threads(gmx_omp_nthreads_get(emntUpdate)) schedule(static)
            for (i = start; i < nrend; i++)
            {
                copy_rvec(upd->xp[i], state->x[i]);
            }
        }

        dump_it_all(fplog, "After unshift",
                    state->natoms, state->x, upd->xp, state->v, force);
    }
/* ############# END the update of velocities and positions ######### */
}

void update_box(FILE             *fplog,
                gmx_large_int_t   step,
                t_inputrec       *inputrec,  /* input record and box stuff	*/
                t_mdatoms        *md,
                t_state          *state,
                t_graph          *graph,
                rvec              force[],   /* forces on home particles */
                matrix           *scale_tot,
                matrix            pcoupl_mu,
                t_nrnb           *nrnb,
                gmx_wallcycle_t   wcycle,
                gmx_update_t      upd,
                gmx_bool          bInitStep,
                gmx_bool          bFirstHalf)
{
    gmx_bool             bExtended, bLastStep, bLog = FALSE, bEner = FALSE;
    double               dt;
    real                 dt_1;
    int                  start, homenr, nrend, i, n, m, g;
    tensor               vir_con;

    start  = md->start;
    homenr = md->homenr;
    nrend  = start+homenr;

    bExtended =
        (inputrec->etc == etcNOSEHOOVER) ||
        (inputrec->epc == epcPARRINELLORAHMAN) ||
        (inputrec->epc == epcMTTK);

    dt = inputrec->delta_t;

    where();

    /* now update boxes */
    switch (inputrec->epc)
    {
        case (epcNO):
            break;
        case (epcBERENDSEN):
            berendsen_pscale(inputrec, pcoupl_mu, state->box, state->box_rel,
                             start, homenr, state->x, md->cFREEZE, nrnb);
            break;
        case (epcPARRINELLORAHMAN):
            /* The box velocities were updated in do_pr_pcoupl in the update
             * iteration, but we dont change the box vectors until we get here
             * since we need to be able to shift/unshift above.
             */
            for (i = 0; i < DIM; i++)
            {
                for (m = 0; m <= i; m++)
                {
                    state->box[i][m] += dt*state->boxv[i][m];
                }
            }
            preserve_box_shape(inputrec, state->box_rel, state->box);

            /* Scale the coordinates */
            for (n = start; (n < start+homenr); n++)
            {
                tmvmul_ur0(pcoupl_mu, state->x[n], state->x[n]);
            }
            break;
        case (epcMTTK):
            switch (inputrec->epct)
            {
                case (epctISOTROPIC):
                    /* DIM * eta = ln V.  so DIM*eta_new = DIM*eta_old + DIM*dt*veta =>
                       ln V_new = ln V_old + 3*dt*veta => V_new = V_old*exp(3*dt*veta) =>
                       Side length scales as exp(veta*dt) */

                    msmul(state->box, exp(state->veta*dt), state->box);

                    /* Relate veta to boxv.  veta = d(eta)/dT = (1/DIM)*1/V dV/dT.
                       o               If we assume isotropic scaling, and box length scaling
                       factor L, then V = L^DIM (det(M)).  So dV/dt = DIM
                       L^(DIM-1) dL/dt det(M), and veta = (1/L) dL/dt.  The
                       determinant of B is L^DIM det(M), and the determinant
                       of dB/dt is (dL/dT)^DIM det (M).  veta will be
                       (det(dB/dT)/det(B))^(1/3).  Then since M =
                       B_new*(vol_new)^(1/3), dB/dT_new = (veta_new)*B(new). */

                    msmul(state->box, state->veta, state->boxv);
                    break;
                default:
                    break;
            }
            break;
        default:
            break;
    }

    if ((!(IR_NPT_TROTTER(inputrec) || IR_NPH_TROTTER(inputrec))) && scale_tot)
    {
        /* The transposes of the scaling matrices are stored,
         * therefore we need to reverse the order in the multiplication.
         */
        mmul_ur0(*scale_tot, pcoupl_mu, *scale_tot);
    }

    if (DEFORM(*inputrec))
    {
        deform(upd, start, homenr, state->x, state->box, scale_tot, inputrec, step);
    }
    where();
    dump_it_all(fplog, "After update",
                state->natoms, state->x, upd->xp, state->v, force);
}

void update_coords(FILE             *fplog,
                   gmx_large_int_t   step,
                   t_inputrec       *inputrec,  /* input record and box stuff	*/
                   t_mdatoms        *md,
                   t_state          *state,
                   gmx_bool          bMolPBC,
                   rvec             *f,    /* forces on home particles */
                   gmx_bool          bDoLR,
                   rvec             *f_lr,
                   t_fcdata         *fcd,
                   gmx_ekindata_t   *ekind,
                   matrix            M,
                   gmx_wallcycle_t   wcycle,
                   gmx_update_t      upd,
                   gmx_bool          bInitStep,
                   int               UpdatePart,
                   t_commrec        *cr, /* these shouldn't be here -- need to think about it */
                   t_nrnb           *nrnb,
                   gmx_constr_t      constr,
                   t_idef           *idef)
{
    gmx_bool          bNH, bPR, bLastStep, bLog = FALSE, bEner = FALSE;
    double            dt, alpha;
    real             *imass, *imassin;
    rvec             *force;
    real              dt_1;
    int               start, homenr, nrend, i, j, d, n, m, g;
    int               blen0, blen1, iatom, jatom, nshake, nsettle, nconstr, nexpand;
    int              *icom = NULL;
    tensor            vir_con;
    rvec             *vcom, *xcom, *vall, *xall, *xin, *vin, *forcein, *fall, *xpall, *xprimein, *xprime;
    int               nth, th;

    /* Running the velocity half does nothing except for velocity verlet */
    if ((UpdatePart == etrtVELOCITY1 || UpdatePart == etrtVELOCITY2) &&
        !EI_VV(inputrec->eI))
    {
        gmx_incons("update_coords called for velocity without VV integrator");
    }

    start  = md->start;
    homenr = md->homenr;
    nrend  = start+homenr;

    xprime = get_xprime(state, upd);

    dt   = inputrec->delta_t;
    dt_1 = 1.0/dt;

    /* We need to update the NMR restraint history when time averaging is used */
    if (state->flags & (1<<estDISRE_RM3TAV))
    {
        update_disres_history(fcd, &state->hist);
    }
    if (state->flags & (1<<estORIRE_DTAV))
    {
        update_orires_history(fcd, &state->hist);
    }


    bNH = inputrec->etc == etcNOSEHOOVER;
    bPR = ((inputrec->epc == epcPARRINELLORAHMAN) || (inputrec->epc == epcMTTK));

    if (bDoLR && inputrec->nstcalclr > 1 && !EI_VV(inputrec->eI))  /* get this working with VV? */
    {
        /* Store the total force + nstcalclr-1 times the LR force
         * in forces_lr, so it can be used in a normal update algorithm
         * to produce twin time stepping.
         */
        /* is this correct in the new construction? MRS */
        combine_forces(inputrec->nstcalclr, constr, inputrec, md, idef, cr,
                       step, state, bMolPBC,
                       start, nrend, f, f_lr, nrnb);
        force = f_lr;
    }
    else
    {
        force = f;
    }

    /* ############# START The update of velocities and positions ######### */
    where();
    dump_it_all(fplog, "Before update",
                state->natoms, state->x, xprime, state->v, force);

    if (EI_RANDOM(inputrec->eI))
    {
        /* We still need to take care of generating random seeds properly
         * when multi-threading.
         */
        nth = 1;
    }
    else
    {
        nth = gmx_omp_nthreads_get(emntUpdate);
    }

    if (inputrec->eI == eiSD2)
    {
        check_sd2_work_data_allocation(upd->sd, nrend);
    }

#pragma omp parallel for num_threads(nth) schedule(static) private(alpha)
    for (th = 0; th < nth; th++)
    {
        int start_th, end_th;

        start_th = start + ((nrend-start)* th   )/nth;
        end_th   = start + ((nrend-start)*(th+1))/nth;

        switch (inputrec->eI)
        {
            case (eiMD):
                if (ekind->cosacc.cos_accel == 0)
                {
                    do_update_md(start_th, end_th, dt,
                                 ekind->tcstat, state->nosehoover_vxi,
                                 ekind->bNEMD, ekind->grpstat, inputrec->opts.acc,
                                 inputrec->opts.nFreeze,
                                 md->invmass, md->ptype,
                                 md->cFREEZE, md->cACC, md->cTC,
                                 state->x, xprime, state->v, force, M,
                                 bNH, bPR);
                }
                else
                {
                    do_update_visc(start_th, end_th, dt,
                                   ekind->tcstat, state->nosehoover_vxi,
                                   md->invmass, md->ptype,
                                   md->cTC, state->x, xprime, state->v, force, M,
                                   state->box,
                                   ekind->cosacc.cos_accel,
                                   ekind->cosacc.vcos,
                                   bNH, bPR);
                }
                break;
            case (eiSD1):
                do_update_sd1(upd->sd, upd->sd->gaussrand[th],
                              start_th, end_th, dt,
                              inputrec->opts.acc, inputrec->opts.nFreeze,
                              md->invmass, md->ptype,
                              md->cFREEZE, md->cACC, md->cTC,
                              state->x, xprime, state->v, force, state->sd_X,
                              inputrec->opts.ngtc, inputrec->opts.tau_t, inputrec->opts.ref_t);
                break;
            case (eiSD2):
                /* The SD update is done in 2 parts, because an extra constraint step
                 * is needed
                 */
                do_update_sd2(upd->sd, upd->sd->gaussrand[th],
                              bInitStep, start_th, end_th,
                              inputrec->opts.acc, inputrec->opts.nFreeze,
                              md->invmass, md->ptype,
                              md->cFREEZE, md->cACC, md->cTC,
                              state->x, xprime, state->v, force, state->sd_X,
                              inputrec->opts.ngtc, inputrec->opts.tau_t, inputrec->opts.ref_t,
                              TRUE);
                break;
            case (eiBD):
                do_update_bd(start_th, end_th, dt,
                             inputrec->opts.nFreeze, md->invmass, md->ptype,
                             md->cFREEZE, md->cTC,
                             state->x, xprime, state->v, force,
                             inputrec->bd_fric,
                             inputrec->opts.ngtc, inputrec->opts.tau_t, inputrec->opts.ref_t,
                             upd->sd->bd_rf, upd->sd->gaussrand[th]);
                break;
            case (eiVV):
            case (eiVVAK):
                alpha = 1.0 + DIM/((double)inputrec->opts.nrdf[0]); /* assuming barostat coupled to group 0. */
                switch (UpdatePart)
                {
                    case etrtVELOCITY1:
                    case etrtVELOCITY2:
                        do_update_vv_vel(start_th, end_th, dt,
                                         ekind->tcstat, ekind->grpstat,
                                         inputrec->opts.acc, inputrec->opts.nFreeze,
                                         md->invmass, md->ptype,
                                         md->cFREEZE, md->cACC,
                                         state->v, force,
                                         (bNH || bPR), state->veta, alpha);
                        break;
                    case etrtPOSITION:
                        do_update_vv_pos(start_th, end_th, dt,
                                         ekind->tcstat, ekind->grpstat,
                                         inputrec->opts.acc, inputrec->opts.nFreeze,
                                         md->invmass, md->ptype, md->cFREEZE,
                                         state->x, xprime, state->v, force,
                                         (bNH || bPR), state->veta, alpha);
                        break;
                }
                break;
            default:
                gmx_fatal(FARGS, "Don't know how to update coordinates");
                break;
        }
    }

}


void correct_ekin(FILE *log, int start, int end, rvec v[], rvec vcm, real mass[],
                  real tmass, tensor ekin)
{
    /*
     * This is a debugging routine. It should not be called for production code
     *
     * The kinetic energy should calculated according to:
     *   Ekin = 1/2 m (v-vcm)^2
     * However the correction is not always applied, since vcm may not be
     * known in time and we compute
     *   Ekin' = 1/2 m v^2 instead
     * This can be corrected afterwards by computing
     *   Ekin = Ekin' + 1/2 m ( -2 v vcm + vcm^2)
     * or in hsorthand:
     *   Ekin = Ekin' - m v vcm + 1/2 m vcm^2
     */
    int    i, j, k;
    real   m, tm;
    rvec   hvcm, mv;
    tensor dekin;

    /* Local particles */
    clear_rvec(mv);

    /* Processor dependent part. */
    tm = 0;
    for (i = start; (i < end); i++)
    {
        m      = mass[i];
        tm    += m;
        for (j = 0; (j < DIM); j++)
        {
            mv[j] += m*v[i][j];
        }
    }
    /* Shortcut */
    svmul(1/tmass, vcm, vcm);
    svmul(0.5, vcm, hvcm);
    clear_mat(dekin);
    for (j = 0; (j < DIM); j++)
    {
        for (k = 0; (k < DIM); k++)
        {
            dekin[j][k] += vcm[k]*(tm*hvcm[j]-mv[j]);
        }
    }
    pr_rvecs(log, 0, "dekin", dekin, DIM);
    pr_rvecs(log, 0, " ekin", ekin, DIM);
    fprintf(log, "dekin = %g, ekin = %g  vcm = (%8.4f %8.4f %8.4f)\n",
            trace(dekin), trace(ekin), vcm[XX], vcm[YY], vcm[ZZ]);
    fprintf(log, "mv = (%8.4f %8.4f %8.4f)\n",
            mv[XX], mv[YY], mv[ZZ]);
}

extern gmx_bool update_randomize_velocities(t_inputrec *ir, gmx_large_int_t step, t_mdatoms *md, t_state *state, gmx_update_t upd, t_idef *idef, gmx_constr_t constr)
{

    int  i;
    real rate = (ir->delta_t)/ir->opts.tau_t[0];
    /* proceed with andersen if 1) it's fixed probability per
       particle andersen or 2) it's massive andersen and it's tau_t/dt */
    if ((ir->etc == etcANDERSEN) || do_per_step(step, (int)(1.0/rate)))
    {
        srenew(upd->randatom, state->nalloc);
        srenew(upd->randatom_list, state->nalloc);
        if (upd->randatom_list_init == FALSE)
        {
            for (i = 0; i < state->nalloc; i++)
            {
                upd->randatom[i]      = FALSE;
                upd->randatom_list[i] = 0;
            }
            upd->randatom_list_init = TRUE;
        }
        andersen_tcoupl(ir, md, state, upd->sd->gaussrand[0], rate,
                        (ir->etc == etcANDERSEN) ? idef : NULL,
                        constr ? get_nblocks(constr) : 0,
                        constr ? get_sblock(constr) : NULL,
                        upd->randatom, upd->randatom_list,
                        upd->sd->randomize_group, upd->sd->boltzfac);
        return TRUE;
    }
    return FALSE;
}
