# Supplementary material for: Bayesian refinement of protein structures and ensembles against SAXS data using molecular dynamics
Source: PLoS Comput Biol. 2017 Oct 18;13(10):e1005800. doi: 10.1371/journal.pcbi.1005800 (PMC5662244; doi:10.1371/journal.pcbi.1005800)
Supplement: S1 Archive — (BZ2) [file pcbi.1005800.s011.tar.bz2 › gromacs_4.62_bayesian_saxs_refi/src/mdlib/init.c]

/*
 * This file is part of the GROMACS molecular simulation package.
 *
 * Copyright (c) 1991-2000, University of Groningen, The Netherlands.
 * Copyright (c) 2001-2004, The GROMACS development team,
 * check out http://www.gromacs.org for more information.
 * Copyright (c) 2012,2013, by the GROMACS development team, led by
 * David van der Spoel, Berk Hess, Erik Lindahl, and including many
 * others, as listed in the AUTHORS file in the top-level source
 * directory and at http://www.gromacs.org.
 *
 * GROMACS is free software; you can redistribute it and/or
 * modify it under the terms of the GNU Lesser General Public License
 * as published by the Free Software Foundation; either version 2.1
 * of the License, or (at your option) any later version.
 *
 * GROMACS is distributed in the hope that it will be useful,
 * but WITHOUT ANY WARRANTY; without even the implied warranty of
 * MERCHANTABILITY or FITNESS FOR A PARTICULAR PURPOSE.  See the GNU
 * Lesser General Public License for more details.
 *
 * You should have received a copy of the GNU Lesser General Public
 * License along with GROMACS; if not, see
 * http://www.gnu.org/licenses, or write to the Free Software Foundation,
 * Inc., 51 Franklin Street, Fifth Floor, Boston, MA  02110-1301  USA.
 *
 * If you want to redistribute modifications to GROMACS, please
 * consider that scientific software is very special. Version
 * control is crucial - bugs must be traceable. We will be happy to
 * consider code for inclusion in the official distribution, but
 * derived work must not be called official GROMACS. Details are found
 * in the README & COPYING files - if they are missing, get the
 * official version at http://www.gromacs.org.
 *
 * To help us fund GROMACS development, we humbly ask that you cite
 * the research papers on the package. Check out http://www.gromacs.org.
 */
#ifdef HAVE_CONFIG_H
#include <config.h>
#endif

#include <stdio.h>
#include "typedefs.h"
#include "tpxio.h"
#include "smalloc.h"
#include "vec.h"
#include "main.h"
#include "mvdata.h"
#include "gmx_fatal.h"
#include "symtab.h"
#include "txtdump.h"
#include "mdatoms.h"
#include "mdrun.h"
#include "statutil.h"
#include "names.h"
#include "calcgrid.h"
#include "gmx_random.h"
#include "update.h"
#include "mdebin.h"

#define BUFSIZE 256

#define NOT_FINISHED(l1, l2) \
    printf("not finished yet: lines %d .. %d in %s\n", l1, l2, __FILE__)

static char *int_title(const char *title, int nodeid, char buf[], int size)
{
    sprintf(buf, "%s (%d)", title, nodeid);

    return buf;
}

void set_state_entries(t_state *state, const t_inputrec *ir, int nnodes)
{
    int nnhpres;

    /* The entries in the state in the tpx file might not correspond
     * with what is needed, so we correct this here.
     */
    state->flags = 0;
    if (ir->efep != efepNO || ir->bExpanded)
    {
        state->flags |= (1<<estLAMBDA);
        state->flags |= (1<<estFEPSTATE);
    }
    state->flags |= (1<<estX);
    if (state->lambda == NULL)
    {
        snew(state->lambda, efptNR);
    }
    if (state->x == NULL)
    {
        snew(state->x, state->nalloc);
    }
    if (EI_DYNAMICS(ir->eI))
    {
        state->flags |= (1<<estV);
        if (state->v == NULL)
        {
            snew(state->v, state->nalloc);
        }
    }
    if (ir->eI == eiSD2)
    {
        state->flags |= (1<<estSDX);
        if (state->sd_X == NULL)
        {
            /* sd_X is not stored in the tpx file, so we need to allocate it */
            snew(state->sd_X, state->nalloc);
        }
    }
    if (ir->eI == eiCG)
    {
        state->flags |= (1<<estCGP);
        if (state->cg_p == NULL)
        {
            /* cg_p is not stored in the tpx file, so we need to allocate it */
            snew(state->cg_p, state->nalloc);
        }
    }
    if (EI_SD(ir->eI) || ir->eI == eiBD || ir->etc == etcVRESCALE || ETC_ANDERSEN(ir->etc))
    {
        state->nrng  = gmx_rng_n();
        state->nrngi = 1;
        if (EI_SD(ir->eI) || ir->eI == eiBD || ETC_ANDERSEN(ir->etc))
        {
            /* This will be correct later with DD */
            state->nrng  *= nnodes;
            state->nrngi *= nnodes;
        }
        state->flags |= ((1<<estLD_RNG) | (1<<estLD_RNGI));
        snew(state->ld_rng, state->nrng);
        snew(state->ld_rngi, state->nrngi);
    }
    else
    {
        state->nrng = 0;
    }

    if (ir->bExpanded)
    {
        state->nmcrng  = gmx_rng_n();
        snew(state->mc_rng, state->nmcrng);
        snew(state->mc_rngi, 1);
    }

    state->nnhpres = 0;
    if (ir->ePBC != epbcNONE)
    {
        state->flags |= (1<<estBOX);
        if (PRESERVE_SHAPE(*ir))
        {
            state->flags |= (1<<estBOX_REL);
        }
        if ((ir->epc == epcPARRINELLORAHMAN) || (ir->epc == epcMTTK))
        {
            state->flags |= (1<<estBOXV);
        }
        if (ir->epc != epcNO)
        {
            if (IR_NPT_TROTTER(ir) || (IR_NPH_TROTTER(ir)))
            {
                state->nnhpres = 1;
                state->flags  |= (1<<estNHPRES_XI);
                state->flags  |= (1<<estNHPRES_VXI);
                state->flags  |= (1<<estSVIR_PREV);
                state->flags  |= (1<<estFVIR_PREV);
                state->flags  |= (1<<estVETA);
                state->flags  |= (1<<estVOL0);
            }
            else
            {
                state->flags |= (1<<estPRES_PREV);
            }
        }
    }

    if (ir->etc == etcNOSEHOOVER)
    {
        state->flags |= (1<<estNH_XI);
        state->flags |= (1<<estNH_VXI);
    }

    if (ir->etc == etcVRESCALE)
    {
        state->flags |= (1<<estTC_INT);
    }

    init_gtc_state(state, state->ngtc, state->nnhpres, ir->opts.nhchainlength); /* allocate the space for nose-hoover chains */
    init_ekinstate(&state->ekinstate, ir);

    init_energyhistory(&state->enerhist);
    init_df_history(&state->dfhist, ir->fepvals->n_lambda, ir->expandedvals->init_wl_delta);
}


void init_parallel(FILE *log, t_commrec *cr, t_inputrec *inputrec,
                   gmx_mtop_t *mtop)
{
    bcast_ir_mtop(cr, inputrec, mtop);

    if (inputrec->eI == eiBD || EI_SD(inputrec->eI) || ETC_ANDERSEN(inputrec->etc))
    {
        /* Make sure the random seeds are different on each node */
        inputrec->ld_seed += cr->nodeid;
    }
}
