# Supplementary material for: Bayesian refinement of protein structures and ensembles against SAXS data using molecular dynamics
Source: PLoS Comput Biol. 2017 Oct 18;13(10):e1005800. doi: 10.1371/journal.pcbi.1005800 (PMC5662244; doi:10.1371/journal.pcbi.1005800)
Supplement: S1 Archive — (BZ2) [file pcbi.1005800.s011.tar.bz2 › gromacs_4.62_bayesian_saxs_refi/src/mdlib/qm_gaussian.c]

/*
 * This file is part of the GROMACS molecular simulation package.
 *
 * Copyright (c) 1991-2000, University of Groningen, The Netherlands.
 * Copyright (c) 2001-2004, The GROMACS development team,
 * check out http://www.gromacs.org for more information.
 * Copyright (c) 2012,2013, by the GROMACS development team, led by
 * David van der Spoel, Berk Hess, Erik Lindahl, and including many
 * others, as listed in the AUTHORS file in the top-level source
 * directory and at http://www.gromacs.org.
 *
 * GROMACS is free software; you can redistribute it and/or
 * modify it under the terms of the GNU Lesser General Public License
 * as published by the Free Software Foundation; either version 2.1
 * of the License, or (at your option) any later version.
 *
 * GROMACS is distributed in the hope that it will be useful,
 * but WITHOUT ANY WARRANTY; without even the implied warranty of
 * MERCHANTABILITY or FITNESS FOR A PARTICULAR PURPOSE.  See the GNU
 * Lesser General Public License for more details.
 *
 * You should have received a copy of the GNU Lesser General Public
 * License along with GROMACS; if not, see
 * http://www.gnu.org/licenses, or write to the Free Software Foundation,
 * Inc., 51 Franklin Street, Fifth Floor, Boston, MA  02110-1301  USA.
 *
 * If you want to redistribute modifications to GROMACS, please
 * consider that scientific software is very special. Version
 * control is crucial - bugs must be traceable. We will be happy to
 * consider code for inclusion in the official distribution, but
 * derived work must not be called official GROMACS. Details are found
 * in the README & COPYING files - if they are missing, get the
 * official version at http://www.gromacs.org.
 *
 * To help us fund GROMACS development, we humbly ask that you cite
 * the research papers on the package. Check out http://www.gromacs.org.
 */
#ifdef HAVE_CONFIG_H
#include <config.h>
#endif

#ifdef GMX_QMMM_GAUSSIAN

#include <math.h>
#include "sysstuff.h"
#include "typedefs.h"
#include "macros.h"
#include "smalloc.h"
#include "assert.h"
#include "physics.h"
#include "macros.h"
#include "vec.h"
#include "force.h"
#include "invblock.h"
#include "confio.h"
#include "names.h"
#include "network.h"
#include "pbc.h"
#include "ns.h"
#include "nrnb.h"
#include "bondf.h"
#include "mshift.h"
#include "txtdump.h"
#include "copyrite.h"
#include "qmmm.h"
#include <stdio.h>
#include <string.h>
#include "gmx_fatal.h"
#include "typedefs.h"
#include <stdlib.h>


/* TODO: this should be made thread-safe */

/* Gaussian interface routines */

void init_gaussian(t_commrec *cr, t_QMrec *qm, t_MMrec *mm)
{
    FILE
       *rffile = NULL, *out = NULL;
    ivec
        basissets[eQMbasisNR] = {{0, 3, 0},
                                 {0, 3, 0}, /*added for double sto-3g entry in names.c*/
                                 {5, 0, 0},
                                 {5, 0, 1},
                                 {5, 0, 11},
                                 {5, 6, 0},
                                 {1, 6, 0},
                                 {1, 6, 1},
                                 {1, 6, 11},
                                 {4, 6, 0}};
    char
       *buf = NULL;
    int
        i;

    /* using the ivec above to convert the basis read form the mdp file
     * in a human readable format into some numbers for the gaussian
     * route. This is necessary as we are using non standard routes to
     * do SH.
     */

    /* per layer we make a new subdir for integral file, checkpoint
     * files and such. These dirs are stored in the QMrec for
     * convenience
     */


    if (!qm->nQMcpus) /* this we do only once per layer
                       * as we call g01 externally
                       */

    {
        for (i = 0; i < DIM; i++)
        {
            qm->SHbasis[i] = basissets[qm->QMbasis][i];
        }

        /* init gradually switching on of the SA */
        qm->SAstep = 0;
        /* we read the number of cpus and environment from the environment
         * if set.
         */
        buf = getenv("NCPUS");
        if (buf)
        {
            sscanf(buf, "%d", &qm->nQMcpus);
        }
        else
        {
            qm->nQMcpus = 1;
        }
        fprintf(stderr, "number of CPUs for gaussian = %d\n", qm->nQMcpus);
        buf = getenv("MEM");
        if (buf)
        {
            sscanf(buf, "%d", &qm->QMmem);
        }
        else
        {
            qm->QMmem = 50000000;
        }
        fprintf(stderr, "memory for gaussian = %d\n", qm->QMmem);
        buf = getenv("ACC");
        if (buf)
        {
            sscanf(buf, "%d", &qm->accuracy);
        }
        else
        {
            qm->accuracy = 8;
        }
        fprintf(stderr, "accuracy in l510 = %d\n", qm->accuracy);

        buf = getenv("CPMCSCF");
        if (buf)
        {
            sscanf(buf, "%d", &i);
            qm->cpmcscf = (i != 0);
        }
        else
        {
            qm->cpmcscf = FALSE;
        }
        if (qm->cpmcscf)
        {
            fprintf(stderr, "using cp-mcscf in l1003\n");
        }
        else
        {
            fprintf(stderr, "NOT using cp-mcscf in l1003\n");
        }
        buf = getenv("SASTEP");
        if (buf)
        {
            sscanf(buf, "%d", &qm->SAstep);
        }
        else
        {
            /* init gradually switching on of the SA */
            qm->SAstep = 0;
        }
        /* we read the number of cpus and environment from the environment
         * if set.
         */
        fprintf(stderr, "Level of SA at start = %d\n", qm->SAstep);
        /* punch the LJ C6 and C12 coefficients to be picked up by
         * gaussian and usd to compute the LJ interaction between the
         * MM and QM atoms.
         */
        if (qm->bTS || qm->bOPT)
        {
            out = fopen("LJ.dat", "w");
            for (i = 0; i < qm->nrQMatoms; i++)
            {

#ifdef GMX_DOUBLE
                fprintf(out, "%3d  %10.7lf  %10.7lf\n",
                        qm->atomicnumberQM[i], qm->c6[i], qm->c12[i]);
#else
                fprintf(out, "%3d  %10.7f  %10.7f\n",
                        qm->atomicnumberQM[i], qm->c6[i], qm->c12[i]);
#endif
            }
            fclose(out);
        }
        /* gaussian settings on the system */
        buf = getenv("GAUSS_DIR");
        fprintf(stderr, "%s", buf);

        if (buf)
        {
            qm->gauss_dir = strdup(buf);
        }
        else
        {
            gmx_fatal(FARGS, "no $GAUSS_DIR, check gaussian manual\n");
        }

        buf = getenv("GAUSS_EXE");
        if (buf)
        {
            qm->gauss_exe = strdup(buf);
        }
        else
        {
            gmx_fatal(FARGS, "no $GAUSS_EXE, check gaussian manual\n");
        }
        buf = getenv("DEVEL_DIR");
        if (buf)
        {
            qm->devel_dir = strdup (buf);
        }
        else
        {
            gmx_fatal(FARGS, "no $DEVEL_DIR, this is were the modified links reside.\n");
        }

        /*  if(fr->bRF){*/
        /* reactionfield, file is needed using gaussian */
        /*    rffile=fopen("rf.dat","w");*/
        /*   fprintf(rffile,"%f %f\n",fr->epsilon_r,fr->rcoulomb/BOHR2NM);*/
        /* fclose(rffile);*/
        /*  }*/
    }
    fprintf(stderr, "gaussian initialised...\n");
}


void write_gaussian_SH_input(int step, gmx_bool swap,
                             t_forcerec *fr, t_QMrec *qm, t_MMrec *mm)
{
    int
        i;
    gmx_bool
        bSA;
    FILE
       *out;
    t_QMMMrec
       *QMMMrec;
    QMMMrec = fr->qr;
    bSA     = (qm->SAstep > 0);

    out = fopen("input.com", "w");
    /* write the route */
    fprintf(out, "%s", "%scr=input\n");
    fprintf(out, "%s", "%rwf=input\n");
    fprintf(out, "%s", "%int=input\n");
    fprintf(out, "%s", "%d2e=input\n");
/*  if(step)
 *   fprintf(out,"%s","%nosave\n");
 */
    fprintf(out, "%s", "%chk=input\n");
    fprintf(out, "%s%d\n", "%mem=", qm->QMmem);
    fprintf(out, "%s%3d\n", "%nprocshare=", qm->nQMcpus);

    /* use the versions of
     * l301 that computes the interaction between MM and QM atoms.
     * l510 that can punch the CI coefficients
     * l701 that can do gradients on MM atoms
     */

    /* local version */
    fprintf(out, "%s%s%s",
            "%subst l510 ",
            qm->devel_dir,
            "/l510\n");
    fprintf(out, "%s%s%s",
            "%subst l301 ",
            qm->devel_dir,
            "/l301\n");
    fprintf(out, "%s%s%s",
            "%subst l701 ",
            qm->devel_dir,
            "/l701\n");

    fprintf(out, "%s%s%s",
            "%subst l1003 ",
            qm->devel_dir,
            "/l1003\n");
    fprintf(out, "%s%s%s",
            "%subst l9999 ",
            qm->devel_dir,
            "/l9999\n");
    /* print the nonstandard route
     */
    fprintf(out, "%s",
            "#P nonstd\n 1/18=10,20=1,38=1/1;\n");
    fprintf(out, "%s",
            " 2/9=110,15=1,17=6,18=5,40=1/2;\n");
    if (mm->nrMMatoms)
    {
        fprintf(out,
                " 3/5=%d,6=%d,7=%d,25=1,32=1,43=1,94=-2/1,2,3;\n",
                qm->SHbasis[0],
                qm->SHbasis[1],
                qm->SHbasis[2]); /*basisset stuff */
    }
    else
    {
        fprintf(out,
                " 3/5=%d,6=%d,7=%d,25=1,32=1,43=0,94=-2/1,2,3;\n",
                qm->SHbasis[0],
                qm->SHbasis[1],
                qm->SHbasis[2]); /*basisset stuff */
    }
    /* development */
    if (step+1) /* fetch initial guess from check point file */
    {           /* hack, to alyays read from chk file!!!!! */
        fprintf(out, "%s%d,%s%d%s", " 4/5=1,7=6,17=",
                qm->CASelectrons,
                "18=", qm->CASorbitals, "/1,5;\n");
    }
    else /* generate the first checkpoint file */
    {
        fprintf(out, "%s%d,%s%d%s", " 4/5=0,7=6,17=",
                qm->CASelectrons,
                "18=", qm->CASorbitals, "/1,5;\n");
    }
    /* the rest of the input depends on where the system is on the PES
     */
    if (swap && bSA)             /* make a slide to the other surface */
    {
        if (qm->CASorbitals > 6) /* use direct and no full diag */
        {
            fprintf(out, " 5/5=2,16=-2,17=10000000,28=2,32=2,38=6,97=100/10;\n");
        }
        else
        {
            if (qm->cpmcscf)
            {
                fprintf(out, " 5/5=2,6=%d,17=31000200,28=2,32=2,38=6,97=100/10;\n",
                        qm->accuracy);
                if (mm->nrMMatoms > 0)
                {
                    fprintf(out, " 7/7=1,16=-2,30=1/1;\n");
                }
                fprintf(out, " 11/31=1,42=1,45=1/1;\n");
                fprintf(out, " 10/6=1,10=700006,28=2,29=1,31=1,97=100/3;\n");
                fprintf(out, " 7/30=1/16;\n 99/10=4/99;\n");
            }
            else
            {
                fprintf(out, " 5/5=2,6=%d,17=11000000,28=2,32=2,38=6,97=100/10;\n",
                        qm->accuracy);
                fprintf(out, " 7/7=1,16=-2,30=1/1,2,3,16;\n 99/10=4/99;\n");
            }
        }
    }
    else if (bSA)                /* do a "state-averaged" CAS calculation */
    {
        if (qm->CASorbitals > 6) /* no full diag */
        {
            fprintf(out, " 5/5=2,16=-2,17=10000000,28=2,32=2,38=6/10;\n");
        }
        else
        {
            if (qm->cpmcscf)
            {
                fprintf(out, " 5/5=2,6=%d,17=31000200,28=2,32=2,38=6/10;\n",
                        qm->accuracy);
                if (mm->nrMMatoms > 0)
                {
                    fprintf(out, " 7/7=1,16=-2,30=1/1;\n");
                }
                fprintf(out, " 11/31=1,42=1,45=1/1;\n");
                fprintf(out, " 10/6=1,10=700006,28=2,29=1,31=1/3;\n");
                fprintf(out, " 7/30=1/16;\n 99/10=4/99;\n");
            }
            else
            {
                fprintf(out, " 5/5=2,6=%d,17=11000000,28=2,32=2,38=6/10;\n",
                        qm->accuracy);
                fprintf(out, " 7/7=1,16=-2,30=1/1,2,3,16;\n 99/10=4/99;\n");
            }
        }
    }
    else if (swap) /* do a "swapped" CAS calculation */
    {
        if (qm->CASorbitals > 6)
        {
            fprintf(out, " 5/5=2,16=-2,17=0,28=2,32=2,38=6,97=100/10;\n");
        }
        else
        {
            fprintf(out, " 5/5=2,6=%d,17=1000000,28=2,32=2,38=6,97=100/10;\n",
                    qm->accuracy);
        }
        fprintf(out, " 7/7=1,16=-2,30=1/1,2,3,16;\n 99/10=4/99;\n");
    }
    else /* do a "normal" CAS calculation */
    {
        if (qm->CASorbitals > 6)
        {
            fprintf(out, " 5/5=2,16=-2,17=0,28=2,32=2,38=6/10;\n");
        }
        else
        {
            fprintf(out, " 5/5=2,6=%d,17=1000000,28=2,32=2,38=6/10;\n",
                    qm->accuracy);
        }
        fprintf(out, " 7/7=1,16=-2,30=1/1,2,3,16;\n 99/10=4/99;\n");
    }
    fprintf(out, "\ninput-file generated by gromacs\n\n");
    fprintf(out, "%2d%2d\n", qm->QMcharge, qm->multiplicity);
    for (i = 0; i < qm->nrQMatoms; i++)
    {
#ifdef GMX_DOUBLE
        fprintf(out, "%3d %10.7lf  %10.7lf  %10.7lf\n",
                qm->atomicnumberQM[i],
                qm->xQM[i][XX]/BOHR2NM,
                qm->xQM[i][YY]/BOHR2NM,
                qm->xQM[i][ZZ]/BOHR2NM);
#else
        fprintf(out, "%3d %10.7f  %10.7f  %10.7f\n",
                qm->atomicnumberQM[i],
                qm->xQM[i][XX]/BOHR2NM,
                qm->xQM[i][YY]/BOHR2NM,
                qm->xQM[i][ZZ]/BOHR2NM);
#endif
    }
    /* MM point charge data */
    if (QMMMrec->QMMMscheme != eQMMMschemeoniom && mm->nrMMatoms)
    {
        fprintf(out, "\n");
        for (i = 0; i < mm->nrMMatoms; i++)
        {
#ifdef GMX_DOUBLE
            fprintf(out, "%10.7lf  %10.7lf  %10.7lf %8.4lf\n",
                    mm->xMM[i][XX]/BOHR2NM,
                    mm->xMM[i][YY]/BOHR2NM,
                    mm->xMM[i][ZZ]/BOHR2NM,
                    mm->MMcharges[i]);
#else
            fprintf(out, "%10.7f  %10.7f  %10.7f %8.4f\n",
                    mm->xMM[i][XX]/BOHR2NM,
                    mm->xMM[i][YY]/BOHR2NM,
                    mm->xMM[i][ZZ]/BOHR2NM,
                    mm->MMcharges[i]);
#endif
        }
    }
    if (bSA) /* put the SA coefficients at the end of the file */
    {
#ifdef GMX_DOUBLE
        fprintf(out, "\n%10.8lf %10.8lf\n",
                qm->SAstep*0.5/qm->SAsteps,
                1-qm->SAstep*0.5/qm->SAsteps);
#else
        fprintf(out, "\n%10.8f %10.8f\n",
                qm->SAstep*0.5/qm->SAsteps,
                1-qm->SAstep*0.5/qm->SAsteps);
#endif
        fprintf(stderr, "State Averaging level = %d/%d\n", qm->SAstep, qm->SAsteps);
    }
    fprintf(out, "\n");
    fclose(out);
}  /* write_gaussian_SH_input */

void write_gaussian_input(int step, t_forcerec *fr, t_QMrec *qm, t_MMrec *mm)
{
    int
        i;
    t_QMMMrec
       *QMMMrec;
    FILE
       *out;

    QMMMrec = fr->qr;
    out     = fopen("input.com", "w");
    /* write the route */

    if (qm->QMmethod >= eQMmethodRHF)
    {
        fprintf(out, "%s",
                "%chk=input\n");
    }
    else
    {
        fprintf(out, "%s",
                "%chk=se\n");
    }
    if (qm->nQMcpus > 1)
    {
        fprintf(out, "%s%3d\n",
                "%nprocshare=", qm->nQMcpus);
    }
    fprintf(out, "%s%d\n",
            "%mem=", qm->QMmem);
    /* use the modified links that include the LJ contribution at the QM level */
    if (qm->bTS || qm->bOPT)
    {
        fprintf(out, "%s%s%s",
                "%subst l701 ", qm->devel_dir, "/l701_LJ\n");
        fprintf(out, "%s%s%s",
                "%subst l301 ", qm->devel_dir, "/l301_LJ\n");
    }
    else
    {
        fprintf(out, "%s%s%s",
                "%subst l701 ", qm->devel_dir, "/l701\n");
        fprintf(out, "%s%s%s",
                "%subst l301 ", qm->devel_dir, "/l301\n");
    }
    fprintf(out, "%s%s%s",
            "%subst l9999 ", qm->devel_dir, "/l9999\n");
    if (step)
    {
        fprintf(out, "%s",
                "#T ");
    }
    else
    {
        fprintf(out, "%s",
                "#P ");
    }
    if (qm->QMmethod == eQMmethodB3LYPLAN)
    {
        fprintf(out, " %s",
                "B3LYP/GEN Pseudo=Read");
    }
    else
    {
        fprintf(out, " %s",
                eQMmethod_names[qm->QMmethod]);

        if (qm->QMmethod >= eQMmethodRHF)
        {
            if (qm->QMmethod == eQMmethodCASSCF)
            {
                /* in case of cas, how many electrons and orbitals do we need?
                 */
                fprintf(out, "(%d,%d)",
                        qm->CASelectrons, qm->CASorbitals);
            }
            fprintf(out, "/%s",
                    eQMbasis_names[qm->QMbasis]);
        }
    }
    if (QMMMrec->QMMMscheme == eQMMMschemenormal && mm->nrMMatoms)
    {
        fprintf(out, " %s",
                "Charge ");
    }
    if (step || qm->QMmethod == eQMmethodCASSCF)
    {
        /* fetch guess from checkpoint file, always for CASSCF */
        fprintf(out, "%s", " guess=read");
    }
    fprintf(out, "\nNosymm units=bohr\n");

    if (qm->bTS)
    {
        fprintf(out, "OPT=(Redundant,TS,noeigentest,ModRedundant) Punch=(Coord,Derivatives) ");
    }
    else if (qm->bOPT)
    {
        fprintf(out, "OPT=(Redundant,ModRedundant) Punch=(Coord,Derivatives) ");
    }
    else
    {
        fprintf(out, "FORCE Punch=(Derivatives) ");
    }
    fprintf(out, "iop(3/33=1)\n\n");
    fprintf(out, "input-file generated by gromacs\n\n");
    fprintf(out, "%2d%2d\n", qm->QMcharge, qm->multiplicity);
    for (i = 0; i < qm->nrQMatoms; i++)
    {
#ifdef GMX_DOUBLE
        fprintf(out, "%3d %10.7lf  %10.7lf  %10.7lf\n",
                qm->atomicnumberQM[i],
                qm->xQM[i][XX]/BOHR2NM,
                qm->xQM[i][YY]/BOHR2NM,
                qm->xQM[i][ZZ]/BOHR2NM);
#else
        fprintf(out, "%3d %10.7f  %10.7f  %10.7f\n",
                qm->atomicnumberQM[i],
                qm->xQM[i][XX]/BOHR2NM,
                qm->xQM[i][YY]/BOHR2NM,
                qm->xQM[i][ZZ]/BOHR2NM);
#endif
    }

    /* Pseudo Potential and ECP are included here if selected (MEthod suffix LAN) */
    if (qm->QMmethod == eQMmethodB3LYPLAN)
    {
        fprintf(out, "\n");
        for (i = 0; i < qm->nrQMatoms; i++)
        {
            if (qm->atomicnumberQM[i] < 21)
            {
                fprintf(out, "%d ", i+1);
            }
        }
        fprintf(out, "\n%s\n****\n", eQMbasis_names[qm->QMbasis]);

        for (i = 0; i < qm->nrQMatoms; i++)
        {
            if (qm->atomicnumberQM[i] > 21)
            {
                fprintf(out, "%d ", i+1);
            }
        }
        fprintf(out, "\n%s\n****\n\n", "lanl2dz");

        for (i = 0; i < qm->nrQMatoms; i++)
        {
            if (qm->atomicnumberQM[i] > 21)
            {
                fprintf(out, "%d ", i+1);
            }
        }
        fprintf(out, "\n%s\n", "lanl2dz");
    }


    /* MM point charge data */
    if (QMMMrec->QMMMscheme != eQMMMschemeoniom && mm->nrMMatoms)
    {
        fprintf(stderr, "nr mm atoms in gaussian.c = %d\n", mm->nrMMatoms);
        fprintf(out, "\n");
        if (qm->bTS || qm->bOPT)
        {
            /* freeze the frontier QM atoms and Link atoms. This is
             * important only if a full QM subsystem optimization is done
             * with a frozen MM environmeent. For dynamics, or gromacs's own
             * optimization routines this is not important.
             */
            for (i = 0; i < qm->nrQMatoms; i++)
            {
                if (qm->frontatoms[i])
                {
                    fprintf(out, "%d F\n", i+1); /* counting from 1 */
                }
            }
            /* MM point charges include LJ parameters in case of QM optimization
             */
            for (i = 0; i < mm->nrMMatoms; i++)
            {
#ifdef GMX_DOUBLE
                fprintf(out, "%10.7lf  %10.7lf  %10.7lf %8.4lf 0.0 %10.7lf %10.7lf\n",
                        mm->xMM[i][XX]/BOHR2NM,
                        mm->xMM[i][YY]/BOHR2NM,
                        mm->xMM[i][ZZ]/BOHR2NM,
                        mm->MMcharges[i],
                        mm->c6[i], mm->c12[i]);
#else
                fprintf(out, "%10.7f  %10.7f  %10.7f %8.4f 0.0 %10.7f %10.7f\n",
                        mm->xMM[i][XX]/BOHR2NM,
                        mm->xMM[i][YY]/BOHR2NM,
                        mm->xMM[i][ZZ]/BOHR2NM,
                        mm->MMcharges[i],
                        mm->c6[i], mm->c12[i]);
#endif
            }
            fprintf(out, "\n");
        }
        else
        {
            for (i = 0; i < mm->nrMMatoms; i++)
            {
#ifdef GMX_DOUBLE
                fprintf(out, "%10.7lf  %10.7lf  %10.7lf %8.4lf\n",
                        mm->xMM[i][XX]/BOHR2NM,
                        mm->xMM[i][YY]/BOHR2NM,
                        mm->xMM[i][ZZ]/BOHR2NM,
                        mm->MMcharges[i]);
#else
                fprintf(out, "%10.7f  %10.7f  %10.7f %8.4f\n",
                        mm->xMM[i][XX]/BOHR2NM,
                        mm->xMM[i][YY]/BOHR2NM,
                        mm->xMM[i][ZZ]/BOHR2NM,
                        mm->MMcharges[i]);
#endif
            }
        }
    }
    fprintf(out, "\n");


    fclose(out);

}  /* write_gaussian_input */

real read_gaussian_output(rvec QMgrad[], rvec MMgrad[], int step,
                          t_QMrec *qm, t_MMrec *mm)
{
    int
        i, j, atnum;
    char
        buf[300];
    real
        QMener;
    FILE
       *in;

    in = fopen("fort.7", "r");


    /* in case of an optimization, the coordinates are printed in the
     * fort.7 file first, followed by the energy, coordinates and (if
     * required) the CI eigenvectors.
     */
    if (qm->bTS || qm->bOPT)
    {
        for (i = 0; i < qm->nrQMatoms; i++)
        {
            if (NULL == fgets(buf, 300, in))
            {
                gmx_fatal(FARGS, "Error reading Gaussian output - not enough atom lines?");
            }

#ifdef GMX_DOUBLE
            sscanf(buf, "%d %lf %lf %lf\n",
                   &atnum,
                   &qm->xQM[i][XX],
                   &qm->xQM[i][YY],
                   &qm->xQM[i][ZZ]);
#else
            sscanf(buf, "%d %f %f %f\n",
                   &atnum,
                   &qm->xQM[i][XX],
                   &qm->xQM[i][YY],
                   &qm->xQM[i][ZZ]);
#endif
            for (j = 0; j < DIM; j++)
            {
                qm->xQM[i][j] *= BOHR2NM;
            }
        }
    }
    /* the next line is the energy and in the case of CAS, the energy
     * difference between the two states.
     */
    if (NULL == fgets(buf, 300, in))
    {
        gmx_fatal(FARGS, "Error reading Gaussian output");
    }

#ifdef GMX_DOUBLE
    sscanf(buf, "%lf\n", &QMener);
#else
    sscanf(buf, "%f\n", &QMener);
#endif
    /* next lines contain the gradients of the QM atoms */
    for (i = 0; i < qm->nrQMatoms; i++)
    {
        if (NULL == fgets(buf, 300, in))
        {
            gmx_fatal(FARGS, "Error reading Gaussian output");
        }
#ifdef GMX_DOUBLE
        sscanf(buf, "%lf %lf %lf\n",
               &QMgrad[i][XX],
               &QMgrad[i][YY],
               &QMgrad[i][ZZ]);
#else
        sscanf(buf, "%f %f %f\n",
               &QMgrad[i][XX],
               &QMgrad[i][YY],
               &QMgrad[i][ZZ]);
#endif
    }
    /* the next lines are the gradients of the MM atoms */
    if (qm->QMmethod >= eQMmethodRHF)
    {
        for (i = 0; i < mm->nrMMatoms; i++)
        {
            if (NULL == fgets(buf, 300, in))
            {
                gmx_fatal(FARGS, "Error reading Gaussian output");
            }
#ifdef GMX_DOUBLE
            sscanf(buf, "%lf %lf %lf\n",
                   &MMgrad[i][XX],
                   &MMgrad[i][YY],
                   &MMgrad[i][ZZ]);
#else
            sscanf(buf, "%f %f %f\n",
                   &MMgrad[i][XX],
                   &MMgrad[i][YY],
                   &MMgrad[i][ZZ]);
#endif
        }
    }
    fclose(in);
    return(QMener);
}

real read_gaussian_SH_output(rvec QMgrad[], rvec MMgrad[], int step,
                             gmx_bool swapped, t_QMrec *qm, t_MMrec *mm)
{
    int
        i;
    char
        buf[300];
    real
        QMener, DeltaE;
    FILE
       *in;

    in = fopen("fort.7", "r");
    /* first line is the energy and in the case of CAS, the energy
     * difference between the two states.
     */
    if (NULL == fgets(buf, 300, in))
    {
        gmx_fatal(FARGS, "Error reading Gaussian output");
    }

#ifdef GMX_DOUBLE
    sscanf(buf, "%lf %lf\n", &QMener, &DeltaE);
#else
    sscanf(buf, "%f %f\n",  &QMener, &DeltaE);
#endif

    /* switch on/off the State Averaging */

    if (DeltaE > qm->SAoff)
    {
        if (qm->SAstep > 0)
        {
            qm->SAstep--;
        }
    }
    else if (DeltaE < qm->SAon || (qm->SAstep > 0))
    {
        if (qm->SAstep < qm->SAsteps)
        {
            qm->SAstep++;
        }
    }

    /* for debugging: */
    fprintf(stderr, "Gap = %5f,SA = %3d\n", DeltaE, (qm->SAstep > 0));
    /* next lines contain the gradients of the QM atoms */
    for (i = 0; i < qm->nrQMatoms; i++)
    {
        if (NULL == fgets(buf, 300, in))
        {
            gmx_fatal(FARGS, "Error reading Gaussian output");
        }

#ifdef GMX_DOUBLE
        sscanf(buf, "%lf %lf %lf\n",
               &QMgrad[i][XX],
               &QMgrad[i][YY],
               &QMgrad[i][ZZ]);
#else
        sscanf(buf, "%f %f %f\n",
               &QMgrad[i][XX],
               &QMgrad[i][YY],
               &QMgrad[i][ZZ]);
#endif
    }
    /* the next lines, are the gradients of the MM atoms */

    for (i = 0; i < mm->nrMMatoms; i++)
    {
        if (NULL == fgets(buf, 300, in))
        {
            gmx_fatal(FARGS, "Error reading Gaussian output");
        }
#ifdef GMX_DOUBLE
        sscanf(buf, "%lf %lf %lf\n",
               &MMgrad[i][XX],
               &MMgrad[i][YY],
               &MMgrad[i][ZZ]);
#else
        sscanf(buf, "%f %f %f\n",
               &MMgrad[i][XX],
               &MMgrad[i][YY],
               &MMgrad[i][ZZ]);
#endif
    }

    /* the next line contains the two CI eigenvector elements */
    if (NULL == fgets(buf, 300, in))
    {
        gmx_fatal(FARGS, "Error reading Gaussian output");
    }
    if (!step)
    {
        sscanf(buf, "%d", &qm->CIdim);
        snew(qm->CIvec1, qm->CIdim);
        snew(qm->CIvec1old, qm->CIdim);
        snew(qm->CIvec2, qm->CIdim);
        snew(qm->CIvec2old, qm->CIdim);
    }
    else
    {
        /* before reading in the new current CI vectors, copy the current
         * CI vector into the old one.
         */
        for (i = 0; i < qm->CIdim; i++)
        {
            qm->CIvec1old[i] = qm->CIvec1[i];
            qm->CIvec2old[i] = qm->CIvec2[i];
        }
    }
    /* first vector */
    for (i = 0; i < qm->CIdim; i++)
    {
        if (NULL == fgets(buf, 300, in))
        {
            gmx_fatal(FARGS, "Error reading Gaussian output");
        }
#ifdef GMX_DOUBLE
        sscanf(buf, "%lf\n", &qm->CIvec1[i]);
#else
        sscanf(buf, "%f\n", &qm->CIvec1[i]);
#endif
    }
    /* second vector */
    for (i = 0; i < qm->CIdim; i++)
    {
        if (NULL == fgets(buf, 300, in))
        {
            gmx_fatal(FARGS, "Error reading Gaussian output");
        }
#ifdef GMX_DOUBLE
        sscanf(buf, "%lf\n", &qm->CIvec2[i]);
#else
        sscanf(buf, "%f\n", &qm->CIvec2[i]);
#endif
    }
    fclose(in);
    return(QMener);
}

real inproduct(real *a, real *b, int n)
{
    int
        i;
    real
        dot = 0.0;

    /* computes the inner product between two vectors (a.b), both of
     * which have length n.
     */
    for (i = 0; i < n; i++)
    {
        dot += a[i]*b[i];
    }
    return(dot);
}

int hop(int step, t_QMrec *qm)
{
    int
        swap = 0;
    real
        d11 = 0.0, d12 = 0.0, d21 = 0.0, d22 = 0.0;

    /* calculates the inproduct between the current Ci vector and the
     * previous CI vector. A diabatic hop will be made if d12 and d21
     * are much bigger than d11 and d22. In that case hop returns true,
     * otherwise it returns false.
     */
    if (step) /* only go on if more than one step has been done */
    {
        d11 = inproduct(qm->CIvec1, qm->CIvec1old, qm->CIdim);
        d12 = inproduct(qm->CIvec1, qm->CIvec2old, qm->CIdim);
        d21 = inproduct(qm->CIvec2, qm->CIvec1old, qm->CIdim);
        d22 = inproduct(qm->CIvec2, qm->CIvec2old, qm->CIdim);
    }
    fprintf(stderr, "-------------------\n");
    fprintf(stderr, "d11 = %13.8f\n", d11);
    fprintf(stderr, "d12 = %13.8f\n", d12);
    fprintf(stderr, "d21 = %13.8f\n", d21);
    fprintf(stderr, "d22 = %13.8f\n", d22);
    fprintf(stderr, "-------------------\n");

    if ((fabs(d12) > 0.5) && (fabs(d21) > 0.5))
    {
        swap = 1;
    }

    return(swap);
}

void do_gaussian(int step, char *exe)
{
    char
        buf[STRLEN];

    /* make the call to the gaussian binary through system()
     * The location of the binary will be picked up from the
     * environment using getenv().
     */
    if (step) /* hack to prevent long inputfiles */
    {
        sprintf(buf, "%s < %s > %s",
                exe,
                "input.com",
                "input.log");
    }
    else
    {
        sprintf(buf, "%s < %s > %s",
                exe,
                "input.com",
                "input.log");
    }
    fprintf(stderr, "Calling '%s'\n", buf);
#ifdef GMX_NO_SYSTEM
    printf("Warning-- No calls to system(3) supported on this platform.");
    gmx_fatal(FARGS, "Call to '%s' failed\n", buf);
#else
    if (system(buf) != 0)
    {
        gmx_fatal(FARGS, "Call to '%s' failed\n", buf);
    }
#endif
}

real call_gaussian(t_commrec *cr,  t_forcerec *fr,
                   t_QMrec *qm, t_MMrec *mm, rvec f[], rvec fshift[])
{
    /* normal gaussian jobs */
    static int
        step = 0;
    int
        i, j;
    real
        QMener = 0.0;
    rvec
       *QMgrad, *MMgrad;
    char
       *exe;

    snew(exe, 30);
    sprintf(exe, "%s/%s", qm->gauss_dir, qm->gauss_exe);
    snew(QMgrad, qm->nrQMatoms);
    snew(MMgrad, mm->nrMMatoms);

    write_gaussian_input(step, fr, qm, mm);
    do_gaussian(step, exe);
    QMener = read_gaussian_output(QMgrad, MMgrad, step, qm, mm);
    /* put the QMMM forces in the force array and to the fshift
     */
    for (i = 0; i < qm->nrQMatoms; i++)
    {
        for (j = 0; j < DIM; j++)
        {
            f[i][j]      = HARTREE_BOHR2MD*QMgrad[i][j];
            fshift[i][j] = HARTREE_BOHR2MD*QMgrad[i][j];
        }
    }
    for (i = 0; i < mm->nrMMatoms; i++)
    {
        for (j = 0; j < DIM; j++)
        {
            f[i+qm->nrQMatoms][j]      = HARTREE_BOHR2MD*MMgrad[i][j];
            fshift[i+qm->nrQMatoms][j] = HARTREE_BOHR2MD*MMgrad[i][j];
        }
    }
    QMener = QMener*HARTREE2KJ*AVOGADRO;
    step++;
    free(exe);
    return(QMener);

} /* call_gaussian */

real call_gaussian_SH(t_commrec *cr, t_forcerec *fr, t_QMrec *qm, t_MMrec *mm,
                      rvec f[], rvec fshift[])
{
    /* a gaussian call routine intended for doing diabatic surface
     * "sliding". See the manual for the theoretical background of this
     * TSH method.
     */
    static int
        step = 0;
    int
        state, i, j;
    real
        QMener = 0.0;
    static  gmx_bool
        swapped = FALSE; /* handle for identifying the current PES */
    gmx_bool
        swap = FALSE;    /* the actual swap */
    rvec
       *QMgrad, *MMgrad;
    char
       *buf;
    char
       *exe;

    snew(exe, 30);
    sprintf(exe, "%s/%s", qm->gauss_dir, qm->gauss_exe);
    /* hack to do ground state simulations */
    if (!step)
    {
        snew(buf, 20);
        buf = getenv("STATE");
        if (buf)
        {
            sscanf(buf, "%d", &state);
        }
        else
        {
            state = 2;
        }
        if (state == 1)
        {
            swapped = TRUE;
        }
    }
    /* end of hack */


    /* copy the QMMMrec pointer */
    snew(QMgrad, qm->nrQMatoms);
    snew(MMgrad, mm->nrMMatoms);
    /* at step 0 there should be no SA */
    /*  if(!step)
     * qr->bSA=FALSE;*/
    /* temporray set to step + 1, since there is a chk start */
    write_gaussian_SH_input(step, swapped, fr, qm, mm);

    do_gaussian(step, exe);
    QMener = read_gaussian_SH_output(QMgrad, MMgrad, step, swapped, qm, mm);

    /* check for a surface hop. Only possible if we were already state
     * averaging.
     */
    if (qm->SAstep > 0)
    {
        if (!swapped)
        {
            swap    = (step && hop(step, qm));
            swapped = swap;
        }
        else /* already on the other surface, so check if we go back */
        {
            swap    = (step && hop(step, qm));
            swapped = !swap; /* so swapped shoud be false again */
        }
        if (swap)            /* change surface, so do another call */
        {
            write_gaussian_SH_input(step, swapped, fr, qm, mm);
            do_gaussian(step, exe);
            QMener = read_gaussian_SH_output(QMgrad, MMgrad, step, swapped, qm, mm);
        }
    }
    /* add the QMMM forces to the gmx force array and fshift
     */
    for (i = 0; i < qm->nrQMatoms; i++)
    {
        for (j = 0; j < DIM; j++)
        {
            f[i][j]      = HARTREE_BOHR2MD*QMgrad[i][j];
            fshift[i][j] = HARTREE_BOHR2MD*QMgrad[i][j];
        }
    }
    for (i = 0; i < mm->nrMMatoms; i++)
    {
        for (j = 0; j < DIM; j++)
        {
            f[i+qm->nrQMatoms][j]      = HARTREE_BOHR2MD*MMgrad[i][j];
            fshift[i+qm->nrQMatoms][j] = HARTREE_BOHR2MD*MMgrad[i][j];
        }
    }
    QMener = QMener*HARTREE2KJ*AVOGADRO;
    fprintf(stderr, "step %5d, SA = %5d, swap = %5d\n",
            step, (qm->SAstep > 0), swapped);
    step++;
    free(exe);
    return(QMener);

} /* call_gaussian_SH */

/* end of gaussian sub routines */

#else
int
    gmx_qmmm_gaussian_empty;
#endif
