# Supplementary material for: Bayesian refinement of protein structures and ensembles against SAXS data using molecular dynamics
Source: PLoS Comput Biol. 2017 Oct 18;13(10):e1005800. doi: 10.1371/journal.pcbi.1005800 (PMC5662244; doi:10.1371/journal.pcbi.1005800)
Supplement: S1 Archive — (BZ2) [file pcbi.1005800.s011.tar.bz2 › gromacs_4.62_bayesian_saxs_refi/src/mdlib/libmd.pc.cmakein]

libdir=@LIB_INSTALL_DIR@
includedir=@INCL_INSTALL_DIR@

Name: libmd
Description: Gromacs md lib
URL: http://www.gromacs.org
Version: @PROJECT_VERSION@
Requires: libgmx@GMX_LIBS_SUFFIX@ @PKG_FFT@
Libs.private: -lm @CMAKE_THREAD_LIBS_INIT@
Libs: -L${libdir} -l@MD_PREFIX@md@GMX_LIBS_SUFFIX@ @PKG_FFT_LIBS@
Cflags: -I${includedir} @PKG_CFLAGS@
