# Supplementary material for: Bayesian refinement of protein structures and ensembles against SAXS data using molecular dynamics
Source: PLoS Comput Biol. 2017 Oct 18;13(10):e1005800. doi: 10.1371/journal.pcbi.1005800 (PMC5662244; doi:10.1371/journal.pcbi.1005800)
Supplement: S1 Archive — (BZ2) [file pcbi.1005800.s011.tar.bz2 › gromacs_4.62_bayesian_saxs_refi/src/mdlib/mdebin_bar.h]

/*
 * This file is part of the GROMACS molecular simulation package.
 *
 * Copyright (c) 1991-2000, University of Groningen, The Netherlands.
 * Copyright (c) 2001-2004, The GROMACS development team,
 * check out http://www.gromacs.org for more information.
 * Copyright (c) 2012,2013, by the GROMACS development team, led by
 * David van der Spoel, Berk Hess, Erik Lindahl, and including many
 * others, as listed in the AUTHORS file in the top-level source
 * directory and at http://www.gromacs.org.
 *
 * GROMACS is free software; you can redistribute it and/or
 * modify it under the terms of the GNU Lesser General Public License
 * as published by the Free Software Foundation; either version 2.1
 * of the License, or (at your option) any later version.
 *
 * GROMACS is distributed in the hope that it will be useful,
 * but WITHOUT ANY WARRANTY; without even the implied warranty of
 * MERCHANTABILITY or FITNESS FOR A PARTICULAR PURPOSE.  See the GNU
 * Lesser General Public License for more details.
 *
 * You should have received a copy of the GNU Lesser General Public
 * License along with GROMACS; if not, see
 * http://www.gnu.org/licenses, or write to the Free Software Foundation,
 * Inc., 51 Franklin Street, Fifth Floor, Boston, MA  02110-1301  USA.
 *
 * If you want to redistribute modifications to GROMACS, please
 * consider that scientific software is very special. Version
 * control is crucial - bugs must be traceable. We will be happy to
 * consider code for inclusion in the official distribution, but
 * derived work must not be called official GROMACS. Details are found
 * in the README & COPYING files - if they are missing, get the
 * official version at http://www.gromacs.org.
 *
 * To help us fund GROMACS development, we humbly ask that you cite
 * the research papers on the package. Check out http://www.gromacs.org.
 */

#ifndef _mdebin_bar_h
#define _mdebin_bar_h

#ifdef __cplusplus
extern "C" {
#endif


/* The functions & data structures here describe writing
   energy differences (or their histogram )for use with g_bar */

/* Data for one foreign lambda, or derivative. */
typedef struct
{
    real        *dh;                    /* the raw energy data. */
    float       *dhf;                   /* raw difference data -- in floats, for storage. */
    unsigned int ndh;                   /* number of data points */
    unsigned int ndhmax;                /* the maximum number of points */

    int          nhist;                 /* the number of histograms. There can either be
                                           0 (for no histograms)
                                           1 (for 'foreign lambda' histograms)
                                           2 (for derivative histograms: there's
                                              a 'forward' and 'backward' histogram
                                              containing the minimum and maximum
                                              values, respectively). */
    int            *bin[2];             /* the histogram(s) */
    double          dx;                 /* the histogram spacing in kJ/mol. This is the
                                           same for the two histograms? */
    unsigned int    nbins;              /* the number of bins in the histograms*/
    gmx_large_int_t x0[2];              /* the starting point in units of spacing
                                           of the histogram */
    unsigned int    maxbin[2];          /* highest bin number with data */

    int             type;               /* the block type according to dhbtDH, etc. */
    int             derivative;         /* The derivative direction (as an index in the lambda
                                           vector) if this delta_h contains derivatives */
    double         *lambda;             /* lambda vector (or NULL if not applicable) */
    int             nlambda;            /* length of the lambda vector */
    gmx_bool        written;            /* whether this data has already been written out */

    gmx_large_int_t subblock_meta_l[5]; /* metadata for an mdebin subblock for
                                           I/O: for histogram counts, etc.*/
    double         *subblock_meta_d;    /* metadata subblock for I/O, used for
                                           communicating doubles (i.e. the lambda
                                           vector) */
    int subblock_meta_i[4];             /* metadata subblock for I/O, used for
                                           communicating ints (i.e. derivative indices,
                                           etc.) */
} t_mde_delta_h;

/* the type definition is in mdebin_bar.h */
struct t_mde_delta_h_coll
{
    t_mde_delta_h *dh;                 /* the delta h data */
    int            ndh;                /* the number of delta_h structures */

    int            nlambda;            /* number of bar dU delta_h structures */
    t_mde_delta_h *dh_du;              /* the delta h data (pointer into dh) */

    int            ndhdl;              /* number of bar dU delta_h structures */
    t_mde_delta_h *dh_dhdl;            /* the dhdl data (pointer into dh) */

    t_mde_delta_h *dh_energy;          /* energy output block (pointer into dh) */
    t_mde_delta_h *dh_pv;              /* pV output block (pointer into dh) */
    t_mde_delta_h *dh_expanded;        /* expanded ensemble output block (pointer
                                          into dh) */

    double   start_time;               /* start time of the current dh collection */
    double   delta_time;               /* time difference between samples */
    gmx_bool start_time_set;           /* whether the start time has been set */
    double   start_lambda;             /* starting lambda for continuous motion of state*/
    double   delta_lambda;             /* delta lambda, for continuous motion of state */
    double   temperature;              /* the temperature of the samples*/

    double  *native_lambda_vec;        /* The lambda vector describing the current
                                          lambda state if it is set (NULL otherwise) */
    int      n_lambda_vec;             /* the size of the native lambda vector */
    int     *native_lambda_components; /* the native lambda (and by extension,
                                          foreign lambda) components in terms
                                          of efptFEP, efptMASS, etc. */
    int     lambda_index;              /* the lambda_fep_state */

    double *subblock_d;                /* for writing a metadata mdebin subblock for I/O */
    int    *subblock_i;                /* for writing a metadata mdebin subblock for I/O */

    double *lambda_vec_subblock;       /* native lambda vector data subblock for
                                          I/O */
    int    *lambda_index_subblock;     /* lambda vector index data subblock for I/O */
};


/* initialize a collection of delta h histograms/sets
    dhc = the collection
    ir = the input record */

void mde_delta_h_coll_init(t_mde_delta_h_coll *dhc,
                           const t_inputrec   *ir);

/* add a bunch of samples to the delta_h collection
    dhc = the collection
    dhdl = the hamiltonian derivatives
    U = the array with energies: from enerd->enerpart_lambda.
    time = the current simulation time.
    current_lambda = current lambda values : primarily useful for continuous processes
    fep_state = current fep_state
 */

/* add a bunch of samples - note fep_state is double to allow for better data storage */
void mde_delta_h_coll_add_dh(t_mde_delta_h_coll *dhc,
                             double              fep_state,
                             double              energy,
                             double              pV,
                             double             *dhdl,
                             double             *foreign_dU,
                             double              time);

/* write the data associated with the du blocks collection as a collection
    of mdebin blocks.
    dhc = the collection
    fr = the enxio frame
    nblock = the current number of blocks */
void mde_delta_h_coll_handle_block(t_mde_delta_h_coll *dhc,
                                   t_enxframe *fr, int nblock);


/* reset the collection of delta_h buffers for a new round of
   data gathering */
void mde_delta_h_coll_reset(t_mde_delta_h_coll *dhc);


/* set the energyhistory variables to save state */
void mde_delta_h_coll_update_energyhistory(t_mde_delta_h_coll *dhc,
                                           energyhistory_t    *enerhist);

/* restore the variables from an energyhistory */
void mde_delta_h_coll_restore_energyhistory(t_mde_delta_h_coll *dhc,
                                            energyhistory_t    *enerhist);


#ifdef __cplusplus
}
#endif

#endif  /* _mdebin_bar_h */
