# Supplementary material for: Bayesian refinement of protein structures and ensembles against SAXS data using molecular dynamics
Source: PLoS Comput Biol. 2017 Oct 18;13(10):e1005800. doi: 10.1371/journal.pcbi.1005800 (PMC5662244; doi:10.1371/journal.pcbi.1005800)
Supplement: S1 Archive — (BZ2) [file pcbi.1005800.s011.tar.bz2 › gromacs_4.62_bayesian_saxs_refi/src/mdlib/qm_gamess.c]

/*
 * This file is part of the GROMACS molecular simulation package.
 *
 * Copyright (c) 1991-2000, University of Groningen, The Netherlands.
 * Copyright (c) 2001-2004, The GROMACS development team,
 * check out http://www.gromacs.org for more information.
 * Copyright (c) 2012,2013, by the GROMACS development team, led by
 * David van der Spoel, Berk Hess, Erik Lindahl, and including many
 * others, as listed in the AUTHORS file in the top-level source
 * directory and at http://www.gromacs.org.
 *
 * GROMACS is free software; you can redistribute it and/or
 * modify it under the terms of the GNU Lesser General Public License
 * as published by the Free Software Foundation; either version 2.1
 * of the License, or (at your option) any later version.
 *
 * GROMACS is distributed in the hope that it will be useful,
 * but WITHOUT ANY WARRANTY; without even the implied warranty of
 * MERCHANTABILITY or FITNESS FOR A PARTICULAR PURPOSE.  See the GNU
 * Lesser General Public License for more details.
 *
 * You should have received a copy of the GNU Lesser General Public
 * License along with GROMACS; if not, see
 * http://www.gnu.org/licenses, or write to the Free Software Foundation,
 * Inc., 51 Franklin Street, Fifth Floor, Boston, MA  02110-1301  USA.
 *
 * If you want to redistribute modifications to GROMACS, please
 * consider that scientific software is very special. Version
 * control is crucial - bugs must be traceable. We will be happy to
 * consider code for inclusion in the official distribution, but
 * derived work must not be called official GROMACS. Details are found
 * in the README & COPYING files - if they are missing, get the
 * official version at http://www.gromacs.org.
 *
 * To help us fund GROMACS development, we humbly ask that you cite
 * the research papers on the package. Check out http://www.gromacs.org.
 */
#ifdef HAVE_CONFIG_H
#include <config.h>
#endif

#ifdef GMX_QMMM_GAMESS

#include <math.h>
#include "sysstuff.h"
#include "typedefs.h"
#include "macros.h"
#include "smalloc.h"
#include "assert.h"
#include "physics.h"
#include "macros.h"
#include "vec.h"
#include "force.h"
#include "invblock.h"
#include "confio.h"
#include "names.h"
#include "network.h"
#include "pbc.h"
#include "ns.h"
#include "nrnb.h"
#include "bondf.h"
#include "mshift.h"
#include "txtdump.h"
#include "copyrite.h"
#include "qmmm.h"
#include <stdio.h>
#include <string.h>
#include "gmx_fatal.h"
#include "typedefs.h"
#include <stdlib.h>


/* QMMM sub routines */
/* mopac interface routines */


void
F77_FUNC(inigms, IMIGMS) (void);

void
F77_FUNC(endgms, ENDGMS) (void);

void
F77_FUNC(grads, GRADS) (int *nrqmat, real *qmcrd, int *nrmmat, real *mmchrg,
                        real *mmcrd, real *qmgrad, real *mmgrad, real *energy);


void init_gamess(t_commrec *cr, t_QMrec *qm, t_MMrec *mm)
{
    /* it works hopelessly complicated :-)
     * first a file is written. Then the standard gamess input/output
     * routine is called (no system()!) to set up all fortran arrays.
     * this routine writes a punch file, like in a normal gamess run.
     * via this punch file the other games routines, needed for gradient
     * and energy evaluations are called. This setup works fine for
     * dynamics simulations. 7-6-2002 (London)
     */
    int
        i, j, rank;
    FILE
       *out;
    char
        periodic_system[37][3] = {
        "XX", "H ", "He", "Li", "Be", "B ", "C ", "N ",
        "O ", "F ", "Ne", "Na", "Mg", "Al", "Si", "P ",
        "S ", "Cl", "Ar", "K ", "Ca", "Sc", "Ti", "V ",
        "Cr", "Mn", "Fe", "Co", "Ni", "Cu", "Zn", "Ga",
        "Ge", "As", "Se", "Br", "Kr"
    };

    if (PAR(cr))
    {

        if MASTER(cr){
            out = fopen("FOR009", "w");
            /* of these options I am not completely sure....  the overall
             * preformance on more than 4 cpu's is rather poor at the moment.
             */
            fprintf(out, "memory 48000000\nPARALLEL IOMODE SCREENED\n");
            fprintf(out, "ELEC %d\nMULT %d\nSUPER ON\nNOSYM\nGEOMETRY ANGSTROM\n",
                    qm->nelectrons, qm->multiplicity);
            for (i = 0; i < qm->nrQMatoms; i++)
            {
#ifdef DOUBLE
                fprintf(out, "%10.7lf  %10.7lf  %10.7lf  %5.3lf  %2s\n",
                        i/2.,
                        i/3.,
                        i/4.,
                        qm->atomicnumberQM[i]*1.0,
                        periodic_system[qm->atomicnumberQM[i]]);
#else
                fprintf(out, "%10.7f  %10.7f  %10.7f  %5.3f  %2s\n",
                        i/2.,
                        i/3.,
                        i/4.,
                        qm->atomicnumberQM[i]*1.0,
                        periodic_system[qm->atomicnumberQM[i]]);
#endif
            }
            if (mm->nrMMatoms)
            {
                for (j = i; j < i+2; j++)
                {
#ifdef DOUBLE
                    fprintf(out, "%10.7lf  %10.7lf  %10.7lf  %5.3lf  BQ\n",
                            j/5.,
                            j/6.,
                            j/7.,
                            1.0);
#else
                    fprintf(out, "%10.7f  %10.7f  %10.7f  %5.3f  BQ\n",
                            j/5.,
                            j/6.,
                            j/7.,
                            2.0);
#endif
                }
            }
            if (!qm->bTS)
            {
                fprintf(out, "END\nBASIS %s\nRUNTYPE GRADIENT\nSCFTYPE %s\n",
                        eQMbasis_names[qm->QMbasis],
                        eQMmethod_names[qm->QMmethod]); /* see enum.h */
            }
            else
            {
                fprintf(out, "END\nBASIS %s\nRUNTYPE SADDLE\nSCFTYPE %s\n",
                        eQMbasis_names[qm->QMbasis],
                        eQMmethod_names[qm->QMmethod]); /* see enum.h */
            }
            fclose(out);
        }
        gmx_barrier(cr);
        F77_FUNC(inigms, IMIGMS) ();
    }
    else /* normal serial run */

    {
        out = fopen("FOR009", "w");
        /* of these options I am not completely sure....  the overall
         * preformance on more than 4 cpu's is rather poor at the moment.
         */
        fprintf(out, "ELEC %d\nMULT %d\nSUPER ON\nNOSYM\nGEOMETRY ANGSTROM\n",
                qm->nelectrons, qm->multiplicity);
        for (i = 0; i < qm->nrQMatoms; i++)
        {
#ifdef DOUBLE
            fprintf(out, "%10.7lf  %10.7lf  %10.7lf  %5.3lf  %2s\n",
                    i/2.,
                    i/3.,
                    i/4.,
                    qm->atomicnumberQM[i]*1.0,
                    periodic_system[qm->atomicnumberQM[i]]);
#else
            fprintf(out, "%10.7f  %10.7f  %10.7f  %5.3f  %2s\n",
                    i/2.,
                    i/3.,
                    i/4.,
                    qm->atomicnumberQM[i]*1.0,
                    periodic_system[qm->atomicnumberQM[i]]);
#endif
        }
        if (mm->nrMMatoms)
        {
            for (j = i; j < i+2; j++)
            {
#ifdef DOUBLE
                fprintf(out, "%10.7lf  %10.7lf  %10.7lf  %5.3lf  BQ\n",
                        j/5.,
                        j/6.,
                        j/7.,
                        1.0);
#else
                fprintf(out, "%10.7f  %10.7f  %10.7f  %5.3f  BQ\n",
                        j/5.,
                        j/6.,
                        j/7.,
                        2.0);
#endif
            }
        }
        if (!qm->bTS)
        {
            fprintf(out, "END\nBASIS %s\nRUNTYPE GRADIENT\nSCFTYPE %s\n",
                    eQMbasis_names[qm->QMbasis],
                    eQMmethod_names[qm->QMmethod]); /* see enum.h */
        }
        else
        {
            fprintf(out, "END\nBASIS %s\nRUNTYPE SADDLE\nSCFTYPE %s\n",
                    eQMbasis_names[qm->QMbasis],
                    eQMmethod_names[qm->QMmethod]); /* see enum.h */
        }
        F77_FUNC(inigms, IMIGMS) ();
    }
}

real call_gamess(t_commrec *cr, t_forcerec *fr, t_QMrec *qm, t_MMrec *mm,
                 rvec f[], rvec fshift[])
{
    /* do the actual QMMM calculation using GAMESS-UK. In this
     * implementation (3-2001) a system call is made to the GAMESS-UK
     * binary. Now we are working to get the electron integral, SCF, and
     * gradient routines linked directly
     */
    int
        i, j, rank;
    real
        QMener = 0.0, *qmgrad, *mmgrad, *mmcrd, *qmcrd, energy;
    t_QMMMrec
       *qr;

    /* copy the QMMMrec pointer */
    qr = fr->qr;
    snew(qmcrd, 3*(qm->nrQMatoms));
    snew(mmcrd, 3*(mm->nrMMatoms));
    snew(qmgrad, 3*(qm->nrQMatoms));
    snew(mmgrad, 3*(mm->nrMMatoms));

    /* copy the data from qr into the arrays that are going to be used
     * in the fortran routines of gamess
     */
    for (i = 0; i < qm->nrQMatoms; i++)
    {
        for (j = 0; j < DIM; j++)
        {
            qmcrd[DIM*i+j] = 1/BOHR2NM*qm->xQM[i][j];
        }
    }
    for (i = 0; i < mm->nrMMatoms; i++)
    {
        for (j = 0; j < DIM; j++)
        {
            mmcrd[DIM*i+j] = 1/BOHR2NM*mm->xMM[i][j];
        }
    }
    for (i = 0; i < 3*qm->nrQMatoms; i += 3)
    {
        fprintf(stderr, "%8.5f, %8.5f, %8.5f\n",
                qmcrd[i],
                qmcrd[i+1],
                qmcrd[i+2]);
    }

    F77_FUNC(grads, GRADS) (&qm->nrQMatoms, qmcrd, &mm->nrMMatoms, mm->MMcharges,
                            mmcrd, qmgrad, mmgrad, &energy);

    for (i = 0; i < qm->nrQMatoms; i++)
    {
        for (j = 0; j < DIM; j++)
        {
            f[i][j]      = HARTREE_BOHR2MD*qmgrad[3*i+j];
            fshift[i][j] = HARTREE_BOHR2MD*qmgrad[3*i+j];
        }
    }
    for (i = 0; i < mm->nrMMatoms; i++)
    {
        for (j = 0; j < DIM; j++)
        {
            f[i][j]      = HARTREE_BOHR2MD*mmgrad[3*i+j];
            fshift[i][j] = HARTREE_BOHR2MD*mmgrad[3*i+j];
        }
    }
    /* convert a.u to kJ/mol */
    QMener = energy*HARTREE2KJ*AVOGADRO;
    return(QMener);
}

#else
int
    gmx_qmmm_gamess_empty;
#endif
