# Supplementary material for: Bayesian refinement of protein structures and ensembles against SAXS data using molecular dynamics
Source: PLoS Comput Biol. 2017 Oct 18;13(10):e1005800. doi: 10.1371/journal.pcbi.1005800 (PMC5662244; doi:10.1371/journal.pcbi.1005800)
Supplement: S1 Archive — (BZ2) [file pcbi.1005800.s011.tar.bz2 › gromacs_4.62_bayesian_saxs_refi/src/mdlib/stat.c]

/*
 * This file is part of the GROMACS molecular simulation package.
 *
 * Copyright (c) 1991-2000, University of Groningen, The Netherlands.
 * Copyright (c) 2001-2004, The GROMACS development team,
 * check out http://www.gromacs.org for more information.
 * Copyright (c) 2012,2013, by the GROMACS development team, led by
 * David van der Spoel, Berk Hess, Erik Lindahl, and including many
 * others, as listed in the AUTHORS file in the top-level source
 * directory and at http://www.gromacs.org.
 *
 * GROMACS is free software; you can redistribute it and/or
 * modify it under the terms of the GNU Lesser General Public License
 * as published by the Free Software Foundation; either version 2.1
 * of the License, or (at your option) any later version.
 *
 * GROMACS is distributed in the hope that it will be useful,
 * but WITHOUT ANY WARRANTY; without even the implied warranty of
 * MERCHANTABILITY or FITNESS FOR A PARTICULAR PURPOSE.  See the GNU
 * Lesser General Public License for more details.
 *
 * You should have received a copy of the GNU Lesser General Public
 * License along with GROMACS; if not, see
 * http://www.gnu.org/licenses, or write to the Free Software Foundation,
 * Inc., 51 Franklin Street, Fifth Floor, Boston, MA  02110-1301  USA.
 *
 * If you want to redistribute modifications to GROMACS, please
 * consider that scientific software is very special. Version
 * control is crucial - bugs must be traceable. We will be happy to
 * consider code for inclusion in the official distribution, but
 * derived work must not be called official GROMACS. Details are found
 * in the README & COPYING files - if they are missing, get the
 * official version at http://www.gromacs.org.
 *
 * To help us fund GROMACS development, we humbly ask that you cite
 * the research papers on the package. Check out http://www.gromacs.org.
 */
#ifdef HAVE_CONFIG_H
#include <config.h>
#endif

#include <string.h>
#include <stdio.h>
#include "typedefs.h"
#include "sysstuff.h"
#include "gmx_fatal.h"
#include "network.h"
#include "txtdump.h"
#include "names.h"
#include "physics.h"
#include "vec.h"
#include "maths.h"
#include "mvdata.h"
#include "main.h"
#include "force.h"
#include "vcm.h"
#include "smalloc.h"
#include "futil.h"
#include "network.h"
#include "rbin.h"
#include "tgroup.h"
#include "xtcio.h"
#include "gmxfio.h"
#include "trnio.h"
#include "statutil.h"
#include "domdec.h"
#include "partdec.h"
#include "constr.h"
#include "checkpoint.h"
#include "xvgr.h"
#include "md_support.h"
#include "mdrun.h"
#include "sim_util.h"

typedef struct gmx_global_stat
{
    t_bin *rb;
    int   *itc0;
    int   *itc1;
} t_gmx_global_stat;

gmx_global_stat_t global_stat_init(t_inputrec *ir)
{
    gmx_global_stat_t gs;

    snew(gs, 1);

    gs->rb = mk_bin();
    snew(gs->itc0, ir->opts.ngtc);
    snew(gs->itc1, ir->opts.ngtc);

    return gs;
}

void global_stat_destroy(gmx_global_stat_t gs)
{
    destroy_bin(gs->rb);
    sfree(gs->itc0);
    sfree(gs->itc1);
    sfree(gs);
}

static int filter_enerdterm(real *afrom, gmx_bool bToBuffer, real *ato,
                            gmx_bool bTemp, gmx_bool bPres, gmx_bool bEner)
{
    int i, to, from;

    from = 0;
    to   = 0;
    for (i = 0; i < F_NRE; i++)
    {
        if (bToBuffer)
        {
            from = i;
        }
        else
        {
            to = i;
        }
        switch (i)
        {
            case F_EKIN:
            case F_TEMP:
            case F_DKDL:
                if (bTemp)
                {
                    ato[to++] = afrom[from++];
                }
                break;
            case F_PRES:
            case F_PDISPCORR:
                if (bPres)
                {
                    ato[to++] = afrom[from++];
                }
                break;
            default:
                if (bEner)
                {
                    ato[to++] = afrom[from++];
                }
                break;
        }
    }

    return to;
}

void global_stat(FILE *fplog, gmx_global_stat_t gs,
                 t_commrec *cr, gmx_enerdata_t *enerd,
                 tensor fvir, tensor svir, rvec mu_tot,
                 t_inputrec *inputrec,
                 gmx_ekindata_t *ekind, gmx_constr_t constr,
                 t_vcm *vcm,
                 int nsig, real *sig,
                 gmx_mtop_t *top_global, t_state *state_local,
                 gmx_bool bSumEkinhOld, int flags)
/* instead of current system, gmx_booleans for summing virial, kinetic energy, and other terms */
{
    t_bin     *rb;
    int       *itc0, *itc1;
    int        ie    = 0, ifv = 0, isv = 0, irmsd = 0, imu = 0;
    int        idedl = 0, idvdll = 0, idvdlnl = 0, iepl = 0, icm = 0, imass = 0, ica = 0, inb = 0;
    int        isig  = -1;
    int        icj   = -1, ici = -1, icx = -1;
    int        inn[egNR];
    real       copyenerd[F_NRE];
    int        nener, j;
    real      *rmsd_data = NULL;
    double     nb;
    gmx_bool   bVV, bTemp, bEner, bPres, bConstrVir, bEkinAveVel, bFirstIterate, bReadEkin;

    bVV           = EI_VV(inputrec->eI);
    bTemp         = flags & CGLO_TEMPERATURE;
    bEner         = flags & CGLO_ENERGY;
    bPres         = (flags & CGLO_PRESSURE);
    bConstrVir    = (flags & CGLO_CONSTRAINT);
    bFirstIterate = (flags & CGLO_FIRSTITERATE);
    bEkinAveVel   = (inputrec->eI == eiVV || (inputrec->eI == eiVVAK && bPres));
    bReadEkin     = (flags & CGLO_READEKIN);

    rb   = gs->rb;
    itc0 = gs->itc0;
    itc1 = gs->itc1;


    reset_bin(rb);
    /* This routine copies all the data to be summed to one big buffer
     * using the t_bin struct.
     */

    /* First, we neeed to identify which enerd->term should be
       communicated.  Temperature and pressure terms should only be
       communicated and summed when they need to be, to avoid repeating
       the sums and overcounting. */

    nener = filter_enerdterm(enerd->term, TRUE, copyenerd, bTemp, bPres, bEner);

    /* First, the data that needs to be communicated with velocity verlet every time
       This is just the constraint virial.*/
    if (bConstrVir)
    {
        isv = add_binr(rb, DIM*DIM, svir[0]);
        where();
    }

/* We need the force virial and the kinetic energy for the first time through with velocity verlet */
    if (bTemp || !bVV)
    {
        if (ekind)
        {
            for (j = 0; (j < inputrec->opts.ngtc); j++)
            {
                if (bSumEkinhOld)
                {
                    itc0[j] = add_binr(rb, DIM*DIM, ekind->tcstat[j].ekinh_old[0]);
                }
                if (bEkinAveVel && !bReadEkin)
                {
                    itc1[j] = add_binr(rb, DIM*DIM, ekind->tcstat[j].ekinf[0]);
                }
                else if (!bReadEkin)
                {
                    itc1[j] = add_binr(rb, DIM*DIM, ekind->tcstat[j].ekinh[0]);
                }
            }
            /* these probably need to be put into one of these categories */
            where();
            idedl = add_binr(rb, 1, &(ekind->dekindl));
            where();
            ica   = add_binr(rb, 1, &(ekind->cosacc.mvcos));
            where();
        }
    }
    where();

    if ((bPres || !bVV) && bFirstIterate)
    {
        ifv = add_binr(rb, DIM*DIM, fvir[0]);
    }


    if (bEner)
    {
        where();
        if (bFirstIterate)
        {
            ie  = add_binr(rb, nener, copyenerd);
        }
        where();
        if (constr)
        {
            rmsd_data = constr_rmsd_data(constr);
            if (rmsd_data)
            {
                irmsd = add_binr(rb, inputrec->eI == eiSD2 ? 3 : 2, rmsd_data);
            }
        }
        if (!NEED_MUTOT(*inputrec))
        {
            imu = add_binr(rb, DIM, mu_tot);
            where();
        }

        if (bFirstIterate)
        {
            for (j = 0; (j < egNR); j++)
            {
                inn[j] = add_binr(rb, enerd->grpp.nener, enerd->grpp.ener[j]);
            }
            where();
            if (inputrec->efep != efepNO)
            {
                idvdll  = add_bind(rb, efptNR, enerd->dvdl_lin);
                idvdlnl = add_bind(rb, efptNR, enerd->dvdl_nonlin);
                if (enerd->n_lambda > 0)
                {
                    iepl = add_bind(rb, enerd->n_lambda, enerd->enerpart_lambda);
                }
            }
        }
    }

    if (vcm)
    {
        icm   = add_binr(rb, DIM*vcm->nr, vcm->group_p[0]);
        where();
        imass = add_binr(rb, vcm->nr, vcm->group_mass);
        where();
        if (vcm->mode == ecmANGULAR)
        {
            icj   = add_binr(rb, DIM*vcm->nr, vcm->group_j[0]);
            where();
            icx   = add_binr(rb, DIM*vcm->nr, vcm->group_x[0]);
            where();
            ici   = add_binr(rb, DIM*DIM*vcm->nr, vcm->group_i[0][0]);
            where();
        }
    }

    if (DOMAINDECOMP(cr))
    {
        nb  = cr->dd->nbonded_local;
        inb = add_bind(rb, 1, &nb);
    }
    where();
    if (nsig > 0)
    {
        isig = add_binr(rb, nsig, sig);
    }

    /* Global sum it all */
    if (debug)
    {
        fprintf(debug, "Summing %d energies\n", rb->maxreal);
    }
    sum_bin(rb, cr);
    where();

    /* Extract all the data locally */

    if (bConstrVir)
    {
        extract_binr(rb, isv, DIM*DIM, svir[0]);
    }

    /* We need the force virial and the kinetic energy for the first time through with velocity verlet */
    if (bTemp || !bVV)
    {
        if (ekind)
        {
            for (j = 0; (j < inputrec->opts.ngtc); j++)
            {
                if (bSumEkinhOld)
                {
                    extract_binr(rb, itc0[j], DIM*DIM, ekind->tcstat[j].ekinh_old[0]);
                }
                if (bEkinAveVel && !bReadEkin)
                {
                    extract_binr(rb, itc1[j], DIM*DIM, ekind->tcstat[j].ekinf[0]);
                }
                else if (!bReadEkin)
                {
                    extract_binr(rb, itc1[j], DIM*DIM, ekind->tcstat[j].ekinh[0]);
                }
            }
            extract_binr(rb, idedl, 1, &(ekind->dekindl));
            extract_binr(rb, ica, 1, &(ekind->cosacc.mvcos));
            where();
        }
    }
    if ((bPres || !bVV) && bFirstIterate)
    {
        extract_binr(rb, ifv, DIM*DIM, fvir[0]);
    }

    if (bEner)
    {
        if (bFirstIterate)
        {
            extract_binr(rb, ie, nener, copyenerd);
            if (rmsd_data)
            {
                extract_binr(rb, irmsd, inputrec->eI == eiSD2 ? 3 : 2, rmsd_data);
            }
            if (!NEED_MUTOT(*inputrec))
            {
                extract_binr(rb, imu, DIM, mu_tot);
            }

            for (j = 0; (j < egNR); j++)
            {
                extract_binr(rb, inn[j], enerd->grpp.nener, enerd->grpp.ener[j]);
            }
            if (inputrec->efep != efepNO)
            {
                extract_bind(rb, idvdll, efptNR, enerd->dvdl_lin);
                extract_bind(rb, idvdlnl, efptNR, enerd->dvdl_nonlin);
                if (enerd->n_lambda > 0)
                {
                    extract_bind(rb, iepl, enerd->n_lambda, enerd->enerpart_lambda);
                }
            }
            if (DOMAINDECOMP(cr))
            {
                extract_bind(rb, inb, 1, &nb);
                if ((int)(nb + 0.5) != cr->dd->nbonded_global)
                {
                    dd_print_missing_interactions(fplog, cr, (int)(nb + 0.5), top_global, state_local);
                }
            }
            where();

            filter_enerdterm(copyenerd, FALSE, enerd->term, bTemp, bPres, bEner);
        }
    }

    if (vcm)
    {
        extract_binr(rb, icm, DIM*vcm->nr, vcm->group_p[0]);
        where();
        extract_binr(rb, imass, vcm->nr, vcm->group_mass);
        where();
        if (vcm->mode == ecmANGULAR)
        {
            extract_binr(rb, icj, DIM*vcm->nr, vcm->group_j[0]);
            where();
            extract_binr(rb, icx, DIM*vcm->nr, vcm->group_x[0]);
            where();
            extract_binr(rb, ici, DIM*DIM*vcm->nr, vcm->group_i[0][0]);
            where();
        }
    }

    if (nsig > 0)
    {
        extract_binr(rb, isig, nsig, sig);
    }
    where();
}

int do_per_step(gmx_large_int_t step, gmx_large_int_t nstep)
{
    if (nstep != 0)
    {
        return ((step % nstep) == 0);
    }
    else
    {
        return 0;
    }
}

static void moveit(t_commrec *cr,
                   int left, int right, const char *s, rvec xx[])
{
    if (!xx)
    {
        return;
    }

    move_rvecs(cr, FALSE, FALSE, left, right,
               xx, NULL, (cr->nnodes-cr->npmenodes)-1, NULL);
}

gmx_mdoutf_t *init_mdoutf(int nfile, const t_filenm fnm[], int mdrun_flags,
                          const t_commrec *cr, const t_inputrec *ir,
                          const output_env_t oenv)
{
    gmx_mdoutf_t *of;
    char          filemode[3];
    gmx_bool      bAppendFiles;

    snew(of, 1);

    of->fp_trn   = NULL;
    of->fp_ene   = NULL;
    of->fp_xtc   = NULL;
    of->fp_dhdl  = NULL;
    of->fp_field = NULL;

    of->eIntegrator     = ir->eI;
    of->bExpanded       = ir->bExpanded;
    of->elamstats       = ir->expandedvals->elamstats;
    of->simulation_part = ir->simulation_part;

    if (MASTER(cr))
    {
        bAppendFiles = (mdrun_flags & MD_APPENDFILES);

        of->bKeepAndNumCPT = (mdrun_flags & MD_KEEPANDNUMCPT);

        sprintf(filemode, bAppendFiles ? "a+" : "w+");

        if ((EI_DYNAMICS(ir->eI) || EI_ENERGY_MINIMIZATION(ir->eI))
#ifndef GMX_FAHCORE
            &&
            !(EI_DYNAMICS(ir->eI) &&
              ir->nstxout == 0 &&
              ir->nstvout == 0 &&
              ir->nstfout == 0)
#endif
            )
        {
            of->fp_trn = open_trn(ftp2fn(efTRN, nfile, fnm), filemode);
        }
        if (EI_DYNAMICS(ir->eI) &&
            ir->nstxtcout > 0)
        {
            of->fp_xtc   = open_xtc(ftp2fn(efXTC, nfile, fnm), filemode);
            of->xtc_prec = ir->xtcprec;
        }
        if (EI_DYNAMICS(ir->eI) || EI_ENERGY_MINIMIZATION(ir->eI))
        {
            of->fp_ene = open_enx(ftp2fn(efEDR, nfile, fnm), filemode);
        }
        of->fn_cpt = opt2fn("-cpo", nfile, fnm);

        if ((ir->efep != efepNO || ir->bSimTemp) && ir->fepvals->nstdhdl > 0 &&
            (ir->fepvals->separate_dhdl_file == esepdhdlfileYES ) &&
            EI_DYNAMICS(ir->eI))
        {
            if (bAppendFiles)
            {
                of->fp_dhdl = gmx_fio_fopen(opt2fn("-dhdl", nfile, fnm), filemode);
            }
            else
            {
                of->fp_dhdl = open_dhdl(opt2fn("-dhdl", nfile, fnm), ir, oenv);
            }
        }

        if (opt2bSet("-field", nfile, fnm) &&
            (ir->ex[XX].n || ir->ex[YY].n || ir->ex[ZZ].n))
        {
            if (bAppendFiles)
            {
                of->fp_dhdl = gmx_fio_fopen(opt2fn("-field", nfile, fnm),
                                            filemode);
            }
            else
            {
                of->fp_field = xvgropen(opt2fn("-field", nfile, fnm),
                                        "Applied electric field", "Time (ps)",
                                        "E (V/nm)", oenv);
            }
        }
    }

    return of;
}

void done_mdoutf(gmx_mdoutf_t *of)
{
    if (of->fp_ene != NULL)
    {
        close_enx(of->fp_ene);
    }
    if (of->fp_xtc)
    {
        close_xtc(of->fp_xtc);
    }
    if (of->fp_trn)
    {
        close_trn(of->fp_trn);
    }
    if (of->fp_dhdl != NULL)
    {
        gmx_fio_fclose(of->fp_dhdl);
    }
    if (of->fp_field != NULL)
    {
        gmx_fio_fclose(of->fp_field);
    }

    sfree(of);
}

void write_traj(FILE *fplog, t_commrec *cr,
                gmx_mdoutf_t *of,
                int mdof_flags,
                gmx_mtop_t *top_global,
                gmx_large_int_t step, double t,
                t_state *state_local, t_state *state_global,
                rvec *f_local, rvec *f_global,
                int *n_xtc, rvec **x_xtc)
{
    int           i, j;
    gmx_groups_t *groups;
    rvec         *xxtc;
    rvec         *local_v;
    rvec         *global_v;

#define MX(xvf) moveit(cr, GMX_LEFT, GMX_RIGHT,#xvf, xvf)

    /* MRS -- defining these variables is to manage the difference
     * between half step and full step velocities, but there must be a better way . . . */

    local_v  = state_local->v;
    global_v = state_global->v;

    if (DOMAINDECOMP(cr))
    {
        if (mdof_flags & MDOF_CPT)
        {
            dd_collect_state(cr->dd, state_local, state_global);
        }
        else
        {
            if (mdof_flags & (MDOF_X | MDOF_XTC))
            {
                dd_collect_vec(cr->dd, state_local, state_local->x,
                               state_global->x);
            }
            if (mdof_flags & MDOF_V)
            {
                dd_collect_vec(cr->dd, state_local, local_v,
                               global_v);
            }
        }
        if (mdof_flags & MDOF_F)
        {
            dd_collect_vec(cr->dd, state_local, f_local, f_global);
        }
    }
    else
    {
        if (mdof_flags & MDOF_CPT)
        {
            /* All pointers in state_local are equal to state_global,
             * but we need to copy the non-pointer entries.
             */
            state_global->lambda = state_local->lambda;
            state_global->veta   = state_local->veta;
            state_global->vol0   = state_local->vol0;
            copy_mat(state_local->box, state_global->box);
            copy_mat(state_local->boxv, state_global->boxv);
            copy_mat(state_local->svir_prev, state_global->svir_prev);
            copy_mat(state_local->fvir_prev, state_global->fvir_prev);
            copy_mat(state_local->pres_prev, state_global->pres_prev);
        }
        if (cr->nnodes > 1)
        {
            /* Particle decomposition, collect the data on the master node */
            if (mdof_flags & MDOF_CPT)
            {
                if (state_local->flags & (1<<estX))
                {
                    MX(state_global->x);
                }
                if (state_local->flags & (1<<estV))
                {
                    MX(state_global->v);
                }
                if (state_local->flags & (1<<estSDX))
                {
                    MX(state_global->sd_X);
                }
                if (state_global->nrngi > 1)
                {
                    if (state_local->flags & (1<<estLD_RNG))
                    {
#ifdef GMX_MPI
                        MPI_Gather(state_local->ld_rng,
                                   state_local->nrng*sizeof(state_local->ld_rng[0]), MPI_BYTE,
                                   state_global->ld_rng,
                                   state_local->nrng*sizeof(state_local->ld_rng[0]), MPI_BYTE,
                                   MASTERRANK(cr), cr->mpi_comm_mygroup);
#endif
                    }
                    if (state_local->flags & (1<<estLD_RNGI))
                    {
#ifdef GMX_MPI
                        MPI_Gather(state_local->ld_rngi,
                                   sizeof(state_local->ld_rngi[0]), MPI_BYTE,
                                   state_global->ld_rngi,
                                   sizeof(state_local->ld_rngi[0]), MPI_BYTE,
                                   MASTERRANK(cr), cr->mpi_comm_mygroup);
#endif
                    }
                }
            }
            else
            {
                if (mdof_flags & (MDOF_X | MDOF_XTC))
                {
                    MX(state_global->x);
                }
                if (mdof_flags & MDOF_V)
                {
                    MX(global_v);
                }
            }
            if (mdof_flags & MDOF_F)
            {
                MX(f_global);
            }
        }
    }

    if (MASTER(cr))
    {
        if (mdof_flags & MDOF_CPT)
        {
            write_checkpoint(of->fn_cpt, of->bKeepAndNumCPT,
                             fplog, cr, of->eIntegrator, of->simulation_part,
                             of->bExpanded, of->elamstats, step, t, state_global);
        }

        if (mdof_flags & (MDOF_X | MDOF_V | MDOF_F))
        {
            fwrite_trn(of->fp_trn, step, t, state_local->lambda[efptFEP],
                       state_local->box, top_global->natoms,
                       (mdof_flags & MDOF_X) ? state_global->x : NULL,
                       (mdof_flags & MDOF_V) ? global_v : NULL,
                       (mdof_flags & MDOF_F) ? f_global : NULL);
            if (gmx_fio_flush(of->fp_trn) != 0)
            {
                gmx_file("Cannot write trajectory; maybe you are out of disk space?");
            }
            gmx_fio_check_file_position(of->fp_trn);
        }
        if (mdof_flags & MDOF_XTC)
        {
            groups = &top_global->groups;
            if (*n_xtc == -1)
            {
                *n_xtc = 0;
                for (i = 0; (i < top_global->natoms); i++)
                {
                    if (ggrpnr(groups, egcXTC, i) == 0)
                    {
                        (*n_xtc)++;
                    }
                }
                if (*n_xtc != top_global->natoms)
                {
                    snew(*x_xtc, *n_xtc);
                }
            }
            if (*n_xtc == top_global->natoms)
            {
                xxtc = state_global->x;
            }
            else
            {
                xxtc = *x_xtc;
                j    = 0;
                for (i = 0; (i < top_global->natoms); i++)
                {
                    if (ggrpnr(groups, egcXTC, i) == 0)
                    {
                        copy_rvec(state_global->x[i], xxtc[j++]);
                    }
                }
            }
            if (write_xtc(of->fp_xtc, *n_xtc, step, t,
                          state_local->box, xxtc, of->xtc_prec) == 0)
            {
                gmx_fatal(FARGS, "XTC error - maybe you are out of disk space?");
            }
            gmx_fio_check_file_position(of->fp_xtc);
        }
    }
}
