# Supplementary material for: Bayesian refinement of protein structures and ensembles against SAXS data using molecular dynamics
Source: PLoS Comput Biol. 2017 Oct 18;13(10):e1005800. doi: 10.1371/journal.pcbi.1005800 (PMC5662244; doi:10.1371/journal.pcbi.1005800)
Supplement: S1 Archive — (BZ2) [file pcbi.1005800.s011.tar.bz2 › gromacs_4.62_bayesian_saxs_refi/src/contrib/test.c]

/*
 * This file is part of the GROMACS molecular simulation package.
 *
 * Copyright (c) 1991-2000, University of Groningen, The Netherlands.
 * Copyright (c) 2001-2006, The GROMACS development team,
 * check out http://www.gromacs.org for more information.
 * Copyright (c) 2012,2013, by the GROMACS development team, led by
 * David van der Spoel, Berk Hess, Erik Lindahl, and including many
 * others, as listed in the AUTHORS file in the top-level source
 * directory and at http://www.gromacs.org.
 *
 * GROMACS is free software; you can redistribute it and/or
 * modify it under the terms of the GNU Lesser General Public License
 * as published by the Free Software Foundation; either version 2.1
 * of the License, or (at your option) any later version.
 *
 * GROMACS is distributed in the hope that it will be useful,
 * but WITHOUT ANY WARRANTY; without even the implied warranty of
 * MERCHANTABILITY or FITNESS FOR A PARTICULAR PURPOSE.  See the GNU
 * Lesser General Public License for more details.
 *
 * You should have received a copy of the GNU Lesser General Public
 * License along with GROMACS; if not, see
 * http://www.gnu.org/licenses, or write to the Free Software Foundation,
 * Inc., 51 Franklin Street, Fifth Floor, Boston, MA  02110-1301  USA.
 *
 * If you want to redistribute modifications to GROMACS, please
 * consider that scientific software is very special. Version
 * control is crucial - bugs must be traceable. We will be happy to
 * consider code for inclusion in the official distribution, but
 * derived work must not be called official GROMACS. Details are found
 * in the README & COPYING files - if they are missing, get the
 * official version at http://www.gromacs.org.
 *
 * To help us fund GROMACS development, we humbly ask that you cite
 * the research papers on the package. Check out http://www.gromacs.org.
 */
#ifdef HAVE_CONFIG_H
#include <config.h>
#endif

#include <stdio.h>
#include <math.h>
#include "typedefs.h"
#include "statutil.h"
#include "copyrite.h"
#include "gmx_fatal.h"
#include "xvgr.h"
#include "pdbio.h"
#include "macros.h"
#include "smalloc.h"
#include "vec.h"
#include "pbc.h"
#include "physics.h"
#include "names.h"
#include "txtdump.h"
#include "trnio.h"
#include "symtab.h"
#include "confio.h"

real pot(real x,real qq,real c6,real c12)
{
  return c12*pow(x,-12)-c6*pow(x,-6)+qq*ONE_4PI_EPS0/x;
}

real dpot(real x,real qq,real c6,real c12)
{
  return -(12*c12*pow(x,-13)-6*c6*pow(x,-7)+qq*ONE_4PI_EPS0/sqr(x));
}

int main(int argc,char *argv[])
{
  static char *desc[] = {
    "Plot the potential"
  };
  static real c6=1.0e-3,c12=1.0e-6,qi=1,qj=2,sig=0.3,eps=1,sigfac=0.7;
  t_pargs pa[] = {
    { "-c6",   FALSE,  etREAL,  {&c6},  "c6"   },
    { "-c12",  FALSE,  etREAL,  {&c12}, "c12"  },
    { "-sig",  FALSE,  etREAL,  {&sig}, "sig"  },
    { "-eps",  FALSE,  etREAL,  {&eps}, "eps"  },
    { "-qi",   FALSE,  etREAL,  {&qi},  "qi"   },
    { "-qj",   FALSE,  etREAL,  {&qj},  "qj"   },
    { "-sigfac", FALSE, etREAL, {&sigfac}, "Factor in front of sigma for starting the plot" }
  };
  t_filenm fnm[] = {
    { efXVG, "-o", "potje", ffWRITE }
  };
#define NFILE asize(fnm)

  FILE      *fp;
  int       i;
  real      qq,x,oldx,minimum,mval,dp[2],pp[2];
  int       cur=0;
#define next (1-cur)
  
  /* CopyRight(stdout,argv[0]);*/
  parse_common_args(&argc,argv,PCA_CAN_VIEW,
		    NFILE,fnm,asize(pa),pa,asize(desc),
		    desc,0,NULL);

  if (opt2parg_bSet("-sig",asize(pa),pa) ||
      opt2parg_bSet("-eps",asize(pa),pa)) {
    c6  = 4*eps*pow(sig,6);
    c12 = 4*eps*pow(sig,12);
  }
  else if ((c6 != 0) && (c12 != 0)) {
    sig = pow(c12/c6,1.0/6.0);
    eps = c6*c6/(4*c12);
  }
  else {
    sig = eps = 0;
  }
  printf("c6    = %12.5e, c12     = %12.5e\n",c6,c12);
  printf("sigma = %12.5f, epsilon = %12.5f\n",sig,eps);
  qq = qi*qj;
      
  fp = xvgropen(ftp2fn(efXVG,NFILE,fnm),"Potential","r (nm)","E (kJ/mol)");
  if (sig == 0)
    sig=0.25;
  minimum = -1;
  mval    = 0;
  oldx    = 0;
  for(i=0; (i<100); i++) {
    x    = sigfac*sig+sig*i*0.02;
    dp[next] = dpot(x,qq,c6,c12);
    fprintf(fp,"%10g  %10g  %10g\n",x,pot(x,qq,c6,c12),
	    dp[next]);
    if ((i > 0) && (dp[cur]*dp[next] < 0)) {
      minimum = oldx + dp[cur]*(x-oldx)/(dp[cur]-dp[next]);
      mval    = pot(minimum,qq,c6,c12);
      /*fprintf(stdout,"dp[cur] = %g, dp[next] = %g  oldx = %g, dx = %g\n",
	dp[cur],dp[next],oldx,x-oldx);*/
      printf("Minimum at r = %g (nm). Value = %g (kJ/mol)\n",
	      minimum,mval);
    }
    cur = next;
    oldx = x;
      
  }
  ffclose(fp);
  
  do_view(ftp2fn(efXVG,NFILE,fnm),NULL);

  thanx(stderr);  
	       
  return 0;
}
