# Supplementary material for: Bayesian refinement of protein structures and ensembles against SAXS data using molecular dynamics
Source: PLoS Comput Biol. 2017 Oct 18;13(10):e1005800. doi: 10.1371/journal.pcbi.1005800 (PMC5662244; doi:10.1371/journal.pcbi.1005800)
Supplement: S1 Archive — (BZ2) [file pcbi.1005800.s011.tar.bz2 › gromacs_4.62_bayesian_saxs_refi/src/contrib/mdrun_openmm.c]

/*
 * This file is part of the GROMACS molecular simulation package.
 *
 * Copyright (c) 1991-2000, University of Groningen, The Netherlands.
 * Copyright (c) 2001-2004, The GROMACS development team,
 * check out http://www.gromacs.org for more information.
 * Copyright (c) 2012,2013, by the GROMACS development team, led by
 * David van der Spoel, Berk Hess, Erik Lindahl, and including many
 * others, as listed in the AUTHORS file in the top-level source
 * directory and at http://www.gromacs.org.
 *
 * GROMACS is free software; you can redistribute it and/or
 * modify it under the terms of the GNU Lesser General Public License
 * as published by the Free Software Foundation; either version 2.1
 * of the License, or (at your option) any later version.
 *
 * GROMACS is distributed in the hope that it will be useful,
 * but WITHOUT ANY WARRANTY; without even the implied warranty of
 * MERCHANTABILITY or FITNESS FOR A PARTICULAR PURPOSE.  See the GNU
 * Lesser General Public License for more details.
 *
 * You should have received a copy of the GNU Lesser General Public
 * License along with GROMACS; if not, see
 * http://www.gnu.org/licenses, or write to the Free Software Foundation,
 * Inc., 51 Franklin Street, Fifth Floor, Boston, MA  02110-1301  USA.
 *
 * If you want to redistribute modifications to GROMACS, please
 * consider that scientific software is very special. Version
 * control is crucial - bugs must be traceable. We will be happy to
 * consider code for inclusion in the official distribution, but
 * derived work must not be called official GROMACS. Details are found
 * in the README & COPYING files - if they are missing, get the
 * official version at http://www.gromacs.org.
 *
 * To help us fund GROMACS development, we humbly ask that you cite
 * the research papers on the package. Check out http://www.gromacs.org.
 */
#ifdef HAVE_CONFIG_H
#include <config.h>
#endif

#include "typedefs.h"
#include "macros.h"
#include "copyrite.h"
#include "main.h"
#include "statutil.h"
#include "smalloc.h"
#include "futil.h"
#include "smalloc.h"
#include "edsam.h"
#include "mdrun.h"
#include "xmdrun.h"
#include "checkpoint.h"
#ifdef GMX_THREAD_MPI
#include "thread_mpi.h"
#endif

/* afm stuf */
#include "pull.h"

int cmain(int argc,char *argv[])
{
  const char *desc[] = {
    "This is an experimental release of GROMACS for accelerated",
	"Molecular Dynamics simulations on GPU processors. Support is provided",
	"by the OpenMM library (https://simtk.org/home/openmm).[PAR]",
	"*Warning*[BR]",
	"This release is targeted at developers and advanced users and",
	"care should be taken before production use. The following should be",
	"noted before using the program:[PAR]",
	" * The current release runs only on modern nVidia GPU hardware with CUDA support.",
	"Make sure that the necessary CUDA drivers and libraries for your operating system",
	"are already installed. The CUDA SDK also should be installed in order to compile",
	"the program from source (http://www.nvidia.com/object/cuda_home.html).[PAR]",
	" * Multiple GPU cards are not supported.[PAR]",
	" * Only a small subset of the GROMACS features and options are supported on the GPUs.",
	"See below for a detailed list.[PAR]",
	" * Consumer level GPU cards are known to often have problems with faulty memory.",
	"It is recommended that a full memory check of the cards is done at least once",
	"(for example, using the memtest=full option).",
	"A partial memory check (for example, memtest=15) before and",
	"after the simulation run would help spot",
	"problems resulting from processor overheating.[PAR]",
	" * The maximum size of the simulated systems depends on the available",
	"GPU memory,for example, a GTX280 with 1GB memory has been tested with systems",
	"of up to about 100,000 atoms.[PAR]",
	" * In order to take a full advantage of the GPU platform features, many algorithms",
	"have been implemented in a very different way than they are on the CPUs.",
	"Therefore numercal correspondence between properties of the state of",
	"simulated systems should not be expected. Moreover, the values will likely vary",
	"when simulations are done on different GPU hardware.[PAR]",
	" * Frequent retrieval of system state information such as",
	"trajectory coordinates and energies can greatly influence the performance",
	"of the program due to slow CPU<->GPU memory transfer speed.[PAR]",
	" * MD algorithms are complex, and although the Gromacs code is highly tuned for them,",
	"they often do not translate very well onto the streaming architetures.",
	"Realistic expectations about the achievable speed-up from test with GTX280:",
	"For small protein systems in implicit solvent using all-vs-all kernels the acceleration",
	"can be as high as 20 times, but in most other setups involving cutoffs and PME the",
	"acceleration is usually only ~4 times relative to a 3GHz CPU.[PAR]",
	"Supported features:[PAR]",
	" * Integrators: md/md-vv/md-vv-avek, sd/sd1 and bd.\n",
	" * Long-range interactions (option coulombtype): Reaction-Field, Ewald, PME, and cut-off (for Implicit Solvent only)\n",
	" * Temperature control: Supported only with the md/md-vv/md-vv-avek, sd/sd1 and bd integrators.\n",
	" * Pressure control: Supported.\n",
	" * Implicit solvent: Supported.\n",
	"A detailed description can be found on the GROMACS website:\n",
	"http://www.gromacs.org/gpu[PAR]",
/* From the original mdrun documentaion */
    "The [TT]mdrun[tt] program reads the run input file ([TT]-s[tt])",
    "and distributes the topology over nodes if needed.",
    "[TT]mdrun[tt] produces at least four output files.",
    "A single log file ([TT]-g[tt]) is written, unless the option",
    "[TT]-seppot[tt] is used, in which case each node writes a log file.",
    "The trajectory file ([TT]-o[tt]), contains coordinates, velocities and",
    "optionally forces.",
    "The structure file ([TT]-c[tt]) contains the coordinates and",
    "velocities of the last step.",
    "The energy file ([TT]-e[tt]) contains energies, the temperature,",
    "pressure, etc, a lot of these things are also printed in the log file.",
    "Optionally coordinates can be written to a compressed trajectory file",
    "([TT]-x[tt]).[PAR]",
/* openmm specific information */
	"Usage with OpenMM:[BR]",
	"[TT]mdrun -device \"OpenMM:platform=Cuda,memtest=15,deviceid=0,force-device=no\"[tt][PAR]",
	"Options:[PAR]",
	"      [TT]platform[tt] = Cuda\t\t:\tThe only available value. OpenCL support will be available in future.\n",
	"      [TT]memtest[tt] = 15\t\t:\tRun a partial, random GPU memory test for the given amount of seconds. A full test",
	"(recommended!) can be run with \"memtest=full\". Memory testing can be disabled with \"memtest=off\".\n",
	"      [TT]deviceid[tt] = 0\t\t:\tSpecify the target device when multiple cards are present.",
	"Only one card can be used at any given time though.\n",
	"      [TT]force-device[tt] = no\t\t:\tIf set to \"yes\" [TT]mdrun[tt]  will be forced to execute on",
	"hardware that is not officially supported. GPU acceleration can also be achieved on older",
	"but Cuda capable cards, although the simulation might be too slow, and the memory limits too strict.",
  };
  t_commrec    *cr;
  t_filenm fnm[] = {
    { efTPX, NULL,      NULL,       ffREAD },
    { efTRN, "-o",      NULL,       ffWRITE },
    { efXTC, "-x",      NULL,       ffOPTWR },
    { efCPT, "-cpi",    NULL,       ffOPTRD },
    { efCPT, "-cpo",    NULL,       ffOPTWR },
    { efSTO, "-c",      "confout",  ffWRITE },
    { efEDR, "-e",      "ener",     ffWRITE },
    { efLOG, "-g",      "md",       ffWRITE },
    { efXVG, "-dhdl",   "dhdl",     ffOPTWR },
    { efXVG, "-field",  "field",    ffOPTWR },
    { efXVG, "-table",  "table",    ffOPTRD },
    { efXVG, "-tabletf", "tabletf",    ffOPTRD },
    { efXVG, "-tablep", "tablep",   ffOPTRD },
    { efXVG, "-tableb", "table",    ffOPTRD },
    { efTRX, "-rerun",  "rerun",    ffOPTRD },
    { efXVG, "-tpi",    "tpi",      ffOPTWR },
    { efXVG, "-tpid",   "tpidist",  ffOPTWR },
    { efEDI, "-ei",     "sam",      ffOPTRD },
    { efEDO, "-eo",     "sam",      ffOPTWR },
    { efGCT, "-j",      "wham",     ffOPTRD },
    { efGCT, "-jo",     "bam",      ffOPTWR },
    { efXVG, "-ffout",  "gct",      ffOPTWR },
    { efXVG, "-devout", "deviatie", ffOPTWR },
    { efXVG, "-runav",  "runaver",  ffOPTWR },
    { efXVG, "-px",     "pullx",    ffOPTWR },
    { efXVG, "-pf",     "pullf",    ffOPTWR },
    { efXVG, "-ro",     "rotation", ffOPTWR },
    { efLOG, "-ra",     "rotangles",ffOPTWR },
    { efLOG, "-rs",     "rotslabs", ffOPTWR },
    { efLOG, "-rt",     "rottorque",ffOPTWR },
    { efMTX, "-mtx",    "nm",       ffOPTWR },
    { efNDX, "-dn",     "dipole",   ffOPTWR },
    { efRND, "-multidir",NULL,      ffOPTRDMULT},
    { efDAT, "-membed", "membed",   ffOPTRD },
    { efTOP, "-mp",     "membed",   ffOPTRD },
    { efNDX, "-mn",     "membed",   ffOPTRD }
  };
#define NFILE asize(fnm)

  /* Command line options ! */
  gmx_bool bCart        = FALSE;
  gmx_bool bPPPME       = FALSE;
  gmx_bool bPartDec     = FALSE;
  gmx_bool bDDBondCheck = TRUE;
  gmx_bool bDDBondComm  = TRUE;
  gmx_bool bTunePME     = TRUE;
  gmx_bool bTestVerlet  = FALSE;
  gmx_bool bVerbose     = FALSE;
  gmx_bool bCompact     = TRUE;
  gmx_bool bSepPot      = FALSE;
  gmx_bool bRerunVSite  = FALSE;
  gmx_bool bIonize      = FALSE;
  gmx_bool bConfout     = TRUE;
  gmx_bool bReproducible = FALSE;
    
  int  npme=-1;
  int  nmultisim=0;
  int  nstglobalcomm=-1;
  int  repl_ex_nst=0;
  int  repl_ex_seed=-1;
  int  repl_ex_nex=0;
  int  nstepout=100;
  int  resetstep=-1;
  int  nsteps=-2; /* the value -2 means that the mdp option will be used */
  
  rvec realddxyz={0,0,0};
  const char *ddno_opt[ddnoNR+1] =
    { NULL, "interleave", "pp_pme", "cartesian", NULL };
  const char *dddlb_opt[] =
    { NULL, "auto", "no", "yes", NULL };
  const char *nbpu_opt[] =
    { NULL, "auto", "cpu", "gpu", "gpu_cpu", NULL };
  real rdd=0.0,rconstr=0.0,dlb_scale=0.8,pforce=-1;
  char *ddcsx=NULL,*ddcsy=NULL,*ddcsz=NULL;
  real cpt_period=15.0,max_hours=-1;
  gmx_bool bAppendFiles=TRUE;
  gmx_bool bKeepAndNumCPT=FALSE;
  gmx_bool bResetCountersHalfWay=FALSE;
  output_env_t oenv=NULL;
  const char *deviceOptions = "";

  gmx_hw_opt_t hw_opt={0,0,0,0,TRUE,FALSE,0,NULL};

  t_pargs pa[] = {

    { "-pd",      FALSE, etBOOL,{&bPartDec},
      "Use particle decompostion" },
    { "-dd",      FALSE, etRVEC,{&realddxyz},
      "Domain decomposition grid, 0 is optimize" },
    { "-ddorder", FALSE, etENUM, {ddno_opt},
      "DD node order" },
    { "-npme",    FALSE, etINT, {&npme},
      "Number of separate nodes to be used for PME, -1 is guess" },
    { "-nt",      FALSE, etINT, {&hw_opt.nthreads_tot},
      "Total number of threads to start (0 is guess)" },
    { "-ntmpi",   FALSE, etINT, {&hw_opt.nthreads_tmpi},
      "Number of thread-MPI threads to start (0 is guess)" },
    { "-ntomp",   FALSE, etINT, {&hw_opt.nthreads_omp},
      "Number of OpenMP threads per MPI process/thread to start (0 is guess)" },
    { "-ntomp_pme", FALSE, etINT, {&hw_opt.nthreads_omp_pme},
      "Number of OpenMP threads per MPI process/thread to start (0 is -ntomp)" },
    { "-pin",     FALSE, etBOOL, {&hw_opt.bThreadPinning},
      "Pin OpenMP threads to cores" },
    { "-pinht",   FALSE, etBOOL, {&hw_opt.bPinHyperthreading},
      "Always pin threads to Hyper-Threading cores" },
    { "-pinoffset", FALSE, etINT, {&hw_opt.core_pinning_offset},
      "Core offset for pinning (for running multiple mdrun processes on a single physical node)" },
    { "-gpu_id",  FALSE, etSTR, {&hw_opt.gpu_id},
      "List of GPU id's to use" },
    { "-ddcheck", FALSE, etBOOL, {&bDDBondCheck},
      "Check for all bonded interactions with DD" },
    { "-ddbondcomm", FALSE, etBOOL, {&bDDBondComm},
      "HIDDENUse special bonded atom communication when [TT]-rdd[tt] > cut-off" },
    { "-rdd",     FALSE, etREAL, {&rdd},
      "The maximum distance for bonded interactions with DD (nm), 0 is determine from initial coordinates" },
    { "-rcon",    FALSE, etREAL, {&rconstr},
      "Maximum distance for P-LINCS (nm), 0 is estimate" },
    { "-dlb",     FALSE, etENUM, {dddlb_opt},
      "Dynamic load balancing (with DD)" },
    { "-dds",     FALSE, etREAL, {&dlb_scale},
      "Minimum allowed dlb scaling of the DD cell size" },
    { "-ddcsx",   FALSE, etSTR, {&ddcsx},
      "HIDDENThe DD cell sizes in x" },
    { "-ddcsy",   FALSE, etSTR, {&ddcsy},
      "HIDDENThe DD cell sizes in y" },
    { "-ddcsz",   FALSE, etSTR, {&ddcsz},
      "HIDDENThe DD cell sizes in z" },
    { "-gcom",    FALSE, etINT,{&nstglobalcomm},
      "Global communication frequency" },
    { "-nb",      FALSE, etENUM, {&nbpu_opt},
      "Calculate non-bonded interactions on" },
    { "-tunepme", FALSE, etBOOL, {&bTunePME},  
      "Optimize PME load between PP/PME nodes or GPU/CPU" },
    { "-testverlet", FALSE, etBOOL, {&bTestVerlet},
      "Test the Verlet non-bonded scheme" },
    { "-v",       FALSE, etBOOL,{&bVerbose},  
      "Be loud and noisy" },
    { "-compact", FALSE, etBOOL,{&bCompact},  
      "Write a compact log file" },
    { "-seppot",  FALSE, etBOOL, {&bSepPot},
      "Write separate V and dVdl terms for each interaction type and node to the log file(s)" },
    { "-pforce",  FALSE, etREAL, {&pforce},
      "Print all forces larger than this (kJ/mol nm)" },
    { "-reprod",  FALSE, etBOOL,{&bReproducible},  
      "Try to avoid optimizations that affect binary reproducibility" },
    { "-cpt",     FALSE, etREAL, {&cpt_period},
      "Checkpoint interval (minutes)" },
    { "-cpnum",   FALSE, etBOOL, {&bKeepAndNumCPT},
      "Keep and number checkpoint files" },
    { "-append",  FALSE, etBOOL, {&bAppendFiles},
      "Append to previous output files when continuing from checkpoint instead of adding the simulation part number to all file names" },
    { "-nsteps",  FALSE, etINT, {&nsteps},
      "Run this number of steps, overrides .mdp file option" },
    { "-maxh",   FALSE, etREAL, {&max_hours},
      "Terminate after 0.99 times this time (hours)" },
    { "-multi",   FALSE, etINT,{&nmultisim}, 
      "Do multiple simulations in parallel" },
    { "-replex",  FALSE, etINT, {&repl_ex_nst}, 
      "Attempt replica exchange periodically with this period (steps)" },
    { "-nex",  FALSE, etINT, {&repl_ex_nex},
      "Number of random exchanges to carry out each exchange interval (N^3 is one suggestion).  -nex zero or not specified gives neighbor replica exchange." },
    { "-reseed",  FALSE, etINT, {&repl_ex_seed}, 
      "Seed for replica exchange, -1 is generate a seed" },
    { "-rerunvsite", FALSE, etBOOL, {&bRerunVSite},
      "HIDDENRecalculate virtual site coordinates with [TT]-rerun[tt]" },
    { "-ionize",  FALSE, etBOOL,{&bIonize},
      "Do a simulation including the effect of an X-Ray bombardment on your system" },
    { "-confout", FALSE, etBOOL, {&bConfout},
      "HIDDENWrite the last configuration with [TT]-c[tt] and force checkpointing at the last step" },
    { "-stepout", FALSE, etINT, {&nstepout},
      "HIDDENFrequency of writing the remaining runtime" },
    { "-resetstep", FALSE, etINT, {&resetstep},
      "HIDDENReset cycle counters after these many time steps" },
    { "-resethway", FALSE, etBOOL, {&bResetCountersHalfWay},
      "HIDDENReset the cycle counters after half the number of steps or halfway [TT]-maxh[tt]" },
    { "-device",  FALSE, etSTR, {&deviceOptions},
      "Device option string" }
  };
  gmx_edsam_t  ed;
  unsigned long Flags, PCA_Flags;
  ivec     ddxyz;
  int      dd_node_order;
  gmx_bool     bAddPart;
  FILE     *fplog,*fptest;
  int      sim_part,sim_part_fn;
  const char *part_suffix=".part";
  char     suffix[STRLEN];
  int      rc;
  char **multidir=NULL;


  cr = init_par(&argc,&argv);

  if (MASTER(cr))
    CopyRight(stderr, argv[0]);

  PCA_Flags = (PCA_CAN_SET_DEFFNM | (MASTER(cr) ? 0 : PCA_QUIET));
  
  /* Comment this in to do fexist calls only on master
   * works not with rerun or tables at the moment
   * also comment out the version of init_forcerec in md.c 
   * with NULL instead of opt2fn
   */
  /*
     if (!MASTER(cr))
     {
     PCA_Flags |= PCA_NOT_READ_NODE;
     }
     */

  parse_common_args(&argc,argv,PCA_Flags, NFILE,fnm,asize(pa),pa,
                    asize(desc),desc,0,NULL, &oenv);


  /* we set these early because they might be used in init_multisystem() 
     Note that there is the potential for npme>nnodes until the number of
     threads is set later on, if there's thread parallelization. That shouldn't
     lead to problems. */ 
  dd_node_order = nenum(ddno_opt);
  cr->npmenodes = npme;

  /* now check the -multi and -multidir option */
  if (opt2bSet("-multidir", NFILE, fnm))
  {
      int i;
      if (nmultisim > 0)
      {
          gmx_fatal(FARGS, "mdrun -multi and -multidir options are mutually exclusive.");
      }
      nmultisim = opt2fns(&multidir, "-multidir", NFILE, fnm);
  }


  if (repl_ex_nst != 0 && nmultisim < 2)
      gmx_fatal(FARGS,"Need at least two replicas for replica exchange (option -multi)");

  if (repl_ex_nex < 0)
      gmx_fatal(FARGS,"Replica exchange number of exchanges needs to be positive");

  if (nmultisim > 1) {
#ifndef GMX_THREAD_MPI
    gmx_bool bParFn = (multidir == NULL);
    init_multisystem(cr, nmultisim, multidir, NFILE, fnm, bParFn);
#else
    gmx_fatal(FARGS,"mdrun -multi is not supported with the thread library.Please compile GROMACS with MPI support");
#endif
  }

  bAddPart = !bAppendFiles;

  /* Check if there is ANY checkpoint file available */	
  sim_part    = 1;
  sim_part_fn = sim_part;
  if (opt2bSet("-cpi",NFILE,fnm))
  {
      if (bSepPot && bAppendFiles)
      {
          gmx_fatal(FARGS,"Output file appending is not supported with -seppot");
      }

      bAppendFiles =
                read_checkpoint_simulation_part(opt2fn_master("-cpi", NFILE,
                                                              fnm,cr),
                                                &sim_part_fn,NULL,cr,
                                                bAppendFiles,NFILE,fnm,
                                                part_suffix,&bAddPart);
      if (sim_part_fn==0 && MASTER(cr))
      {
          fprintf(stdout,"No previous checkpoint file present, assuming this is a new run.\n");
      }
      else
      {
          sim_part = sim_part_fn + 1;
      }

      if (MULTISIM(cr) && MASTER(cr))
      {
          check_multi_int(stdout,cr->ms,sim_part,"simulation part");
      }
  } 
  else
  {
      bAppendFiles = FALSE;
  }

  if (!bAppendFiles)
  {
      sim_part_fn = sim_part;
  }

  if (bAddPart)
  {
      /* Rename all output files (except checkpoint files) */
      /* create new part name first (zero-filled) */
      sprintf(suffix,"%s%04d",part_suffix,sim_part_fn);

      add_suffix_to_output_names(fnm,NFILE,suffix);
      if (MASTER(cr))
      {
          fprintf(stdout,"Checkpoint file is from part %d, new output files will be suffixed '%s'.\n",sim_part-1,suffix);
      }
  }

  Flags = opt2bSet("-rerun",NFILE,fnm) ? MD_RERUN : 0;
  Flags = Flags | (bSepPot       ? MD_SEPPOT       : 0);
  Flags = Flags | (bIonize       ? MD_IONIZE       : 0);
  Flags = Flags | (bPartDec      ? MD_PARTDEC      : 0);
  Flags = Flags | (bDDBondCheck  ? MD_DDBONDCHECK  : 0);
  Flags = Flags | (bDDBondComm   ? MD_DDBONDCOMM   : 0);
  Flags = Flags | (bTunePME      ? MD_TUNEPME      : 0);
  Flags = Flags | (bTestVerlet   ? MD_TESTVERLET   : 0);
  Flags = Flags | (bConfout      ? MD_CONFOUT      : 0);
  Flags = Flags | (bRerunVSite   ? MD_RERUN_VSITE  : 0);
  Flags = Flags | (bReproducible ? MD_REPRODUCIBLE : 0);
  Flags = Flags | (bAppendFiles  ? MD_APPENDFILES  : 0); 
  Flags = Flags | (opt2parg_bSet("-append", asize(pa),pa) ? MD_APPENDFILESSET : 0); 
  Flags = Flags | (bKeepAndNumCPT ? MD_KEEPANDNUMCPT : 0); 
  Flags = Flags | (sim_part>1    ? MD_STARTFROMCPT : 0); 
  Flags = Flags | (bResetCountersHalfWay ? MD_RESETCOUNTERSHALFWAY : 0);


  /* We postpone opening the log file if we are appending, so we can 
     first truncate the old log file and append to the correct position 
     there instead.  */
  if ((MASTER(cr) || bSepPot) && !bAppendFiles) 
  {
      gmx_log_open(ftp2fn(efLOG,NFILE,fnm),cr,
                   !bSepPot,Flags & MD_APPENDFILES,&fplog);
      CopyRight(fplog,argv[0]);
      please_cite(fplog,"Hess2008b");
      please_cite(fplog,"Spoel2005a");
      please_cite(fplog,"Lindahl2001a");
      please_cite(fplog,"Berendsen95a");
  }
  else if (!MASTER(cr) && bSepPot)
  {
      gmx_log_open(ftp2fn(efLOG,NFILE,fnm),cr,!bSepPot,Flags,&fplog);
  }
  else
  {
      fplog = NULL;
  }

  ddxyz[XX] = (int)(realddxyz[XX] + 0.5);
  ddxyz[YY] = (int)(realddxyz[YY] + 0.5);
  ddxyz[ZZ] = (int)(realddxyz[ZZ] + 0.5);

  rc = mdrunner(&hw_opt, fplog,cr,NFILE,fnm,oenv,bVerbose,bCompact,
                nstglobalcomm, ddxyz,dd_node_order,rdd,rconstr,
                dddlb_opt[0],dlb_scale,ddcsx,ddcsy,ddcsz,
                nbpu_opt[0],
                nsteps,nstepout,resetstep,
                nmultisim,repl_ex_nst,repl_ex_nex,repl_ex_seed,
                pforce, cpt_period,max_hours,deviceOptions,Flags);

  gmx_finalize_par();

  if (MULTIMASTER(cr)) {
      thanx(stderr);
  }

  /* Log file has to be closed in mdrunner if we are appending to it 
     (fplog not set here) */
  if (MASTER(cr) && !bAppendFiles) 
  {
      gmx_log_close(fplog);
  }

  return rc;
}
