# Supplementary material for: Bayesian refinement of protein structures and ensembles against SAXS data using molecular dynamics
Source: PLoS Comput Biol. 2017 Oct 18;13(10):e1005800. doi: 10.1371/journal.pcbi.1005800 (PMC5662244; doi:10.1371/journal.pcbi.1005800)
Supplement: S1 Archive — (BZ2) [file pcbi.1005800.s011.tar.bz2 › gromacs_4.62_bayesian_saxs_refi/src/contrib/scripts/ffamber.rtp]

; Amber forcefield converted to Gromacs
; 
; from file /usr/slocal/amber6/dat/all_amino94.in
; 
; reading database: All-atom
; 
; ALANINE 
; 
[ ALA ]
 [ atoms ]
;name  type   charge    cg ; qtot
    N     N   -0.416     0 ; -0.4157
    H     H    0.272     1 ; -0.1438
   CA    CT    0.034     2 ; -0.1101
   HA    H1    0.082     3 ; -0.0278
   CB    CT   -0.182     4 ; -0.2103
  HB1    HC    0.060     5 ; -0.15
  HB2    HC    0.060     6 ; -0.0897
  HB3    HC    0.060     7 ; -0.0294
    C     C    0.597     8 ; 0.5679
    O     O   -0.568     9 ; 0
 [ bonds ]
;  ai    aj
   -C     N
    N     H
    N    CA
   CA    HA
   CA    CB
   CB   HB1
   CB   HB2
   CB   HB3
   CA     C
    C     O
 [ dihedrals ]
;  ai    aj    ak    al
   CB    CA     N    -C     ad_CT_CT_N__C__1
   CB    CA     N    -C     ad_CT_CT_N__C__2
   CB    CA     N    -C     ad_CT_CT_N__C__3
 [ impropers ]
;  ai    aj    ak    al
   -C    CA     N     H     ai_X__X__N__H_
   CA    +N     C     O     ai_X__X__C__O_
; end residue ALA: 10 atoms, 10 bonds, 10 pdihs, 2 idihs

; GLYCINE 
; 
[ GLY ]
 [ atoms ]
;name  type   charge    cg ; qtot
    N     N   -0.416     0 ; -0.4157
    H     H    0.272     1 ; -0.1438
   CA    CT   -0.025     2 ; -0.169
  HA1    H1    0.070     3 ; -0.0992
  HA2    H1    0.070     4 ; -0.0294
    C     C    0.597     5 ; 0.5679
    O     O   -0.568     6 ; 1.11022e-16
 [ bonds ]
;  ai    aj
   -C     N
    N     H
    N    CA
   CA   HA1
   CA   HA2
   CA     C
    C     O
 [ impropers ]
;  ai    aj    ak    al
   -C    CA     N     H     ai_X__X__N__H_
   CA    +N     C     O     ai_X__X__C__O_
; end residue GLY: 7 atoms, 7 bonds, 7 pdihs, 2 idihs

; SERINE 
; 
[ SER ]
 [ atoms ]
;name  type   charge    cg ; qtot
    N     N   -0.416     0 ; -0.4157
    H     H    0.272     1 ; -0.1438
   CA    CT   -0.025     2 ; -0.1687
   HA    H1    0.084     3 ; -0.0844
   CB    CT    0.212     4 ; 0.1273
  HB1    H1    0.035     5 ; 0.1625
  HB2    H1    0.035     6 ; 0.1977
   OG    OH   -0.655     7 ; -0.4569
   HG    HO    0.427     8 ; -0.0294
    C     C    0.597     9 ; 0.5679
    O     O   -0.568    10 ; 1.11022e-16
 [ bonds ]
;  ai    aj
   -C     N
    N     H
    N    CA
   CA    HA
   CA    CB
   CB   HB1
   CB   HB2
   CB    OG
   OG    HG
   CA     C
    C     O
 [ dihedrals ]
;  ai    aj    ak    al
   CB    CA     N    -C     ad_CT_CT_N__C__1
   CB    CA     N    -C     ad_CT_CT_N__C__2
   CB    CA     N    -C     ad_CT_CT_N__C__3
 [ impropers ]
;  ai    aj    ak    al
   -C    CA     N     H     ai_X__X__N__H_
   CA    +N     C     O     ai_X__X__C__O_
; end residue SER: 11 atoms, 11 bonds, 11 pdihs, 2 idihs

; THREONINE 
; 
[ THR ]
 [ atoms ]
;name  type   charge    cg ; qtot
    N     N   -0.416     0 ; -0.4157
    H     H    0.272     1 ; -0.1438
   CA    CT   -0.039     2 ; -0.1827
   HA    H1    0.101     3 ; -0.082
   CB    CT    0.365     4 ; 0.2834
   HB    H1    0.004     5 ; 0.2877
  CG2    CT   -0.244     6 ; 0.0439
 HG21    HC    0.064     7 ; 0.1081
 HG22    HC    0.064     8 ; 0.1723
 HG23    HC    0.064     9 ; 0.2365
  OG1    OH   -0.676    10 ; -0.4396
  HG1    HO    0.410    11 ; -0.0294
    C     C    0.597    12 ; 0.5679
    O     O   -0.568    13 ; 1.11022e-16
 [ bonds ]
;  ai    aj
   -C     N
    N     H
    N    CA
   CA    HA
   CA    CB
   CB    HB
   CB   CG2
  CG2  HG21
  CG2  HG22
  CG2  HG23
   CB   OG1
  OG1   HG1
   CA     C
    C     O
 [ dihedrals ]
;  ai    aj    ak    al
   CB    CA     N    -C     ad_CT_CT_N__C__1
   CB    CA     N    -C     ad_CT_CT_N__C__2
   CB    CA     N    -C     ad_CT_CT_N__C__3
 [ impropers ]
;  ai    aj    ak    al
   -C    CA     N     H     ai_X__X__N__H_
   CA    +N     C     O     ai_X__X__C__O_
; end residue THR: 14 atoms, 14 bonds, 14 pdihs, 2 idihs

; LEUCINE 
; 
[ LEU ]
 [ atoms ]
;name  type   charge    cg ; qtot
    N     N   -0.416     0 ; -0.4157
    H     H    0.272     1 ; -0.1438
   CA    CT   -0.052     2 ; -0.1956
   HA    H1    0.092     3 ; -0.1034
   CB    CT   -0.110     4 ; -0.2136
  HB1    HC    0.046     5 ; -0.1679
  HB2    HC    0.046     6 ; -0.1222
   CG    CT    0.353     7 ; 0.2309
   HG    HC   -0.036     8 ; 0.1948
  CD1    CT   -0.412     9 ; -0.2173
 HD11    HC    0.100    10 ; -0.1173
 HD12    HC    0.100    11 ; -0.0173
 HD13    HC    0.100    12 ; 0.0827
  CD2    CT   -0.412    13 ; -0.3294
 HD21    HC    0.100    14 ; -0.2294
 HD22    HC    0.100    15 ; -0.1294
 HD23    HC    0.100    16 ; -0.0294
    C     C    0.597    17 ; 0.5679
    O     O   -0.568    18 ; 0
 [ bonds ]
;  ai    aj
   -C     N
    N     H
    N    CA
   CA    HA
   CA    CB
   CB   HB1
   CB   HB2
   CB    CG
   CG    HG
   CG   CD1
  CD1  HD11
  CD1  HD12
  CD1  HD13
   CG   CD2
  CD2  HD21
  CD2  HD22
  CD2  HD23
   CA     C
    C     O
 [ dihedrals ]
;  ai    aj    ak    al
   CB    CA     N    -C     ad_CT_CT_N__C__1
   CB    CA     N    -C     ad_CT_CT_N__C__2
   CB    CA     N    -C     ad_CT_CT_N__C__3
 [ impropers ]
;  ai    aj    ak    al
   -C    CA     N     H     ai_X__X__N__H_
   CA    +N     C     O     ai_X__X__C__O_
; end residue LEU: 19 atoms, 19 bonds, 19 pdihs, 2 idihs

; ISOLEUCINE 
; 
[ ILE ]
 [ atoms ]
;name  type   charge    cg ; qtot
    N     N   -0.416     0 ; -0.4157
    H     H    0.272     1 ; -0.1438
   CA    CT   -0.060     2 ; -0.2035
   HA    H1    0.087     3 ; -0.1166
   CB    CT    0.130     4 ; 0.0137
   HB    HC    0.019     5 ; 0.0324
  CG2    CT   -0.320     6 ; -0.288
 HG21    HC    0.088     7 ; -0.1998
 HG22    HC    0.088     8 ; -0.1116
 HG23    HC    0.088     9 ; -0.0234
  CG1    CT   -0.043    10 ; -0.0664
 HG11    HC    0.024    11 ; -0.0428
 HG12    HC    0.024    12 ; -0.0192
  CD1    CT   -0.066    13 ; -0.0852
 HD11    HC    0.019    14 ; -0.0666
 HD12    HC    0.019    15 ; -0.048
 HD13    HC    0.019    16 ; -0.0294
    C     C    0.597    17 ; 0.5679
    O     O   -0.568    18 ; 0
 [ bonds ]
;  ai    aj
   -C     N
    N     H
    N    CA
   CA    HA
   CA    CB
   CB    HB
   CB   CG2
  CG2  HG21
  CG2  HG22
  CG2  HG23
   CB   CG1
  CG1  HG11
  CG1  HG12
  CG1   CD1
  CD1  HD11
  CD1  HD12
  CD1  HD13
   CA     C
    C     O
 [ dihedrals ]
;  ai    aj    ak    al
   CB    CA     N    -C     ad_CT_CT_N__C__1
   CB    CA     N    -C     ad_CT_CT_N__C__2
   CB    CA     N    -C     ad_CT_CT_N__C__3
 [ impropers ]
;  ai    aj    ak    al
   -C    CA     N     H     ai_X__X__N__H_
   CA    +N     C     O     ai_X__X__C__O_
; end residue ILE: 19 atoms, 19 bonds, 19 pdihs, 2 idihs

; VALINE 
; 
[ VAL ]
 [ atoms ]
;name  type   charge    cg ; qtot
    N     N   -0.416     0 ; -0.4157
    H     H    0.272     1 ; -0.1438
   CA    CT   -0.087     2 ; -0.2313
   HA    H1    0.097     3 ; -0.1344
   CB    CT    0.298     4 ; 0.1641
   HB    HC   -0.030     5 ; 0.1344
  CG1    CT   -0.319     6 ; -0.1848
 HG11    HC    0.079     7 ; -0.1057
 HG12    HC    0.079     8 ; -0.0266
 HG13    HC    0.079     9 ; 0.0525
  CG2    CT   -0.319    10 ; -0.2667
 HG21    HC    0.079    11 ; -0.1876
 HG22    HC    0.079    12 ; -0.1085
 HG23    HC    0.079    13 ; -0.0294
    C     C    0.597    14 ; 0.5679
    O     O   -0.568    15 ; 1.11022e-16
 [ bonds ]
;  ai    aj
   -C     N
    N     H
    N    CA
   CA    HA
   CA    CB
   CB    HB
   CB   CG1
  CG1  HG11
  CG1  HG12
  CG1  HG13
   CB   CG2
  CG2  HG21
  CG2  HG22
  CG2  HG23
   CA     C
    C     O
 [ dihedrals ]
;  ai    aj    ak    al
   CB    CA     N    -C     ad_CT_CT_N__C__1
   CB    CA     N    -C     ad_CT_CT_N__C__2
   CB    CA     N    -C     ad_CT_CT_N__C__3
 [ impropers ]
;  ai    aj    ak    al
   -C    CA     N     H     ai_X__X__N__H_
   CA    +N     C     O     ai_X__X__C__O_
; end residue VAL: 16 atoms, 16 bonds, 16 pdihs, 2 idihs

; ASPARAGINE 
; 
[ ASN ]
 [ atoms ]
;name  type   charge    cg ; qtot
    N     N   -0.416     0 ; -0.4157
    H     H    0.272     1 ; -0.1438
   CA    CT    0.014     2 ; -0.1295
   HA    H1    0.105     3 ; -0.0247
   CB    CT   -0.204     4 ; -0.2288
  HB1    HC    0.080     5 ; -0.1491
  HB2    HC    0.080     6 ; -0.0694
   CG     C    0.713     7 ; 0.6436
  OD1     O   -0.593     8 ; 0.0505
  ND2     N   -0.919     9 ; -0.8686
 HD21     H    0.420    10 ; -0.449
 HD22     H    0.420    11 ; -0.0294
    C     C    0.597    12 ; 0.5679
    O     O   -0.568    13 ; 0
 [ bonds ]
;  ai    aj
   -C     N
    N     H
    N    CA
   CA    HA
   CA    CB
   CB   HB1
   CB   HB2
   CB    CG
   CG   OD1
   CG   ND2
  ND2  HD21
  ND2  HD22
   CA     C
    C     O
 [ dihedrals ]
;  ai    aj    ak    al
   CB    CA     N    -C     ad_CT_CT_N__C__1
   CB    CA     N    -C     ad_CT_CT_N__C__2
   CB    CA     N    -C     ad_CT_CT_N__C__3
 [ impropers ]
;  ai    aj    ak    al
   -C    CA     N     H     ai_X__X__N__H_
   CA    +N     C     O     ai_X__X__C__O_
   CB   ND2    CG   OD1     ai_X__X__C__O_
   CG  HD21   ND2  HD22     ai_X__X__N__H_
; end residue ASN: 14 atoms, 14 bonds, 14 pdihs, 4 idihs

; GLUTAMINE 
; 
[ GLN ]
 [ atoms ]
;name  type   charge    cg ; qtot
    N     N   -0.416     0 ; -0.4157
    H     H    0.272     1 ; -0.1438
   CA    CT   -0.003     2 ; -0.1469
   HA    H1    0.085     3 ; -0.0619
   CB    CT   -0.004     4 ; -0.0655
  HB1    HC    0.017     5 ; -0.0484
  HB2    HC    0.017     6 ; -0.0313
   CG    CT   -0.065     7 ; -0.0958
  HG1    HC    0.035     8 ; -0.0606
  HG2    HC    0.035     9 ; -0.0254
   CD     C    0.695    10 ; 0.6697
  OE1     O   -0.609    11 ; 0.0611
  NE2     N   -0.941    12 ; -0.8796
 HE21     H    0.425    13 ; -0.4545
 HE22     H    0.425    14 ; -0.0294
    C     C    0.597    15 ; 0.5679
    O     O   -0.568    16 ; 1.11022e-16
 [ bonds ]
;  ai    aj
   -C     N
    N     H
    N    CA
   CA    HA
   CA    CB
   CB   HB1
   CB   HB2
   CB    CG
   CG   HG1
   CG   HG2
   CG    CD
   CD   OE1
   CD   NE2
  NE2  HE21
  NE2  HE22
   CA     C
    C     O
 [ dihedrals ]
;  ai    aj    ak    al
   CB    CA     N    -C     ad_CT_CT_N__C__1
   CB    CA     N    -C     ad_CT_CT_N__C__2
   CB    CA     N    -C     ad_CT_CT_N__C__3
 [ impropers ]
;  ai    aj    ak    al
   -C    CA     N     H     ai_X__X__N__H_
   CA    +N     C     O     ai_X__X__C__O_
   CG   NE2    CD   OE1     ai_X__X__C__O_
   CD  HE21   NE2  HE22     ai_X__X__N__H_
; end residue GLN: 17 atoms, 17 bonds, 17 pdihs, 4 idihs

; ARGININE 
; 
[ ARG ]
 [ atoms ]
;name  type   charge    cg ; qtot
    N     N   -0.348     0 ; -0.3479
    H     H    0.275     1 ; -0.0732
   CA    CT   -0.264     2 ; -0.3369
   HA    H1    0.156     3 ; -0.1809
   CB    CT   -0.001     4 ; -0.1816
  HB1    HC    0.033     5 ; -0.1489
  HB2    HC    0.033     6 ; -0.1162
   CG    CT    0.039     7 ; -0.0772
  HG1    HC    0.029     8 ; -0.0487
  HG2    HC    0.029     9 ; -0.0202
   CD    CT    0.049    10 ; 0.0284
  HD1    H1    0.069    11 ; 0.0971
  HD2    H1    0.069    12 ; 0.1658
   NE    N2   -0.529    13 ; -0.3637
   HE     H    0.346    14 ; -0.0181
   CZ    CA    0.808    15 ; 0.7895
  NH1    N2   -0.863    16 ; -0.0732
 HH11     H    0.448    17 ; 0.3746
 HH12     H    0.448    18 ; 0.8224
  NH2    N2   -0.863    19 ; -0.0403
 HH21     H    0.448    20 ; 0.4075
 HH22     H    0.448    21 ; 0.8553
    C     C    0.734    22 ; 1.5894
    O     O   -0.589    23 ; 1
 [ bonds ]
;  ai    aj
   -C     N
    N     H
    N    CA
   CA    HA
   CA    CB
   CB   HB1
   CB   HB2
   CB    CG
   CG   HG1
   CG   HG2
   CG    CD
   CD   HD1
   CD   HD2
   CD    NE
   NE    HE
   NE    CZ
   CZ   NH1
  NH1  HH11
  NH1  HH12
   CZ   NH2
  NH2  HH21
  NH2  HH22
   CA     C
    C     O
 [ dihedrals ]
;  ai    aj    ak    al
   CB    CA     N    -C     ad_CT_CT_N__C__1
   CB    CA     N    -C     ad_CT_CT_N__C__2
   CB    CA     N    -C     ad_CT_CT_N__C__3
 [ impropers ]
;  ai    aj    ak    al
   -C    CA     N     H     ai_X__X__N__H_
   CA    +N     C     O     ai_X__X__C__O_
   NE   NH1    CZ   NH2     ai_X__N2_CA_N2
   CD    CZ    NE    HE     ai_X__X__N2_H_
   CZ  HH11   NH1  HH12     ai_X__X__N2_H_
   CZ  HH21   NH2  HH22     ai_X__X__N2_H_
; end residue ARG: 24 atoms, 24 bonds, 24 pdihs, 6 idihs

; HISTIDINE DELTAH 
; 
[ HID ]
 [ atoms ]
;name  type   charge    cg ; qtot
    N     N   -0.416     0 ; -0.4157
    H     H    0.272     1 ; -0.1438
   CA    CT    0.019     2 ; -0.125
   HA    H1    0.088     3 ; -0.0369
   CB    CT   -0.046     4 ; -0.0831
  HB1    HC    0.040     5 ; -0.0429
  HB2    HC    0.040     6 ; -0.0027
   CG    CC   -0.027     7 ; -0.0293
  ND1    NA   -0.381     8 ; -0.4104
  HD1     H    0.365     9 ; -0.0455
  CE1    CR    0.206    10 ; 0.1602
  HE1    H5    0.139    11 ; 0.2994
  NE2    NB   -0.573    12 ; -0.2733
  CD2    CV    0.129    13 ; -0.1441
  HD2    H4    0.115    14 ; -0.0294
    C     C    0.597    15 ; 0.5679
    O     O   -0.568    16 ; 1.11022e-16
 [ bonds ]
;  ai    aj
   -C     N
    N     H
    N    CA
   CA    HA
   CA    CB
   CB   HB1
   CB   HB2
   CB    CG
   CG   ND1
  ND1   HD1
  ND1   CE1
  CE1   HE1
  CE1   NE2
  NE2   CD2
  CD2   HD2
   CA     C
    C     O
   CG   CD2
 [ dihedrals ]
;  ai    aj    ak    al
   CB    CA     N    -C     ad_CT_CT_N__C__1
   CB    CA     N    -C     ad_CT_CT_N__C__2
   CB    CA     N    -C     ad_CT_CT_N__C__3
 [ impropers ]
;  ai    aj    ak    al
   -C    CA     N     H     ai_X__X__N__H_
   CA    +N     C     O     ai_X__X__C__O_
   CG   CE1   ND1   HD1     ai_X__X__NA_H_
   CG   NE2   CD2   HD2     ai_X__X__CV_H4
  ND1   NE2   CE1   HE1     ai_X__X__CR_H5
  ND1   CD2    CG    CB     ai_NA_CV_CC_CT
; end residue HID: 17 atoms, 18 bonds, 17 pdihs, 6 idihs

; HISTIDINE EPSILONH 
; 
[ HIE ]
 [ atoms ]
;name  type   charge    cg ; qtot
    N     N   -0.416     0 ; -0.4157
    H     H    0.272     1 ; -0.1438
   CA    CT   -0.058     2 ; -0.2019
   HA    H1    0.136     3 ; -0.0659
   CB    CT   -0.007     4 ; -0.0733
  HB1    HC    0.037     5 ; -0.0366
  HB2    HC    0.037     6 ; 0.0001
   CG    CC    0.187     7 ; 0.1869
  ND1    NB   -0.543     8 ; -0.3563
  CE1    CR    0.164     9 ; -0.1928
  HE1    H5    0.143    10 ; -0.0493
  NE2    NA   -0.280    11 ; -0.3288
  HE2     H    0.334    12 ; 0.0051
  CD2    CW   -0.221    13 ; -0.2156
  HD2    H4    0.186    14 ; -0.0294
    C     C    0.597    15 ; 0.5679
    O     O   -0.568    16 ; 0
 [ bonds ]
;  ai    aj
   -C     N
    N     H
    N    CA
   CA    HA
   CA    CB
   CB   HB1
   CB   HB2
   CB    CG
   CG   ND1
  ND1   CE1
  CE1   HE1
  CE1   NE2
  NE2   HE2
  NE2   CD2
  CD2   HD2
   CA     C
    C     O
   CG   CD2
 [ dihedrals ]
;  ai    aj    ak    al
   CB    CA     N    -C     ad_CT_CT_N__C__1
   CB    CA     N    -C     ad_CT_CT_N__C__2
   CB    CA     N    -C     ad_CT_CT_N__C__3
 [ impropers ]
;  ai    aj    ak    al
   -C    CA     N     H     ai_X__X__N__H_
   CA    +N     C     O     ai_X__X__C__O_
  CE1   CD2   NE2   HE2     ai_X__X__NA_H_
   CG   NE2   CD2   HD2     ai_X__X__CW_H4
  ND1   NE2   CE1   HE1     ai_X__X__CR_H5
  ND1   CD2    CG    CB     ai_NB_CW_CC_CT
; end residue HIE: 17 atoms, 18 bonds, 17 pdihs, 6 idihs

; HISTIDINE PLUS 
; 
[ HIP ]
 [ atoms ]
;name  type   charge    cg ; qtot
    N     N   -0.348     0 ; -0.3479
    H     H    0.275     1 ; -0.0732
   CA    CT   -0.135     2 ; -0.2086
   HA    H1    0.121     3 ; -0.0874
   CB    CT   -0.041     4 ; -0.1288
  HB1    HC    0.081     5 ; -0.0478
  HB2    HC    0.081     6 ; 0.0332
   CG    CC   -0.001     7 ; 0.032
  ND1    NA   -0.151     8 ; -0.1193
  HD1     H    0.387     9 ; 0.2673
  CE1    CR   -0.017    10 ; 0.2503
  HE1    H5    0.268    11 ; 0.5184
  NE2    NA   -0.172    12 ; 0.3466
  HE2     H    0.391    13 ; 0.7377
  CD2    CW   -0.114    14 ; 0.6236
  HD2    H4    0.232    15 ; 0.8553
    C     C    0.734    16 ; 1.5894
    O     O   -0.589    17 ; 1
 [ bonds ]
;  ai    aj
   -C     N
    N     H
    N    CA
   CA    HA
   CA    CB
   CB   HB1
   CB   HB2
   CB    CG
   CG   ND1
  ND1   HD1
  ND1   CE1
  CE1   HE1
  CE1   NE2
  NE2   HE2
  NE2   CD2
  CD2   HD2
   CA     C
    C     O
   CG   CD2
 [ dihedrals ]
;  ai    aj    ak    al
   CB    CA     N    -C     ad_CT_CT_N__C__1
   CB    CA     N    -C     ad_CT_CT_N__C__2
   CB    CA     N    -C     ad_CT_CT_N__C__3
 [ impropers ]
;  ai    aj    ak    al
   -C    CA     N     H     ai_X__X__N__H_
   CA    +N     C     O     ai_X__X__C__O_
   CG   CE1   ND1   HD1     ai_X__X__NA_H_
  CE1   CD2   NE2   HE2     ai_X__X__NA_H_
   CG   NE2   CD2   HD2     ai_X__X__CW_H4
  ND1   NE2   CE1   HE1     ai_X__X__CR_H5
  ND1   CD2    CG    CB     ai_NA_CW_CC_CT
; end residue HIP: 18 atoms, 19 bonds, 18 pdihs, 7 idihs

; TRYPTOPHAN 
; 
[ TRP ]
 [ atoms ]
;name  type   charge    cg ; qtot
    N     N   -0.416     0 ; -0.4157
    H     H    0.272     1 ; -0.1438
   CA    CT   -0.028     2 ; -0.1713
   HA    H1    0.112     3 ; -0.059
   CB    CT   -0.005     4 ; -0.064
  HB1    HC    0.034     5 ; -0.0301
  HB2    HC    0.034     6 ; 0.0038
   CG    C*   -0.141     7 ; -0.1377
  CD1    CW   -0.164     8 ; -0.3015
  HD1    H4    0.206     9 ; -0.0953
  NE1    NA   -0.342    10 ; -0.4371
  HE1     H    0.341    11 ; -0.0959
  CE2    CN    0.138    12 ; 0.0421
  CZ2    CA   -0.260    13 ; -0.218
  HZ2    HA    0.157    14 ; -0.0608
  CH2    CA   -0.113    15 ; -0.1742
  HH2    HA    0.142    16 ; -0.0325
  CZ3    CA   -0.197    17 ; -0.2297
  HZ3    HA    0.145    18 ; -0.085
  CE3    CA   -0.239    19 ; -0.3237
  HE3    HA    0.170    20 ; -0.1537
  CD2    CB    0.124    21 ; -0.0294
    C     C    0.597    22 ; 0.5679
    O     O   -0.568    23 ; 1.11022e-16
 [ bonds ]
;  ai    aj
   -C     N
    N     H
    N    CA
   CA    HA
   CA    CB
   CB   HB1
   CB   HB2
   CB    CG
   CG   CD1
  CD1   HD1
  CD1   NE1
  NE1   HE1
  NE1   CE2
  CE2   CZ2
  CZ2   HZ2
  CZ2   CH2
  CH2   HH2
  CH2   CZ3
  CZ3   HZ3
  CZ3   CE3
  CE3   HE3
  CE3   CD2
   CA     C
    C     O
   CG   CD2
  CE2   CD2
 [ dihedrals ]
;  ai    aj    ak    al
   CB    CA     N    -C     ad_CT_CT_N__C__1
   CB    CA     N    -C     ad_CT_CT_N__C__2
   CB    CA     N    -C     ad_CT_CT_N__C__3
 [ impropers ]
;  ai    aj    ak    al
   -C    CA     N     H     ai_X__X__N__H_
   CA    +N     C     O     ai_X__X__C__O_
  CD1   CE2   NE1   HE1     ai_X__X__NA_H_
  CE2   CH2   CZ2   HZ2     ai_X__X__CA_HA
  CZ2   CZ3   CH2   HH2     ai_X__X__CA_HA
  CH2   CE3   CZ3   HZ3     ai_X__X__CA_HA
  CZ3   CD2   CE3   HE3     ai_X__X__CA_HA
   CG   NE1   CD1   HD1     ai_X__X__CW_H4
  CD1   CD2    CG    CB     ai_CW_CB_C*_CT
; end residue TRP: 24 atoms, 26 bonds, 24 pdihs, 9 idihs

; PHENYLALANINE 
; 
[ PHE ]
 [ atoms ]
;name  type   charge    cg ; qtot
    N     N   -0.416     0 ; -0.4157
    H     H    0.272     1 ; -0.1438
   CA    CT   -0.002     2 ; -0.1462
   HA    H1    0.098     3 ; -0.0484
   CB    CT   -0.034     4 ; -0.0827
  HB1    HC    0.029     5 ; -0.0532
  HB2    HC    0.029     6 ; -0.0237
   CG    CA    0.012     7 ; -0.0119
  CD1    CA   -0.126     8 ; -0.1375
  HD1    HA    0.133     9 ; -0.0045
  CE1    CA   -0.170    10 ; -0.1749
  HE1    HA    0.143    11 ; -0.0319
   CZ    CA   -0.107    12 ; -0.1391
   HZ    HA    0.130    13 ; -0.0094
  CE2    CA   -0.170    14 ; -0.1798
  HE2    HA    0.143    15 ; -0.0368
  CD2    CA   -0.126    16 ; -0.1624
  HD2    HA    0.133    17 ; -0.0294
    C     C    0.597    18 ; 0.5679
    O     O   -0.568    19 ; 1.11022e-16
 [ bonds ]
;  ai    aj
   -C     N
    N     H
    N    CA
   CA    HA
   CA    CB
   CB   HB1
   CB   HB2
   CB    CG
   CG   CD1
  CD1   HD1
  CD1   CE1
  CE1   HE1
  CE1    CZ
   CZ    HZ
   CZ   CE2
  CE2   HE2
  CE2   CD2
  CD2   HD2
   CA     C
    C     O
   CG   CD2
 [ dihedrals ]
;  ai    aj    ak    al
   CB    CA     N    -C     ad_CT_CT_N__C__1
   CB    CA     N    -C     ad_CT_CT_N__C__2
   CB    CA     N    -C     ad_CT_CT_N__C__3
 [ impropers ]
;  ai    aj    ak    al
   -C    CA     N     H     ai_X__X__N__H_
   CA    +N     C     O     ai_X__X__C__O_
   CG   CE2   CD2   HD2     ai_X__X__CA_HA
  CD2    CZ   CE2   HE2     ai_X__X__CA_HA
  CE1   CE2    CZ    HZ     ai_X__X__CA_HA
  CD1    CZ   CE1   HE1     ai_X__X__CA_HA
   CG   CE1   CD1   HD1     ai_X__X__CA_HA
  CD1   CD2    CG    CB     ai_CA_CA_CA_CT
; end residue PHE: 20 atoms, 21 bonds, 20 pdihs, 8 idihs

; TYROSINE 
; 
[ TYR ]
 [ atoms ]
;name  type   charge    cg ; qtot
    N     N   -0.416     0 ; -0.4157
    H     H    0.272     1 ; -0.1438
   CA    CT   -0.001     2 ; -0.1452
   HA    H1    0.088     3 ; -0.0576
   CB    CT   -0.015     4 ; -0.0728
  HB1    HC    0.029     5 ; -0.0433
  HB2    HC    0.029     6 ; -0.0138
   CG    CA   -0.001     7 ; -0.0149
  CD1    CA   -0.191     8 ; -0.2055
  HD1    HA    0.170     9 ; -0.0356
  CE1    CA   -0.234    10 ; -0.2697
  HE1    HA    0.166    11 ; -0.1041
   CZ     C    0.323    12 ; 0.2185
   OH    OH   -0.558    13 ; -0.3394
   HH    HO    0.399    14 ; 0.0598
  CE2    CA   -0.234    15 ; -0.1743
  HE2    HA    0.166    16 ; -0.0087
  CD2    CA   -0.191    17 ; -0.1993
  HD2    HA    0.170    18 ; -0.0294
    C     C    0.597    19 ; 0.5679
    O     O   -0.568    20 ; 1.11022e-16
 [ bonds ]
;  ai    aj
   -C     N
    N     H
    N    CA
   CA    HA
   CA    CB
   CB   HB1
   CB   HB2
   CB    CG
   CG   CD1
  CD1   HD1
  CD1   CE1
  CE1   HE1
  CE1    CZ
   CZ    OH
   OH    HH
   CZ   CE2
  CE2   HE2
  CE2   CD2
  CD2   HD2
   CA     C
    C     O
   CG   CD2
 [ dihedrals ]
;  ai    aj    ak    al
   CB    CA     N    -C     ad_CT_CT_N__C__1
   CB    CA     N    -C     ad_CT_CT_N__C__2
   CB    CA     N    -C     ad_CT_CT_N__C__3
 [ impropers ]
;  ai    aj    ak    al
   -C    CA     N     H     ai_X__X__N__H_
   CA    +N     C     O     ai_X__X__C__O_
   CG   CE2   CD2   HD2     ai_X__X__CA_HA
  CD2    CZ   CE2   HE2     ai_X__X__CA_HA
  CD1    CZ   CE1   HE1     ai_X__X__CA_HA
   CG   CE1   CD1   HD1     ai_X__X__CA_HA
  CD1   CD2    CG    CB     ai_CA_CA_CA_CT
  CE1   CE2    CZ    OH     ai_CA_CA_C__OH
; end residue TYR: 21 atoms, 22 bonds, 21 pdihs, 8 idihs

; GLUTAMIC ACID 
; 
[ GLU ]
 [ atoms ]
;name  type   charge    cg ; qtot
    N     N   -0.516     0 ; -0.5163
    H     H    0.294     1 ; -0.2227
   CA    CT    0.040     2 ; -0.183
   HA    H1    0.111     3 ; -0.0725
   CB    CT    0.056     4 ; -0.0165
  HB1    HC   -0.017     5 ; -0.0338
  HB2    HC   -0.017     6 ; -0.0511
   CG    CT    0.014     7 ; -0.0375
  HG1    HC   -0.043     8 ; -0.08
  HG2    HC   -0.043     9 ; -0.1225
   CD     C    0.805    10 ; 0.6829
  OE1    O2   -0.819    11 ; -0.1359
  OE2    O2   -0.819    12 ; -0.9547
    C     C    0.537    13 ; -0.4181
    O     O   -0.582    14 ; -1
 [ bonds ]
;  ai    aj
   -C     N
    N     H
    N    CA
   CA    HA
   CA    CB
   CB   HB1
   CB   HB2
   CB    CG
   CG   HG1
   CG   HG2
   CG    CD
   CD   OE1
   CD   OE2
   CA     C
    C     O
 [ dihedrals ]
;  ai    aj    ak    al
   CB    CA     N    -C     ad_CT_CT_N__C__1
   CB    CA     N    -C     ad_CT_CT_N__C__2
   CB    CA     N    -C     ad_CT_CT_N__C__3
 [ impropers ]
;  ai    aj    ak    al
   -C    CA     N     H     ai_X__X__N__H_
   CA    +N     C     O     ai_X__X__C__O_
   CG   OE1    CD   OE2     ai_X__O2_C__O2
; end residue GLU: 15 atoms, 15 bonds, 15 pdihs, 3 idihs

; ASPARTIC ACID 
; 
[ ASP ]
 [ atoms ]
;name  type   charge    cg ; qtot
    N     N   -0.516     0 ; -0.5163
    H     H    0.294     1 ; -0.2227
   CA    CT    0.038     2 ; -0.1846
   HA    H1    0.088     3 ; -0.0966
   CB    CT   -0.030     4 ; -0.1269
  HB1    HC   -0.012     5 ; -0.1391
  HB2    HC   -0.012     6 ; -0.1513
   CG     C    0.799     7 ; 0.6481
  OD1    O2   -0.801     8 ; -0.1533
  OD2    O2   -0.801     9 ; -0.9547
    C     C    0.537    10 ; -0.4181
    O     O   -0.582    11 ; -1
 [ bonds ]
;  ai    aj
   -C     N
    N     H
    N    CA
   CA    HA
   CA    CB
   CB   HB1
   CB   HB2
   CB    CG
   CG   OD1
   CG   OD2
   CA     C
    C     O
 [ dihedrals ]
;  ai    aj    ak    al
   CB    CA     N    -C     ad_CT_CT_N__C__1
   CB    CA     N    -C     ad_CT_CT_N__C__2
   CB    CA     N    -C     ad_CT_CT_N__C__3
 [ impropers ]
;  ai    aj    ak    al
   -C    CA     N     H     ai_X__X__N__H_
   CA    +N     C     O     ai_X__X__C__O_
   CB   OD1    CG   OD2     ai_X__O2_C__O2
; end residue ASP: 12 atoms, 12 bonds, 12 pdihs, 3 idihs

; LYSINE 
; 
[ LYS ]
 [ atoms ]
;name  type   charge    cg ; qtot
    N     N   -0.348     0 ; -0.3479
    H     H    0.275     1 ; -0.0732
   CA    CT   -0.240     2 ; -0.3132
   HA    H1    0.143     3 ; -0.1706
   CB    CT   -0.009     4 ; -0.18
  HB1    HC    0.036     5 ; -0.1438
  HB2    HC    0.036     6 ; -0.1076
   CG    CT    0.019     7 ; -0.0889
  HG1    HC    0.010     8 ; -0.0786
  HG2    HC    0.010     9 ; -0.0683
   CD    CT   -0.048    10 ; -0.1162
  HD1    HC    0.062    11 ; -0.0541
  HD2    HC    0.062    12 ; 0.008
   CE    CT   -0.014    13 ; -0.0063
  HE1    HP    0.114    14 ; 0.1072
  HE2    HP    0.114    15 ; 0.2207
   NZ    N3   -0.385    16 ; -0.1647
  HZ1     H    0.340    17 ; 0.1753
  HZ2     H    0.340    18 ; 0.5153
  HZ3     H    0.340    19 ; 0.8553
    C     C    0.734    20 ; 1.5894
    O     O   -0.589    21 ; 1
 [ bonds ]
;  ai    aj
   -C     N
    N     H
    N    CA
   CA    HA
   CA    CB
   CB   HB1
   CB   HB2
   CB    CG
   CG   HG1
   CG   HG2
   CG    CD
   CD   HD1
   CD   HD2
   CD    CE
   CE   HE1
   CE   HE2
   CE    NZ
   NZ   HZ1
   NZ   HZ2
   NZ   HZ3
   CA     C
    C     O
 [ dihedrals ]
;  ai    aj    ak    al
   CB    CA     N    -C     ad_CT_CT_N__C__1
   CB    CA     N    -C     ad_CT_CT_N__C__2
   CB    CA     N    -C     ad_CT_CT_N__C__3
 [ impropers ]
;  ai    aj    ak    al
   -C    CA     N     H     ai_X__X__N__H_
   CA    +N     C     O     ai_X__X__C__O_
; end residue LYS: 22 atoms, 22 bonds, 22 pdihs, 2 idihs

; LYSINE neutral
; 
[ LYN ]
 [ atoms ]
;name  type   charge    cg ; qtot
    N     N   -0.416     0 ; -0.4157
    H     H    0.272     1 ; -0.1438
   CA    CT   -0.072     2 ; -0.21586
   HA    H1    0.099     3 ; -0.11646
   CB    CT   -0.048     4 ; -0.16491
  HB1    HC    0.034     5 ; -0.13091
  HB2    HC    0.034     6 ; -0.09691
   CG    CT    0.066     7 ; -0.03079
  HG1    HC    0.010     8 ; -0.02038
  HG2    HC    0.010     9 ; -0.00997
   CD    CT   -0.038    10 ; -0.04765
  HD1    HC    0.012    11 ; -0.0361
  HD2    HC    0.012    12 ; -0.02455
   CE    CT    0.326    13 ; 0.30149
  HE1    HP   -0.034    14 ; 0.26791
  HE2    HP   -0.034    15 ; 0.23433
   NZ    N3   -1.036    16 ; -0.80148
  HZ1     H    0.386    17 ; -0.41544
  HZ2     H    0.386    18 ; -0.0294
    C     C    0.597    19 ; 0.5679
    O     O   -0.568    20 ; 1.11022e-16
 [ bonds ]
;  ai    aj
   -C     N
    N     H
    N    CA
   CA    HA
   CA    CB
   CB   HB1
   CB   HB2
   CB    CG
   CG   HG1
   CG   HG2
   CG    CD
   CD   HD1
   CD   HD2
   CD    CE
   CE   HE1
   CE   HE2
   CE    NZ
   NZ   HZ1
   NZ   HZ2
   CA     C
    O     O
 [ dihedrals ]
;  ai    aj    ak    al
   CB    CA     N    -C     ad_CT_CT_N__C__1
   CB    CA     N    -C     ad_CT_CT_N__C__2
   CB    CA     N    -C     ad_CT_CT_N__C__3
 [ impropers ]
;  ai    aj    ak    al
   -C    CA     N     H     ai_X__X__N__H_
   CA    +N     C     O     ai_X__X__C__O_
; end residue LYN: 21 atoms, 21 bonds, 21 pdihs, 2 idihs

; PROLINE 
; 
[ PRO ]
 [ atoms ]
;name  type   charge    cg ; qtot
    N     N   -0.255     0 ; -0.2548
   CD    CT    0.019     1 ; -0.2356
  HD1    H1    0.039     2 ; -0.1965
  HD2    H1    0.039     3 ; -0.1574
   CG    CT    0.019     4 ; -0.1385
  HG1    HC    0.021     5 ; -0.1172
  HG2    HC    0.021     6 ; -0.0959
   CB    CT   -0.007     7 ; -0.1029
  HB1    HC    0.025     8 ; -0.0776
  HB2    HC    0.025     9 ; -0.0523
   CA    CT   -0.027    10 ; -0.0789
   HA    H1    0.064    11 ; -0.0148
    C     C    0.590    12 ; 0.5748
    O     O   -0.575    13 ; 0
 [ bonds ]
;  ai    aj
   -C     N
    N    CD
   CD   HD1
   CD   HD2
   CD    CG
   CG   HG1
   CG   HG2
   CG    CB
   CB   HB1
   CB   HB2
    N    CA
   CA    HA
   CA     C
    C     O
   CB    CA
 [ dihedrals ]
;  ai    aj    ak    al
   CG    CD     N    -C     ad_CT_CT_N__C__1
   CG    CD     N    -C     ad_CT_CT_N__C__2
   CG    CD     N    -C     ad_CT_CT_N__C__3
 [ impropers ]
;  ai    aj    ak    al
   CA    +N     C     O     ai_X__X__C__O_
   -C    CD     N    CA     ai_X__CT_N__CT
; end residue PRO: 14 atoms, 15 bonds, 14 pdihs, 2 idihs

; CYSTEINE 
; 
[ CYS ]
 [ atoms ]
;name  type   charge    cg ; qtot
    N     N   -0.416     0 ; -0.4157
    H     H    0.272     1 ; -0.1438
   CA    CT    0.021     2 ; -0.1225
   HA    H1    0.112     3 ; -0.0101
   CB    CT   -0.123     4 ; -0.1332
  HB1    H1    0.111     5 ; -0.022
  HB2    H1    0.111     6 ; 0.0892
   SG    SH   -0.312     7 ; -0.2227
   HG    HS    0.193     8 ; -0.0294
    C     C    0.597     9 ; 0.5679
    O     O   -0.568    10 ; 0
 [ bonds ]
;  ai    aj
   -C     N
    N     H
    N    CA
   CA    HA
   CA    CB
   CB   HB1
   CB   HB2
   CB    SG
   SG    HG
   CA     C
    C     O
 [ dihedrals ]
;  ai    aj    ak    al
   CB    CA     N    -C     ad_CT_CT_N__C__1
   CB    CA     N    -C     ad_CT_CT_N__C__2
   CB    CA     N    -C     ad_CT_CT_N__C__3
 [ impropers ]
;  ai    aj    ak    al
   -C    CA     N     H     ai_X__X__N__H_
   CA    +N     C     O     ai_X__X__C__O_
; end residue CYS: 11 atoms, 11 bonds, 11 pdihs, 2 idihs

; CYSTEINE with negative charge
; 
[ CYM ]
 [ atoms ]
;name  type   charge    cg ; qtot
    N     N   -0.416     0 ; -0.4157
   H1     H    0.272     1 ; -0.1438
   CA    CT   -0.035     2 ; -0.1789
   HA    H1    0.051     3 ; -0.1281
   CB    CT   -0.241     4 ; -0.3694
  HB1    H1    0.112     5 ; -0.2572
  HB2    H1    0.112     6 ; -0.145
   SG    SH   -0.884     7 ; -1.0294
    C     C    0.597     8 ; -0.4321
    O     O   -0.568     9 ; -1
 [ bonds ]
;  ai    aj
   -C     N
    N    H1
    N    CA
   CA    HA
   CA    CB
   CB   HB1
   CB   HB2
   CB    SG
   CA     C
    C     O
 [ dihedrals ]
;  ai    aj    ak    al
   CB    CA     N    -C     ad_CT_CT_N__C__1
   CB    CA     N    -C     ad_CT_CT_N__C__2
   CB    CA     N    -C     ad_CT_CT_N__C__3
 [ impropers ]
;  ai    aj    ak    al
   -C    CA     N    H1     ai_X__X__N__H_
   CA    +N     C     O     ai_X__X__C__O_
; end residue CYM: 10 atoms, 10 bonds, 10 pdihs, 2 idihs

; CYSTINE(S-S BRIDGE) 
; 
[ CYX ]
 [ atoms ]
;name  type   charge    cg ; qtot
    N     N   -0.416     0 ; -0.4157
    H     H    0.272     1 ; -0.1438
   CA    CT    0.043     2 ; -0.1009
   HA    H1    0.077     3 ; -0.0243
   CB    CT   -0.079     4 ; -0.1033
  HB1    H1    0.091     5 ; -0.0123
  HB2    H1    0.091     6 ; 0.0787
   SG     S   -0.108     7 ; -0.0294
    C     C    0.597     8 ; 0.5679
    O     O   -0.568     9 ; 0
 [ bonds ]
;  ai    aj
   -C     N
    N     H
    N    CA
   CA    HA
   CA    CB
   CB   HB1
   CB   HB2
   CB    SG
   CA     C
    C     O
 [ dihedrals ]
;  ai    aj    ak    al
   CB    CA     N    -C     ad_CT_CT_N__C__1
   CB    CA     N    -C     ad_CT_CT_N__C__2
   CB    CA     N    -C     ad_CT_CT_N__C__3
 [ impropers ]
;  ai    aj    ak    al
   -C    CA     N     H     ai_X__X__N__H_
   CA    +N     C     O     ai_X__X__C__O_
; end residue CYX: 10 atoms, 10 bonds, 10 pdihs, 2 idihs

; METHIONINE 
; 
[ MET ]
 [ atoms ]
;name  type   charge    cg ; qtot
    N     N   -0.416     0 ; -0.4157
    H     H    0.272     1 ; -0.1438
   CA    CT   -0.024     2 ; -0.1675
   HA    H1    0.088     3 ; -0.0795
   CB    CT    0.034     4 ; -0.0453
  HB1    HC    0.024     5 ; -0.0212
  HB2    HC    0.024     6 ; 0.0029
   CG    CT    0.002     7 ; 0.0047
  HG1    H1    0.044     8 ; 0.0487
  HG2    H1    0.044     9 ; 0.0927
   SD     S   -0.274    10 ; -0.181
   CE    CT   -0.054    11 ; -0.2346
  HE1    H1    0.068    12 ; -0.1662
  HE2    H1    0.068    13 ; -0.0978
  HE3    H1    0.068    14 ; -0.0294
    C     C    0.597    15 ; 0.5679
    O     O   -0.568    16 ; 0
 [ bonds ]
;  ai    aj
   -C     N
    N     H
    N    CA
   CA    HA
   CA    CB
   CB   HB1
   CB   HB2
   CB    CG
   CG   HG1
   CG   HG2
   CG    SD
   SD    CE
   CE   HE1
   CE   HE2
   CE   HE3
   CA     C
    C     O
 [ dihedrals ]
;  ai    aj    ak    al
   CB    CA     N    -C     ad_CT_CT_N__C__1
   CB    CA     N    -C     ad_CT_CT_N__C__2
   CB    CA     N    -C     ad_CT_CT_N__C__3
 [ impropers ]
;  ai    aj    ak    al
   -C    CA     N     H     ai_X__X__N__H_
   CA    +N     C     O     ai_X__X__C__O_
; end residue MET: 17 atoms, 17 bonds, 17 pdihs, 2 idihs

;  ACE BEGINNING GROUP 
; 
[ ACE ]
 [ atoms ]
;name  type   charge    cg ; qtot
  CH3    CT   -0.366     0 ; -0.3662
   H1    HC    0.112     1 ; -0.2539
 HH31    HC    0.112     2 ; -0.1416
 HH32    HC    0.112     3 ; -0.0293
    C     C    0.597     4 ; 0.5679
    O     O   -0.568     5 ; 0
 [ bonds ]
;  ai    aj
   H1   CH3
  CH3  HH31
  CH3  HH32
  CH3     C
    C     O
 [ impropers ]
;  ai    aj    ak    al
  CH3   +CA     C     O     ai_X__X__C__O_
; end residue ACE: 6 atoms, 5 bonds, 6 pdihs, 1 idihs

; N-methyl all atom 
; 
[ NME ]
 [ atoms ]
;name  type   charge    cg ; qtot
    N     N   -0.416     0 ; -0.4157
    H     H    0.272     1 ; -0.1438
  CH3    CT   -0.149     2 ; -0.2928
 HH31    H1    0.098     3 ; -0.1952
 HH32    H1    0.098     4 ; -0.0976
 HH33    H1    0.098     5 ; -2.77556e-17
 [ bonds ]
;  ai    aj
   -C     N
    N     H
    N   CH3
  CH3  HH31
  CH3  HH32
  CH3  HH33
 [ impropers ]
;  ai    aj    ak    al
   -C   CH3     N     H     ai_X__X__N__H_
; end residue NME: 6 atoms, 6 bonds, 6 pdihs, 1 idihs

;  NH2 ENDING GROUP
; 
[ NHE ]
 [ atoms ]
;name  type   charge    cg ; qtot
    N     N   -0.463     0 ; -0.463
   H1     H    0.232     1 ; -0.2315
   H2     H    0.232     2 ; 0
 [ bonds ]
;  ai    aj
   -C     N
    N    H1
    N    H2
 [ impropers ]
;  ai    aj    ak    al
   -C    H1     N    H2     ai_X__X__N__H_
; end residue NHE: 3 atoms, 3 bonds, 3 pdihs, 1 idihs

;  WATER, TIP3P MODEL
; 
[ HOH ]
 [ atoms ]
;name  type   charge    cg ; qtot
    O    OW   -0.834     0 ; -0.834
   H3    HW    0.417     1 ; -0.417
   H1    HW    0.417     2 ; 0
 [ bonds ]
;  ai    aj
   H3     O
    O    H1
   H3    H1
; end residue HOH: 3 atoms, 3 bonds, 3 pdihs, 0 idihs

; ASP neutral
; 
[ ASH ]
 [ atoms ]
;name  type   charge    cg ; qtot
    N     N   -0.416     0 ; -0.4157
    H     H    0.272     1 ; -0.1438
   CA    CT    0.034     2 ; -0.1097
   HA    H1    0.086     3 ; -0.0233
   CB    CT   -0.032     4 ; -0.0549
  HB1    HC    0.049     5 ; -0.0061
  HB2    HC    0.049     6 ; 0.0427
   CG     C    0.646     7 ; 0.6889
  OD1     O   -0.555     8 ; 0.1335
  OD2    OH   -0.638     9 ; -0.5041
  HD2    HO    0.475    10 ; -0.0294
    C     C    0.597    11 ; 0.5679
    O     O   -0.568    12 ; 1.11022e-16
 [ bonds ]
;  ai    aj
   -C     N
    N     H
    N    CA
   CA    HA
   CA    CB
   CB   HB1
   CB   HB2
   CB    CG
   CG   OD1
   CG   OD2
  OD2   HD2
   CA     C
    C     O
 [ dihedrals ]
;  ai    aj    ak    al
   CB    CA     N    -C     ad_CT_CT_N__C__1
   CB    CA     N    -C     ad_CT_CT_N__C__2
   CB    CA     N    -C     ad_CT_CT_N__C__3
 [ impropers ]
;  ai    aj    ak    al
   -C    CA     N     H     ai_X__X__N__H_
   CA    +N     C     O     ai_X__X__C__O_
   CB   OD1    CG   OD2     ai_CT_O__C__OH
; end residue ASH: 13 atoms, 13 bonds, 13 pdihs, 3 idihs

; GLU neutral
; 
[ GLH ]
 [ atoms ]
;name  type   charge    cg ; qtot
    N     N   -0.416     0 ; -0.4157
    H     H    0.272     1 ; -0.1438
   CA    CT    0.015     2 ; -0.1293
   HA    H1    0.078     3 ; -0.0514
   CB    CT   -0.007     4 ; -0.0585
  HB1    HC    0.026     5 ; -0.0329
  HB2    HC    0.026     6 ; -0.0073
   CG    CT   -0.017     7 ; -0.0247
  HG1    HC    0.043     8 ; 0.0183
  HG2    HC    0.043     9 ; 0.0613
   CD     C    0.680    10 ; 0.7414
  OE1     O   -0.584    11 ; 0.1576
  OE2    OH   -0.651    12 ; -0.4935
  HE2    HO    0.464    13 ; -0.0294
    C     C    0.597    14 ; 0.5679
    O     O   -0.568    15 ; 1.11022e-16
 [ bonds ]
;  ai    aj
   -C     N
    N     H
    N    CA
   CA    HA
   CA    CB
   CB   HB1
   CB   HB2
   CB    CG
   CG   HG1
   CG   HG2
   CG    CD
   CD   OE1
   CD   OE2
  OE2   HE2
   CA     C
    C     O
 [ dihedrals ]
;  ai    aj    ak    al
   CB    CA     N    -C     ad_CT_CT_N__C__1
   CB    CA     N    -C     ad_CT_CT_N__C__2
   CB    CA     N    -C     ad_CT_CT_N__C__3
 [ impropers ]
;  ai    aj    ak    al
   -C    CA     N     H     ai_X__X__N__H_
   CA    +N     C     O     ai_X__X__C__O_
   CG   OE1    CD   OE2     ai_CT_O__C__OH
; end residue GLH: 16 atoms, 16 bonds, 16 pdihs, 3 idihs

; Sodium Ion
; 
[ CIP ]
 [ atoms ]
;name  type   charge    cg ; qtot
  NA+    IP    1.000     0 ; 1
; end residue CIP: 1 atoms, 1 bonds, 1 pdihs, 0 idihs

; Chloride Ion
; 
[ CIM ]
 [ atoms ]
;name  type   charge    cg ; qtot
  CL-    IM   -1.000     0 ; -1
; end residue CIM: 1 atoms, 1 bonds, 1 pdihs, 0 idihs

; end of file /usr/slocal/amber6/dat/all_amino94.in
; from file /usr/slocal/amber6/dat/all_aminoct94.in
; 
; reading database: All-atom, COO- terminal
; 
; ALANINE COO- ANION 
; 
[ ALA-C ]
 [ atoms ]
;name  type   charge    cg ; qtot
    N     N   -0.382     0 ; -0.3821
    H     H    0.268     1 ; -0.114
   CA    CT   -0.175     2 ; -0.2887
   HA    H1    0.107     3 ; -0.182
   CB    CT   -0.209     4 ; -0.3913
  HB1    HC    0.076     5 ; -0.3149
  HB2    HC    0.076     6 ; -0.2385
  HB3    HC    0.076     7 ; -0.1621
    C     C    0.773     8 ; 0.611
    O    O2   -0.805     9 ; -0.1945
  OXT    O2   -0.805    10 ; -1
 [ bonds ]
;  ai    aj
   -C     N
    N     H
    N    CA
   CA    HA
   CA    CB
   CB   HB1
   CB   HB2
   CB   HB3
   CA     C
    C     O
    C   OXT
 [ dihedrals ]
;  ai    aj    ak    al
   CB    CA     N    -C     ad_CT_CT_N__C__1
   CB    CA     N    -C     ad_CT_CT_N__C__2
   CB    CA     N    -C     ad_CT_CT_N__C__3
 [ impropers ]
;  ai    aj    ak    al
   -C    CA     N     H     ai_X__X__N__H_
   CA   OXT     C     O     ai_X__O2_C__O2
; end residue ALA-C: 11 atoms, 11 bonds, 11 pdihs, 2 idihs

; GLYCINE COO- ANION 
; 
[ GLY-C ]
 [ atoms ]
;name  type   charge    cg ; qtot
    N     N   -0.382     0 ; -0.3821
    H     H    0.268     1 ; -0.114
   CA    CT   -0.249     2 ; -0.3633
  HA1    H1    0.106     3 ; -0.2577
  HA2    H1    0.106     4 ; -0.1521
    C     C    0.723     5 ; 0.571
    O    O2   -0.785     6 ; -0.2145
  OXT    O2   -0.785     7 ; -1
 [ bonds ]
;  ai    aj
   -C     N
    N     H
    N    CA
   CA   HA1
   CA   HA2
   CA     C
    C     O
    C   OXT
 [ impropers ]
;  ai    aj    ak    al
   -C    CA     N     H     ai_X__X__N__H_
   CA   OXT     C     O     ai_X__O2_C__O2
; end residue GLY-C: 8 atoms, 8 bonds, 8 pdihs, 2 idihs

; SERINE COO- ANION 
; 
[ SER-C ]
 [ atoms ]
;name  type   charge    cg ; qtot
    N     N   -0.382     0 ; -0.3821
    H     H    0.268     1 ; -0.114
   CA    CT   -0.272     2 ; -0.3862
   HA    H1    0.130     3 ; -0.2558
   CB    CT    0.112     4 ; -0.1435
  HB1    H1    0.081     5 ; -0.0622
  HB2    H1    0.081     6 ; 0.0191
   OG    OH   -0.651     7 ; -0.6323
   HG    HO    0.447     8 ; -0.1849
    C     C    0.811     9 ; 0.6264
    O    O2   -0.813    10 ; -0.1868
  OXT    O2   -0.813    11 ; -1
 [ bonds ]
;  ai    aj
   -C     N
    N     H
    N    CA
   CA    HA
   CA    CB
   CB   HB1
   CB   HB2
   CB    OG
   OG    HG
   CA     C
    C     O
    C   OXT
 [ dihedrals ]
;  ai    aj    ak    al
   CB    CA     N    -C     ad_CT_CT_N__C__1
   CB    CA     N    -C     ad_CT_CT_N__C__2
   CB    CA     N    -C     ad_CT_CT_N__C__3
 [ impropers ]
;  ai    aj    ak    al
   -C    CA     N     H     ai_X__X__N__H_
   CA   OXT     C     O     ai_X__O2_C__O2
; end residue SER-C: 12 atoms, 12 bonds, 12 pdihs, 2 idihs

; THREONINE COO- ANION 
; 
[ THR-C ]
 [ atoms ]
;name  type   charge    cg ; qtot
    N     N   -0.382     0 ; -0.3821
    H     H    0.268     1 ; -0.114
   CA    CT   -0.242     2 ; -0.356
   HA    H1    0.121     3 ; -0.2353
   CB    CT    0.302     4 ; 0.0672
   HB    H1    0.008     5 ; 0.075
  CG2    CT   -0.185     6 ; -0.1103
 HG21    HC    0.059     7 ; -0.0517
 HG22    HC    0.059     8 ; 0.0069
 HG23    HC    0.059     9 ; 0.0655
  OG1    OH   -0.650    10 ; -0.5841
  HG1    HO    0.412    11 ; -0.1722
    C     C    0.781    12 ; 0.6088
    O    O2   -0.804    13 ; -0.1956
  OXT    O2   -0.804    14 ; -1
 [ bonds ]
;  ai    aj
   -C     N
    N     H
    N    CA
   CA    HA
   CA    CB
   CB    HB
   CB   CG2
  CG2  HG21
  CG2  HG22
  CG2  HG23
   CB   OG1
  OG1   HG1
   CA     C
    C     O
    C   OXT
 [ dihedrals ]
;  ai    aj    ak    al
   CB    CA     N    -C     ad_CT_CT_N__C__1
   CB    CA     N    -C     ad_CT_CT_N__C__2
   CB    CA     N    -C     ad_CT_CT_N__C__3
 [ impropers ]
;  ai    aj    ak    al
   -C    CA     N     H     ai_X__X__N__H_
   CA   OXT     C     O     ai_X__O2_C__O2
; end residue THR-C: 15 atoms, 15 bonds, 15 pdihs, 2 idihs

; LEUCINE COO- ANION 
; 
[ LEU-C ]
 [ atoms ]
;name  type   charge    cg ; qtot
    N     N   -0.382     0 ; -0.3821
    H     H    0.268     1 ; -0.114
   CA    CT   -0.285     2 ; -0.3987
   HA    H1    0.135     3 ; -0.2641
   CB    CT   -0.247     4 ; -0.511
  HB1    HC    0.097     5 ; -0.4136
  HB2    HC    0.097     6 ; -0.3162
   CG    CT    0.371     7 ; 0.0544
   HG    HC   -0.037     8 ; 0.017
  CD1    CT   -0.416     9 ; -0.3993
 HD11    HC    0.104    10 ; -0.2955
 HD12    HC    0.104    11 ; -0.1917
 HD13    HC    0.104    12 ; -0.0879
  CD2    CT   -0.416    13 ; -0.5042
 HD21    HC    0.104    14 ; -0.4004
 HD22    HC    0.104    15 ; -0.2966
 HD23    HC    0.104    16 ; -0.1928
    C     C    0.833    17 ; 0.6398
    O    O2   -0.820    18 ; -0.1801
  OXT    O2   -0.820    19 ; -1
 [ bonds ]
;  ai    aj
   -C     N
    N     H
    N    CA
   CA    HA
   CA    CB
   CB   HB1
   CB   HB2
   CB    CG
   CG    HG
   CG   CD1
  CD1  HD11
  CD1  HD12
  CD1  HD13
   CG   CD2
  CD2  HD21
  CD2  HD22
  CD2  HD23
   CA     C
    C     O
    C   OXT
 [ dihedrals ]
;  ai    aj    ak    al
   CB    CA     N    -C     ad_CT_CT_N__C__1
   CB    CA     N    -C     ad_CT_CT_N__C__2
   CB    CA     N    -C     ad_CT_CT_N__C__3
 [ impropers ]
;  ai    aj    ak    al
   -C    CA     N     H     ai_X__X__N__H_
   CA   OXT     C     O     ai_X__O2_C__O2
; end residue LEU-C: 20 atoms, 20 bonds, 20 pdihs, 2 idihs

; ISOLEUCINE COO- ANION 
; 
[ ILE-C ]
 [ atoms ]
;name  type   charge    cg ; qtot
    N     N   -0.382     0 ; -0.3821
    H     H    0.268     1 ; -0.114
   CA    CT   -0.310     2 ; -0.424
   HA    H1    0.138     3 ; -0.2865
   CB    CT    0.036     4 ; -0.2502
   HB    HC    0.077     5 ; -0.1736
  CG2    CT   -0.350     6 ; -0.5234
 HG21    HC    0.102     7 ; -0.4213
 HG22    HC    0.102     8 ; -0.3192
 HG23    HC    0.102     9 ; -0.2171
  CG1    CT   -0.032    10 ; -0.2494
 HG11    HC    0.032    11 ; -0.2173
 HG12    HC    0.032    12 ; -0.1852
  CD1    CT   -0.070    13 ; -0.2551
 HD11    HC    0.020    14 ; -0.2355
 HD12    HC    0.020    15 ; -0.2159
 HD13    HC    0.020    16 ; -0.1963
    C     C    0.834    17 ; 0.638
    O    O2   -0.819    18 ; -0.181
  OXT    O2   -0.819    19 ; -1
 [ bonds ]
;  ai    aj
   -C     N
    N     H
    N    CA
   CA    HA
   CA    CB
   CB    HB
   CB   CG2
  CG2  HG21
  CG2  HG22
  CG2  HG23
   CB   CG1
  CG1  HG11
  CG1  HG12
  CG1   CD1
  CD1  HD11
  CD1  HD12
  CD1  HD13
   CA     C
    C     O
    C   OXT
 [ dihedrals ]
;  ai    aj    ak    al
   CB    CA     N    -C     ad_CT_CT_N__C__1
   CB    CA     N    -C     ad_CT_CT_N__C__2
   CB    CA     N    -C     ad_CT_CT_N__C__3
 [ impropers ]
;  ai    aj    ak    al
   -C    CA     N     H     ai_X__X__N__H_
   CA   OXT     C     O     ai_X__O2_C__O2
; end residue ILE-C: 20 atoms, 20 bonds, 20 pdihs, 2 idihs

; VALINE COO- ANION 
; 
[ VAL-C ]
 [ atoms ]
;name  type   charge    cg ; qtot
    N     N   -0.382     0 ; -0.3821
    H     H    0.268     1 ; -0.114
   CA    CT   -0.344     2 ; -0.4578
   HA    H1    0.144     3 ; -0.314
   CB    CT    0.194     4 ; -0.12
   HB    HC    0.031     5 ; -0.0892
  CG1    CT   -0.306     6 ; -0.3956
 HG11    HC    0.084     7 ; -0.312
 HG12    HC    0.084     8 ; -0.2284
 HG13    HC    0.084     9 ; -0.1448
  CG2    CT   -0.306    10 ; -0.4512
 HG21    HC    0.084    11 ; -0.3676
 HG22    HC    0.084    12 ; -0.284
 HG23    HC    0.084    13 ; -0.2004
    C     C    0.835    14 ; 0.6346
    O    O2   -0.817    15 ; -0.1827
  OXT    O2   -0.817    16 ; -1
 [ bonds ]
;  ai    aj
   -C     N
    N     H
    N    CA
   CA    HA
   CA    CB
   CB    HB
   CB   CG1
  CG1  HG11
  CG1  HG12
  CG1  HG13
   CB   CG2
  CG2  HG21
  CG2  HG22
  CG2  HG23
   CA     C
    C     O
    C   OXT
 [ dihedrals ]
;  ai    aj    ak    al
   CB    CA     N    -C     ad_CT_CT_N__C__1
   CB    CA     N    -C     ad_CT_CT_N__C__2
   CB    CA     N    -C     ad_CT_CT_N__C__3
 [ impropers ]
;  ai    aj    ak    al
   -C    CA     N     H     ai_X__X__N__H_
   CA   OXT     C     O     ai_X__O2_C__O2
; end residue VAL-C: 17 atoms, 17 bonds, 17 pdihs, 2 idihs

; ASPARAGINE COO- ANION 
; 
[ ASN-C ]
 [ atoms ]
;name  type   charge    cg ; qtot
    N     N   -0.382     0 ; -0.3821
    H     H    0.268     1 ; -0.114
   CA    CT   -0.208     2 ; -0.322
   HA    H1    0.136     3 ; -0.1862
   CB    CT   -0.230     4 ; -0.4161
  HB1    HC    0.102     5 ; -0.3138
  HB2    HC    0.102     6 ; -0.2115
   CG     C    0.715     7 ; 0.5038
  OD1     O   -0.601     8 ; -0.0972
  ND2     N   -0.908     9 ; -1.0056
 HD21     H    0.415    10 ; -0.5906
 HD22     H    0.415    11 ; -0.1756
    C     C    0.805    12 ; 0.6294
    O    O2   -0.815    13 ; -0.1853
  OXT    O2   -0.815    14 ; -1
 [ bonds ]
;  ai    aj
   -C     N
    N     H
    N    CA
   CA    HA
   CA    CB
   CB   HB1
   CB   HB2
   CB    CG
   CG   OD1
   CG   ND2
  ND2  HD21
  ND2  HD22
   CA     C
    C     O
    C   OXT
 [ dihedrals ]
;  ai    aj    ak    al
   CB    CA     N    -C     ad_CT_CT_N__C__1
   CB    CA     N    -C     ad_CT_CT_N__C__2
   CB    CA     N    -C     ad_CT_CT_N__C__3
 [ impropers ]
;  ai    aj    ak    al
   -C    CA     N     H     ai_X__X__N__H_
   CA   OXT     C     O     ai_X__O2_C__O2
   CB   ND2    CG   OD1     ai_X__X__C__O_
   CG  HD21   ND2  HD22     ai_X__X__N__H_
; end residue ASN-C: 15 atoms, 15 bonds, 15 pdihs, 4 idihs

; GLUTAMINE COO- ANION 
; 
[ GLN-C ]
 [ atoms ]
;name  type   charge    cg ; qtot
    N     N   -0.382     0 ; -0.3821
    H     H    0.268     1 ; -0.114
   CA    CT   -0.225     2 ; -0.3388
   HA    H1    0.123     3 ; -0.2156
   CB    CT   -0.066     4 ; -0.282
  HB1    HC    0.045     5 ; -0.2368
  HB2    HC    0.045     6 ; -0.1916
   CG    CT   -0.021     7 ; -0.2126
  HG1    HC    0.020     8 ; -0.1923
  HG2    HC    0.020     9 ; -0.172
   CD     C    0.709    10 ; 0.5373
  OE1     O   -0.610    11 ; -0.0725
  NE2     N   -0.957    12 ; -1.0299
 HE21     H    0.430    13 ; -0.5995
 HE22     H    0.430    14 ; -0.1691
    C     C    0.777    15 ; 0.6084
    O    O2   -0.804    16 ; -0.1958
  OXT    O2   -0.804    17 ; -1
 [ bonds ]
;  ai    aj
   -C     N
    N     H
    N    CA
   CA    HA
   CA    CB
   CB   HB1
   CB   HB2
   CB    CG
   CG   HG1
   CG   HG2
   CG    CD
   CD   OE1
   CD   NE2
  NE2  HE21
  NE2  HE22
   CA     C
    C     O
    C   OXT
 [ dihedrals ]
;  ai    aj    ak    al
   CB    CA     N    -C     ad_CT_CT_N__C__1
   CB    CA     N    -C     ad_CT_CT_N__C__2
   CB    CA     N    -C     ad_CT_CT_N__C__3
 [ impropers ]
;  ai    aj    ak    al
   -C    CA     N     H     ai_X__X__N__H_
   CA   OXT     C     O     ai_X__O2_C__O2
   CG   NE2    CD   OE1     ai_X__X__C__O_
   CD  HE21   NE2  HE22     ai_X__X__N__H_
; end residue GLN-C: 18 atoms, 18 bonds, 18 pdihs, 4 idihs

; ARGININE COO- ANION 
; 
[ ARG-C ]
 [ atoms ]
;name  type   charge    cg ; qtot
    N     N   -0.348     0 ; -0.3481
    H     H    0.276     1 ; -0.0717
   CA    CT   -0.307     2 ; -0.3785
   HA    H1    0.145     3 ; -0.2338
   CB    CT   -0.037     4 ; -0.2712
  HB1    HC    0.037     5 ; -0.2341
  HB2    HC    0.037     6 ; -0.197
   CG    CT    0.074     7 ; -0.1226
  HG1    HC    0.018     8 ; -0.1041
  HG2    HC    0.018     9 ; -0.0856
   CD    CT    0.111    10 ; 0.0258
  HD1    H1    0.047    11 ; 0.0726
  HD2    H1    0.047    12 ; 0.1194
   NE    N2   -0.556    13 ; -0.437
   HE     H    0.348    14 ; -0.0891
   CZ    CA    0.837    15 ; 0.7477
  NH1    N2   -0.874    16 ; -0.126
 HH11     H    0.449    17 ; 0.3233
 HH12     H    0.449    18 ; 0.7726
  NH2    N2   -0.874    19 ; -0.1011
 HH21     H    0.449    20 ; 0.3482
 HH22     H    0.449    21 ; 0.7975
    C     C    0.856    22 ; 1.6532
    O    O2   -0.827    23 ; 0.8266
  OXT    O2   -0.827    24 ; -2.22045e-16
 [ bonds ]
;  ai    aj
   -C     N
    N     H
    N    CA
   CA    HA
   CA    CB
   CB   HB1
   CB   HB2
   CB    CG
   CG   HG1
   CG   HG2
   CG    CD
   CD   HD1
   CD   HD2
   CD    NE
   NE    HE
   NE    CZ
   CZ   NH1
  NH1  HH11
  NH1  HH12
   CZ   NH2
  NH2  HH21
  NH2  HH22
   CA     C
    C     O
    C   OXT
 [ dihedrals ]
;  ai    aj    ak    al
   CB    CA     N    -C     ad_CT_CT_N__C__1
   CB    CA     N    -C     ad_CT_CT_N__C__2
   CB    CA     N    -C     ad_CT_CT_N__C__3
 [ impropers ]
;  ai    aj    ak    al
   -C    CA     N     H     ai_X__X__N__H_
   CA   OXT     C     O     ai_X__O2_C__O2
   NE   NH1    CZ   NH2     ai_X__N2_CA_N2
   CD    CZ    NE    HE     ai_X__X__N2_H_
   CZ  HH11   NH1  HH12     ai_X__X__N2_H_
   CZ  HH21   NH2  HH22     ai_X__X__N2_H_
; end residue ARG-C: 25 atoms, 25 bonds, 25 pdihs, 6 idihs

; HISTIDINE DELTAH COO- ANION 
; 
[ HID-C ]
 [ atoms ]
;name  type   charge    cg ; qtot
    N     N   -0.382     0 ; -0.3821
    H     H    0.268     1 ; -0.114
   CA    CT   -0.174     2 ; -0.2879
   HA    H1    0.110     3 ; -0.1779
   CB    CT   -0.105     4 ; -0.2825
  HB1    HC    0.057     5 ; -0.226
  HB2    HC    0.057     6 ; -0.1695
   CG    CC    0.029     7 ; -0.1402
  ND1    NA   -0.389     8 ; -0.5294
  HD1     H    0.376     9 ; -0.1539
  CE1    CR    0.193    10 ; 0.0386
  HE1    H5    0.142    11 ; 0.1804
  NE2    NB   -0.563    12 ; -0.3825
  CD2    CV    0.100    13 ; -0.2824
  HD2    H4    0.124    14 ; -0.1583
    C     C    0.761    15 ; 0.6032
    O    O2   -0.802    16 ; -0.1984
  OXT    O2   -0.802    17 ; -1
 [ bonds ]
;  ai    aj
   -C     N
    N     H
    N    CA
   CA    HA
   CA    CB
   CB   HB1
   CB   HB2
   CB    CG
   CG   ND1
  ND1   HD1
  ND1   CE1
  CE1   HE1
  CE1   NE2
  NE2   CD2
  CD2   HD2
   CA     C
    C     O
    C   OXT
   CG   CD2
 [ dihedrals ]
;  ai    aj    ak    al
   CB    CA     N    -C     ad_CT_CT_N__C__1
   CB    CA     N    -C     ad_CT_CT_N__C__2
   CB    CA     N    -C     ad_CT_CT_N__C__3
 [ impropers ]
;  ai    aj    ak    al
   -C    CA     N     H     ai_X__X__N__H_
   CA   OXT     C     O     ai_X__O2_C__O2
   CG   CE1   ND1   HD1     ai_X__X__NA_H_
   CG   NE2   CD2   HD2     ai_X__X__CV_H4
  ND1   NE2   CE1   HE1     ai_X__X__CR_H5
  ND1   CD2    CG    CB     ai_NA_CV_CC_CT
; end residue HID-C: 18 atoms, 19 bonds, 18 pdihs, 6 idihs

; HISTIDINE EPSILON-H COO- ANION 
; 
[ HIE-C ]
 [ atoms ]
;name  type   charge    cg ; qtot
    N     N   -0.382     0 ; -0.3821
    H     H    0.268     1 ; -0.114
   CA    CT   -0.270     2 ; -0.3839
   HA    H1    0.165     3 ; -0.2189
   CB    CT   -0.107     4 ; -0.3257
  HB1    HC    0.062     5 ; -0.2637
  HB2    HC    0.062     6 ; -0.2017
   CG    CC    0.272     7 ; 0.0707
  ND1    NB   -0.552     8 ; -0.481
  CE1    CR    0.156     9 ; -0.3252
  HE1    H5    0.145    10 ; -0.1804
  NE2    NA   -0.267    11 ; -0.4474
  HE2     H    0.332    12 ; -0.1155
  CD2    CW   -0.259    13 ; -0.3743
  HD2    H4    0.196    14 ; -0.1786
    C     C    0.792    15 ; 0.613
    O    O2   -0.806    16 ; -0.1935
  OXT    O2   -0.806    17 ; -1
 [ bonds ]
;  ai    aj
   -C     N
    N     H
    N    CA
   CA    HA
   CA    CB
   CB   HB1
   CB   HB2
   CB    CG
   CG   ND1
  ND1   CE1
  CE1   HE1
  CE1   NE2
  NE2   HE2
  NE2   CD2
  CD2   HD2
   CA     C
    C     O
    C   OXT
   CG   CD2
 [ dihedrals ]
;  ai    aj    ak    al
   CB    CA     N    -C     ad_CT_CT_N__C__1
   CB    CA     N    -C     ad_CT_CT_N__C__2
   CB    CA     N    -C     ad_CT_CT_N__C__3
 [ impropers ]
;  ai    aj    ak    al
   -C    CA     N     H     ai_X__X__N__H_
   CA   OXT     C     O     ai_X__O2_C__O2
  CE1   CD2   NE2   HE2     ai_X__X__NA_H_
   CG   NE2   CD2   HD2     ai_X__X__CW_H4
  ND1   NE2   CE1   HE1     ai_X__X__CR_H5
  ND1   CD2    CG    CB     ai_NB_CW_CC_CT
; end residue HIE-C: 18 atoms, 19 bonds, 18 pdihs, 6 idihs

; HISTIDINE PLUS COO- 
; 
[ HIP-C ]
 [ atoms ]
;name  type   charge    cg ; qtot
    N     N   -0.348     0 ; -0.3481
    H     H    0.276     1 ; -0.0717
   CA    CT   -0.144     2 ; -0.2162
   HA    H1    0.112     3 ; -0.1047
   CB    CT   -0.080     4 ; -0.1847
  HB1    HC    0.087     5 ; -0.0979
  HB2    HC    0.087     6 ; -0.0111
   CG    CC    0.030     7 ; 0.0187
  ND1    NA   -0.150     8 ; -0.1314
  HD1     H    0.388     9 ; 0.2569
  CE1    CR   -0.025    10 ; 0.2318
  HE1    H5    0.269    11 ; 0.5012
  NE2    NA   -0.168    12 ; 0.3329
  HE2     H    0.391    13 ; 0.7242
  CD2    CW   -0.126    14 ; 0.5986
  HD2    H4    0.234    15 ; 0.8322
    C     C    0.803    16 ; 1.6354
    O    O2   -0.818    17 ; 0.8177
  OXT    O2   -0.818    18 ; -2.22045e-16
 [ bonds ]
;  ai    aj
   -C     N
    N     H
    N    CA
   CA    HA
   CA    CB
   CB   HB1
   CB   HB2
   CB    CG
   CG   ND1
  ND1   HD1
  ND1   CE1
  CE1   HE1
  CE1   NE2
  NE2   HE2
  NE2   CD2
  CD2   HD2
   CA     C
    C     O
    C   OXT
   CG   CD2
 [ dihedrals ]
;  ai    aj    ak    al
   CB    CA     N    -C     ad_CT_CT_N__C__1
   CB    CA     N    -C     ad_CT_CT_N__C__2
   CB    CA     N    -C     ad_CT_CT_N__C__3
 [ impropers ]
;  ai    aj    ak    al
   -C    CA     N     H     ai_X__X__N__H_
   CA   OXT     C     O     ai_X__O2_C__O2
   CG   CE1   ND1   HD1     ai_X__X__NA_H_
  CE1   CD2   NE2   HE2     ai_X__X__NA_H_
   CG   NE2   CD2   HD2     ai_X__X__CW_H4
  ND1   NE2   CE1   HE1     ai_X__X__CR_H5
  ND1   CD2    CG    CB     ai_NA_CW_CC_CT
; end residue HIP-C: 19 atoms, 20 bonds, 19 pdihs, 7 idihs

; TRYPTOPHAN COO- ANION 
; 
[ TRP-C ]
 [ atoms ]
;name  type   charge    cg ; qtot
    N     N   -0.382     0 ; -0.3821
    H     H    0.268     1 ; -0.114
   CA    CT   -0.208     2 ; -0.3224
   HA    H1    0.127     3 ; -0.1952
   CB    CT   -0.074     4 ; -0.2694
  HB1    HC    0.050     5 ; -0.2197
  HB2    HC    0.050     6 ; -0.17
   CG    C*   -0.080     7 ; -0.2496
  CD1    CW   -0.181     8 ; -0.4304
  HD1    H4    0.204     9 ; -0.2261
  NE1    NA   -0.332    10 ; -0.5577
  HE1     H    0.341    11 ; -0.2164
  CE2    CN    0.122    12 ; -0.0942
  CZ2    CA   -0.259    13 ; -0.3536
  HZ2    HA    0.157    14 ; -0.1969
  CH2    CA   -0.102    15 ; -0.2989
  HH2    HA    0.140    16 ; -0.1588
  CZ3    CA   -0.229    17 ; -0.3875
  HZ3    HA    0.151    18 ; -0.2368
  CE3    CA   -0.184    19 ; -0.4205
  HE3    HA    0.149    20 ; -0.2714
  CD2    CB    0.108    21 ; -0.1636
    C     C    0.766    22 ; 0.6022
    O    O2   -0.801    23 ; -0.1989
  OXT    O2   -0.801    24 ; -1
 [ bonds ]
;  ai    aj
   -C     N
    N     H
    N    CA
   CA    HA
   CA    CB
   CB   HB1
   CB   HB2
   CB    CG
   CG   CD1
  CD1   HD1
  CD1   NE1
  NE1   HE1
  NE1   CE2
  CE2   CZ2
  CZ2   HZ2
  CZ2   CH2
  CH2   HH2
  CH2   CZ3
  CZ3   HZ3
  CZ3   CE3
  CE3   HE3
  CE3   CD2
   CA     C
    C     O
    C   OXT
   CG   CD2
  CE2   CD2
 [ dihedrals ]
;  ai    aj    ak    al
   CB    CA     N    -C     ad_CT_CT_N__C__1
   CB    CA     N    -C     ad_CT_CT_N__C__2
   CB    CA     N    -C     ad_CT_CT_N__C__3
 [ impropers ]
;  ai    aj    ak    al
   -C    CA     N     H     ai_X__X__N__H_
   CA   OXT     C     O     ai_X__O2_C__O2
  CD1   CE2   NE1   HE1     ai_X__X__NA_H_
  CE2   CH2   CZ2   HZ2     ai_X__X__CA_HA
  CZ2   CZ3   CH2   HH2     ai_X__X__CA_HA
  CH2   CE3   CZ3   HZ3     ai_X__X__CA_HA
  CZ3   CD2   CE3   HE3     ai_X__X__CA_HA
   CG   NE1   CD1   HD1     ai_X__X__CW_H4
  CD1   CD2    CG    CB     ai_CW_CB_C*_CT
; end residue TRP-C: 25 atoms, 27 bonds, 25 pdihs, 9 idihs

; PHENYLALANINE COO- ANION 
; 
[ PHE-C ]
 [ atoms ]
;name  type   charge    cg ; qtot
    N     N   -0.382     0 ; -0.3821
    H     H    0.268     1 ; -0.114
   CA    CT   -0.182     2 ; -0.2965
   HA    H1    0.110     3 ; -0.1867
   CB    CT   -0.096     4 ; -0.2826
  HB1    HC    0.044     5 ; -0.2383
  HB2    HC    0.044     6 ; -0.194
   CG    CA    0.055     7 ; -0.1388
  CD1    CA   -0.130     8 ; -0.2688
  HD1    HA    0.141     9 ; -0.128
  CE1    CA   -0.185    10 ; -0.3127
  HE1    HA    0.146    11 ; -0.1666
   CZ    CA   -0.094    12 ; -0.261
   HZ    HA    0.128    13 ; -0.133
  CE2    CA   -0.185    14 ; -0.3177
  HE2    HA    0.146    15 ; -0.1716
  CD2    CA   -0.130    16 ; -0.3016
  HD2    HA    0.141    17 ; -0.1608
    C     C    0.766    18 ; 0.6052
    O    O2   -0.803    19 ; -0.1974
  OXT    O2   -0.803    20 ; -1
 [ bonds ]
;  ai    aj
   -C     N
    N     H
    N    CA
   CA    HA
   CA    CB
   CB   HB1
   CB   HB2
   CB    CG
   CG   CD1
  CD1   HD1
  CD1   CE1
  CE1   HE1
  CE1    CZ
   CZ    HZ
   CZ   CE2
  CE2   HE2
  CE2   CD2
  CD2   HD2
   CA     C
    C     O
    C   OXT
   CG   CD2
 [ dihedrals ]
;  ai    aj    ak    al
   CB    CA     N    -C     ad_CT_CT_N__C__1
   CB    CA     N    -C     ad_CT_CT_N__C__2
   CB    CA     N    -C     ad_CT_CT_N__C__3
 [ impropers ]
;  ai    aj    ak    al
   -C    CA     N     H     ai_X__X__N__H_
   CA   OXT     C     O     ai_X__O2_C__O2
   CG   CE2   CD2   HD2     ai_X__X__CA_HA
  CD2    CZ   CE2   HE2     ai_X__X__CA_HA
  CE1   CE2    CZ    HZ     ai_X__X__CA_HA
  CD1    CZ   CE1   HE1     ai_X__X__CA_HA
   CG   CE1   CD1   HD1     ai_X__X__CA_HA
  CD1   CD2    CG    CB     ai_CA_CA_CA_CT
; end residue PHE-C: 21 atoms, 22 bonds, 21 pdihs, 8 idihs

; TYROSINE COO- ANION 
; 
[ TYR-C ]
 [ atoms ]
;name  type   charge    cg ; qtot
    N     N   -0.382     0 ; -0.3821
    H     H    0.268     1 ; -0.114
   CA    CT   -0.202     2 ; -0.3155
   HA    H1    0.109     3 ; -0.2063
   CB    CT   -0.075     4 ; -0.2815
  HB1    HC    0.049     5 ; -0.2325
  HB2    HC    0.049     6 ; -0.1835
   CG    CA    0.024     7 ; -0.1592
  CD1    CA   -0.192     8 ; -0.3514
  HD1    HA    0.178     9 ; -0.1734
  CE1    CA   -0.246    10 ; -0.4192
  HE1    HA    0.167    11 ; -0.2519
   CZ     C    0.340    12 ; 0.0876
   OH    OH   -0.564    13 ; -0.4767
   HH    HO    0.402    14 ; -0.075
  CE2    CA   -0.246    15 ; -0.3208
  HE2    HA    0.167    16 ; -0.1535
  CD2    CA   -0.192    17 ; -0.3457
  HD2    HA    0.178    18 ; -0.1677
    C     C    0.782    19 ; 0.614
    O    O2   -0.807    20 ; -0.193
  OXT    O2   -0.807    21 ; -1
 [ bonds ]
;  ai    aj
   -C     N
    N     H
    N    CA
   CA    HA
   CA    CB
   CB   HB1
   CB   HB2
   CB    CG
   CG   CD1
  CD1   HD1
  CD1   CE1
  CE1   HE1
  CE1    CZ
   CZ    OH
   OH    HH
   CZ   CE2
  CE2   HE2
  CE2   CD2
  CD2   HD2
   CA     C
    C     O
    C   OXT
   CG   CD2
 [ dihedrals ]
;  ai    aj    ak    al
   CB    CA     N    -C     ad_CT_CT_N__C__1
   CB    CA     N    -C     ad_CT_CT_N__C__2
   CB    CA     N    -C     ad_CT_CT_N__C__3
 [ impropers ]
;  ai    aj    ak    al
   -C    CA     N     H     ai_X__X__N__H_
   CA   OXT     C     O     ai_X__O2_C__O2
   CG   CE2   CD2   HD2     ai_X__X__CA_HA
  CD2    CZ   CE2   HE2     ai_X__X__CA_HA
  CD1    CZ   CE1   HE1     ai_X__X__CA_HA
   CG   CE1   CD1   HD1     ai_X__X__CA_HA
  CD1   CD2    CG    CB     ai_CA_CA_CA_CT
  CE1   CE2    CZ    OH     ai_CA_CA_C__OH
; end residue TYR-C: 22 atoms, 23 bonds, 22 pdihs, 8 idihs

; GLUTAMIC ACID COO- ANION 
; 
[ GLU-C ]
 [ atoms ]
;name  type   charge    cg ; qtot
    N     N   -0.519     0 ; -0.5192
    H     H    0.305     1 ; -0.2137
   CA    CT   -0.206     2 ; -0.4196
   HA    H1    0.140     3 ; -0.2797
   CB    CT    0.007     4 ; -0.2726
  HB1    HC   -0.008     5 ; -0.2804
  HB2    HC   -0.008     6 ; -0.2882
   CG    CT    0.068     7 ; -0.2207
  HG1    HC   -0.055     8 ; -0.2755
  HG2    HC   -0.055     9 ; -0.3303
   CD     C    0.818    10 ; 0.488
  OE1    O2   -0.822    11 ; -0.334
  OE2    O2   -0.822    12 ; -1.156
    C     C    0.742    13 ; -0.414
    O    O2   -0.793    14 ; -1.207
  OXT    O2   -0.793    15 ; -2
 [ bonds ]
;  ai    aj
   -C     N
    N     H
    N    CA
   CA    HA
   CA    CB
   CB   HB1
   CB   HB2
   CB    CG
   CG   HG1
   CG   HG2
   CG    CD
   CD   OE1
   CD   OE2
   CA     C
    C     O
    C   OXT
 [ dihedrals ]
;  ai    aj    ak    al
   CB    CA     N    -C     ad_CT_CT_N__C__1
   CB    CA     N    -C     ad_CT_CT_N__C__2
   CB    CA     N    -C     ad_CT_CT_N__C__3
 [ impropers ]
;  ai    aj    ak    al
   -C    CA     N     H     ai_X__X__N__H_
   CA   OXT     C     O     ai_X__O2_C__O2
   CG   OE1    CD   OE2     ai_X__O2_C__O2
; end residue GLU-C: 16 atoms, 16 bonds, 16 pdihs, 3 idihs

; ASPARTIC ACID COO- ANION 
; 
[ ASP-C ]
 [ atoms ]
;name  type   charge    cg ; qtot
    N     N   -0.519     0 ; -0.5192
    H     H    0.305     1 ; -0.2137
   CA    CT   -0.182     2 ; -0.3954
   HA    H1    0.105     3 ; -0.2908
   CB    CT   -0.068     4 ; -0.3585
  HB1    HC   -0.021     5 ; -0.3797
  HB2    HC   -0.021     6 ; -0.4009
   CG     C    0.885     7 ; 0.4842
  OD1    O2   -0.816     8 ; -0.332
  OD2    O2   -0.816     9 ; -1.1482
    C     C    0.726    10 ; -0.4226
    O    O2   -0.789    11 ; -1.2113
  OXT    O2   -0.789    12 ; -2
 [ bonds ]
;  ai    aj
   -C     N
    N     H
    N    CA
   CA    HA
   CA    CB
   CB   HB1
   CB   HB2
   CB    CG
   CG   OD1
   CG   OD2
   CA     C
    C     O
    C   OXT
 [ dihedrals ]
;  ai    aj    ak    al
   CB    CA     N    -C     ad_CT_CT_N__C__1
   CB    CA     N    -C     ad_CT_CT_N__C__2
   CB    CA     N    -C     ad_CT_CT_N__C__3
 [ impropers ]
;  ai    aj    ak    al
   -C    CA     N     H     ai_X__X__N__H_
   CA   OXT     C     O     ai_X__O2_C__O2
   CB   OD1    CG   OD2     ai_X__O2_C__O2
; end residue ASP-C: 13 atoms, 13 bonds, 13 pdihs, 3 idihs

; LYSINE COO- ANION 
; 
[ LYS-C ]
 [ atoms ]
;name  type   charge    cg ; qtot
    N     N   -0.348     0 ; -0.3481
    H     H    0.276     1 ; -0.0717
   CA    CT   -0.290     2 ; -0.362
   HA    H1    0.144     3 ; -0.2182
   CB    CT   -0.054     4 ; -0.272
  HB1    HC    0.048     5 ; -0.2238
  HB2    HC    0.048     6 ; -0.1756
   CG    CT    0.023     7 ; -0.1529
  HG1    HC    0.013     8 ; -0.1395
  HG2    HC    0.013     9 ; -0.1261
   CD    CT   -0.039    10 ; -0.1653
  HD1    HC    0.061    11 ; -0.1042
  HD2    HC    0.061    12 ; -0.0431
   CE    CT   -0.018    13 ; -0.0607
  HE1    HP    0.112    14 ; 0.0514
  HE2    HP    0.112    15 ; 0.1635
   NZ    N3   -0.374    16 ; -0.2106
  HZ1     H    0.337    17 ; 0.1268
  HZ2     H    0.337    18 ; 0.4642
  HZ3     H    0.337    19 ; 0.8016
    C     C    0.849    20 ; 1.6504
    O    O2   -0.825    21 ; 0.8252
  OXT    O2   -0.825    22 ; -2.22045e-16
 [ bonds ]
;  ai    aj
   -C     N
    N     H
    N    CA
   CA    HA
   CA    CB
   CB   HB1
   CB   HB2
   CB    CG
   CG   HG1
   CG   HG2
   CG    CD
   CD   HD1
   CD   HD2
   CD    CE
   CE   HE1
   CE   HE2
   CE    NZ
   NZ   HZ1
   NZ   HZ2
   NZ   HZ3
   CA     C
    C     O
    C   OXT
 [ dihedrals ]
;  ai    aj    ak    al
   CB    CA     N    -C     ad_CT_CT_N__C__1
   CB    CA     N    -C     ad_CT_CT_N__C__2
   CB    CA     N    -C     ad_CT_CT_N__C__3
 [ impropers ]
;  ai    aj    ak    al
   -C    CA     N     H     ai_X__X__N__H_
   CA   OXT     C     O     ai_X__O2_C__O2
; end residue LYS-C: 23 atoms, 23 bonds, 23 pdihs, 2 idihs

; PROLINE COO- ANION 
; 
[ PRO-C ]
 [ atoms ]
;name  type   charge    cg ; qtot
    N     N   -0.280     0 ; -0.2802
   CD    CT    0.043     1 ; -0.2368
  HD1    H1    0.033     2 ; -0.2037
  HD2    H1    0.033     3 ; -0.1706
   CG    CT    0.047     4 ; -0.124
  HG1    HC    0.017     5 ; -0.1068
  HG2    HC    0.017     6 ; -0.0896
   CB    CT   -0.054     7 ; -0.1439
  HB1    HC    0.038     8 ; -0.1058
  HB2    HC    0.038     9 ; -0.0677
   CA    CT   -0.134    10 ; -0.2013
   HA    H1    0.078    11 ; -0.1237
    C     C    0.663    12 ; 0.5394
    O    O2   -0.770    13 ; -0.2303
  OXT    O2   -0.770    14 ; -1
 [ bonds ]
;  ai    aj
   -C     N
    N    CD
   CD   HD1
   CD   HD2
   CD    CG
   CG   HG1
   CG   HG2
   CG    CB
   CB   HB1
   CB   HB2
    N    CA
   CA    HA
   CA     C
    C     O
    C   OXT
   CA    CB
 [ dihedrals ]
;  ai    aj    ak    al
   CG    CD     N    -C     ad_CT_CT_N__C__1
   CG    CD     N    -C     ad_CT_CT_N__C__2
   CG    CD     N    -C     ad_CT_CT_N__C__3
 [ impropers ]
;  ai    aj    ak    al
   CA   OXT     C     O     ai_X__O2_C__O2
   -C    CD     N    CA     ai_X__CT_N__CT
; end residue PRO-C: 15 atoms, 16 bonds, 15 pdihs, 2 idihs

; CYSTEINE COO- ANION 
; 
[ CYS-C ]
 [ atoms ]
;name  type   charge    cg ; qtot
    N     N   -0.382     0 ; -0.3821
    H     H    0.268     1 ; -0.114
   CA    CT   -0.164     2 ; -0.2775
   HA    H1    0.140     3 ; -0.1379
   CB    CT   -0.200     4 ; -0.3375
  HB1    H1    0.144     5 ; -0.1938
  HB2    H1    0.144     6 ; -0.0501
   SG    SH   -0.310     7 ; -0.3603
  HS1    HS    0.207     8 ; -0.1535
    C     C    0.750     9 ; 0.5962
    O    O2   -0.798    10 ; -0.2019
  OXT    O2   -0.798    11 ; -1
 [ bonds ]
;  ai    aj
   -C     N
    N     H
    N    CA
   CA    HA
   CA    CB
   CB   HB1
   CB   HB2
   CB    SG
   SG   HS1
   CA     C
    C     O
    C   OXT
 [ dihedrals ]
;  ai    aj    ak    al
   CB    CA     N    -C     ad_CT_CT_N__C__1
   CB    CA     N    -C     ad_CT_CT_N__C__2
   CB    CA     N    -C     ad_CT_CT_N__C__3
 [ impropers ]
;  ai    aj    ak    al
   -C    CA     N     H     ai_X__X__N__H_
   CA   OXT     C     O     ai_X__O2_C__O2
; end residue CYS-C: 12 atoms, 12 bonds, 12 pdihs, 2 idihs

; CYSTINE(S-S BRIDGE) COO- ANION 
; 
[ CYX-C ]
 [ atoms ]
;name  type   charge    cg ; qtot
    N     N   -0.382     0 ; -0.3821
    H     H    0.268     1 ; -0.114
   CA    CT   -0.132     2 ; -0.2458
   HA    H1    0.094     3 ; -0.152
   CB    CT   -0.194     4 ; -0.3463
  HB1    H1    0.123     5 ; -0.2235
  HB2    H1    0.123     6 ; -0.1007
   SG     S   -0.053     7 ; -0.1536
    C     C    0.762     8 ; 0.6082
    O    O2   -0.804     9 ; -0.1959
  OXT    O2   -0.804    10 ; -1
 [ bonds ]
;  ai    aj
   -C     N
    N     H
    N    CA
   CA    HA
   CA    CB
   CB   HB1
   CB   HB2
   CB    SG
   CA     C
    C     O
    C   OXT
 [ dihedrals ]
;  ai    aj    ak    al
   CB    CA     N    -C     ad_CT_CT_N__C__1
   CB    CA     N    -C     ad_CT_CT_N__C__2
   CB    CA     N    -C     ad_CT_CT_N__C__3
 [ impropers ]
;  ai    aj    ak    al
   -C    CA     N     H     ai_X__X__N__H_
   CA   OXT     C     O     ai_X__O2_C__O2
; end residue CYX-C: 11 atoms, 11 bonds, 11 pdihs, 2 idihs

; METHIONINE COO- ANION 
; 
[ MET-C ]
 [ atoms ]
;name  type   charge    cg ; qtot
    N     N   -0.382     0 ; -0.3821
    H     H    0.268     1 ; -0.114
   CA    CT   -0.260     2 ; -0.3737
   HA    H1    0.128     3 ; -0.246
   CB    CT   -0.024     4 ; -0.2696
  HB1    HC    0.048     5 ; -0.2216
  HB2    HC    0.048     6 ; -0.1736
   CG    CT    0.049     7 ; -0.1244
  HG1    H1    0.032     8 ; -0.0927
  HG2    H1    0.032     9 ; -0.061
   SD     S   -0.269    10 ; -0.3302
   CE    CT   -0.038    11 ; -0.3678
  HE1    H1    0.062    12 ; -0.3053
  HE2    H1    0.062    13 ; -0.2428
  HE3    H1    0.062    14 ; -0.1803
    C     C    0.801    15 ; 0.621
    O    O2   -0.810    16 ; -0.1895
  OXT    O2   -0.810    17 ; -1
 [ bonds ]
;  ai    aj
   -C     N
    N     H
    N    CA
   CA    HA
   CA    CB
   CB   HB1
   CB   HB2
   CB    CG
   CG   HG1
   CG   HG2
   CG    SD
   SD    CE
   CE   HE1
   CE   HE2
   CE   HE3
   CA     C
    C     O
    C   OXT
 [ dihedrals ]
;  ai    aj    ak    al
   CB    CA     N    -C     ad_CT_CT_N__C__1
   CB    CA     N    -C     ad_CT_CT_N__C__2
   CB    CA     N    -C     ad_CT_CT_N__C__3
 [ impropers ]
;  ai    aj    ak    al
   -C    CA     N     H     ai_X__X__N__H_
   CA   OXT     C     O     ai_X__O2_C__O2
; end residue MET-C: 18 atoms, 18 bonds, 18 pdihs, 2 idihs

; end of file /usr/slocal/amber6/dat/all_aminoct94.in
; from file /usr/slocal/amber6/dat/all_aminont94.in
; 
; reading database: All-atom, NH3+ terminal
; 
; ALANINE 
; 
[ ALA-N ]
 [ atoms ]
;name  type   charge    cg ; qtot
    N    N3    0.141     0 ; 0.1414
   H1     H    0.200     1 ; 0.3411
   H2     H    0.200     2 ; 0.5408
   H3     H    0.200     3 ; 0.7405
   CA    CT    0.096     4 ; 0.8367
   HA    HP    0.089     5 ; 0.9256
   CB    CT   -0.060     6 ; 0.8659
  HB1    HC    0.030     7 ; 0.8959
  HB2    HC    0.030     8 ; 0.9259
  HB3    HC    0.030     9 ; 0.9559
    C     C    0.616    10 ; 1.5722
    O     O   -0.572    11 ; 1
 [ bonds ]
;  ai    aj
    N    H1
    N    H2
    N    H3
    N    CA
   CA    HA
   CA    CB
   CB   HB1
   CB   HB2
   CB   HB3
   CA     C
    C     O
 [ impropers ]
;  ai    aj    ak    al
   CA    +N     C     O     ai_X__X__C__O_
; end residue ALA-N: 12 atoms, 11 bonds, 12 pdihs, 1 idihs

; GLYCINE 
; 
[ GLY-N ]
 [ atoms ]
;name  type   charge    cg ; qtot
    N    N3    0.294     0 ; 0.2943
   H1     H    0.164     1 ; 0.4585
   H2     H    0.164     2 ; 0.6227
   H3     H    0.164     3 ; 0.7869
   CA    CT   -0.010     4 ; 0.7769
  HA1    HP    0.089     5 ; 0.8664
  HA2    HP    0.089     6 ; 0.9559
    C     C    0.616     7 ; 1.5722
    O     O   -0.572     8 ; 1
 [ bonds ]
;  ai    aj
    N    H1
    N    H2
    N    H3
    N    CA
   CA   HA1
   CA   HA2
   CA     C
    C     O
 [ impropers ]
;  ai    aj    ak    al
   CA    +N     C     O     ai_X__X__C__O_
; end residue GLY-N: 9 atoms, 8 bonds, 9 pdihs, 1 idihs

; SERINE 
; 
[ SER-N ]
 [ atoms ]
;name  type   charge    cg ; qtot
    N    N3    0.185     0 ; 0.1849
   H1     H    0.190     1 ; 0.3747
   H2     H    0.190     2 ; 0.5645
   H3     H    0.190     3 ; 0.7543
   CA    CT    0.057     4 ; 0.811
   HA    HP    0.078     5 ; 0.8892
   CB    CT    0.260     6 ; 1.1488
  HB1    H1    0.027     7 ; 1.1761
  HB2    H1    0.027     8 ; 1.2034
   OG    OH   -0.671     9 ; 0.532
   HG    HO    0.424    10 ; 0.9559
    C     C    0.616    11 ; 1.5722
    O     O   -0.572    12 ; 1
 [ bonds ]
;  ai    aj
    N    H1
    N    H2
    N    H3
    N    CA
   CA    HA
   CA    CB
   CB   HB1
   CB   HB2
   CB    OG
   OG    HG
   CA     C
    C     O
 [ impropers ]
;  ai    aj    ak    al
   CA    +N     C     O     ai_X__X__C__O_
; end residue SER-N: 13 atoms, 12 bonds, 13 pdihs, 1 idihs

; THREONINE 
; 
[ THR-N ]
 [ atoms ]
;name  type   charge    cg ; qtot
    N    N3    0.181     0 ; 0.1812
   H1     H    0.193     1 ; 0.3746
   H2     H    0.193     2 ; 0.568
   H3     H    0.193     3 ; 0.7614
   CA    CT    0.003     4 ; 0.7648
   HA    HP    0.109     5 ; 0.8735
   CB    CT    0.451     6 ; 1.3249
   HB    H1   -0.032     7 ; 1.2926
  CG2    CT   -0.255     8 ; 1.0372
 HG21    HC    0.063     9 ; 1.0999
 HG22    HC    0.063    10 ; 1.1626
 HG23    HC    0.063    11 ; 1.2253
  OG1    OH   -0.676    12 ; 0.5489
  HG1    HO    0.407    13 ; 0.9559
    C     C    0.616    14 ; 1.5722
    O     O   -0.572    15 ; 1
 [ bonds ]
;  ai    aj
    N    H1
    N    H2
    N    H3
    N    CA
   CA    HA
   CA    CB
   CB    HB
   CB   CG2
  CG2  HG21
  CG2  HG22
  CG2  HG23
   CB   OG1
  OG1   HG1
   CA     C
    C     O
 [ impropers ]
;  ai    aj    ak    al
   CA    +N     C     O     ai_X__X__C__O_
; end residue THR-N: 16 atoms, 15 bonds, 16 pdihs, 1 idihs

; LEUCINE 
; 
[ LEU-N ]
 [ atoms ]
;name  type   charge    cg ; qtot
    N    N3    0.101     0 ; 0.101
   H1     H    0.215     1 ; 0.3158
   H2     H    0.215     2 ; 0.5306
   H3     H    0.215     3 ; 0.7454
   CA    CT    0.010     4 ; 0.7558
   HA    HP    0.105     5 ; 0.8611
   CB    CT   -0.024     6 ; 0.8367
  HB1    HC    0.026     7 ; 0.8623
  HB2    HC    0.026     8 ; 0.8879
   CG    CT    0.342     9 ; 1.23
   HG    HC   -0.038    10 ; 1.192
  CD1    CT   -0.411    11 ; 0.7814
 HD11    HC    0.098    12 ; 0.8794
 HD12    HC    0.098    13 ; 0.9774
 HD13    HC    0.098    14 ; 1.0754
  CD2    CT   -0.410    15 ; 0.665
 HD21    HC    0.098    16 ; 0.763
 HD22    HC    0.098    17 ; 0.861
 HD23    HC    0.098    18 ; 0.959
    C     C    0.612    19 ; 1.5713
    O     O   -0.571    20 ; 1
 [ bonds ]
;  ai    aj
    N    H1
    N    H2
    N    H3
    N    CA
   CA    HA
   CA    CB
   CB   HB1
   CB   HB2
   CB    CG
   CG    HG
   CG   CD1
  CD1  HD11
  CD1  HD12
  CD1  HD13
   CG   CD2
  CD2  HD21
  CD2  HD22
  CD2  HD23
   CA     C
    C     O
 [ impropers ]
;  ai    aj    ak    al
   CA    +N     C     O     ai_X__X__C__O_
; end residue LEU-N: 21 atoms, 20 bonds, 21 pdihs, 1 idihs

; ISOLEUCINE 
; 
[ ILE-N ]
 [ atoms ]
;name  type   charge    cg ; qtot
    N    N3    0.031     0 ; 0.0311
   H1     H    0.233     1 ; 0.264
   H2     H    0.233     2 ; 0.4969
   H3     H    0.233     3 ; 0.7298
   CA    CT    0.026     4 ; 0.7555
   HA    HP    0.103     5 ; 0.8586
   CB    CT    0.189     6 ; 1.0471
   HB    HC    0.021     7 ; 1.0684
  CG2    CT   -0.372     8 ; 0.6964
 HG21    HC    0.095     9 ; 0.7911
 HG22    HC    0.095    10 ; 0.8858
 HG23    HC    0.095    11 ; 0.9805
  CG1    CT   -0.039    12 ; 0.9418
 HG11    HC    0.020    13 ; 0.9619
 HG12    HC    0.020    14 ; 0.982
  CD1    CT   -0.091    15 ; 0.8912
 HD11    HC    0.023    16 ; 0.9138
 HD12    HC    0.023    17 ; 0.9364
 HD13    HC    0.023    18 ; 0.959
    C     C    0.612    19 ; 1.5713
    O     O   -0.571    20 ; 1
 [ bonds ]
;  ai    aj
    N    H1
    N    H2
    N    H3
    N    CA
   CA    HA
   CA    CB
   CB    HB
   CB   CG2
  CG2  HG21
  CG2  HG22
  CG2  HG23
   CB   CG1
  CG1  HG11
  CG1  HG12
  CG1   CD1
  CD1  HD11
  CD1  HD12
  CD1  HD13
   CA     C
    C     O
 [ impropers ]
;  ai    aj    ak    al
   CA    +N     C     O     ai_X__X__C__O_
; end residue ILE-N: 21 atoms, 20 bonds, 21 pdihs, 1 idihs

; VALINE 
; 
[ VAL-N ]
 [ atoms ]
;name  type   charge    cg ; qtot
    N    N3    0.058     0 ; 0.0577
   H1     H    0.227     1 ; 0.2849
   H2     H    0.227     2 ; 0.5121
   H3     H    0.227     3 ; 0.7393
   CA    CT   -0.005     4 ; 0.7339
   HA    HP    0.109     5 ; 0.8432
   CB    CT    0.320     6 ; 1.1628
   HB    HC   -0.022     7 ; 1.1407
  CG1    CT   -0.313     8 ; 0.8278
 HG11    HC    0.073     9 ; 0.9013
 HG12    HC    0.073    10 ; 0.9748
 HG13    HC    0.073    11 ; 1.0483
  CG2    CT   -0.313    12 ; 0.7354
 HG21    HC    0.073    13 ; 0.8089
 HG22    HC    0.073    14 ; 0.8824
 HG23    HC    0.073    15 ; 0.9559
    C     C    0.616    16 ; 1.5722
    O     O   -0.572    17 ; 1
 [ bonds ]
;  ai    aj
    N    H1
    N    H2
    N    H3
    N    CA
   CA    HA
   CA    CB
   CB    HB
   CB   CG1
  CG1  HG11
  CG1  HG12
  CG1  HG13
   CB   CG2
  CG2  HG21
  CG2  HG22
  CG2  HG23
   CA     C
    C     O
 [ impropers ]
;  ai    aj    ak    al
   CA    +N     C     O     ai_X__X__C__O_
; end residue VAL-N: 18 atoms, 17 bonds, 18 pdihs, 1 idihs

; ASPARAGINE 
; 
[ ASN-N ]
 [ atoms ]
;name  type   charge    cg ; qtot
    N    N3    0.180     0 ; 0.1801
   H1     H    0.192     1 ; 0.3722
   H2     H    0.192     2 ; 0.5643
   H3     H    0.192     3 ; 0.7564
   CA    CT    0.037     4 ; 0.7932
   HA    HP    0.123     5 ; 0.9163
   CB    CT   -0.028     6 ; 0.888
  HB1    HC    0.051     7 ; 0.9395
  HB2    HC    0.051     8 ; 0.991
   CG     C    0.583     9 ; 1.5743
  OD1     O   -0.574    10 ; 0.9999
  ND2     N   -0.863    11 ; 0.1365
 HD21     H    0.410    12 ; 0.5462
 HD22     H    0.410    13 ; 0.9559
    C     C    0.616    14 ; 1.5722
    O     O   -0.572    15 ; 1
 [ bonds ]
;  ai    aj
    N    H1
    N    H2
    N    H3
    N    CA
   CA    HA
   CA    CB
   CB   HB1
   CB   HB2
   CB    CG
   CG   OD1
   CG   ND2
  ND2  HD21
  ND2  HD22
   CA     C
    C     O
 [ impropers ]
;  ai    aj    ak    al
   CA    +N     C     O     ai_X__X__C__O_
   CB   ND2    CG   OD1     ai_X__X__C__O_
   CG  HD21   ND2  HD22     ai_X__X__N__H_
; end residue ASN-N: 16 atoms, 15 bonds, 16 pdihs, 3 idihs

; GLUTAMINE 
; 
[ GLN-N ]
 [ atoms ]
;name  type   charge    cg ; qtot
    N    N3    0.149     0 ; 0.1493
   H1     H    0.200     1 ; 0.3489
   H2     H    0.200     2 ; 0.5485
   H3     H    0.200     3 ; 0.7481
   CA    CT    0.054     4 ; 0.8017
   HA    HP    0.102     5 ; 0.9032
   CB    CT    0.065     6 ; 0.9683
  HB1    HC    0.005     7 ; 0.9733
  HB2    HC    0.005     8 ; 0.9783
   CG    CT   -0.090     9 ; 0.888
  HG1    HC    0.033    10 ; 0.9211
  HG2    HC    0.033    11 ; 0.9542
   CD     C    0.735    12 ; 1.6896
  OE1     O   -0.613    13 ; 1.0763
  NE2     N   -1.003    14 ; 0.0732
 HE21     H    0.443    15 ; 0.5161
 HE22     H    0.443    16 ; 0.959
    C     C    0.612    17 ; 1.5713
    O     O   -0.571    18 ; 1
 [ bonds ]
;  ai    aj
    N    H1
    N    H2
    N    H3
    N    CA
   CA    HA
   CA    CB
   CB   HB1
   CB   HB2
   CB    CG
   CG   HG1
   CG   HG2
   CG    CD
   CD   OE1
   CD   NE2
  NE2  HE21
  NE2  HE22
   CA     C
    C     O
 [ impropers ]
;  ai    aj    ak    al
   CA    +N     C     O     ai_X__X__C__O_
   CG   NE2    CD   OE1     ai_X__X__C__O_
   CD  HE21   NE2  HE22     ai_X__X__N__H_
; end residue GLN-N: 19 atoms, 18 bonds, 19 pdihs, 3 idihs

; ARGININE 
; 
[ ARG-N ]
 [ atoms ]
;name  type   charge    cg ; qtot
    N    N3    0.131     0 ; 0.1305
   H1     H    0.208     1 ; 0.3388
   H2     H    0.208     2 ; 0.5471
   H3     H    0.208     3 ; 0.7554
   CA    CT   -0.022     4 ; 0.7331
   HA    HP    0.124     5 ; 0.8573
   CB    CT    0.012     6 ; 0.8691
  HB1    HC    0.023     7 ; 0.8917
  HB2    HC    0.023     8 ; 0.9143
   CG    CT    0.024     9 ; 0.9379
  HG1    HC    0.031    10 ; 0.9688
  HG2    HC    0.031    11 ; 0.9997
   CD    CT    0.093    12 ; 1.0932
  HD1    H1    0.053    13 ; 1.1459
  HD2    H1    0.053    14 ; 1.1986
   NE    N2   -0.565    15 ; 0.6336
   HE     H    0.359    16 ; 0.9928
   CZ    CA    0.828    17 ; 1.8209
  NH1    N2   -0.869    18 ; 0.9516
 HH11     H    0.449    19 ; 1.401
 HH12     H    0.449    20 ; 1.8504
  NH2    N2   -0.869    21 ; 0.9811
 HH21     H    0.449    22 ; 1.4305
 HH22     H    0.449    23 ; 1.8799
    C     C    0.721    24 ; 2.6013
    O     O   -0.601    25 ; 2
 [ bonds ]
;  ai    aj
    N    H1
    N    H2
    N    H3
    N    CA
   CA    HA
   CA    CB
   CB   HB1
   CB   HB2
   CB    CG
   CG   HG1
   CG   HG2
   CG    CD
   CD   HD1
   CD   HD2
   CD    NE
   NE    HE
   NE    CZ
   CZ   NH1
  NH1  HH11
  NH1  HH12
   CZ   NH2
  NH2  HH21
  NH2  HH22
   CA     C
    C     O
 [ impropers ]
;  ai    aj    ak    al
   CA    +N     C     O     ai_X__X__C__O_
   NE   NH1    CZ   NH2     ai_X__N2_CA_N2
   CD    CZ    NE    HE     ai_X__X__N2_H_
   CZ  HH11   NH1  HH12     ai_X__X__N2_H_
   CZ  HH21   NH2  HH22     ai_X__X__N2_H_
; end residue ARG-N: 26 atoms, 25 bonds, 26 pdihs, 5 idihs

; HISTIDINE DELTAH 
; 
[ HID-N ]
 [ atoms ]
;name  type   charge    cg ; qtot
    N    N3    0.154     0 ; 0.1542
   H1     H    0.196     1 ; 0.3505
   H2     H    0.196     2 ; 0.5468
   H3     H    0.196     3 ; 0.7431
   CA    CT    0.096     4 ; 0.8395
   HA    HP    0.096     5 ; 0.9353
   CB    CT    0.026     6 ; 0.9612
  HB1    HC    0.021     7 ; 0.9821
  HB2    HC    0.021     8 ; 1.003
   CG    CC   -0.040     9 ; 0.9631
  ND1    NA   -0.382    10 ; 0.5812
  HD1     H    0.363    11 ; 0.9444
  CE1    CR    0.213    12 ; 1.1571
  HE1    H5    0.139    13 ; 1.2956
  NE2    NB   -0.571    14 ; 0.7245
  CD2    CV    0.105    15 ; 0.8291
  HD2    H4    0.130    16 ; 0.959
    C     C    0.612    17 ; 1.5713
    O     O   -0.571    18 ; 1
 [ bonds ]
;  ai    aj
    N    H1
    N    H2
    N    H3
    N    CA
   CA    HA
   CA    CB
   CB   HB1
   CB   HB2
   CB    CG
   CG   ND1
  ND1   HD1
  ND1   CE1
  CE1   HE1
  CE1   NE2
  NE2   CD2
  CD2   HD2
   CA     C
    C     O
   CG   CD2
 [ impropers ]
;  ai    aj    ak    al
   CA    +N     C     O     ai_X__X__C__O_
   CG   CE1   ND1   HD1     ai_X__X__NA_H_
   CG   NE2   CD2   HD2     ai_X__X__CV_H4
  ND1   NE2   CE1   HE1     ai_X__X__CR_H5
  ND1   CD2    CG    CB     ai_NA_CV_CC_CT
; end residue HID-N: 19 atoms, 19 bonds, 19 pdihs, 5 idihs

; HISTIDINE EPSILONH 
; 
[ HIE-N ]
 [ atoms ]
;name  type   charge    cg ; qtot
    N    N3    0.147     0 ; 0.1472
   H1     H    0.202     1 ; 0.3488
   H2     H    0.202     2 ; 0.5504
   H3     H    0.202     3 ; 0.752
   CA    CT    0.024     4 ; 0.7756
   HA    HP    0.138     5 ; 0.9136
   CB    CT    0.049     6 ; 0.9625
  HB1    HC    0.022     7 ; 0.9848
  HB2    HC    0.022     8 ; 1.0071
   CG    CC    0.174     9 ; 1.1811
  ND1    NB   -0.558    10 ; 0.6232
  CE1    CR    0.180    11 ; 0.8036
  HE1    H5    0.140    12 ; 0.9433
  NE2    NA   -0.278    13 ; 0.6652
  HE2     H    0.332    14 ; 0.9976
  CD2    CW   -0.235    15 ; 0.7627
  HD2    H4    0.196    16 ; 0.959
    C     C    0.612    17 ; 1.5713
    O     O   -0.571    18 ; 1
 [ bonds ]
;  ai    aj
    N    H1
    N    H2
    N    H3
    N    CA
   CA    HA
   CA    CB
   CB   HB1
   CB   HB2
   CB    CG
   CG   ND1
  ND1   CE1
  CE1   HE1
  CE1   NE2
  NE2   HE2
  NE2   CD2
  CD2   HD2
   CA     C
    C     O
   CG   CD2
 [ impropers ]
;  ai    aj    ak    al
   CA    +N     C     O     ai_X__X__C__O_
  CE1   CD2   NE2   HE2     ai_X__X__NA_H_
   CG   NE2   CD2   HD2     ai_X__X__CW_H4
  ND1   NE2   CE1   HE1     ai_X__X__CR_H5
  ND1   CD2    CG    CB     ai_NB_CW_CC_CT
; end residue HIE-N: 19 atoms, 19 bonds, 19 pdihs, 5 idihs

; HISTIDINE PLUS 
; 
[ HIP-N ]
 [ atoms ]
;name  type   charge    cg ; qtot
    N    N3    0.256     0 ; 0.256
   H1     H    0.170     1 ; 0.4264
   H2     H    0.170     2 ; 0.5968
   H3     H    0.170     3 ; 0.7672
   CA    CT    0.058     4 ; 0.8253
   HA    HP    0.105     5 ; 0.93
   CB    CT    0.048     6 ; 0.9784
  HB1    HC    0.053     7 ; 1.0315
  HB2    HC    0.053     8 ; 1.0846
   CG    CC   -0.024     9 ; 1.061
  ND1    NA   -0.151    10 ; 0.91
  HD1     H    0.382    11 ; 1.2921
  CE1    CR   -0.001    12 ; 1.291
  HE1    H5    0.265    13 ; 1.5555
  NE2    NA   -0.174    14 ; 1.3816
  HE2     H    0.392    15 ; 1.7737
  CD2    CW   -0.143    16 ; 1.6304
  HD2    H4    0.249    17 ; 1.8799
    C     C    0.721    18 ; 2.6013
    O     O   -0.601    19 ; 2
 [ bonds ]
;  ai    aj
    N    H1
    N    H2
    N    H3
    N    CA
   CA    HA
   CA    CB
   CB   HB1
   CB   HB2
   CB    CG
   CG   ND1
  ND1   HD1
  ND1   CE1
  CE1   HE1
  CE1   NE2
  NE2   HE2
  NE2   CD2
  CD2   HD2
   CA     C
    C     O
   CG   CD2
 [ impropers ]
;  ai    aj    ak    al
   CA    +N     C     O     ai_X__X__C__O_
   CG   CE1   ND1   HD1     ai_X__X__NA_H_
  CE1   CD2   NE2   HE2     ai_X__X__NA_H_
   CG   NE2   CD2   HD2     ai_X__X__CW_H4
  ND1   NE2   CE1   HE1     ai_X__X__CR_H5
  ND1   CD2    CG    CB     ai_NA_CW_CC_CT
; end residue HIP-N: 20 atoms, 20 bonds, 20 pdihs, 6 idihs

; TRYPTOPHAN 
; 
[ TRP-N ]
 [ atoms ]
;name  type   charge    cg ; qtot
    N    N3    0.191     0 ; 0.1913
   H1     H    0.189     1 ; 0.3801
   H2     H    0.189     2 ; 0.5689
   H3     H    0.189     3 ; 0.7577
   CA    CT    0.042     4 ; 0.7998
   HA    HP    0.116     5 ; 0.916
   CB    CT    0.054     6 ; 0.9703
  HB1    HC    0.022     7 ; 0.9925
  HB2    HC    0.022     8 ; 1.0147
   CG    C*   -0.165     9 ; 0.8493
  CD1    CW   -0.179    10 ; 0.6705
  HD1    H4    0.220    11 ; 0.89
  NE1    NA   -0.344    12 ; 0.5456
  HE1     H    0.341    13 ; 0.8868
  CE2    CN    0.158    14 ; 1.0443
  CZ2    CA   -0.271    15 ; 0.7733
  HZ2    HA    0.159    16 ; 0.9322
  CH2    CA   -0.108    17 ; 0.8242
  HH2    HA    0.141    18 ; 0.9653
  CZ3    CA   -0.203    19 ; 0.7619
  HZ3    HA    0.146    20 ; 0.9077
  CE3    CA   -0.227    21 ; 0.6812
  HE3    HA    0.165    22 ; 0.8458
  CD2    CB    0.113    23 ; 0.959
    C     C    0.612    24 ; 1.5713
    O     O   -0.571    25 ; 1
 [ bonds ]
;  ai    aj
    N    H1
    N    H2
    N    H3
    N    CA
   CA    HA
   CA    CB
   CB   HB1
   CB   HB2
   CB    CG
   CG   CD1
  CD1   HD1
  CD1   NE1
  NE1   HE1
  NE1   CE2
  CE2   CZ2
  CZ2   HZ2
  CZ2   CH2
  CH2   HH2
  CH2   CZ3
  CZ3   HZ3
  CZ3   CE3
  CE3   HE3
  CE3   CD2
   CA     C
    C     O
   CG   CD2
  CE2   CD2
 [ impropers ]
;  ai    aj    ak    al
   CA    +N     C     O     ai_X__X__C__O_
  CD1   CE2   NE1   HE1     ai_X__X__NA_H_
  CE2   CH2   CZ2   HZ2     ai_X__X__CA_HA
  CZ2   CZ3   CH2   HH2     ai_X__X__CA_HA
  CH2   CE3   CZ3   HZ3     ai_X__X__CA_HA
  CZ3   CD2   CE3   HE3     ai_X__X__CA_HA
   CG   NE1   CD1   HD1     ai_X__X__CW_H4
  CD1   CD2    CG    CB     ai_CW_CB_C*_CT
; end residue TRP-N: 26 atoms, 27 bonds, 26 pdihs, 8 idihs

; PHENYLALANINE 
; 
[ PHE-N ]
 [ atoms ]
;name  type   charge    cg ; qtot
    N    N3    0.174     0 ; 0.1737
   H1     H    0.192     1 ; 0.3658
   H2     H    0.192     2 ; 0.5579
   H3     H    0.192     3 ; 0.75
   CA    CT    0.073     4 ; 0.8233
   HA    HP    0.104     5 ; 0.9274
   CB    CT    0.033     6 ; 0.9604
  HB1    HC    0.010     7 ; 0.9708
  HB2    HC    0.010     8 ; 0.9812
   CG    CA    0.003     9 ; 0.9843
  CD1    CA   -0.139    10 ; 0.8451
  HD1    HA    0.137    11 ; 0.9825
  CE1    CA   -0.160    12 ; 0.8223
  HE1    HA    0.143    13 ; 0.9656
   CZ    CA   -0.121    14 ; 0.8448
   HZ    HA    0.133    15 ; 0.9777
  CE2    CA   -0.160    16 ; 0.8174
  HE2    HA    0.143    17 ; 0.9607
  CD2    CA   -0.139    18 ; 0.8216
  HD2    HA    0.137    19 ; 0.959
    C     C    0.612    20 ; 1.5713
    O     O   -0.571    21 ; 1
 [ bonds ]
;  ai    aj
    N    H1
    N    H2
    N    H3
    N    CA
   CA    HA
   CA    CB
   CB   HB1
   CB   HB2
   CB    CG
   CG   CD1
  CD1   HD1
  CD1   CE1
  CE1   HE1
  CE1    CZ
   CZ    HZ
   CZ   CE2
  CE2   HE2
  CE2   CD2
  CD2   HD2
   CA     C
    C     O
   CG   CD2
 [ impropers ]
;  ai    aj    ak    al
   CA    +N     C     O     ai_X__X__C__O_
   CG   CE2   CD2   HD2     ai_X__X__CA_HA
  CD2    CZ   CE2   HE2     ai_X__X__CA_HA
  CE1   CE2    CZ    HZ     ai_X__X__CA_HA
  CD1    CZ   CE1   HE1     ai_X__X__CA_HA
   CG   CE1   CD1   HD1     ai_X__X__CA_HA
  CD1   CD2    CG    CB     ai_CA_CA_CA_CT
; end residue PHE-N: 22 atoms, 22 bonds, 22 pdihs, 7 idihs

; TYROSINE 
; 
[ TYR-N ]
 [ atoms ]
;name  type   charge    cg ; qtot
    N    N3    0.194     0 ; 0.194
   H1     H    0.187     1 ; 0.3813
   H2     H    0.187     2 ; 0.5686
   H3     H    0.187     3 ; 0.7559
   CA    CT    0.057     4 ; 0.8129
   HA    HP    0.098     5 ; 0.9112
   CB    CT    0.066     6 ; 0.9771
  HB1    HC    0.010     7 ; 0.9873
  HB2    HC    0.010     8 ; 0.9975
   CG    CA   -0.021     9 ; 0.977
  CD1    CA   -0.200    10 ; 0.7768
  HD1    HA    0.172    11 ; 0.9488
  CE1    CA   -0.224    12 ; 0.7249
  HE1    HA    0.165    13 ; 0.8899
   CZ     C    0.314    14 ; 1.2038
   OH    OH   -0.558    15 ; 0.646
   HH    HO    0.400    16 ; 1.0461
  CE2    CA   -0.224    17 ; 0.8222
  HE2    HA    0.165    18 ; 0.9872
  CD2    CA   -0.200    19 ; 0.787
  HD2    HA    0.172    20 ; 0.959
    C     C    0.612    21 ; 1.5713
    O     O   -0.571    22 ; 1
 [ bonds ]
;  ai    aj
    N    H1
    N    H2
    N    H3
    N    CA
   CA    HA
   CA    CB
   CB   HB1
   CB   HB2
   CB    CG
   CG   CD1
  CD1   HD1
  CD1   CE1
  CE1   HE1
  CE1    CZ
   CZ    OH
   OH    HH
   CZ   CE2
  CE2   HE2
  CE2   CD2
  CD2   HD2
   CA     C
    C     O
   CG   CD2
 [ impropers ]
;  ai    aj    ak    al
   CA    +N     C     O     ai_X__X__C__O_
   CG   CE2   CD2   HD2     ai_X__X__CA_HA
  CD2    CZ   CE2   HE2     ai_X__X__CA_HA
  CD1    CZ   CE1   HE1     ai_X__X__CA_HA
   CG   CE1   CD1   HD1     ai_X__X__CA_HA
  CD1   CD2    CG    CB     ai_CA_CA_CA_CT
  CE1   CE2    CZ    OH     ai_CA_CA_C__OH
; end residue TYR-N: 23 atoms, 23 bonds, 23 pdihs, 7 idihs

; GLUTAMIC ACID 
; 
[ GLU-N ]
 [ atoms ]
;name  type   charge    cg ; qtot
    N    N3    0.002     0 ; 0.0017
   H1     H    0.239     1 ; 0.2408
   H2     H    0.239     2 ; 0.4799
   H3     H    0.239     3 ; 0.719
   CA    CT    0.059     4 ; 0.7778
   HA    HP    0.120     5 ; 0.898
   CB    CT    0.091     6 ; 0.9889
  HB1    HC   -0.023     7 ; 0.9657
  HB2    HC   -0.023     8 ; 0.9425
   CG    CT   -0.024     9 ; 0.9189
  HG1    HC   -0.032    10 ; 0.8874
  HG2    HC   -0.032    11 ; 0.8559
   CD     C    0.809    12 ; 1.6646
  OE1    O2   -0.819    13 ; 0.8457
  OE2    O2   -0.819    14 ; 0.0268
    C     C    0.562    15 ; 0.5889
    O     O   -0.589    16 ; 2.22045e-16
 [ bonds ]
;  ai    aj
    N    H1
    N    H2
    N    H3
    N    CA
   CA    HA
   CA    CB
   CB   HB1
   CB   HB2
   CB    CG
   CG   HG1
   CG   HG2
   CG    CD
   CD   OE1
   CD   OE2
   CA     C
    C     O
 [ impropers ]
;  ai    aj    ak    al
   CA    +N     C     O     ai_X__X__C__O_
   CG   OE1    CD   OE2     ai_X__O2_C__O2
; end residue GLU-N: 17 atoms, 16 bonds, 17 pdihs, 2 idihs

; ASPARTIC ACID 
; 
[ ASP-N ]
 [ atoms ]
;name  type   charge    cg ; qtot
    N    N3    0.078     0 ; 0.0782
   H1     H    0.220     1 ; 0.2982
   H2     H    0.220     2 ; 0.5182
   H3     H    0.220     3 ; 0.7382
   CA    CT    0.029     4 ; 0.7674
   HA    HP    0.114     5 ; 0.8815
   CB    CT   -0.024     6 ; 0.858
  HB1    HC   -0.017     7 ; 0.8411
  HB2    HC   -0.017     8 ; 0.8242
   CG     C    0.819     9 ; 1.6436
  OD1    O2   -0.808    10 ; 0.8352
  OD2    O2   -0.808    11 ; 0.0268
    C     C    0.562    12 ; 0.5889
    O     O   -0.589    13 ; 0
 [ bonds ]
;  ai    aj
    N    H1
    N    H2
    N    H3
    N    CA
   CA    HA
   CA    CB
   CB   HB1
   CB   HB2
   CB    CG
   CG   OD1
   CG   OD2
   CA     C
    C     O
 [ impropers ]
;  ai    aj    ak    al
   CA    +N     C     O     ai_X__X__C__O_
   CB   OD1    CG   OD2     ai_X__O2_C__O2
; end residue ASP-N: 14 atoms, 13 bonds, 14 pdihs, 2 idihs

; LYSINE 
; 
[ LYS-N ]
 [ atoms ]
;name  type   charge    cg ; qtot
    N    N3    0.097     0 ; 0.0966
   H1     H    0.216     1 ; 0.3131
   H2     H    0.216     2 ; 0.5296
   H3     H    0.216     3 ; 0.7461
   CA    CT   -0.002     4 ; 0.7446
   HA    HP    0.118     5 ; 0.8626
   CB    CT    0.021     6 ; 0.8838
  HB1    HC    0.028     7 ; 0.9121
  HB2    HC    0.028     8 ; 0.9404
   CG    CT   -0.005     9 ; 0.9356
  HG1    HC    0.012    10 ; 0.9477
  HG2    HC    0.012    11 ; 0.9598
   CD    CT   -0.061    12 ; 0.899
  HD1    HC    0.063    13 ; 0.9623
  HD2    HC    0.063    14 ; 1.0256
   CE    CT   -0.018    15 ; 1.0075
  HE1    HP    0.117    16 ; 1.1246
  HE2    HP    0.117    17 ; 1.2417
   NZ    N3   -0.376    18 ; 0.8653
  HZ1     H    0.338    19 ; 1.2035
  HZ2     H    0.338    20 ; 1.5417
  HZ3     H    0.338    21 ; 1.8799
    C     C    0.721    22 ; 2.6013
    O     O   -0.601    23 ; 2
 [ bonds ]
;  ai    aj
    N    H1
    N    H2
    N    H3
    N    CA
   CA    HA
   CA    CB
   CB   HB1
   CB   HB2
   CB    CG
   CG   HG1
   CG   HG2
   CG    CD
   CD   HD1
   CD   HD2
   CD    CE
   CE   HE1
   CE   HE2
   CE    NZ
   NZ   HZ1
   NZ   HZ2
   NZ   HZ3
   CA     C
    C     O
 [ impropers ]
;  ai    aj    ak    al
   CA    +N     C     O     ai_X__X__C__O_
; end residue LYS-N: 24 atoms, 23 bonds, 24 pdihs, 1 idihs

; PROLINE 
; 
[ PRO-N ]
 [ atoms ]
;name  type   charge    cg ; qtot
    N    N3   -0.202     0 ; -0.202
   H1     H    0.312     1 ; 0.11
   H2     H    0.312     2 ; 0.422
   CD    CT   -0.012     3 ; 0.41
  HD1    HP    0.100     4 ; 0.51
  HD2    HP    0.100     5 ; 0.61
   CG    CT   -0.121     6 ; 0.489
  HG1    HC    0.100     7 ; 0.589
  HG2    HC    0.100     8 ; 0.689
   CB    CT   -0.115     9 ; 0.574
  HB1    HC    0.100    10 ; 0.674
  HB2    HC    0.100    11 ; 0.774
   CA    CT    0.100    12 ; 0.874
   HA    HP    0.100    13 ; 0.974
    C     C    0.526    14 ; 1.5
    O     O   -0.500    15 ; 1
 [ bonds ]
;  ai    aj
    N    H1
    N    H2
    N    CD
   CD   HD1
   CD   HD2
   CD    CG
   CG   HG1
   CG   HG2
   CG    CB
   CB   HB1
   CB   HB2
    N    CA
   CA    HA
   CA     C
    C     O
   CB    CA
 [ impropers ]
;  ai    aj    ak    al
   CA    +N     C     O     ai_X__X__C__O_
; end residue PRO-N: 16 atoms, 16 bonds, 16 pdihs, 1 idihs

; CYSTEINE 
; 
[ CYS-N ]
 [ atoms ]
;name  type   charge    cg ; qtot
    N    N3    0.133     0 ; 0.1325
   H1     H    0.202     1 ; 0.3348
   H2     H    0.202     2 ; 0.5371
   H3     H    0.202     3 ; 0.7394
   CA    CT    0.093     4 ; 0.8321
   HA    HP    0.141     5 ; 0.9732
   CB    CT   -0.119     6 ; 0.8537
  HB1    H1    0.119     7 ; 0.9725
  HB2    H1    0.119     8 ; 1.0913
   SG    SH   -0.330     9 ; 0.7615
  HS1    HS    0.198    10 ; 0.959
    C     C    0.612    11 ; 1.5713
    O     O   -0.571    12 ; 1
 [ bonds ]
;  ai    aj
    N    H1
    N    H2
    N    H3
    N    CA
   CA    HA
   CA    CB
   CB   HB1
   CB   HB2
   CB    SG
   SG   HS1
   CA     C
    C     O
 [ impropers ]
;  ai    aj    ak    al
   CA    +N     C     O     ai_X__X__C__O_
; end residue CYS-N: 13 atoms, 12 bonds, 13 pdihs, 1 idihs

; CYSTINE(S-S BRIDGE) 
; 
[ CYX-N ]
 [ atoms ]
;name  type   charge    cg ; qtot
    N    N3    0.207     0 ; 0.2069
   H1     H    0.181     1 ; 0.3884
   H2     H    0.181     2 ; 0.5699
   H3     H    0.181     3 ; 0.7514
   CA    CT    0.105     4 ; 0.8569
   HA    HP    0.092     5 ; 0.9491
   CB    CT   -0.028     6 ; 0.9214
  HB1    H1    0.068     7 ; 0.9894
  HB2    H1    0.068     8 ; 1.0574
   SG     S   -0.098     9 ; 0.959
    C     C    0.612    10 ; 1.5713
    O     O   -0.571    11 ; 1
 [ bonds ]
;  ai    aj
    N    H1
    N    H2
    N    H3
    N    CA
   CA    HA
   CA    CB
   CB   HB1
   CB   HB2
   CB    SG
   CA     C
    C     O
 [ impropers ]
;  ai    aj    ak    al
   CA    +N     C     O     ai_X__X__C__O_
; end residue CYX-N: 12 atoms, 11 bonds, 12 pdihs, 1 idihs

; METHIONINE 
; 
[ MET-N ]
 [ atoms ]
;name  type   charge    cg ; qtot
    N    N3    0.159     0 ; 0.1592
   H1     H    0.198     1 ; 0.3576
   H2     H    0.198     2 ; 0.556
   H3     H    0.198     3 ; 0.7544
   CA    CT    0.022     4 ; 0.7765
   HA    HP    0.112     5 ; 0.8881
   CB    CT    0.086     6 ; 0.9746
  HB1    HC    0.013     7 ; 0.9871
  HB2    HC    0.013     8 ; 0.9996
   CG    CT    0.033     9 ; 1.033
  HG1    H1    0.029    10 ; 1.0622
  HG2    H1    0.029    11 ; 1.0914
   SD     S   -0.277    12 ; 0.814
   CE    CT   -0.034    13 ; 0.7799
  HE1    H1    0.060    14 ; 0.8396
  HE2    H1    0.060    15 ; 0.8993
  HE3    H1    0.060    16 ; 0.959
    C     C    0.612    17 ; 1.5713
    O     O   -0.571    18 ; 1
 [ bonds ]
;  ai    aj
    N    H1
    N    H2
    N    H3
    N    CA
   CA    HA
   CA    CB
   CB   HB1
   CB   HB2
   CB    CG
   CG   HG1
   CG   HG2
   CG    SD
   SD    CE
   CE   HE1
   CE   HE2
   CE   HE3
   CA     C
    C     O
 [ impropers ]
;  ai    aj    ak    al
   CA    +N     C     O     ai_X__X__C__O_
; end residue MET-N: 19 atoms, 18 bonds, 19 pdihs, 1 idihs

; end of file /usr/slocal/amber6/dat/all_aminont94.in
; Found 79 residues
