# Supplementary material for: Bayesian refinement of protein structures and ensembles against SAXS data using molecular dynamics
Source: PLoS Comput Biol. 2017 Oct 18;13(10):e1005800. doi: 10.1371/journal.pcbi.1005800 (PMC5662244; doi:10.1371/journal.pcbi.1005800)
Supplement: S1 Archive — (BZ2) [file pcbi.1005800.s011.tar.bz2 › gromacs_4.62_bayesian_saxs_refi/src/contrib/scripts/sort-hdb]

#!/bin/csh -f

# first: put each residue on one line; newlines are replaced by '@'
# then: sort lines
# finally: replace '@' again by newline (and eliminate empty lines)
awk '\
NF==2 {printf "\n"; printf $0"@";} \
NF>2 {printf $0"@"}\
' $1 | sort | awk '\
{gsub("@","\n"); print;}\
' | awk 'NF'

#last line
