# Supplementary material for: Bayesian refinement of protein structures and ensembles against SAXS data using molecular dynamics
Source: PLoS Comput Biol. 2017 Oct 18;13(10):e1005800. doi: 10.1371/journal.pcbi.1005800 (PMC5662244; doi:10.1371/journal.pcbi.1005800)
Supplement: S1 Archive — (BZ2) [file pcbi.1005800.s011.tar.bz2 › gromacs_4.62_bayesian_saxs_refi/src/contrib/scripts/ffambernb.itp]

; Amber forcefield converted to Gromacs
; from file /usr/slocal/amber6/dat/parm98.dat
; 
; PARM94 for DNA, RNA and proteins with TIP3P Water. USE SCEE=1.2 in energy progs
; 

; H-bond params not implemented
; NOTE: all H-bond (10-12) parameters are Zero

; LJ 6-12 equivalent atom symbols
;  N   NA  N2  N*  NC  NB  N3  NP  NO (9)
;  C   C*  CA  CB  CC  CN  CM  CK  CQ  CW  CV  CR  CA  CX  CY  CD (16)

; Define LJ 6-12 parameter types:
#define alj_H        0.06  0.0657328
#define alj_HO          0          0
#define alj_HS       0.06  0.0657328
#define alj_HC     0.1487  0.0657328
#define alj_H1     0.1387  0.0657328
#define alj_H2     0.1287  0.0657328
#define alj_H3     0.1187  0.0657328
#define alj_HP       0.11  0.0657328
#define alj_HA     0.1459   0.062802
#define alj_H4     0.1409   0.062802
#define alj_H5     0.1359   0.062802
#define alj_HW          0          0
#define alj_O     0.16612   0.879228
#define alj_O2    0.16612   0.879228
#define alj_OW    0.17683   0.636394
#define alj_OH     0.1721   0.880903
#define alj_OS    0.16837   0.711756
#define alj_CT     0.1908   0.458036
#define alj_CA     0.1908   0.360065
#define alj_CM     0.1908   0.360065
#define alj_C      0.1908   0.360065
#define alj_N      0.1824   0.711756
#define alj_S         0.2     1.0467
#define alj_SH        0.2     1.0467
#define alj_P        0.21    0.83736
#define alj_IM      0.247    0.41868
#define alj_Li     0.1137  0.0766184
#define alj_IP     0.1868  0.0115974
#define alj_K      0.2658 0.00137327
#define alj_Rb     0.2956 0.000711756
#define alj_Cs     0.3395 0.000337456
#define alj_I       0.235    1.67472
#define alj_F       0.175   0.255395
#define alj_IB        0.5    0.41868

[ atomtypes ]
;name      mass    q tp sigma/epsilon
  BR       79.9    0  A alj_BR  ; bromine
  C       12.01    0  A alj_C   ; sp2 C carbonyl group 
  CA      12.01    0  A alj_C   ; sp2 C pure aromatic (benzene)
  CB      12.01    0  A alj_C   ; sp2 aromatic C, 5&6 membered ring junction
  CC      12.01    0  A alj_C   ; sp2 aromatic C, 5 memb. ring HIS
  CK      12.01    0  A alj_C   ; sp2 C 5 memb.ring in purines
  CM      12.01    0  A alj_C   ; sp2 C  pyrimidines in pos. 5 & 6
  CN      12.01    0  A alj_C   ; sp2 C aromatic 5&6 memb.ring junct.(TRP)
  CQ      12.01    0  A alj_C   ; sp2 C in 5 mem.ring of purines between 2 N
  CR      12.01    0  A alj_C   ; sp2 arom as CQ but in HIS
  CT      12.01    0  A alj_CT  ; sp3 aliphatic C
  CV      12.01    0  A alj_C   ; sp2 arom. 5 memb.ring w/1 N and 1 H (HIS)
  CW      12.01    0  A alj_C   ; sp2 arom. 5 memb.ring w/1 N-H and 1 H (HIS)
  C*      12.01    0  A alj_C   ; sp2 arom. 5 memb.ring w/1 subst. (TRP)
  C0      40.08    0  A alj_C0  ; calcium
  F          19    0  A alj_F   ; fluorine
  H       1.008    0  A alj_H   ; H bonded to nitrogen atoms
  HC      1.008    0  A alj_HC  ; H aliph. bond. to C without electrwd.group
  H1      1.008    0  A alj_H1  ; H aliph. bond. to C with 1 electrwd. group
  H2      1.008    0  A alj_H2  ; H aliph. bond. to C with 2 electrwd.groups
  H3      1.008    0  A alj_H3  ; H aliph. bond. to C with 3 eletrwd.groups
  HA      1.008    0  A alj_HA  ; H arom. bond. to C without elctrwd. groups
  H4      1.008    0  A alj_H4  ; H arom. bond. to C with 1 electrwd. group
  H5      1.008    0  A alj_H5  ; H arom. bond. to C with 2 electrwd. groups
  HO      1.008    0  A alj_HO  ; hydroxyl group
  HS      1.008    0  A alj_HS  ; hydrogen bonded to sulphur
  HW      1.008    0  A alj_HW  ; H in TIP3P water
  HP      1.008    0  A alj_HP  ; H bonded to C next to positively charged gr
  I       126.9    0  A alj_I   ; iodine
  IM      35.45    0  A alj_IM  ; assumed to be Cl-
  IP      22.99    0  A alj_IP  ; assumed to be Na+
  IB        131    0  A alj_IB  ; 'big ion w/ waters' for vacuum (Na+, 6H2O)
  MG     24.305    0  A alj_MG  ; magnesium
  N       14.01    0  A alj_N   ; sp2 nitrogen in amide groups
  NA      14.01    0  A alj_N   ; sp2 N in 5 memb.ring w/H atom (HIS)
  NB      14.01    0  A alj_N   ; sp2 N in 5 memb.ring w/LP (HIS,ADE,GUA)
  NC      14.01    0  A alj_N   ; sp2 N in 6 memb.ring w/LP (ADE,GUA)
  N2      14.01    0  A alj_N   ; sp2 N in amino groups
  N3      14.01    0  A alj_N   ; sp3 N for charged amino groups (Lys, etc)
  N*      14.01    0  A alj_N   ; sp2 N 
  O          16    0  A alj_O   ; carbonyl group oxygen
  OW         16    0  A alj_OW  ; oxygen in TIP3P water
  OH         16    0  A alj_OH  ; oxygen in hydroxyl group
  OS         16    0  A alj_OS  ; ether and ester oxygen
  O2         16    0  A alj_O2  ; carboxyl and phosphate group oxygen
  P       30.97    0  A alj_P   ; phosphate
  S       32.06    0  A alj_S   ; sulphur in disulfide linkage
  SH      32.06    0  A alj_SH  ; sulphur in cystine
  CU      63.55    0  A alj_CU  ; copper
  FE         55    0  A alj_FE  ; iron
  Li       6.94    0  A alj_Li  ; lithium
  K        39.1    0  A alj_K   ; potassium
  Rb      85.47    0  A alj_Rb  ; rubidium
  Cs     132.91    0  A alj_Cs  ; cesium

; Found:
; # atoms:           54
; # H-bonds (10-12): 1
; # equivalent 6-12: 2
; # LJ (6-12):       34
