# Supplementary material for: Bayesian refinement of protein structures and ensembles against SAXS data using molecular dynamics
Source: PLoS Comput Biol. 2017 Oct 18;13(10):e1005800. doi: 10.1371/journal.pcbi.1005800 (PMC5662244; doi:10.1371/journal.pcbi.1005800)
Supplement: S1 Archive — (BZ2) [file pcbi.1005800.s011.tar.bz2 › gromacs_4.62_bayesian_saxs_refi/src/contrib/scripts/ffamber.itp]

#define _FF_AMBER
; Amber forcefield converted to Gromacs
; from file /usr/slocal/amber6/dat/parm98.dat
; 
; PARM94 for DNA, RNA and proteins with TIP3P Water. USE SCEE=1.2 in energy progs

[ defaults ]
;   nbfunc  comb-rule  gen-pairs    fudgeLJ    fudgeQQ
         1          2         no          1          1

#include "ffambernb.itp"
#include "ffamberbon.itp"
