# Supplementary material for: Bayesian refinement of protein structures and ensembles against SAXS data using molecular dynamics
Source: PLoS Comput Biol. 2017 Oct 18;13(10):e1005800. doi: 10.1371/journal.pcbi.1005800 (PMC5662244; doi:10.1371/journal.pcbi.1005800)
Supplement: S1 Archive — (BZ2) [file pcbi.1005800.s011.tar.bz2 › gromacs_4.62_bayesian_saxs_refi/src/contrib/scripts/ffamber.atp]

BR 79.9	bromine
C 12.01	sp2 C carbonyl group
CA 12.01	sp2 C pure aromatic (benzene)
CB 12.01	sp2 aromatic C, 5&6 membered ring junction
CC 12.01	sp2 aromatic C, 5 memb. ring HIS
CK 12.01	sp2 C 5 memb.ring in purines
CM 12.01	sp2 C pyrimidines in pos. 5 & 6
CN 12.01	sp2 C aromatic 5&6 memb.ring junct.(TRP)
CQ 12.01	sp2 C in 5 mem.ring of purines between 2 N
CR 12.01	sp2 arom as CQ but in HIS
CT 12.01	sp3 aliphatic C
CV 12.01	sp2 arom. 5 memb.ring w/1 N and 1 H (HIS)
CW 12.01	sp2 arom. 5 memb.ring w/1 N-H and 1 H (HIS)
C* 12.01	sp2 arom. 5 memb.ring w/1 subst. (TRP)
C0 40.08	calcium
F 19	fluorine
H 1.008	H bonded to nitrogen atoms
HC 1.008	H aliph. bond. to C without electrwd.group
H1 1.008	H aliph. bond. to C with 1 electrwd. group
H2 1.008	H aliph. bond. to C with 2 electrwd.groups
H3 1.008	H aliph. bond. to C with 3 eletrwd.groups
HA 1.008	H arom. bond. to C without elctrwd. groups
H4 1.008	H arom. bond. to C with 1 electrwd. group
H5 1.008	H arom. bond. to C with 2 electrwd. groups
HO 1.008	hydroxyl group
HS 1.008	hydrogen bonded to sulphur
HW 1.008	H in TIP3P water
HP 1.008	H bonded to C next to positively charged gr
I 126.9	iodine
IM 35.45	assumed to be Cl-
IP 22.99	assumed to be Na+
IB 131	'big ion w/ waters' for vacuum (Na+, 6H2O)
MG 24.305	magnesium
N 14.01	sp2 nitrogen in amide groups
NA 14.01	sp2 N in 5 memb.ring w/H atom (HIS)
NB 14.01	sp2 N in 5 memb.ring w/LP (HIS,ADE,GUA)
NC 14.01	sp2 N in 6 memb.ring w/LP (ADE,GUA)
N2 14.01	sp2 N in amino groups
N3 14.01	sp3 N for charged amino groups (Lys, etc)
N* 14.01	sp2 N
O 16	carbonyl group oxygen
OW 16	oxygen in TIP3P water
OH 16	oxygen in hydroxyl group
OS 16	ether and ester oxygen
O2 16	carboxyl and phosphate group oxygen
P 30.97	phosphate
S 32.06	sulphur in disulfide linkage
SH 32.06	sulphur in cystine
CU 63.55	copper
FE 55	iron
Li 6.94	lithium
K 39.1	potassium
Rb 85.47	rubidium
Cs 132.91	cesium
