# Supplementary material for: Bayesian refinement of protein structures and ensembles against SAXS data using molecular dynamics
Source: PLoS Comput Biol. 2017 Oct 18;13(10):e1005800. doi: 10.1371/journal.pcbi.1005800 (PMC5662244; doi:10.1371/journal.pcbi.1005800)
Supplement: S1 Archive — (BZ2) [file pcbi.1005800.s011.tar.bz2 › gromacs_4.62_bayesian_saxs_refi/src/contrib/scripts/FF.dat]

6
ffgmx	Gromacs Forcefield (see manual)
ffgmx2	Gromacs Forcefield with all hydrogens (proteins only)
ffG43a1 GROMOS96 43a1 Forcefield (official distribution)
ffG43b1 GROMOS96 43b1 Vacuum Forcefield (official distribution)
ffG43a2 GROMOS96 43a2 Forcefield (development) (improved alkane dihedrals)
ffamber Amber94 Forcefield
