# Supplementary material for: Bayesian refinement of protein structures and ensembles against SAXS data using molecular dynamics
Source: PLoS Comput Biol. 2017 Oct 18;13(10):e1005800. doi: 10.1371/journal.pcbi.1005800 (PMC5662244; doi:10.1371/journal.pcbi.1005800)
Supplement: S1 Archive — (BZ2) [file pcbi.1005800.s011.tar.bz2 › gromacs_4.62_bayesian_saxs_refi/src/contrib/g_anavel.c]

/*
 * This file is part of the GROMACS molecular simulation package.
 *
 * Copyright (c) 1991-2000, University of Groningen, The Netherlands.
 * Copyright (c) 2001-2006, The GROMACS development team,
 * check out http://www.gromacs.org for more information.
 * Copyright (c) 2012,2013, by the GROMACS development team, led by
 * David van der Spoel, Berk Hess, Erik Lindahl, and including many
 * others, as listed in the AUTHORS file in the top-level source
 * directory and at http://www.gromacs.org.
 *
 * GROMACS is free software; you can redistribute it and/or
 * modify it under the terms of the GNU Lesser General Public License
 * as published by the Free Software Foundation; either version 2.1
 * of the License, or (at your option) any later version.
 *
 * GROMACS is distributed in the hope that it will be useful,
 * but WITHOUT ANY WARRANTY; without even the implied warranty of
 * MERCHANTABILITY or FITNESS FOR A PARTICULAR PURPOSE.  See the GNU
 * Lesser General Public License for more details.
 *
 * You should have received a copy of the GNU Lesser General Public
 * License along with GROMACS; if not, see
 * http://www.gnu.org/licenses, or write to the Free Software Foundation,
 * Inc., 51 Franklin Street, Fifth Floor, Boston, MA  02110-1301  USA.
 *
 * If you want to redistribute modifications to GROMACS, please
 * consider that scientific software is very special. Version
 * control is crucial - bugs must be traceable. We will be happy to
 * consider code for inclusion in the official distribution, but
 * derived work must not be called official GROMACS. Details are found
 * in the README & COPYING files - if they are missing, get the
 * official version at http://www.gromacs.org.
 *
 * To help us fund GROMACS development, we humbly ask that you cite
 * the research papers on the package. Check out http://www.gromacs.org.
 */
#ifdef HAVE_CONFIG_H
#include <config.h>
#endif

#include "sysstuff.h"
#include "smalloc.h"
#include "macros.h"
#include "statutil.h"
#include "random.h"
#include "names.h"
#include "matio.h"
#include "physics.h"
#include "vec.h"
#include "futil.h"
#include "copyrite.h"
#include "xvgr.h"
#include "string2.h"
#include "index.h"
#include "tpxio.h"

int main(int argc,char *argv[])
{
  static char *desc[] = {
    "[TT]g_anavel[tt] computes temperature profiles in a sample. The sample",
    "can be analysed radial, i.e. the temperature as a function of",
    "distance from the center, cylindrical, i.e. as a function of distance",
    "from the vector (0,0,1) through the center of the box, or otherwise",
    "(will be specified later)"
  };
  t_filenm fnm[] = {
    { efTRN,  "-f",  NULL, ffREAD },
    { efTPX,  "-s",  NULL, ffREAD },
    { efXPM,  "-o", "xcm", ffWRITE }
  };
#define NFILE asize(fnm)

  static int  mode = 0,   nlevels = 10;
  static real tmax = 300, xmax    = -1;
  t_pargs pa[] = {
    { "-mode",    FALSE, etINT,  {&mode},    "mode" },
    { "-nlevels", FALSE, etINT,  {&nlevels}, "number of levels" },
    { "-tmax",    FALSE, etREAL, {&tmax},    "max temperature in output" },
    { "-xmax",    FALSE, etREAL, {&xmax},    "max distance from center" }
  };
  
  FILE       *fp;
  int        *npts,nmax;
  int        status;
  int        i,j,idum,step,nframe=0,index;
  real       temp,rdum,hboxx,hboxy,scale,xnorm=0;
  real       **profile=NULL;
  real       *t_x=NULL,*t_y,hi=0;
  t_topology *top;
  int        d,m,n;
  matrix     box;
  atom_id    *sysindex;
  gmx_bool       bHaveV,bReadV;
  t_rgb      rgblo = { 0, 0, 1 },rgbhi = { 1, 0, 0 };
  int        flags = TRX_READ_X | TRX_READ_V;
  t_trxframe fr;

  
  CopyRight(stderr,argv[0]);
  parse_common_args(&argc,argv,PCA_CAN_TIME | PCA_BE_NICE ,NFILE,fnm,
		    asize(pa),pa,asize(desc),desc,0,NULL);

  top    = read_top(ftp2fn(efTPX,NFILE,fnm));

  read_first_frame(&status,ftp2fn(efTRX,NFILE,fnm),&fr,flags);
	
  if (xmax > 0) {
    scale  = 5;
    nmax   = xmax*scale;
  }
  else {
    scale  = 5;
    nmax   = (0.5*sqrt(sqr(box[XX][XX])+sqr(box[YY][YY])))*scale; 
  }
  snew(npts,nmax+1);
  snew(t_y,nmax+1);
  for(i=0; (i<=nmax); i++) {
    npts[i] = 0;
    t_y[i]  = i/scale;
  }
  do {
    srenew(profile,++nframe);
    snew(profile[nframe-1],nmax+1);
    srenew(t_x,nframe);
    t_x[nframe-1] = fr.time*1000;
    hboxx = box[XX][XX]/2;
    hboxy = box[YY][YY]/2;
    for(i=0; (i<fr.natoms); i++) {
      /* determine position dependent on mode */
      switch (mode) {
      case 0:
	xnorm = sqrt(sqr(fr.x[i][XX]-hboxx) + sqr(fr.x[i][YY]-hboxy));
	break;
      default:
	gmx_fatal(FARGS,"Unknown mode %d",mode);
      }
      index = xnorm*scale;
      if (index <= nmax) {
	temp = top->atoms.atom[i].m*iprod(fr.v[i],fr.v[i])/(2*BOLTZ);
	if (temp > hi)
	  hi = temp;
	npts[index]++;
	profile[nframe-1][index] += temp;
      }
    }
    for(i=0; (i<=nmax); i++) {
      if (npts[i] != 0) 
	profile[nframe-1][i] /= npts[i];
      npts[i] = 0;
    }
  } while (read_next_frame(status,&fr));
  close_trx(status);

  fp = ftp2FILE(efXPM,NFILE,fnm,"w");
  write_xpm(fp,0,"Temp. profile","T (a.u.)",
	    "t (fs)","R (nm)",
	    nframe,nmax+1,t_x,t_y,profile,0,tmax,
	    rgblo,rgbhi,&nlevels);
  
  thanx(stderr);
  
  return 0;
}
