# Supplementary material for: Bayesian refinement of protein structures and ensembles against SAXS data using molecular dynamics
Source: PLoS Comput Biol. 2017 Oct 18;13(10):e1005800. doi: 10.1371/journal.pcbi.1005800 (PMC5662244; doi:10.1371/journal.pcbi.1005800)
Supplement: S1 Archive — (BZ2) [file pcbi.1005800.s011.tar.bz2 › gromacs_4.62_bayesian_saxs_refi/src/contrib/hexamer.c]

/*
 * This file is part of the GROMACS molecular simulation package.
 *
 * Copyright (c) 1991-2000, University of Groningen, The Netherlands.
 * Copyright (c) 2001-2006, The GROMACS development team,
 * check out http://www.gromacs.org for more information.
 * Copyright (c) 2012,2013, by the GROMACS development team, led by
 * David van der Spoel, Berk Hess, Erik Lindahl, and including many
 * others, as listed in the AUTHORS file in the top-level source
 * directory and at http://www.gromacs.org.
 *
 * GROMACS is free software; you can redistribute it and/or
 * modify it under the terms of the GNU Lesser General Public License
 * as published by the Free Software Foundation; either version 2.1
 * of the License, or (at your option) any later version.
 *
 * GROMACS is distributed in the hope that it will be useful,
 * but WITHOUT ANY WARRANTY; without even the implied warranty of
 * MERCHANTABILITY or FITNESS FOR A PARTICULAR PURPOSE.  See the GNU
 * Lesser General Public License for more details.
 *
 * You should have received a copy of the GNU Lesser General Public
 * License along with GROMACS; if not, see
 * http://www.gnu.org/licenses, or write to the Free Software Foundation,
 * Inc., 51 Franklin Street, Fifth Floor, Boston, MA  02110-1301  USA.
 *
 * If you want to redistribute modifications to GROMACS, please
 * consider that scientific software is very special. Version
 * control is crucial - bugs must be traceable. We will be happy to
 * consider code for inclusion in the official distribution, but
 * derived work must not be called official GROMACS. Details are found
 * in the README & COPYING files - if they are missing, get the
 * official version at http://www.gromacs.org.
 *
 * To help us fund GROMACS development, we humbly ask that you cite
 * the research papers on the package. Check out http://www.gromacs.org.
 */
#ifdef HAVE_CONFIG_H
#include <config.h>
#endif

#include <math.h>
#include <string.h>
#include <ctype.h>
#include "pdbio.h"
#include "confio.h"
#include "symtab.h"
#include "smalloc.h"
#include "symtab.h"
#include "macros.h"
#include "smalloc.h"
#include "copyrite.h"
#include "statutil.h"
#include "string2.h"
#include "strdb.h"
#include "index.h"
#include "vec.h"
#include "typedefs.h"
#include "gbutil.h"
#include "strdb.h"
#include "physics.h"
#include "atomprop.h"

void copy_atom(t_symtab *tab,t_atoms *a1,int i1,t_atoms *a2,int i2,
	       rvec xin[],rvec xout[],rvec vin[],rvec vout[])
{
  a2->atom[i2]     = a1->atom[i1];
  a2->atomname[i2] = put_symtab(tab,*a1->atomname[i1]);
  a2->resname[a2->atom[i2].resnr] =
    put_symtab(tab,*a1->resname[a1->atom[i1].resnr]);
  copy_rvec(xin[i1],xout[i2]);
  copy_rvec(vin[i1],vout[i2]);
}

static void rotate_x(int natom,rvec xin[],real angle,rvec xout[],
		     gmx_bool bZ,gmx_bool bUpsideDown,real dz)
{
  int i;
  matrix mat;
  
  angle *= DEG2RAD;
  clear_mat(mat);
  if (bZ) {
    mat[XX][XX] = cos(angle);
    mat[XX][YY] = sin(angle);
    mat[YY][XX] = -sin(angle);
    mat[YY][YY] = cos(angle);
    mat[ZZ][ZZ] = 1;
  }
  else {
    mat[XX][XX] = 1;
    mat[YY][YY] = cos(angle);
    mat[YY][ZZ] = sin(angle);
    mat[ZZ][YY] = -sin(angle);
    mat[ZZ][ZZ] = cos(angle);
  }
    
  for(i=0; (i<natom); i++) {
    mvmul(mat,xin[i],xout[i]);
    if (bUpsideDown)
      xout[i][ZZ] *= -1;
    xout[i][ZZ] += dz;
  }
}

static void prep_x(int natom,rvec x[],real rDist,real rAngleZ,real rAngleX)
{
  int  i;
  rvec xcm;
  rvec *xx;
  
  /* Center on Z-axis */
  clear_rvec(xcm);
  for(i=0; (i<natom); i++) {
    xcm[XX] += x[i][XX];
    xcm[YY] += x[i][YY];
    xcm[ZZ] += x[i][ZZ];
  }
  xcm[XX] /= natom;
  xcm[YY] /= natom;
  xcm[ZZ] /= natom;
  for(i=0; (i<natom); i++) {
    x[i][XX] -= xcm[XX];
    x[i][YY] -= xcm[YY];
    x[i][ZZ] -= xcm[ZZ];
  }
  if (rAngleZ != 0) {
    snew(xx,natom);
    rotate_x(natom,x,rAngleZ,xx,TRUE,FALSE,0);
    for(i=0; (i<natom); i++) 
      copy_rvec(xx[i],x[i]);
    sfree(xx);
  }
  if (rAngleX != 0) {
    snew(xx,natom);
    rotate_x(natom,x,rAngleX,xx,FALSE,FALSE,0);
    for(i=0; (i<natom); i++) 
      copy_rvec(xx[i],x[i]);
    sfree(xx);
  }
  if (rDist > 0) {
    for(i=0; (i<natom); i++) 
      x[i][XX] += rDist;
  }
}

int main(int argc, char *argv[])
{
  t_symtab tab;
  static char *desc[] = {
    "[TT]hexamer[tt] takes a single input coordinate file and makes five symmetry",
    "related copies."
  };
#define NPA asize(pa)
  t_filenm fnm[] = {
    { efSTX, "-f", NULL, ffREAD },
    { efPDB, "-o", NULL, ffWRITE }
  };
#define NFILE asize(fnm)
  gmx_bool bCenter    = FALSE;
  gmx_bool bTrimer    = FALSE;
  gmx_bool bAlternate = FALSE;
  real rDist = 0,rAngleZ = 0,rAngleX = 0, alterz = 0;
  t_pargs pa[] = {
    { "-center",   FALSE, etBOOL,  {&bCenter}, 
      "Center molecule on Z-axis first" },
    { "-trimer",   FALSE, etBOOL,  {&bTrimer},
      "Make trimer rather than hexamer" },
    { "-alternate",FALSE, etBOOL,  {&bAlternate},
      "Turn every other molecule upside down" },
    { "-alterz",   FALSE, etREAL,  {&alterz},
      "Add this amount to Z-coordinate in every other molecule" },
    { "-radius",   FALSE, etREAL,  {&rDist},
      "Distance of protein axis from Z-axis (implies [TT]-center[tt])" },
    { "-anglez",   FALSE, etREAL,  {&rAngleZ},
      "Initial angle of rotation around Z-axis of protein" },
    { "-anglex",   FALSE, etREAL,  {&rAngleX},
      "Initial angle of rotation around X-axis of protein" }
  };
#define NPA asize(pa)
  FILE    *fp;
  int     i,iout,now,natom;
  rvec    *xin,*vin,*xout;
  matrix  box;
  t_atoms atoms,aout;
  char    *infile,*outfile,title[256],buf[32];
  
  CopyRight(stderr,argv[0]);
  parse_common_args(&argc,argv,0,NFILE,fnm,NPA,pa,
		    asize(desc),desc,0,NULL);
  bCenter = bCenter || (rDist > 0) || bAlternate;
  
  infile  = ftp2fn(efSTX,NFILE,fnm);
  outfile = ftp2fn(efPDB,NFILE,fnm);
  
  get_stx_coordnum(infile,&natom);
  init_t_atoms(&atoms,natom,TRUE);
  snew(xin,natom);
  snew(xout,natom);
  snew(vin,natom);
  read_stx_conf(infile,title,&atoms,xin,vin,box);
  printf("Read %d atoms\n",atoms.nr); 
  
  if (bCenter) 
    prep_x(atoms.nr,xin,rDist,rAngleZ,rAngleX);
  
  fp = ffopen(outfile,"w");
  for(i=0; (i<(bTrimer ? 3 : 6)); i++) {
    rotate_x(atoms.nr,xin,i*(bTrimer ? 120.0 : 60.0),xout,TRUE,
	     bAlternate && ((i % 2) != 0),alterz*(((i % 2) == 0) ? 0 : 1));
    sprintf(buf,"Rotated %d degrees",i*(bTrimer ? 120 : 60));
    write_pdbfile(fp,buf,&atoms,xout,box,'A'+i,1+i);
  }
  ffclose(fp);
  
  thanx(stderr);
  
  return 0;
}
