# Supplementary material for: Bayesian refinement of protein structures and ensembles against SAXS data using molecular dynamics
Source: PLoS Comput Biol. 2017 Oct 18;13(10):e1005800. doi: 10.1371/journal.pcbi.1005800 (PMC5662244; doi:10.1371/journal.pcbi.1005800)
Supplement: S1 Archive — (BZ2) [file pcbi.1005800.s011.tar.bz2 › gromacs_4.62_bayesian_saxs_refi/src/contrib/gmx_stats_test.c]

#include <stdio.h>
#include "typedefs.h"
#include "smalloc.h"
#include "vec.h"
#include "gmx_random.h"
#include "gmx_statistics.h"

static void horizontal()
{
  gmx_rng_t   rng;
  gmx_stats_t straight;
  int i,ok,n=1000;
  real y,a,b,da,db,aver,sigma,error,chi2,R,*xh,*yh;
  FILE *fp;
  
  rng      = gmx_rng_init(13);
  straight = gmx_stats_init();
  for(i=0; (i<n); i++) {
    y = gmx_rng_uniform_real(rng);
    if ((ok = gmx_stats_add_point(straight,i,y,0,0)) != estatsOK) 
      fprintf(stderr,"%s\n",gmx_stats_message(ok));
  }
  /* Horizontal test */
  if ((ok = gmx_stats_get_ase(straight,&aver,&sigma,&error)) != estatsOK) 
    fprintf(stderr,"%s\n",gmx_stats_message(ok));
  fp = fopen("straight.xvg","w");
  if ((ok = gmx_stats_dump_xy(straight,fp)) != estatsOK) 
    fprintf(stderr,"%s\n",gmx_stats_message(ok));
  fclose(fp);
  printf("Horizontal line: average %g, sigma %g, error %g\n",aver,sigma,error);
  if ((ok = gmx_stats_done(straight)) != estatsOK) 
    fprintf(stderr,"%s\n",gmx_stats_message(ok));
}

static void line()
{
  gmx_rng_t   rng;
  gmx_stats_t line;
  int  i,dy,ok,n=1000;
  real y,a,b,da,db,aver,sigma,error,chi2,R,rfit;
  const real a0=0.23,b0=2.7;
  FILE *fp;
  
  for(dy=0; (dy<2); dy++) {
    rng      = gmx_rng_init(13);
    line     = gmx_stats_init();
    for(i=0; (i<n); i++) {
      y = a0*i+b0+50*(gmx_rng_uniform_real(rng)-0.5);
      if ((ok = gmx_stats_add_point(line,i,y,0,dy*0.1)) != estatsOK) 
	fprintf(stderr,"%s\n",gmx_stats_message(ok));
    }
    /* Line with slope test */
    if ((ok = gmx_stats_get_ab(line,elsqWEIGHT_NONE,&a,&b,&da,&db,&chi2,&rfit)) != estatsOK) 
      fprintf(stderr,"%s\n",gmx_stats_message(ok));
    if ((ok = gmx_stats_get_corr_coeff(line,&R)) != estatsOK) 
      fprintf(stderr,"%s\n",gmx_stats_message(ok));
    if (dy == 0)
      fp = fopen("line0.xvg","w");
    else
      fp = fopen("line1.xvg","w");
    if ((ok = gmx_stats_dump_xy(line,fp)) != estatsOK) 
      fprintf(stderr,"%s\n",gmx_stats_message(ok));
    fclose(fp);
    printf("Line with eqn. y = %gx + %g with noise%s\n",a0,b0,
	   (dy == 0) ? "" : " and uncertainties");
    printf("Found: a = %g +/- %g, b = %g +/- %g\n",a,da,b,db);
    if ((ok = gmx_stats_done(line)) != estatsOK) 
      fprintf(stderr,"%s\n",gmx_stats_message(ok));
    gmx_rng_destroy(rng);
  }
}

static void histogram()
{
  gmx_rng_t   rng;
  gmx_stats_t camel;
  int i,ok,n=1000,norm;
  real y,a,b,da,db,aver,sigma,error,chi2,R,*xh,*yh;
  const real a0=0.23,b0=2.7;
  FILE *fp;
  char fn[256];
  
  for(norm=0; (norm<2); norm++) {
    rng      = gmx_rng_init(13);
    camel    = gmx_stats_init();
    for(i=0; (i<n); i++) {
      y = sqr(gmx_rng_uniform_real(rng));
      if ((ok = gmx_stats_add_point(camel,i,y+1,0,0)) != estatsOK) 
	fprintf(stderr,"%s\n",gmx_stats_message(ok));
      y = sqr(gmx_rng_uniform_real(rng));
      if ((ok = gmx_stats_add_point(camel,i+0.5,y+2,0,0)) != estatsOK) 
	fprintf(stderr,"%s\n",gmx_stats_message(ok));
    }
    /* Histogram test */
    if ((ok = gmx_stats_make_histogram(camel,0,101,norm,&xh,&yh)) != estatsOK)
      fprintf(stderr,"%s\n",gmx_stats_message(ok));
    sprintf(fn,"histo%d-data.xvg",norm);
    fp = fopen(fn,"w");
    gmx_stats_dump_xy(camel,fp);
    fclose(fp);
    sprintf(fn,"histo%d.xvg",norm);
    fp = fopen(fn,"w");
    for(i=0; (i<101); i++)
      fprintf(fp,"%12g  %12g\n",xh[i],yh[i]);
    fclose(fp);
    sfree(xh);
    sfree(yh);
  }
}

int main(int argc,char *argv[])
{
  line();
  horizontal();
  histogram();
    
  return 0;
}
