# Supplementary material for: Bayesian refinement of protein structures and ensembles against SAXS data using molecular dynamics
Source: PLoS Comput Biol. 2017 Oct 18;13(10):e1005800. doi: 10.1371/journal.pcbi.1005800 (PMC5662244; doi:10.1371/journal.pcbi.1005800)
Supplement: S2 Archive — (BZ) [file pcbi.1005800.s012.tar.bz]

Archive with 8 entries (7 files):
- lbp
- lbp/closed.pdb
- lbp/holof-scatterR.itp
- lbp/holof.top
- lbp/holof.top~
- lbp/holof_receptor.itp
- lbp/waxsmd_bayes_tau.mdp
- lbp/waxsmd_bayes_tau.mdp~
