# Supplementary material for: Bayesian refinement of protein structures and ensembles against SAXS data using molecular dynamics
Source: PLoS Comput Biol. 2017 Oct 18;13(10):e1005800. doi: 10.1371/journal.pcbi.1005800 (PMC5662244; doi:10.1371/journal.pcbi.1005800)
Supplement: S2 Archive — (BZ) [file pcbi.1005800.s012.tar.bz › lbp/closed.pdb]

TITLE     Protein in water
REMARK    THIS IS A SIMULATION BOX
CRYST1  105.889  105.889  105.889  60.00  60.00  90.00 P 1           1
MODEL        1
ATOM      1  MN1 ASP     1      76.405 112.695  53.038  1.00  0.00            
ATOM      2  MN2 ASP     1      76.674 112.500  53.794  1.00  0.00            
ATOM      3  N   ASP     1      76.482 112.604  53.438  1.00  0.00            
ATOM      4  H1  ASP     1      76.485 112.798  52.417  1.00  0.00            
ATOM      5  H2  ASP     1      77.121 113.270  53.919  1.00  0.00            
ATOM      6  H3  ASP     1      76.807 111.631  53.607  1.00  0.00            
ATOM      7  CA  ASP     1      75.110 112.766  53.969  1.00  0.00            
ATOM      8  HA  ASP     1      74.504 112.046  53.440  1.00  0.00            
ATOM      9  CB  ASP     1      75.066 112.431  55.491  1.00  0.00            
ATOM     10  HB1 ASP     1      75.892 112.946  56.019  1.00  0.00            
ATOM     11  HB2 ASP     1      74.091 112.735  55.920  1.00  0.00            
ATOM     12  CG  ASP     1      75.232 110.940  55.670  1.00  0.00            
ATOM     13  OD1 ASP     1      74.402 110.316  56.383  1.00  0.00            
ATOM     14  OD2 ASP     1      76.225 110.383  55.137  1.00  0.00            
ATOM     15  C   ASP     1      74.505 114.140  53.708  1.00  0.00            
ATOM     16  O   ASP     1      73.492 114.241  53.019  1.00  0.00            
ATOM     17  N   ASP     2      75.099 115.241  54.234  1.00  0.00            
ATOM     18  HN  ASP     2      75.923 115.176  54.792  1.00  0.00            
ATOM     19  CA  ASP     2      74.579 116.580  54.022  1.00  0.00            
ATOM     20  HA  ASP     2      73.550 116.569  54.351  1.00  0.00            
ATOM     21  CB  ASP     2      75.364 117.681  54.801  1.00  0.00            
ATOM     22  HB1 ASP     2      76.406 117.719  54.445  1.00  0.00            
ATOM     23  HB2 ASP     2      74.874 118.658  54.662  1.00  0.00            
ATOM     24  CG  ASP     2      75.376 117.358  56.278  1.00  0.00            
ATOM     25  OD1 ASP     2      76.420 117.634  56.924  1.00  0.00            
ATOM     26  OD2 ASP     2      74.347 116.900  56.838  1.00  0.00            
ATOM     27  C   ASP     2      74.601 117.008  52.562  1.00  0.00            
ATOM     28  O   ASP     2      75.559 116.752  51.826  1.00  0.00            
ATOM     29  N   ILE     3      73.547 117.713  52.126  1.00  0.00            
ATOM     30  HN  ILE     3      72.792 117.935  52.738  1.00  0.00            
ATOM     31  CA  ILE     3      73.429 118.193  50.764  1.00  0.00            
ATOM     32  HA  ILE     3      73.953 117.485  50.140  1.00  0.00            
ATOM     33  CB  ILE     3      71.971 118.266  50.329  1.00  0.00            
ATOM     34  HB  ILE     3      71.423 118.942  51.019  1.00  0.00            
ATOM     35 1MCG ILE     3      71.421 118.797  48.832  1.00  0.00            
ATOM     36 2MCG ILE     3      72.349 118.917  48.825  1.00  0.00            
ATOM     37  CG2 ILE     3      71.889 118.829  48.900  1.00  0.00            
ATOM     38 1HG2 ILE     3      70.834 118.835  48.552  1.00  0.00            
ATOM     39 2HG2 ILE     3      72.281 119.868  48.875  1.00  0.00            
ATOM     40 3HG2 ILE     3      72.491 118.202  48.207  1.00  0.00            
ATOM     41  CG1 ILE     3      71.349 116.843  50.415  1.00  0.00            
ATOM     42 1HG1 ILE     3      71.962 116.126  49.830  1.00  0.00            
ATOM     43 2HG1 ILE     3      71.434 116.455  51.452  1.00  0.00            
ATOM     44 1MCD ILE     3      69.803 116.307  50.074  1.00  0.00            
ATOM     45 2MCD ILE     3      69.838 117.200  49.797  1.00  0.00            
ATOM     46  CD  ILE     3      69.894 116.758  49.959  1.00  0.00            
ATOM     47  HD1 ILE     3      69.491 115.741  50.154  1.00  0.00            
ATOM     48  HD2 ILE     3      69.277 117.499  50.510  1.00  0.00            
ATOM     49  HD3 ILE     3      69.822 116.970  48.871  1.00  0.00            
ATOM     50  C   ILE     3      74.119 119.539  50.624  1.00  0.00            
ATOM     51  O   ILE     3      73.718 120.551  51.196  1.00  0.00            
ATOM     52  N   LYS     4      75.218 119.589  49.850  1.00  0.00            
ATOM     53  HN  LYS     4      75.522 118.791  49.336  1.00  0.00            
ATOM     54  CA  LYS     4      76.025 120.780  49.706  1.00  0.00            
ATOM     55  HA  LYS     4      76.035 121.272  50.667  1.00  0.00            
ATOM     56  CB  LYS     4      77.467 120.394  49.298  1.00  0.00            
ATOM     57  HB1 LYS     4      77.444 119.697  48.434  1.00  0.00            
ATOM     58  HB2 LYS     4      77.995 121.280  48.884  1.00  0.00            
ATOM     59  CG  LYS     4      78.294 119.784  50.433  1.00  0.00            
ATOM     60  HG1 LYS     4      78.493 120.552  51.218  1.00  0.00            
ATOM     61  HG2 LYS     4      77.687 119.030  50.987  1.00  0.00            
ATOM     62  CD  LYS     4      79.611 119.158  49.958  1.00  0.00            
ATOM     63  HD1 LYS     4      79.405 118.250  49.348  1.00  0.00            
ATOM     64  HD2 LYS     4      80.111 119.829  49.225  1.00  0.00            
ATOM     65  CE  LYS     4      80.575 118.815  51.098  1.00  0.00            
ATOM     66  HE1 LYS     4      81.006 119.747  51.529  1.00  0.00            
ATOM     67  HE2 LYS     4      80.053 118.210  51.873  1.00  0.00            
ATOM     68 1MNZ LYS     4      81.926 117.983  50.927  1.00  0.00            
ATOM     69 2MNZ LYS     4      81.562 117.954  50.186  1.00  0.00            
ATOM     70  NZ  LYS     4      81.697 118.002  50.578  1.00  0.00            
ATOM     71  HZ1 LYS     4      82.393 117.846  51.335  1.00  0.00            
ATOM     72  HZ2 LYS     4      81.337 117.086  50.244  1.00  0.00            
ATOM     73  HZ3 LYS     4      82.152 118.503  49.788  1.00  0.00            
ATOM     74  C   LYS     4      75.495 121.754  48.680  1.00  0.00            
ATOM     75  O   LYS     4      75.419 121.452  47.490  1.00  0.00            
ATOM     76  N   VAL     5      75.182 122.980  49.134  1.00  0.00            
ATOM     77  HN  VAL     5      75.210 123.176  50.112  1.00  0.00            
ATOM     78  CA  VAL     5      74.791 124.098  48.307  1.00  0.00            
ATOM     79  HA  VAL     5      74.716 123.757  47.285  1.00  0.00            
ATOM     80  CB  VAL     5      73.477 124.725  48.784  1.00  0.00            
ATOM     81  HB  VAL     5      73.602 125.041  49.842  1.00  0.00            
ATOM     82 1MCG VAL     5      73.469 126.247  48.070  1.00  0.00            
ATOM     83 2MCG VAL     5      72.732 125.790  47.718  1.00  0.00            
ATOM     84  CG1 VAL     5      73.119 125.957  47.936  1.00  0.00            
ATOM     85 1HG1 VAL     5      73.851 126.772  48.118  1.00  0.00            
ATOM     86 2HG1 VAL     5      73.134 125.695  46.857  1.00  0.00            
ATOM     87 3HG1 VAL     5      72.103 126.321  48.202  1.00  0.00            
ATOM     88 1MCG VAL     5      72.516 123.366  49.020  1.00  0.00            
ATOM     89 2MCG VAL     5      72.072 123.892  48.386  1.00  0.00            
ATOM     90  CG2 VAL     5      72.350 123.681  48.707  1.00  0.00            
ATOM     91 1HG2 VAL     5      72.565 122.836  49.395  1.00  0.00            
ATOM     92 2HG2 VAL     5      71.382 124.142  48.998  1.00  0.00            
ATOM     93 3HG2 VAL     5      72.264 123.288  47.672  1.00  0.00            
ATOM     94  C   VAL     5      75.913 125.107  48.432  1.00  0.00            
ATOM     95  O   VAL     5      76.232 125.560  49.527  1.00  0.00            
ATOM     96  N   ALA     6      76.575 125.488  47.319  1.00  0.00            
ATOM     97  HN  ALA     6      76.353 125.106  46.425  1.00  0.00            
ATOM     98  CA  ALA     6      77.640 126.462  47.336  1.00  0.00            
ATOM     99  HA  ALA     6      78.191 126.311  48.253  1.00  0.00            
ATOM    100 1MCB ALA     6      78.744 125.882  46.208  1.00  0.00            
ATOM    101 2MCB ALA     6      78.514 126.745  45.928  1.00  0.00            
ATOM    102  CB  ALA     6      78.582 126.320  46.128  1.00  0.00            
ATOM    103  HB1 ALA     6      79.071 125.323  46.141  1.00  0.00            
ATOM    104  HB2 ALA     6      78.008 126.426  45.183  1.00  0.00            
ATOM    105  HB3 ALA     6      79.367 127.106  46.162  1.00  0.00            
ATOM    106  C   ALA     6      77.057 127.854  47.357  1.00  0.00            
ATOM    107  O   ALA     6      76.183 128.193  46.559  1.00  0.00            
ATOM    108  N   VAL     7      77.530 128.690  48.289  1.00  0.00            
ATOM    109  HN  VAL     7      78.258 128.405  48.908  1.00  0.00            
ATOM    110  CA  VAL     7      77.038 130.035  48.471  1.00  0.00            
ATOM    111  HA  VAL     7      76.208 130.173  47.795  1.00  0.00            
ATOM    112  CB  VAL     7      76.618 130.355  49.899  1.00  0.00            
ATOM    113  HB  VAL     7      77.510 130.328  50.560  1.00  0.00            
ATOM    114 1MCG VAL     7      75.886 131.794  50.368  1.00  0.00            
ATOM    115 2MCG VAL     7      76.069 131.881  49.454  1.00  0.00            
ATOM    116  CG1 VAL     7      76.008 131.767  49.911  1.00  0.00            
ATOM    117 1HG1 VAL     7      75.653 132.021  50.933  1.00  0.00            
ATOM    118 2HG1 VAL     7      76.769 132.514  49.599  1.00  0.00            
ATOM    119 3HG1 VAL     7      75.148 131.818  49.210  1.00  0.00            
ATOM    120 1MCG VAL     7      75.501 129.480  50.800  1.00  0.00            
ATOM    121 2MCG VAL     7      75.587 129.030  49.985  1.00  0.00            
ATOM    122  CG2 VAL     7      75.595 129.307  50.369  1.00  0.00            
ATOM    123 1HG2 VAL     7      75.245 129.549  51.395  1.00  0.00            
ATOM    124 2HG2 VAL     7      74.720 129.294  49.685  1.00  0.00            
ATOM    125 3HG2 VAL     7      76.059 128.298  50.377  1.00  0.00            
ATOM    126  C   VAL     7      78.160 130.945  48.061  1.00  0.00            
ATOM    127  O   VAL     7      79.225 130.973  48.678  1.00  0.00            
ATOM    128  N   VAL     8      77.935 131.687  46.964  1.00  0.00            
ATOM    129  HN  VAL     8      77.066 131.632  46.479  1.00  0.00            
ATOM    130  CA  VAL     8      78.906 132.601  46.410  1.00  0.00            
ATOM    131  HA  VAL     8      79.833 132.438  46.940  1.00  0.00            
ATOM    132  CB  VAL     8      79.115 132.355  44.920  1.00  0.00            
ATOM    133  HB  VAL     8      78.187 132.621  44.369  1.00  0.00            
ATOM    134 1MCG VAL     8      80.060 133.647  44.405  1.00  0.00            
ATOM    135 2MCG VAL     8      80.618 132.896  44.395  1.00  0.00            
ATOM    136  CG1 VAL     8      80.280 133.228  44.424  1.00  0.00            
ATOM    137 1HG1 VAL     8      79.948 134.282  44.313  1.00  0.00            
ATOM    138 2HG1 VAL     8      81.120 133.192  45.151  1.00  0.00            
ATOM    139 3HG1 VAL     8      80.642 132.860  43.441  1.00  0.00            
ATOM    140 1MCG VAL     8      79.538 130.874  44.246  1.00  0.00            
ATOM    141 2MCG VAL     8      79.365 130.709  45.151  1.00  0.00            
ATOM    142  CG2 VAL     8      79.436 130.866  44.709  1.00  0.00            
ATOM    143 1HG2 VAL     8      79.708 130.681  43.648  1.00  0.00            
ATOM    144 2HG2 VAL     8      80.287 130.563  45.356  1.00  0.00            
ATOM    145 3HG2 VAL     8      78.551 130.245  44.966  1.00  0.00            
ATOM    146  C   VAL     8      78.427 134.006  46.707  1.00  0.00            
ATOM    147  O   VAL     8      77.614 134.574  45.980  1.00  0.00            
ATOM    148  N   GLY     9      78.925 134.578  47.822  1.00  0.00            
ATOM    149  HN  GLY     9      79.612 134.092  48.358  1.00  0.00            
ATOM    150  CA  GLY     9      78.545 135.891  48.346  1.00  0.00            
ATOM    151  HA1 GLY     9      77.804 136.302  47.676  1.00  0.00            
ATOM    152  HA2 GLY     9      78.234 135.751  49.371  1.00  0.00            
ATOM    153  C   GLY     9      79.730 136.799  48.341  1.00  0.00            
ATOM    154  O   GLY     9      80.545 136.769  47.421  1.00  0.00            
ATOM    155  N   ALA    10      79.884 137.638  49.378  1.00  0.00            
ATOM    156  HN  ALA    10      79.170 137.745  50.066  1.00  0.00            
ATOM    157  CA  ALA    10      81.071 138.434  49.575  1.00  0.00            
ATOM    158  HA  ALA    10      81.911 137.798  49.337  1.00  0.00            
ATOM    159 1MCB ALA    10      80.781 139.951  48.910  1.00  0.00            
ATOM    160 2MCB ALA    10      81.472 139.573  48.405  1.00  0.00            
ATOM    161  CB  ALA    10      81.124 139.699  48.701  1.00  0.00            
ATOM    162  HB1 ALA    10      80.366 140.434  49.048  1.00  0.00            
ATOM    163  HB2 ALA    10      82.130 140.164  48.763  1.00  0.00            
ATOM    164  HB3 ALA    10      80.913 139.439  47.642  1.00  0.00            
ATOM    165  C   ALA    10      81.196 138.834  51.031  1.00  0.00            
ATOM    166  O   ALA    10      80.235 138.820  51.799  1.00  0.00            
ATOM    167  N   MET    11      82.420 139.167  51.441  1.00  0.00            
ATOM    168  HN  MET    11      83.186 139.145  50.803  1.00  0.00            
ATOM    169  CA  MET    11      82.730 139.575  52.798  1.00  0.00            
ATOM    170  HA  MET    11      81.868 140.101  53.179  1.00  0.00            
ATOM    171  CB  MET    11      83.004 138.300  53.655  1.00  0.00            
ATOM    172  HB1 MET    11      83.298 138.610  54.679  1.00  0.00            
ATOM    173  HB2 MET    11      82.050 137.753  53.803  1.00  0.00            
ATOM    174  CG  MET    11      84.071 137.319  53.095  1.00  0.00            
ATOM    175  HG1 MET    11      83.869 137.118  52.019  1.00  0.00            
ATOM    176  HG2 MET    11      85.049 137.840  53.003  1.00  0.00            
ATOM    177  SD  MET    11      84.270 135.749  54.008  1.00  0.00            
ATOM    178 1MCE MET    11      82.433 135.201  53.637  1.00  0.00            
ATOM    179 2MCE MET    11      82.946 134.534  53.244  1.00  0.00            
ATOM    180  CE  MET    11      82.757 134.905  53.465  1.00  0.00            
ATOM    181  HE1 MET    11      81.849 135.461  53.782  1.00  0.00            
ATOM    182  HE2 MET    11      82.723 134.810  52.358  1.00  0.00            
ATOM    183  HE3 MET    11      82.690 133.881  53.892  1.00  0.00            
ATOM    184  C   MET    11      83.925 140.522  52.819  1.00  0.00            
ATOM    185  O   MET    11      84.318 141.040  53.865  1.00  0.00            
ATOM    186  N   SER    12      84.478 140.833  51.627  1.00  0.00            
ATOM    187  HN  SER    12      84.108 140.434  50.792  1.00  0.00            
ATOM    188  CA  SER    12      85.597 141.716  51.395  1.00  0.00            
ATOM    189  HA  SER    12      85.632 142.438  52.198  1.00  0.00            
ATOM    190  CB  SER    12      86.938 140.961  51.253  1.00  0.00            
ATOM    191  HB1 SER    12      86.883 140.239  50.405  1.00  0.00            
ATOM    192  HB2 SER    12      87.765 141.684  51.061  1.00  0.00            
ATOM    193  OG  SER    12      87.227 140.243  52.446  1.00  0.00            
ATOM    194  HG1 SER    12      87.266 139.305  52.169  1.00  0.00            
ATOM    195  C   SER    12      85.355 142.427  50.080  1.00  0.00            
ATOM    196  O   SER    12      84.444 142.091  49.326  1.00  0.00            
ATOM    197  N   GLY    13      86.155 143.462  49.772  1.00  0.00            
ATOM    198  HN  GLY    13      86.897 143.715  50.388  1.00  0.00            
ATOM    199  CA  GLY    13      86.028 144.278  48.567  1.00  0.00            
ATOM    200  HA1 GLY    13      86.996 144.717  48.389  1.00  0.00            
ATOM    201  HA2 GLY    13      85.639 143.632  47.797  1.00  0.00            
ATOM    202  C   GLY    13      85.040 145.400  48.774  1.00  0.00            
ATOM    203  O   GLY    13      84.377 145.471  49.811  1.00  0.00            
ATOM    204  N   PRO    14      84.869 146.317  47.824  1.00  0.00            
ATOM    205  CD  PRO    14      85.775 146.503  46.698  1.00  0.00            
ATOM    206  HD1 PRO    14      86.841 146.347  47.030  1.00  0.00            
ATOM    207  HD2 PRO    14      85.546 145.753  45.889  1.00  0.00            
ATOM    208  CA  PRO    14      83.965 147.462  47.970  1.00  0.00            
ATOM    209  HA  PRO    14      84.286 148.021  48.837  1.00  0.00            
ATOM    210  CB  PRO    14      84.155 148.233  46.668  1.00  0.00            
ATOM    211  HB1 PRO    14      83.401 147.931  45.895  1.00  0.00            
ATOM    212  HB2 PRO    14      84.027 149.337  46.819  1.00  0.00            
ATOM    213  CG  PRO    14      85.559 147.908  46.211  1.00  0.00            
ATOM    214  HG1 PRO    14      86.313 148.615  46.631  1.00  0.00            
ATOM    215  HG2 PRO    14      85.671 147.987  45.104  1.00  0.00            
ATOM    216  C   PRO    14      82.511 147.086  48.182  1.00  0.00            
ATOM    217  O   PRO    14      81.754 147.891  48.716  1.00  0.00            
ATOM    218  N   ILE    15      82.116 145.886  47.723  1.00  0.00            
ATOM    219  HN  ILE    15      82.798 145.272  47.335  1.00  0.00            
ATOM    220  CA  ILE    15      80.771 145.341  47.718  1.00  0.00            
ATOM    221  HA  ILE    15      80.097 146.177  47.823  1.00  0.00            
ATOM    222  CB  ILE    15      80.495 144.630  46.390  1.00  0.00            
ATOM    223  HB  ILE    15      79.628 143.951  46.532  1.00  0.00            
ATOM    224 1MCG ILE    15      79.723 145.898  45.601  1.00  0.00            
ATOM    225 2MCG ILE    15      80.447 145.657  45.060  1.00  0.00            
ATOM    226  CG2 ILE    15      80.105 145.723  45.381  1.00  0.00            
ATOM    227 1HG2 ILE    15      79.200 146.263  45.733  1.00  0.00            
ATOM    228 2HG2 ILE    15      80.935 146.452  45.266  1.00  0.00            
ATOM    229 3HG2 ILE    15      79.888 145.268  44.390  1.00  0.00            
ATOM    230  CG1 ILE    15      81.689 143.794  45.827  1.00  0.00            
ATOM    231 1HG1 ILE    15      81.427 143.391  44.831  1.00  0.00            
ATOM    232 2HG1 ILE    15      82.546 144.460  45.615  1.00  0.00            
ATOM    233 1MCD ILE    15      82.457 142.434  46.421  1.00  0.00            
ATOM    234 2MCD ILE    15      81.907 142.746  47.111  1.00  0.00            
ATOM    235  CD  ILE    15      82.158 142.648  46.721  1.00  0.00            
ATOM    236  HD1 ILE    15      82.888 142.012  46.175  1.00  0.00            
ATOM    237  HD2 ILE    15      82.645 143.051  47.634  1.00  0.00            
ATOM    238  HD3 ILE    15      81.293 142.020  47.023  1.00  0.00            
ATOM    239  C   ILE    15      80.522 144.389  48.882  1.00  0.00            
ATOM    240  O   ILE    15      79.516 143.679  48.922  1.00  0.00            
ATOM    241  N   ALA    16      81.443 144.365  49.869  1.00  0.00            
ATOM    242  HN  ALA    16      82.232 144.974  49.830  1.00  0.00            
ATOM    243  CA  ALA    16      81.405 143.507  51.038  1.00  0.00            
ATOM    244  HA  ALA    16      81.540 142.493  50.691  1.00  0.00            
ATOM    245 1MCB ALA    16      82.923 143.839  51.679  1.00  0.00            
ATOM    246 2MCB ALA    16      82.309 144.008  52.364  1.00  0.00            
ATOM    247  CB  ALA    16      82.558 143.904  51.975  1.00  0.00            
ATOM    248  HB1 ALA    16      83.530 143.813  51.444  1.00  0.00            
ATOM    249  HB2 ALA    16      82.431 144.954  52.313  1.00  0.00            
ATOM    250  HB3 ALA    16      82.573 143.239  52.865  1.00  0.00            
ATOM    251  C   ALA    16      80.106 143.571  51.832  1.00  0.00            
ATOM    252  O   ALA    16      79.592 142.554  52.286  1.00  0.00            
ATOM    253  N   GLN    17      79.536 144.776  51.996  1.00  0.00            
ATOM    254  HN  GLN    17      79.979 145.592  51.632  1.00  0.00            
ATOM    255  CA  GLN    17      78.277 145.003  52.686  1.00  0.00            
ATOM    256  HA  GLN    17      78.365 144.464  53.617  1.00  0.00            
ATOM    257  CB  GLN    17      78.077 146.518  53.033  1.00  0.00            
ATOM    258  HB1 GLN    17      77.305 146.598  53.821  1.00  0.00            
ATOM    259  HB2 GLN    17      79.002 146.895  53.508  1.00  0.00            
ATOM    260  CG  GLN    17      77.692 147.475  51.856  1.00  0.00            
ATOM    261  HG1 GLN    17      76.753 147.123  51.384  1.00  0.00            
ATOM    262  HG2 GLN    17      77.583 148.509  52.240  1.00  0.00            
ATOM    263  CD  GLN    17      78.781 147.482  50.789  1.00  0.00            
ATOM    264  OE1 GLN    17      78.736 146.741  49.807  1.00  0.00            
ATOM    265  NE2 GLN    17      79.835 148.292  51.009  1.00  0.00            
ATOM    266 1HE2 GLN    17      79.874 148.849  51.839  1.00  0.00            
ATOM    267 2HE2 GLN    17      80.579 148.337  50.342  1.00  0.00            
ATOM    268  C   GLN    17      77.050 144.434  51.975  1.00  0.00            
ATOM    269  O   GLN    17      76.205 143.794  52.599  1.00  0.00            
ATOM    270  N   TRP    18      76.936 144.618  50.643  1.00  0.00            
ATOM    271  HN  TRP    18      77.615 145.160  50.153  1.00  0.00            
ATOM    272  CA  TRP    18      75.868 144.077  49.817  1.00  0.00            
ATOM    273  HA  TRP    18      74.935 144.389  50.264  1.00  0.00            
ATOM    274  CB  TRP    18      75.949 144.595  48.347  1.00  0.00            
ATOM    275  HB1 TRP    18      76.921 144.293  47.904  1.00  0.00            
ATOM    276  HB2 TRP    18      75.190 144.071  47.730  1.00  0.00            
ATOM    277  CG  TRP    18      75.775 146.098  48.157  1.00  0.00            
ATOM    278  CD1 TRP    18      76.680 147.010  47.692  1.00  0.00            
ATOM    279  HD1 TRP    18      77.692 146.774  47.398  1.00  0.00            
ATOM    280  NE1 TRP    18      76.119 148.268  47.653  1.00  0.00            
ATOM    281  HE1 TRP    18      76.571 149.090  47.385  1.00  0.00            
ATOM    282  CE2 TRP    18      74.810 148.173  48.056  1.00  0.00            
ATOM    283  CD2 TRP    18      74.554 146.824  48.386  1.00  0.00            
ATOM    284  CE3 TRP    18      73.295 146.417  48.825  1.00  0.00            
ATOM    285  HE3 TRP    18      73.084 145.391  49.086  1.00  0.00            
ATOM    286  CZ3 TRP    18      72.288 147.391  48.921  1.00  0.00            
ATOM    287  HZ3 TRP    18      71.301 147.107  49.256  1.00  0.00            
ATOM    288  CZ2 TRP    18      73.819 149.135  48.162  1.00  0.00            
ATOM    289  HZ2 TRP    18      74.010 150.171  47.927  1.00  0.00            
ATOM    290  CH2 TRP    18      72.545 148.729  48.588  1.00  0.00            
ATOM    291  HH2 TRP    18      71.751 149.458  48.659  1.00  0.00            
ATOM    292  C   TRP    18      75.894 142.565  49.775  1.00  0.00            
ATOM    293  O   TRP    18      74.857 141.907  49.792  1.00  0.00            
ATOM    294  N   GLY    19      77.108 141.980  49.718  1.00  0.00            
ATOM    295  HN  GLY    19      77.933 142.540  49.726  1.00  0.00            
ATOM    296  CA  GLY    19      77.311 140.525  49.641  1.00  0.00            
ATOM    297  HA1 GLY    19      76.540 140.146  49.002  1.00  0.00            
ATOM    298  HA2 GLY    19      78.325 140.378  49.327  1.00  0.00            
ATOM    299  C   GLY    19      77.154 139.855  50.981  1.00  0.00            
ATOM    300  O   GLY    19      76.996 138.639  51.040  1.00  0.00            
ATOM    301  N   ASP    20      77.098 140.616  52.093  1.00  0.00            
ATOM    302  HN  ASP    20      77.294 141.593  52.051  1.00  0.00            
ATOM    303  CA  ASP    20      76.755 140.087  53.408  1.00  0.00            
ATOM    304  HA  ASP    20      77.458 139.297  53.623  1.00  0.00            
ATOM    305  CB  ASP    20      76.902 141.233  54.466  1.00  0.00            
ATOM    306  HB1 ASP    20      77.842 141.779  54.285  1.00  0.00            
ATOM    307  HB2 ASP    20      76.032 141.906  54.398  1.00  0.00            
ATOM    308  CG  ASP    20      76.950 140.669  55.881  1.00  0.00            
ATOM    309  OD1 ASP    20      77.737 139.722  56.130  1.00  0.00            
ATOM    310  OD2 ASP    20      76.282 141.242  56.781  1.00  0.00            
ATOM    311  C   ASP    20      75.346 139.483  53.387  1.00  0.00            
ATOM    312  O   ASP    20      75.058 138.456  53.996  1.00  0.00            
ATOM    313  N   MET    21      74.450 140.108  52.604  1.00  0.00            
ATOM    314  HN  MET    21      74.715 140.931  52.107  1.00  0.00            
ATOM    315  CA  MET    21      73.080 139.699  52.394  1.00  0.00            
ATOM    316  HA  MET    21      72.607 139.667  53.364  1.00  0.00            
ATOM    317  CB  MET    21      72.377 140.740  51.498  1.00  0.00            
ATOM    318  HB1 MET    21      72.845 140.743  50.488  1.00  0.00            
ATOM    319  HB2 MET    21      71.334 140.411  51.287  1.00  0.00            
ATOM    320  CG  MET    21      72.370 142.167  52.078  1.00  0.00            
ATOM    321  HG1 MET    21      71.911 142.164  53.089  1.00  0.00            
ATOM    322  HG2 MET    21      73.402 142.467  52.360  1.00  0.00            
ATOM    323  SD  MET    21      71.595 143.429  51.019  1.00  0.00            
ATOM    324 1MCE MET    21      71.854 144.626  52.541  1.00  0.00            
ATOM    325 2MCE MET    21      72.368 145.009  51.869  1.00  0.00            
ATOM    326  CE  MET    21      72.089 144.758  52.154  1.00  0.00            
ATOM    327  HE1 MET    21      71.625 144.627  53.155  1.00  0.00            
ATOM    328  HE2 MET    21      73.191 144.780  52.295  1.00  0.00            
ATOM    329  HE3 MET    21      71.780 145.753  51.768  1.00  0.00            
ATOM    330  C   MET    21      72.945 138.330  51.753  1.00  0.00            
ATOM    331  O   MET    21      72.133 137.515  52.190  1.00  0.00            
ATOM    332  N   GLU    22      73.780 138.029  50.729  1.00  0.00            
ATOM    333  HN  GLU    22      74.429 138.705  50.391  1.00  0.00            
ATOM    334  CA  GLU    22      73.820 136.746  50.044  1.00  0.00            
ATOM    335  HA  GLU    22      72.838 136.578  49.625  1.00  0.00            
ATOM    336  CB  GLU    22      74.889 136.770  48.912  1.00  0.00            
ATOM    337  HB1 GLU    22      75.861 137.117  49.333  1.00  0.00            
ATOM    338  HB2 GLU    22      75.100 135.726  48.585  1.00  0.00            
ATOM    339  CG  GLU    22      74.526 137.635  47.674  1.00  0.00            
ATOM    340  HG1 GLU    22      73.684 137.168  47.135  1.00  0.00            
ATOM    341  HG2 GLU    22      74.265 138.656  48.004  1.00  0.00            
ATOM    342  CD  GLU    22      75.712 137.729  46.720  1.00  0.00            
ATOM    343  OE1 GLU    22      76.674 138.483  47.018  1.00  0.00            
ATOM    344  OE2 GLU    22      75.675 137.110  45.623  1.00  0.00            
ATOM    345  C   GLU    22      74.133 135.617  51.011  1.00  0.00            
ATOM    346  O   GLU    22      73.440 134.606  51.063  1.00  0.00            
ATOM    347  N   PHE    23      75.138 135.800  51.881  1.00  0.00            
ATOM    348  HN  PHE    23      75.724 136.605  51.828  1.00  0.00            
ATOM    349  CA  PHE    23      75.432 134.852  52.938  1.00  0.00            
ATOM    350  HA  PHE    23      75.507 133.880  52.474  1.00  0.00            
ATOM    351  CB  PHE    23      76.764 135.197  53.644  1.00  0.00            
ATOM    352  HB1 PHE    23      76.803 136.284  53.844  1.00  0.00            
ATOM    353  HB2 PHE    23      76.884 134.557  54.537  1.00  0.00            
ATOM    354  CG  PHE    23      77.910 134.884  52.730  1.00  0.00            
ATOM    355  CD1 PHE    23      78.920 135.835  52.525  1.00  0.00            
ATOM    356  HD1 PHE    23      78.835 136.817  52.966  1.00  0.00            
ATOM    357  CE1 PHE    23      80.039 135.518  51.751  1.00  0.00            
ATOM    358  HE1 PHE    23      80.821 136.250  51.612  1.00  0.00            
ATOM    359  CZ  PHE    23      80.157 134.262  51.154  1.00  0.00            
ATOM    360  HZ  PHE    23      81.012 134.035  50.535  1.00  0.00            
ATOM    361  CD2 PHE    23      78.063 133.601  52.165  1.00  0.00            
ATOM    362  HD2 PHE    23      77.324 132.836  52.352  1.00  0.00            
ATOM    363  CE2 PHE    23      79.166 133.301  51.360  1.00  0.00            
ATOM    364  HE2 PHE    23      79.252 132.328  50.898  1.00  0.00            
ATOM    365  C   PHE    23      74.377 134.776  54.027  1.00  0.00            
ATOM    366  O   PHE    23      73.967 133.686  54.424  1.00  0.00            
ATOM    367  N   ASN    24      73.880 135.923  54.530  1.00  0.00            
ATOM    368  HN  ASN    24      74.203 136.807  54.203  1.00  0.00            
ATOM    369  CA  ASN    24      72.853 135.948  55.569  1.00  0.00            
ATOM    370  HA  ASN    24      73.252 135.413  56.418  1.00  0.00            
ATOM    371  CB  ASN    24      72.470 137.399  55.990  1.00  0.00            
ATOM    372  HB1 ASN    24      72.252 138.005  55.088  1.00  0.00            
ATOM    373  HB2 ASN    24      71.590 137.373  56.663  1.00  0.00            
ATOM    374  CG  ASN    24      73.632 138.040  56.736  1.00  0.00            
ATOM    375  OD1 ASN    24      74.449 137.375  57.378  1.00  0.00            
ATOM    376  ND2 ASN    24      73.691 139.388  56.718  1.00  0.00            
ATOM    377 1HD2 ASN    24      72.993 139.913  56.231  1.00  0.00            
ATOM    378 2HD2 ASN    24      74.433 139.863  57.191  1.00  0.00            
ATOM    379  C   ASN    24      71.575 135.264  55.130  1.00  0.00            
ATOM    380  O   ASN    24      71.011 134.450  55.853  1.00  0.00            
ATOM    381  N   GLY    25      71.116 135.538  53.896  1.00  0.00            
ATOM    382  HN  GLY    25      71.595 136.191  53.314  1.00  0.00            
ATOM    383  CA  GLY    25      69.921 134.926  53.325  1.00  0.00            
ATOM    384  HA1 GLY    25      69.149 135.001  54.069  1.00  0.00            
ATOM    385  HA2 GLY    25      69.736 135.422  52.389  1.00  0.00            
ATOM    386  C   GLY    25      70.149 133.468  53.039  1.00  0.00            
ATOM    387  O   GLY    25      69.253 132.661  53.236  1.00  0.00            
ATOM    388  N   ALA    26      71.354 133.069  52.581  1.00  0.00            
ATOM    389  HN  ALA    26      72.087 133.722  52.407  1.00  0.00            
ATOM    390  CA  ALA    26      71.659 131.677  52.316  1.00  0.00            
ATOM    391  HA  ALA    26      70.851 131.292  51.712  1.00  0.00            
ATOM    392 1MCB ALA    26      73.277 131.751  51.865  1.00  0.00            
ATOM    393 2MCB ALA    26      72.821 131.375  51.139  1.00  0.00            
ATOM    394  CB  ALA    26      72.983 131.569  51.541  1.00  0.00            
ATOM    395  HB1 ALA    26      73.820 131.961  52.158  1.00  0.00            
ATOM    396  HB2 ALA    26      73.191 130.507  51.287  1.00  0.00            
ATOM    397  HB3 ALA    26      72.924 132.157  50.600  1.00  0.00            
ATOM    398  C   ALA    26      71.772 130.810  53.557  1.00  0.00            
ATOM    399  O   ALA    26      71.088 129.793  53.662  1.00  0.00            
ATOM    400  N   ARG    27      72.582 131.217  54.563  1.00  0.00            
ATOM    401  HN  ARG    27      73.089 132.073  54.502  1.00  0.00            
ATOM    402  CA  ARG    27      72.770 130.450  55.789  1.00  0.00            
ATOM    403  HA  ARG    27      73.101 129.460  55.511  1.00  0.00            
ATOM    404  CB  ARG    27      73.767 131.097  56.822  1.00  0.00            
ATOM    405  HB1 ARG    27      73.383 132.085  57.128  1.00  0.00            
ATOM    406  HB2 ARG    27      73.762 130.504  57.752  1.00  0.00            
ATOM    407  CG  ARG    27      75.229 131.266  56.361  1.00  0.00            
ATOM    408  HG1 ARG    27      75.637 130.295  55.979  1.00  0.00            
ATOM    409  HG2 ARG    27      75.283 131.919  55.451  1.00  0.00            
ATOM    410  CD  ARG    27      76.135 131.818  57.454  1.00  0.00            
ATOM    411  HD1 ARG    27      75.686 132.735  57.891  1.00  0.00            
ATOM    412  HD2 ARG    27      76.355 131.026  58.200  1.00  0.00            
ATOM    413  NE  ARG    27      77.427 132.207  56.809  1.00  0.00            
ATOM    414  HE  ARG    27      77.997 131.483  56.420  1.00  0.00            
ATOM    415  CZ  ARG    27      77.913 133.451  56.694  1.00  0.00            
ATOM    416  NH1 ARG    27      77.270 134.507  57.174  1.00  0.00            
ATOM    417 1HH1 ARG    27      76.393 134.389  57.640  1.00  0.00            
ATOM    418 2HH1 ARG    27      77.662 135.421  57.070  1.00  0.00            
ATOM    419  NH2 ARG    27      79.086 133.630  56.097  1.00  0.00            
ATOM    420 1HH2 ARG    27      79.592 132.844  55.742  1.00  0.00            
ATOM    421 2HH2 ARG    27      79.463 134.552  56.003  1.00  0.00            
ATOM    422  C   ARG    27      71.472 130.344  56.563  1.00  0.00            
ATOM    423  O   ARG    27      71.114 129.274  57.051  1.00  0.00            
ATOM    424  N   GLN    28      70.736 131.472  56.675  1.00  0.00            
ATOM    425  HN  GLN    28      71.046 132.328  56.269  1.00  0.00            
ATOM    426  CA  GLN    28      69.467 131.541  57.371  1.00  0.00            
ATOM    427  HA  GLN    28      69.636 131.133  58.357  1.00  0.00            
ATOM    428  CB  GLN    28      68.991 133.014  57.501  1.00  0.00            
ATOM    429  HB1 GLN    28      69.835 133.639  57.861  1.00  0.00            
ATOM    430  HB2 GLN    28      68.779 133.418  56.490  1.00  0.00            
ATOM    431  CG  GLN    28      67.758 133.240  58.415  1.00  0.00            
ATOM    432  HG1 GLN    28      67.463 134.307  58.380  1.00  0.00            
ATOM    433  HG2 GLN    28      66.926 132.590  58.079  1.00  0.00            
ATOM    434  CD  GLN    28      68.101 132.879  59.859  1.00  0.00            
ATOM    435  OE1 GLN    28      69.141 133.262  60.403  1.00  0.00            
ATOM    436  NE2 GLN    28      67.186 132.146  60.529  1.00  0.00            
ATOM    437 1HE2 GLN    28      66.339 131.869  60.076  1.00  0.00            
ATOM    438 2HE2 GLN    28      67.355 131.880  61.478  1.00  0.00            
ATOM    439  C   GLN    28      68.373 130.720  56.712  1.00  0.00            
ATOM    440  O   GLN    28      67.642 130.002  57.391  1.00  0.00            
ATOM    441  N   ALA    29      68.249 130.761  55.365  1.00  0.00            
ATOM    442  HN  ALA    29      68.794 131.388  54.814  1.00  0.00            
ATOM    443  CA  ALA    29      67.330 129.913  54.632  1.00  0.00            
ATOM    444  HA  ALA    29      66.352 130.076  55.059  1.00  0.00            
ATOM    445 1MCB ALA    29      67.197 130.769  53.191  1.00  0.00            
ATOM    446 2MCB ALA    29      67.436 129.896  52.954  1.00  0.00            
ATOM    447  CB  ALA    29      67.317 130.313  53.147  1.00  0.00            
ATOM    448  HB1 ALA    29      67.047 131.386  53.042  1.00  0.00            
ATOM    449  HB2 ALA    29      68.320 130.150  52.698  1.00  0.00            
ATOM    450  HB3 ALA    29      66.573 129.701  52.593  1.00  0.00            
ATOM    451  C   ALA    29      67.650 128.432  54.752  1.00  0.00            
ATOM    452  O   ALA    29      66.763 127.598  54.927  1.00  0.00            
ATOM    453  N   ILE    30      68.950 128.075  54.717  1.00  0.00            
ATOM    454  HN  ILE    30      69.653 128.742  54.485  1.00  0.00            
ATOM    455  CA  ILE    30      69.424 126.726  55.006  1.00  0.00            
ATOM    456  HA  ILE    30      68.883 126.073  54.338  1.00  0.00            
ATOM    457  CB  ILE    30      70.919 126.624  54.681  1.00  0.00            
ATOM    458  HB  ILE    30      71.397 127.580  54.982  1.00  0.00            
ATOM    459 1MCG ILE    30      71.341 125.119  55.301  1.00  0.00            
ATOM    460 2MCG ILE    30      71.967 125.726  55.642  1.00  0.00            
ATOM    461  CG2 ILE    30      71.619 125.480  55.434  1.00  0.00            
ATOM    462 1HG2 ILE    30      71.095 124.519  55.241  1.00  0.00            
ATOM    463 2HG2 ILE    30      72.673 125.388  55.095  1.00  0.00            
ATOM    464 3HG2 ILE    30      71.610 125.680  56.527  1.00  0.00            
ATOM    465  CG1 ILE    30      71.037 126.495  53.133  1.00  0.00            
ATOM    466 1HG1 ILE    30      70.611 125.530  52.803  1.00  0.00            
ATOM    467 2HG1 ILE    30      70.383 127.241  52.643  1.00  0.00            
ATOM    468 1MCD ILE    30      72.663 126.276  52.812  1.00  0.00            
ATOM    469 2MCD ILE    30      72.389 127.003  52.291  1.00  0.00            
ATOM    470  CD  ILE    30      72.455 126.633  52.579  1.00  0.00            
ATOM    471  HD1 ILE    30      73.115 125.856  53.022  1.00  0.00            
ATOM    472  HD2 ILE    30      72.447 126.509  51.475  1.00  0.00            
ATOM    473  HD3 ILE    30      72.865 127.635  52.825  1.00  0.00            
ATOM    474  C   ILE    30      69.084 126.297  56.428  1.00  0.00            
ATOM    475  O   ILE    30      68.595 125.192  56.663  1.00  0.00            
ATOM    476  N   LYS    31      69.269 127.190  57.415  1.00  0.00            
ATOM    477  HN  LYS    31      69.668 128.081  57.212  1.00  0.00            
ATOM    478  CA  LYS    31      68.925 126.963  58.810  1.00  0.00            
ATOM    479  HA  LYS    31      69.461 126.075  59.110  1.00  0.00            
ATOM    480  CB  LYS    31      69.418 128.162  59.666  1.00  0.00            
ATOM    481  HB1 LYS    31      70.468 128.404  59.400  1.00  0.00            
ATOM    482  HB2 LYS    31      68.866 129.080  59.377  1.00  0.00            
ATOM    483  CG  LYS    31      69.309 127.956  61.185  1.00  0.00            
ATOM    484  HG1 LYS    31      68.243 127.798  61.467  1.00  0.00            
ATOM    485  HG2 LYS    31      69.785 126.989  61.467  1.00  0.00            
ATOM    486  CD  LYS    31      69.909 129.100  62.026  1.00  0.00            
ATOM    487  HD1 LYS    31      70.921 129.352  61.644  1.00  0.00            
ATOM    488  HD2 LYS    31      69.335 130.033  61.849  1.00  0.00            
ATOM    489  CE  LYS    31      69.985 128.820  63.539  1.00  0.00            
ATOM    490  HE1 LYS    31      70.480 127.842  63.720  1.00  0.00            
ATOM    491  HE2 LYS    31      70.512 129.653  64.053  1.00  0.00            
ATOM    492 1MNZ LYS    31      68.734 128.744  64.526  1.00  0.00            
ATOM    493 2MNZ LYS    31      68.409 128.723  63.767  1.00  0.00            
ATOM    494  NZ  LYS    31      68.628 128.737  64.123  1.00  0.00            
ATOM    495  HZ1 LYS    31      68.695 128.742  65.160  1.00  0.00            
ATOM    496  HZ2 LYS    31      68.064 129.552  63.808  1.00  0.00            
ATOM    497  HZ3 LYS    31      68.169 127.857  63.810  1.00  0.00            
ATOM    498  C   LYS    31      67.436 126.699  59.049  1.00  0.00            
ATOM    499  O   LYS    31      67.060 125.829  59.840  1.00  0.00            
ATOM    500  N   ASP    32      66.545 127.421  58.340  1.00  0.00            
ATOM    501  HN  ASP    32      66.856 128.171  57.762  1.00  0.00            
ATOM    502  CA  ASP    32      65.106 127.189  58.346  1.00  0.00            
ATOM    503  HA  ASP    32      64.792 127.216  59.379  1.00  0.00            
ATOM    504  CB  ASP    32      64.406 128.341  57.556  1.00  0.00            
ATOM    505  HB1 ASP    32      64.795 129.315  57.900  1.00  0.00            
ATOM    506  HB2 ASP    32      64.583 128.208  56.475  1.00  0.00            
ATOM    507  CG  ASP    32      62.906 128.314  57.800  1.00  0.00            
ATOM    508  OD1 ASP    32      62.128 128.107  56.825  1.00  0.00            
ATOM    509  OD2 ASP    32      62.461 128.567  58.952  1.00  0.00            
ATOM    510  C   ASP    32      64.717 125.821  57.772  1.00  0.00            
ATOM    511  O   ASP    32      63.869 125.119  58.314  1.00  0.00            
ATOM    512  N   ILE    33      65.337 125.402  56.655  1.00  0.00            
ATOM    513  HN  ILE    33      66.016 125.986  56.216  1.00  0.00            
ATOM    514  CA  ILE    33      65.094 124.116  56.005  1.00  0.00            
ATOM    515  HA  ILE    33      64.024 124.061  55.865  1.00  0.00            
ATOM    516  CB  ILE    33      65.754 124.110  54.633  1.00  0.00            
ATOM    517  HB  ILE    33      66.779 124.527  54.734  1.00  0.00            
ATOM    518 1MCG ILE    33      66.178 122.509  54.339  1.00  0.00            
ATOM    519 2MCG ILE    33      65.541 122.733  53.692  1.00  0.00            
ATOM    520  CG2 ILE    33      65.855 122.692  54.045  1.00  0.00            
ATOM    521 1HG2 ILE    33      66.591 122.091  54.620  1.00  0.00            
ATOM    522 2HG2 ILE    33      64.865 122.188  54.092  1.00  0.00            
ATOM    523 3HG2 ILE    33      66.182 122.741  52.984  1.00  0.00            
ATOM    524  CG1 ILE    33      64.930 125.045  53.708  1.00  0.00            
ATOM    525 1HG1 ILE    33      63.954 124.573  53.462  1.00  0.00            
ATOM    526 2HG1 ILE    33      64.630 125.960  54.262  1.00  0.00            
ATOM    527 1MCD ILE    33      65.686 125.012  52.217  1.00  0.00            
ATOM    528 2MCD ILE    33      65.679 125.907  52.488  1.00  0.00            
ATOM    529  CD  ILE    33      65.646 125.440  52.417  1.00  0.00            
ATOM    530  HD1 ILE    33      65.833 124.540  51.793  1.00  0.00            
ATOM    531  HD2 ILE    33      65.024 126.155  51.839  1.00  0.00            
ATOM    532  HD3 ILE    33      66.620 125.921  52.653  1.00  0.00            
ATOM    533  C   ILE    33      65.488 122.925  56.867  1.00  0.00            
ATOM    534  O   ILE    33      64.756 121.945  56.999  1.00  0.00            
ATOM    535  N   ASN    34      66.637 123.012  57.549  1.00  0.00            
ATOM    536  HN  ASN    34      67.239 123.795  57.408  1.00  0.00            
ATOM    537  CA  ASN    34      67.101 122.025  58.517  1.00  0.00            
ATOM    538  HA  ASN    34      67.133 121.078  57.997  1.00  0.00            
ATOM    539  CB  ASN    34      68.526 122.389  59.014  1.00  0.00            
ATOM    540  HB1 ASN    34      68.508 123.392  59.484  1.00  0.00            
ATOM    541  HB2 ASN    34      68.871 121.625  59.738  1.00  0.00            
ATOM    542  CG  ASN    34      69.498 122.420  57.834  1.00  0.00            
ATOM    543  OD1 ASN    34      69.204 122.047  56.695  1.00  0.00            
ATOM    544  ND2 ASN    34      70.728 122.903  58.109  1.00  0.00            
ATOM    545 1HD2 ASN    34      70.949 123.210  59.035  1.00  0.00            
ATOM    546 2HD2 ASN    34      71.419 122.955  57.387  1.00  0.00            
ATOM    547  C   ASN    34      66.146 121.869  59.709  1.00  0.00            
ATOM    548  O   ASN    34      65.993 120.791  60.280  1.00  0.00            
ATOM    549  N   ALA    35      65.412 122.945  60.061  1.00  0.00            
ATOM    550  HN  ALA    35      65.542 123.817  59.596  1.00  0.00            
ATOM    551  CA  ALA    35      64.403 122.951  61.104  1.00  0.00            
ATOM    552  HA  ALA    35      64.842 122.456  61.958  1.00  0.00            
ATOM    553 1MCB ALA    35      63.801 124.317  61.876  1.00  0.00            
ATOM    554 2MCB ALA    35      64.256 124.625  61.119  1.00  0.00            
ATOM    555  CB  ALA    35      64.046 124.399  61.479  1.00  0.00            
ATOM    556  HB1 ALA    35      63.451 124.415  62.417  1.00  0.00            
ATOM    557  HB2 ALA    35      64.973 124.993  61.632  1.00  0.00            
ATOM    558  HB3 ALA    35      63.449 124.867  60.667  1.00  0.00            
ATOM    559  C   ALA    35      63.134 122.171  60.720  1.00  0.00            
ATOM    560  O   ALA    35      62.281 121.836  61.548  1.00  0.00            
ATOM    561  N   LYS    36      62.981 121.841  59.423  1.00  0.00            
ATOM    562  HN  LYS    36      63.654 122.137  58.750  1.00  0.00            
ATOM    563  CA  LYS    36      61.880 121.059  58.889  1.00  0.00            
ATOM    564  HA  LYS    36      61.065 121.114  59.595  1.00  0.00            
ATOM    565  CB  LYS    36      61.449 121.619  57.507  1.00  0.00            
ATOM    566  HB1 LYS    36      62.243 121.421  56.754  1.00  0.00            
ATOM    567  HB2 LYS    36      60.584 121.038  57.116  1.00  0.00            
ATOM    568  CG  LYS    36      61.105 123.115  57.512  1.00  0.00            
ATOM    569  HG1 LYS    36      60.226 123.300  58.173  1.00  0.00            
ATOM    570  HG2 LYS    36      61.915 123.689  58.020  1.00  0.00            
ATOM    571  CD  LYS    36      60.844 123.697  56.114  1.00  0.00            
ATOM    572  HD1 LYS    36      61.410 123.118  55.355  1.00  0.00            
ATOM    573  HD2 LYS    36      59.789 123.516  55.823  1.00  0.00            
ATOM    574  CE  LYS    36      61.171 125.191  55.977  1.00  0.00            
ATOM    575  HE1 LYS    36      62.191 125.393  56.363  1.00  0.00            
ATOM    576  HE2 LYS    36      61.060 125.508  54.920  1.00  0.00            
ATOM    577 1MNZ LYS    36      59.903 125.994  56.520  1.00  0.00            
ATOM    578 2MNZ LYS    36      60.481 126.088  57.103  1.00  0.00            
ATOM    579  NZ  LYS    36      60.232 126.007  56.778  1.00  0.00            
ATOM    580  HZ1 LYS    36      59.325 126.088  56.274  1.00  0.00            
ATOM    581  HZ2 LYS    36      60.076 125.552  57.700  1.00  0.00            
ATOM    582  HZ3 LYS    36      60.632 126.956  56.923  1.00  0.00            
ATOM    583  C   LYS    36      62.281 119.599  58.708  1.00  0.00            
ATOM    584  O   LYS    36      61.548 118.797  58.126  1.00  0.00            
ATOM    585  N   GLY    37      63.474 119.212  59.212  1.00  0.00            
ATOM    586  HN  GLY    37      64.030 119.850  59.740  1.00  0.00            
ATOM    587  CA  GLY    37      64.029 117.865  59.028  1.00  0.00            
ATOM    588  HA1 GLY    37      64.744 117.708  59.815  1.00  0.00            
ATOM    589  HA2 GLY    37      63.198 117.184  58.993  1.00  0.00            
ATOM    590  C   GLY    37      64.754 117.766  57.728  1.00  0.00            
ATOM    591  O   GLY    37      64.953 116.677  57.200  1.00  0.00            
ATOM    592  N   GLY    38      65.150 118.925  57.171  1.00  0.00            
ATOM    593  HN  GLY    38      64.983 119.791  57.636  1.00  0.00            
ATOM    594  CA  GLY    38      65.834 119.015  55.885  1.00  0.00            
ATOM    595  HA1 GLY    38      66.255 120.003  55.827  1.00  0.00            
ATOM    596  HA2 GLY    38      66.526 118.194  55.844  1.00  0.00            
ATOM    597  C   GLY    38      64.860 118.858  54.748  1.00  0.00            
ATOM    598  O   GLY    38      63.711 119.304  54.800  1.00  0.00            
ATOM    599  N   ILE    39      65.331 118.231  53.663  1.00  0.00            
ATOM    600  HN  ILE    39      66.282 117.931  53.637  1.00  0.00            
ATOM    601  CA  ILE    39      64.573 117.928  52.472  1.00  0.00            
ATOM    602  HA  ILE    39      63.537 118.149  52.680  1.00  0.00            
ATOM    603  CB  ILE    39      65.049 118.710  51.253  1.00  0.00            
ATOM    604  HB  ILE    39      66.131 118.499  51.119  1.00  0.00            
ATOM    605 1MCG ILE    39      63.878 118.153  50.183  1.00  0.00            
ATOM    606 2MCG ILE    39      64.668 118.230  49.688  1.00  0.00            
ATOM    607  CG2 ILE    39      64.310 118.216  49.998  1.00  0.00            
ATOM    608 1HG2 ILE    39      63.246 118.007  50.239  1.00  0.00            
ATOM    609 2HG2 ILE    39      64.353 118.988  49.201  1.00  0.00            
ATOM    610 3HG2 ILE    39      64.781 117.284  49.620  1.00  0.00            
ATOM    611  CG1 ILE    39      64.886 120.244  51.450  1.00  0.00            
ATOM    612 1HG1 ILE    39      65.429 120.567  52.358  1.00  0.00            
ATOM    613 2HG1 ILE    39      65.410 120.785  50.639  1.00  0.00            
ATOM    614 1MCD ILE    39      63.286 120.459  51.885  1.00  0.00            
ATOM    615 2MCD ILE    39      63.448 121.053  51.179  1.00  0.00            
ATOM    616  CD  ILE    39      63.440 120.731  51.528  1.00  0.00            
ATOM    617  HD1 ILE    39      62.898 120.191  52.334  1.00  0.00            
ATOM    618  HD2 ILE    39      63.415 121.820  51.747  1.00  0.00            
ATOM    619  HD3 ILE    39      62.922 120.547  50.562  1.00  0.00            
ATOM    620  C   ILE    39      64.718 116.437  52.231  1.00  0.00            
ATOM    621  O   ILE    39      65.802 115.907  51.982  1.00  0.00            
ATOM    622  N   LYS    40      63.595 115.714  52.358  1.00  0.00            
ATOM    623  HN  LYS    40      62.726 116.172  52.530  1.00  0.00            
ATOM    624  CA  LYS    40      63.509 114.274  52.266  1.00  0.00            
ATOM    625  HA  LYS    40      62.523 114.051  52.647  1.00  0.00            
ATOM    626  CB  LYS    40      63.531 113.768  50.811  1.00  0.00            
ATOM    627  HB1 LYS    40      64.515 114.001  50.346  1.00  0.00            
ATOM    628  HB2 LYS    40      63.510 112.655  50.800  1.00  0.00            
ATOM    629  CG  LYS    40      62.390 114.325  49.937  1.00  0.00            
ATOM    630  HG1 LYS    40      61.532 114.620  50.581  1.00  0.00            
ATOM    631  HG2 LYS    40      62.703 115.291  49.482  1.00  0.00            
ATOM    632  CD  LYS    40      61.905 113.367  48.836  1.00  0.00            
ATOM    633  HD1 LYS    40      61.234 113.909  48.128  1.00  0.00            
ATOM    634  HD2 LYS    40      62.760 113.071  48.184  1.00  0.00            
ATOM    635  CE  LYS    40      61.197 112.112  49.369  1.00  0.00            
ATOM    636  HE1 LYS    40      61.900 111.510  49.983  1.00  0.00            
ATOM    637  HE2 LYS    40      60.291 112.402  49.943  1.00  0.00            
ATOM    638 1MNZ LYS    40      60.437 111.494  48.108  1.00  0.00            
ATOM    639 2MNZ LYS    40      61.027 110.946  48.292  1.00  0.00            
ATOM    640  NZ  LYS    40      60.750 111.256  48.247  1.00  0.00            
ATOM    641  HZ1 LYS    40      59.946 111.706  47.765  1.00  0.00            
ATOM    642  HZ2 LYS    40      61.532 111.132  47.572  1.00  0.00            
ATOM    643  HZ3 LYS    40      60.459 110.327  48.613  1.00  0.00            
ATOM    644  C   LYS    40      64.461 113.543  53.207  1.00  0.00            
ATOM    645  O   LYS    40      65.145 112.588  52.845  1.00  0.00            
ATOM    646  N   GLY    41      64.513 114.011  54.465  1.00  0.00            
ATOM    647  HN  GLY    41      63.979 114.820  54.699  1.00  0.00            
ATOM    648  CA  GLY    41      65.305 113.431  55.567  1.00  0.00            
ATOM    649  HA1 GLY    41      64.909 113.855  56.466  1.00  0.00            
ATOM    650  HA2 GLY    41      65.243 112.370  55.444  1.00  0.00            
ATOM    651  C   GLY    41      66.778 113.800  55.514  1.00  0.00            
ATOM    652  O   GLY    41      67.518 113.411  56.417  1.00  0.00            
ATOM    653  N   ASP    42      67.236 114.582  54.515  1.00  0.00            
ATOM    654  HN  ASP    42      66.617 114.898  53.801  1.00  0.00            
ATOM    655  CA  ASP    42      68.615 115.024  54.380  1.00  0.00            
ATOM    656  HA  ASP    42      69.187 114.596  55.191  1.00  0.00            
ATOM    657  CB  ASP    42      69.257 114.680  52.994  1.00  0.00            
ATOM    658  HB1 ASP    42      68.703 115.194  52.193  1.00  0.00            
ATOM    659  HB2 ASP    42      70.316 114.981  52.992  1.00  0.00            
ATOM    660  CG  ASP    42      69.190 113.189  52.732  1.00  0.00            
ATOM    661  OD1 ASP    42      68.878 112.817  51.566  1.00  0.00            
ATOM    662  OD2 ASP    42      69.470 112.380  53.653  1.00  0.00            
ATOM    663  C   ASP    42      68.653 116.537  54.475  1.00  0.00            
ATOM    664  O   ASP    42      67.855 117.244  53.862  1.00  0.00            
ATOM    665  N   LYS    43      69.579 117.103  55.255  1.00  0.00            
ATOM    666  HN  LYS    43      70.267 116.550  55.720  1.00  0.00            
ATOM    667  CA  LYS    43      69.642 118.533  55.473  1.00  0.00            
ATOM    668  HA  LYS    43      68.678 118.922  55.182  1.00  0.00            
ATOM    669  CB  LYS    43      69.870 118.834  56.976  1.00  0.00            
ATOM    670  HB1 LYS    43      69.763 119.915  57.157  1.00  0.00            
ATOM    671  HB2 LYS    43      69.050 118.398  57.569  1.00  0.00            
ATOM    672  CG  LYS    43      71.212 118.356  57.540  1.00  0.00            
ATOM    673  HG1 LYS    43      71.242 117.240  57.572  1.00  0.00            
ATOM    674  HG2 LYS    43      72.037 118.594  56.826  1.00  0.00            
ATOM    675  CD  LYS    43      71.528 118.933  58.923  1.00  0.00            
ATOM    676  HD1 LYS    43      71.606 120.038  58.863  1.00  0.00            
ATOM    677  HD2 LYS    43      70.660 118.790  59.599  1.00  0.00            
ATOM    678  CE  LYS    43      72.794 118.355  59.567  1.00  0.00            
ATOM    679  HE1 LYS    43      72.928 118.773  60.588  1.00  0.00            
ATOM    680  HE2 LYS    43      72.741 117.245  59.582  1.00  0.00            
ATOM    681 1MNZ LYS    43      74.271 118.716  59.082  1.00  0.00            
ATOM    682 2MNZ LYS    43      73.803 118.774  58.404  1.00  0.00            
ATOM    683  NZ  LYS    43      73.987 118.730  58.776  1.00  0.00            
ATOM    684  HZ1 LYS    43      74.822 118.748  59.395  1.00  0.00            
ATOM    685  HZ2 LYS    43      74.134 118.033  58.018  1.00  0.00            
ATOM    686  HZ3 LYS    43      73.845 119.671  58.358  1.00  0.00            
ATOM    687  C   LYS    43      70.684 119.206  54.594  1.00  0.00            
ATOM    688  O   LYS    43      71.596 118.577  54.057  1.00  0.00            
ATOM    689  N   LEU    44      70.562 120.533  54.405  1.00  0.00            
ATOM    690  HN  LEU    44      69.851 121.060  54.864  1.00  0.00            
ATOM    691  CA  LEU    44      71.453 121.269  53.529  1.00  0.00            
ATOM    692  HA  LEU    44      71.780 120.584  52.760  1.00  0.00            
ATOM    693  CB  LEU    44      70.771 122.518  52.875  1.00  0.00            
ATOM    694  HB1 LEU    44      70.649 123.307  53.638  1.00  0.00            
ATOM    695  HB2 LEU    44      71.461 122.965  52.137  1.00  0.00            
ATOM    696  CG  LEU    44      69.401 122.269  52.190  1.00  0.00            
ATOM    697  HG  LEU    44      68.687 121.929  52.971  1.00  0.00            
ATOM    698 1MCD LEU    44      68.466 123.438  51.425  1.00  0.00            
ATOM    699 2MCD LEU    44      69.233 123.878  51.734  1.00  0.00            
ATOM    700  CD1 LEU    44      68.876 123.592  51.609  1.00  0.00            
ATOM    701 1HD1 LEU    44      67.891 123.431  51.120  1.00  0.00            
ATOM    702 2HD1 LEU    44      68.755 124.344  52.418  1.00  0.00            
ATOM    703 3HD1 LEU    44      69.590 123.988  50.855  1.00  0.00            
ATOM    704 1MCD LEU    44      69.538 120.814  51.359  1.00  0.00            
ATOM    705 2MCD LEU    44      69.367 121.468  50.712  1.00  0.00            
ATOM    706  CD2 LEU    44      69.450 121.194  51.091  1.00  0.00            
ATOM    707 1HD2 LEU    44      69.652 120.198  51.539  1.00  0.00            
ATOM    708 2HD2 LEU    44      68.479 121.155  50.552  1.00  0.00            
ATOM    709 3HD2 LEU    44      70.255 121.430  50.362  1.00  0.00            
ATOM    710  C   LEU    44      72.678 121.758  54.289  1.00  0.00            
ATOM    711  O   LEU    44      72.707 121.807  55.519  1.00  0.00            
ATOM    712  N   VAL    45      73.722 122.172  53.557  1.00  0.00            
ATOM    713  HN  VAL    45      73.753 121.994  52.576  1.00  0.00            
ATOM    714  CA  VAL    45      74.859 122.890  54.108  1.00  0.00            
ATOM    715  HA  VAL    45      74.496 123.391  54.993  1.00  0.00            
ATOM    716  CB  VAL    45      76.023 121.972  54.507  1.00  0.00            
ATOM    717  HB  VAL    45      75.627 121.242  55.244  1.00  0.00            
ATOM    718 1MCG VAL    45      76.175 120.951  53.180  1.00  0.00            
ATOM    719 2MCG VAL    45      77.024 121.317  53.325  1.00  0.00            
ATOM    720  CG1 VAL    45      76.572 121.174  53.312  1.00  0.00            
ATOM    721 1HG1 VAL    45      75.762 120.568  52.854  1.00  0.00            
ATOM    722 2HG1 VAL    45      76.980 121.867  52.545  1.00  0.00            
ATOM    723 3HG1 VAL    45      77.383 120.493  53.648  1.00  0.00            
ATOM    724 1MCG VAL    45      77.294 123.026  54.827  1.00  0.00            
ATOM    725 2MCG VAL    45      77.127 122.568  55.626  1.00  0.00            
ATOM    726  CG2 VAL    45      77.154 122.758  55.193  1.00  0.00            
ATOM    727 1HG2 VAL    45      77.621 123.463  54.472  1.00  0.00            
ATOM    728 2HG2 VAL    45      76.750 123.337  56.051  1.00  0.00            
ATOM    729 3HG2 VAL    45      77.932 122.059  55.566  1.00  0.00            
ATOM    730  C   VAL    45      75.275 123.964  53.117  1.00  0.00            
ATOM    731  O   VAL    45      75.293 123.760  51.900  1.00  0.00            
ATOM    732  N   GLY    46      75.575 125.178  53.628  1.00  0.00            
ATOM    733  HN  GLY    46      75.461 125.353  54.603  1.00  0.00            
ATOM    734  CA  GLY    46      76.071 126.305  52.854  1.00  0.00            
ATOM    735  HA1 GLY    46      75.674 126.210  51.855  1.00  0.00            
ATOM    736  HA2 GLY    46      75.798 127.205  53.385  1.00  0.00            
ATOM    737  C   GLY    46      77.561 126.235  52.779  1.00  0.00            
ATOM    738  O   GLY    46      78.255 126.467  53.768  1.00  0.00            
ATOM    739  N   VAL    47      78.092 125.908  51.593  1.00  0.00            
ATOM    740  HN  VAL    47      77.497 125.717  50.816  1.00  0.00            
ATOM    741  CA  VAL    47      79.521 125.807  51.337  1.00  0.00            
ATOM    742  HA  VAL    47      80.002 125.573  52.276  1.00  0.00            
ATOM    743  CB  VAL    47      79.858 124.744  50.292  1.00  0.00            
ATOM    744  HB  VAL    47      79.438 125.057  49.312  1.00  0.00            
ATOM    745 1MCG VAL    47      81.492 124.536  50.626  1.00  0.00            
ATOM    746 2MCG VAL    47      81.429 124.657  49.700  1.00  0.00            
ATOM    747  CG1 VAL    47      81.384 124.603  50.169  1.00  0.00            
ATOM    748 1HG1 VAL    47      81.834 124.433  51.171  1.00  0.00            
ATOM    749 2HG1 VAL    47      81.637 123.744  49.512  1.00  0.00            
ATOM    750 3HG1 VAL    47      81.819 125.528  49.734  1.00  0.00            
ATOM    751 1MCG VAL    47      78.762 123.523  50.658  1.00  0.00            
ATOM    752 2MCG VAL    47      79.612 123.166  50.818  1.00  0.00            
ATOM    753  CG2 VAL    47      79.219 123.411  50.717  1.00  0.00            
ATOM    754 1HG2 VAL    47      78.112 123.478  50.644  1.00  0.00            
ATOM    755 2HG2 VAL    47      79.574 122.591  50.057  1.00  0.00            
ATOM    756 3HG2 VAL    47      79.495 123.173  51.766  1.00  0.00            
ATOM    757  C   VAL    47      79.993 127.166  50.869  1.00  0.00            
ATOM    758  O   VAL    47      79.712 127.597  49.751  1.00  0.00            
ATOM    759  N   GLU    48      80.668 127.911  51.752  1.00  0.00            
ATOM    760  HN  GLU    48      81.016 127.517  52.599  1.00  0.00            
ATOM    761  CA  GLU    48      80.931 129.317  51.537  1.00  0.00            
ATOM    762  HA  GLU    48      80.082 129.691  50.984  1.00  0.00            
ATOM    763  CB  GLU    48      80.975 130.026  52.898  1.00  0.00            
ATOM    764  HB1 GLU    48      81.760 129.551  53.540  1.00  0.00            
ATOM    765  HB2 GLU    48      81.361 131.069  52.762  1.00  0.00            
ATOM    766  CG  GLU    48      79.610 130.049  53.641  1.00  0.00            
ATOM    767  HG1 GLU    48      78.902 130.667  53.073  1.00  0.00            
ATOM    768  HG2 GLU    48      79.243 129.020  53.750  1.00  0.00            
ATOM    769  CD  GLU    48      79.744 130.651  55.040  1.00  0.00            
ATOM    770  OE1 GLU    48      78.957 130.216  55.928  1.00  0.00            
ATOM    771  OE2 GLU    48      80.558 131.587  55.249  1.00  0.00            
ATOM    772  C   GLU    48      82.161 129.601  50.697  1.00  0.00            
ATOM    773  O   GLU    48      83.257 129.096  50.947  1.00  0.00            
ATOM    774  N   TYR    49      81.972 130.444  49.667  1.00  0.00            
ATOM    775  HN  TYR    49      81.060 130.799  49.478  1.00  0.00            
ATOM    776  CA  TYR    49      82.994 130.916  48.759  1.00  0.00            
ATOM    777  HA  TYR    49      83.961 130.743  49.206  1.00  0.00            
ATOM    778  CB  TYR    49      82.881 130.264  47.354  1.00  0.00            
ATOM    779  HB1 TYR    49      81.815 130.051  47.123  1.00  0.00            
ATOM    780  HB2 TYR    49      83.399 130.897  46.603  1.00  0.00            
ATOM    781  CG  TYR    49      83.588 128.949  47.373  1.00  0.00            
ATOM    782  CD1 TYR    49      84.989 128.918  47.277  1.00  0.00            
ATOM    783  HD1 TYR    49      85.546 129.842  47.227  1.00  0.00            
ATOM    784  CE1 TYR    49      85.670 127.694  47.244  1.00  0.00            
ATOM    785  HE1 TYR    49      86.748 127.676  47.174  1.00  0.00            
ATOM    786  CZ  TYR    49      84.953 126.493  47.301  1.00  0.00            
ATOM    787  OH  TYR    49      85.652 125.273  47.313  1.00  0.00            
ATOM    788  HH  TYR    49      84.998 124.561  47.191  1.00  0.00            
ATOM    789  CD2 TYR    49      82.878 127.741  47.434  1.00  0.00            
ATOM    790  HD2 TYR    49      81.800 127.754  47.511  1.00  0.00            
ATOM    791  CE2 TYR    49      83.556 126.515  47.396  1.00  0.00            
ATOM    792  HE2 TYR    49      83.002 125.589  47.440  1.00  0.00            
ATOM    793  C   TYR    49      82.781 132.396  48.531  1.00  0.00            
ATOM    794  O   TYR    49      81.654 132.876  48.422  1.00  0.00            
ATOM    795  N   ASP    50      83.880 133.161  48.412  1.00  0.00            
ATOM    796  HN  ASP    50      84.782 132.807  48.644  1.00  0.00            
ATOM    797  CA  ASP    50      83.846 134.527  47.950  1.00  0.00            
ATOM    798  HA  ASP    50      82.847 134.670  47.566  1.00  0.00            
ATOM    799  CB  ASP    50      84.046 135.545  49.131  1.00  0.00            
ATOM    800  HB1 ASP    50      83.822 136.556  48.772  1.00  0.00            
ATOM    801  HB2 ASP    50      83.394 135.258  49.964  1.00  0.00            
ATOM    802  CG  ASP    50      85.482 135.547  49.649  1.00  0.00            
ATOM    803  OD1 ASP    50      86.118 136.635  49.619  1.00  0.00            
ATOM    804  OD2 ASP    50      85.984 134.496  50.115  1.00  0.00            
ATOM    805  C   ASP    50      84.788 134.693  46.755  1.00  0.00            
ATOM    806  O   ASP    50      85.783 133.986  46.599  1.00  0.00            
ATOM    807  N   ASP    51      84.442 135.602  45.829  1.00  0.00            
ATOM    808  HN  ASP    51      83.605 136.132  45.944  1.00  0.00            
ATOM    809  CA  ASP    51      85.196 135.904  44.627  1.00  0.00            
ATOM    810  HA  ASP    51      86.022 135.209  44.596  1.00  0.00            
ATOM    811  CB  ASP    51      84.284 135.686  43.353  1.00  0.00            
ATOM    812  HB1 ASP    51      84.887 135.873  42.454  1.00  0.00            
ATOM    813  HB2 ASP    51      83.883 134.664  43.380  1.00  0.00            
ATOM    814  CG  ASP    51      83.083 136.642  43.300  1.00  0.00            
ATOM    815  OD1 ASP    51      82.407 136.660  42.242  1.00  0.00            
ATOM    816  OD2 ASP    51      82.813 137.399  44.274  1.00  0.00            
ATOM    817  C   ASP    51      85.776 137.323  44.627  1.00  0.00            
ATOM    818  O   ASP    51      86.610 137.661  43.791  1.00  0.00            
ATOM    819  N   ALA    52      85.296 138.196  45.536  1.00  0.00            
ATOM    820  HN  ALA    52      84.694 137.861  46.257  1.00  0.00            
ATOM    821  CA  ALA    52      85.546 139.625  45.611  1.00  0.00            
ATOM    822  HA  ALA    52      84.836 139.989  46.338  1.00  0.00            
ATOM    823 1MCB ALA    52      86.924 140.380  46.210  1.00  0.00            
ATOM    824 2MCB ALA    52      87.124 139.467  46.172  1.00  0.00            
ATOM    825  CB  ALA    52      86.953 139.910  46.163  1.00  0.00            
ATOM    826  HB1 ALA    52      87.080 140.999  46.343  1.00  0.00            
ATOM    827  HB2 ALA    52      87.104 139.368  47.122  1.00  0.00            
ATOM    828  HB3 ALA    52      87.724 139.574  45.436  1.00  0.00            
ATOM    829  C   ALA    52      85.198 140.343  44.297  1.00  0.00            
ATOM    830  O   ALA    52      85.810 141.338  43.897  1.00  0.00            
ATOM    831  N   CYS    53      84.177 139.792  43.605  1.00  0.00            
ATOM    832  HN  CYS    53      83.721 138.996  43.997  1.00  0.00            
ATOM    833  CA  CYS    53      83.600 140.178  42.326  1.00  0.00            
ATOM    834  HA  CYS    53      83.019 139.311  42.048  1.00  0.00            
ATOM    835  CB  CYS    53      82.587 141.331  42.440  1.00  0.00            
ATOM    836  HB1 CYS    53      83.077 142.235  42.869  1.00  0.00            
ATOM    837  HB2 CYS    53      82.300 141.695  41.426  1.00  0.00            
ATOM    838  SG  CYS    53      81.124 140.861  43.405  1.00  0.00            
ATOM    839  C   CYS    53      84.575 140.352  41.187  1.00  0.00            
ATOM    840  O   CYS    53      84.439 141.226  40.330  1.00  0.00            
ATOM    841  N   ASP    54      85.555 139.444  41.129  1.00  0.00            
ATOM    842  HN  ASP    54      85.653 138.757  41.845  1.00  0.00            
ATOM    843  CA  ASP    54      86.529 139.361  40.079  1.00  0.00            
ATOM    844  HA  ASP    54      86.537 140.296  39.538  1.00  0.00            
ATOM    845  CB  ASP    54      87.897 139.073  40.749  1.00  0.00            
ATOM    846  HB1 ASP    54      88.104 139.829  41.521  1.00  0.00            
ATOM    847  HB2 ASP    54      87.892 138.068  41.197  1.00  0.00            
ATOM    848  CG  ASP    54      88.989 139.134  39.706  1.00  0.00            
ATOM    849  OD1 ASP    54      89.610 140.221  39.582  1.00  0.00            
ATOM    850  OD2 ASP    54      89.228 138.124  38.995  1.00  0.00            
ATOM    851  C   ASP    54      86.086 138.228  39.152  1.00  0.00            
ATOM    852  O   ASP    54      85.841 137.123  39.642  1.00  0.00            
ATOM    853  N   PRO    55      85.935 138.381  37.839  1.00  0.00            
ATOM    854  CD  PRO    55      86.130 139.621  37.109  1.00  0.00            
ATOM    855  HD1 PRO    55      85.616 140.460  37.650  1.00  0.00            
ATOM    856  HD2 PRO    55      87.227 139.854  37.050  1.00  0.00            
ATOM    857  CA  PRO    55      85.481 137.293  36.987  1.00  0.00            
ATOM    858  HA  PRO    55      84.564 136.913  37.413  1.00  0.00            
ATOM    859  CB  PRO    55      85.252 137.935  35.608  1.00  0.00            
ATOM    860  HB1 PRO    55      85.924 137.475  34.845  1.00  0.00            
ATOM    861  HB2 PRO    55      84.200 137.778  35.273  1.00  0.00            
ATOM    862  CG  PRO    55      85.544 139.428  35.728  1.00  0.00            
ATOM    863  HG1 PRO    55      84.619 140.034  35.599  1.00  0.00            
ATOM    864  HG2 PRO    55      86.254 139.768  34.942  1.00  0.00            
ATOM    865  C   PRO    55      86.459 136.137  36.923  1.00  0.00            
ATOM    866  O   PRO    55      86.032 134.996  36.788  1.00  0.00            
ATOM    867  N   LYS    56      87.772 136.400  36.981  1.00  0.00            
ATOM    868  HN  LYS    56      88.098 137.327  37.151  1.00  0.00            
ATOM    869  CA  LYS    56      88.800 135.397  36.808  1.00  0.00            
ATOM    870  HA  LYS    56      88.431 134.713  36.058  1.00  0.00            
ATOM    871  CB  LYS    56      90.101 136.051  36.299  1.00  0.00            
ATOM    872  HB1 LYS    56      90.496 136.756  37.066  1.00  0.00            
ATOM    873  HB2 LYS    56      90.908 135.287  36.231  1.00  0.00            
ATOM    874  CG  LYS    56      89.947 136.774  34.952  1.00  0.00            
ATOM    875  HG1 LYS    56      89.211 137.605  35.052  1.00  0.00            
ATOM    876  HG2 LYS    56      90.892 137.311  34.703  1.00  0.00            
ATOM    877  CD  LYS    56      89.544 135.852  33.785  1.00  0.00            
ATOM    878  HD1 LYS    56      90.272 135.022  33.689  1.00  0.00            
ATOM    879  HD2 LYS    56      88.601 135.323  34.029  1.00  0.00            
ATOM    880  CE  LYS    56      89.399 136.564  32.439  1.00  0.00            
ATOM    881  HE1 LYS    56      88.592 137.337  32.493  1.00  0.00            
ATOM    882  HE2 LYS    56      90.374 137.016  32.131  1.00  0.00            
ATOM    883 1MNZ LYS    56      88.691 135.401  31.606  1.00  0.00            
ATOM    884 2MNZ LYS    56      89.299 135.674  31.118  1.00  0.00            
ATOM    885  NZ  LYS    56      89.011 135.579  31.405  1.00  0.00            
ATOM    886  HZ1 LYS    56      88.198 135.024  31.742  1.00  0.00            
ATOM    887  HZ2 LYS    56      88.750 136.078  30.530  1.00  0.00            
ATOM    888  HZ3 LYS    56      89.811 134.942  31.215  1.00  0.00            
ATOM    889  C   LYS    56      89.020 134.607  38.077  1.00  0.00            
ATOM    890  O   LYS    56      89.205 133.391  38.040  1.00  0.00            
ATOM    891  N   GLN    57      88.925 135.272  39.240  1.00  0.00            
ATOM    892  HN  GLN    57      88.891 136.268  39.259  1.00  0.00            
ATOM    893  CA  GLN    57      88.867 134.599  40.529  1.00  0.00            
ATOM    894  HA  GLN    57      89.729 133.949  40.579  1.00  0.00            
ATOM    895  CB  GLN    57      88.913 135.620  41.694  1.00  0.00            
ATOM    896  HB1 GLN    57      89.635 136.426  41.446  1.00  0.00            
ATOM    897  HB2 GLN    57      87.940 136.152  41.752  1.00  0.00            
ATOM    898  CG  GLN    57      89.260 135.024  43.083  1.00  0.00            
ATOM    899  HG1 GLN    57      88.431 134.366  43.418  1.00  0.00            
ATOM    900  HG2 GLN    57      90.212 134.457  43.012  1.00  0.00            
ATOM    901  CD  GLN    57      89.438 136.145  44.113  1.00  0.00            
ATOM    902  OE1 GLN    57      90.101 137.159  43.864  1.00  0.00            
ATOM    903  NE2 GLN    57      88.878 135.953  45.331  1.00  0.00            
ATOM    904 1HE2 GLN    57      88.377 135.110  45.524  1.00  0.00            
ATOM    905 2HE2 GLN    57      88.966 136.655  46.037  1.00  0.00            
ATOM    906  C   GLN    57      87.619 133.736  40.644  1.00  0.00            
ATOM    907  O   GLN    57      87.676 132.593  41.079  1.00  0.00            
ATOM    908  N   ALA    58      86.457 134.246  40.186  1.00  0.00            
ATOM    909  HN  ALA    58      86.406 135.194  39.881  1.00  0.00            
ATOM    910  CA  ALA    58      85.217 133.500  40.092  1.00  0.00            
ATOM    911  HA  ALA    58      85.038 133.107  41.082  1.00  0.00            
ATOM    912 1MCB ALA    58      84.097 134.754  40.082  1.00  0.00            
ATOM    913 2MCB ALA    58      83.905 134.228  39.332  1.00  0.00            
ATOM    914  CB  ALA    58      84.059 134.444  39.725  1.00  0.00            
ATOM    915  HB1 ALA    58      83.985 135.265  40.470  1.00  0.00            
ATOM    916  HB2 ALA    58      84.230 134.885  38.720  1.00  0.00            
ATOM    917  HB3 ALA    58      83.100 133.884  39.713  1.00  0.00            
ATOM    918  C   ALA    58      85.222 132.309  39.139  1.00  0.00            
ATOM    919  O   ALA    58      84.594 131.293  39.412  1.00  0.00            
ATOM    920  N   VAL    59      85.936 132.383  38.003  1.00  0.00            
ATOM    921  HN  VAL    59      86.285 133.263  37.692  1.00  0.00            
ATOM    922  CA  VAL    59      86.259 131.243  37.150  1.00  0.00            
ATOM    923  HA  VAL    59      85.321 130.780  36.879  1.00  0.00            
ATOM    924  CB  VAL    59      86.972 131.736  35.891  1.00  0.00            
ATOM    925  HB  VAL    59      87.672 132.544  36.194  1.00  0.00            
ATOM    926 1MCG VAL    59      87.484 130.281  35.222  1.00  0.00            
ATOM    927 2MCG VAL    59      88.168 130.898  35.059  1.00  0.00            
ATOM    928  CG1 VAL    59      87.785 130.644  35.176  1.00  0.00            
ATOM    929 1HG1 VAL    59      87.225 129.685  35.181  1.00  0.00            
ATOM    930 2HG1 VAL    59      87.980 130.941  34.123  1.00  0.00            
ATOM    931 3HG1 VAL    59      88.758 130.493  35.692  1.00  0.00            
ATOM    932 1MCG VAL    59      85.698 131.948  34.815  1.00  0.00            
ATOM    933 2MCG VAL    59      86.028 132.804  34.999  1.00  0.00            
ATOM    934  CG2 VAL    59      85.916 132.345  34.954  1.00  0.00            
ATOM    935 1HG2 VAL    59      85.285 131.542  34.516  1.00  0.00            
ATOM    936 2HG2 VAL    59      85.264 133.046  35.518  1.00  0.00            
ATOM    937 3HG2 VAL    59      86.412 132.901  34.130  1.00  0.00            
ATOM    938  C   VAL    59      87.104 130.208  37.882  1.00  0.00            
ATOM    939  O   VAL    59      86.827 129.011  37.842  1.00  0.00            
ATOM    940  N   ALA    60      88.140 130.645  38.623  1.00  0.00            
ATOM    941  HN  ALA    60      88.400 131.607  38.624  1.00  0.00            
ATOM    942  CA  ALA    60      88.941 129.777  39.459  1.00  0.00            
ATOM    943  HA  ALA    60      89.314 128.991  38.819  1.00  0.00            
ATOM    944 1MCB ALA    60      90.291 130.765  39.625  1.00  0.00            
ATOM    945 2MCB ALA    60      90.073 130.475  40.488  1.00  0.00            
ATOM    946  CB  ALA    60      90.123 130.580  40.028  1.00  0.00            
ATOM    947  HB1 ALA    60      90.660 131.103  39.208  1.00  0.00            
ATOM    948  HB2 ALA    60      89.756 131.335  40.756  1.00  0.00            
ATOM    949  HB3 ALA    60      90.834 129.899  40.545  1.00  0.00            
ATOM    950  C   ALA    60      88.136 129.118  40.582  1.00  0.00            
ATOM    951  O   ALA    60      88.269 127.923  40.857  1.00  0.00            
ATOM    952  N   VAL    61      87.246 129.881  41.240  1.00  0.00            
ATOM    953  HN  VAL    61      87.241 130.865  41.080  1.00  0.00            
ATOM    954  CA  VAL    61      86.248 129.409  42.201  1.00  0.00            
ATOM    955  HA  VAL    61      86.791 128.879  42.970  1.00  0.00            
ATOM    956  CB  VAL    61      85.511 130.600  42.834  1.00  0.00            
ATOM    957  HB  VAL    61      85.297 131.333  42.027  1.00  0.00            
ATOM    958 1MCG VAL    61      84.082 130.641  43.719  1.00  0.00            
ATOM    959 2MCG VAL    61      84.144 129.777  43.365  1.00  0.00            
ATOM    960  CG1 VAL    61      84.180 130.228  43.508  1.00  0.00            
ATOM    961 1HG1 VAL    61      83.780 131.099  44.071  1.00  0.00            
ATOM    962 2HG1 VAL    61      83.435 129.924  42.742  1.00  0.00            
ATOM    963 3HG1 VAL    61      84.332 129.384  44.215  1.00  0.00            
ATOM    964 1MCG VAL    61      86.753 131.460  43.571  1.00  0.00            
ATOM    965 2MCG VAL    61      86.197 131.162  44.262  1.00  0.00            
ATOM    966  CG2 VAL    61      86.429 131.277  43.865  1.00  0.00            
ATOM    967 1HG2 VAL    61      87.277 131.778  43.351  1.00  0.00            
ATOM    968 2HG2 VAL    61      85.861 132.037  44.443  1.00  0.00            
ATOM    969 3HG2 VAL    61      86.834 130.520  44.571  1.00  0.00            
ATOM    970  C   VAL    61      85.279 128.424  41.552  1.00  0.00            
ATOM    971  O   VAL    61      85.011 127.349  42.081  1.00  0.00            
ATOM    972  N   ALA    62      84.772 128.721  40.343  1.00  0.00            
ATOM    973  HN  ALA    62      84.972 129.598  39.913  1.00  0.00            
ATOM    974  CA  ALA    62      83.920 127.829  39.580  1.00  0.00            
ATOM    975  HA  ALA    62      83.092 127.582  40.229  1.00  0.00            
ATOM    976 1MCB ALA    62      83.786 128.618  38.101  1.00  0.00            
ATOM    977 2MCB ALA    62      82.915 128.534  38.432  1.00  0.00            
ATOM    978  CB  ALA    62      83.378 128.540  38.329  1.00  0.00            
ATOM    979  HB1 ALA    62      84.215 128.810  37.650  1.00  0.00            
ATOM    980  HB2 ALA    62      82.676 127.873  37.785  1.00  0.00            
ATOM    981  HB3 ALA    62      82.839 129.467  38.620  1.00  0.00            
ATOM    982  C   ALA    62      84.587 126.521  39.183  1.00  0.00            
ATOM    983  O   ALA    62      83.996 125.457  39.348  1.00  0.00            
ATOM    984  N   ASN    63      85.851 126.552  38.719  1.00  0.00            
ATOM    985  HN  ASN    63      86.300 127.420  38.524  1.00  0.00            
ATOM    986  CA  ASN    63      86.638 125.346  38.475  1.00  0.00            
ATOM    987  HA  ASN    63      86.088 124.750  37.761  1.00  0.00            
ATOM    988  CB  ASN    63      88.059 125.658  37.921  1.00  0.00            
ATOM    989  HB1 ASN    63      88.540 126.426  38.554  1.00  0.00            
ATOM    990  HB2 ASN    63      88.660 124.730  37.905  1.00  0.00            
ATOM    991  CG  ASN    63      87.964 126.197  36.494  1.00  0.00            
ATOM    992  OD1 ASN    63      87.147 125.776  35.673  1.00  0.00            
ATOM    993  ND2 ASN    63      88.874 127.140  36.160  1.00  0.00            
ATOM    994 1HD2 ASN    63      89.552 127.441  36.830  1.00  0.00            
ATOM    995 2HD2 ASN    63      88.868 127.536  35.241  1.00  0.00            
ATOM    996  C   ASN    63      86.832 124.517  39.742  1.00  0.00            
ATOM    997  O   ASN    63      86.729 123.293  39.707  1.00  0.00            
ATOM    998  N   LYS    64      87.099 125.164  40.895  1.00  0.00            
ATOM    999  HN  LYS    64      87.242 126.150  40.905  1.00  0.00            
ATOM   1000  CA  LYS    64      87.198 124.501  42.185  1.00  0.00            
ATOM   1001  HA  LYS    64      87.919 123.706  42.062  1.00  0.00            
ATOM   1002  CB  LYS    64      87.713 125.494  43.261  1.00  0.00            
ATOM   1003  HB1 LYS    64      88.614 126.011  42.875  1.00  0.00            
ATOM   1004  HB2 LYS    64      86.975 126.310  43.385  1.00  0.00            
ATOM   1005  CG  LYS    64      88.032 124.875  44.648  1.00  0.00            
ATOM   1006  HG1 LYS    64      88.234 125.689  45.378  1.00  0.00            
ATOM   1007  HG2 LYS    64      87.119 124.385  45.052  1.00  0.00            
ATOM   1008  CD  LYS    64      89.203 123.867  44.673  1.00  0.00            
ATOM   1009  HD1 LYS    64      89.254 123.376  45.670  1.00  0.00            
ATOM   1010  HD2 LYS    64      88.983 123.020  43.985  1.00  0.00            
ATOM   1011  CE  LYS    64      90.580 124.466  44.325  1.00  0.00            
ATOM   1012  HE1 LYS    64      90.571 124.859  43.286  1.00  0.00            
ATOM   1013  HE2 LYS    64      90.850 125.250  45.064  1.00  0.00            
ATOM   1014 1MNZ LYS    64      91.919 123.616  44.148  1.00  0.00            
ATOM   1015 2MNZ LYS    64      91.435 123.154  44.632  1.00  0.00            
ATOM   1016  NZ  LYS    64      91.633 123.428  44.388  1.00  0.00            
ATOM   1017  HZ1 LYS    64      92.455 123.734  43.827  1.00  0.00            
ATOM   1018  HZ2 LYS    64      91.922 123.286  45.377  1.00  0.00            
ATOM   1019  HZ3 LYS    64      91.265 122.535  44.003  1.00  0.00            
ATOM   1020  C   LYS    64      85.890 123.867  42.641  1.00  0.00            
ATOM   1021  O   LYS    64      85.865 122.717  43.061  1.00  0.00            
ATOM   1022  N   ILE    65      84.747 124.566  42.506  1.00  0.00            
ATOM   1023  HN  ILE    65      84.778 125.519  42.215  1.00  0.00            
ATOM   1024  CA  ILE    65      83.412 124.023  42.760  1.00  0.00            
ATOM   1025  HA  ILE    65      83.419 123.682  43.785  1.00  0.00            
ATOM   1026  CB  ILE    65      82.374 125.145  42.624  1.00  0.00            
ATOM   1027  HB  ILE    65      82.789 125.879  41.900  1.00  0.00            
ATOM   1028 1MCG ILE    65      80.928 124.326  42.367  1.00  0.00            
ATOM   1029 2MCG ILE    65      80.952 125.017  41.736  1.00  0.00            
ATOM   1030  CG2 ILE    65      81.008 124.694  42.078  1.00  0.00            
ATOM   1031 1HG2 ILE    65      80.643 123.811  42.646  1.00  0.00            
ATOM   1032 2HG2 ILE    65      80.267 125.515  42.177  1.00  0.00            
ATOM   1033 3HG2 ILE    65      81.098 124.418  41.006  1.00  0.00            
ATOM   1034  CG1 ILE    65      82.239 125.875  43.983  1.00  0.00            
ATOM   1035 1HG1 ILE    65      81.425 125.413  44.586  1.00  0.00            
ATOM   1036 2HG1 ILE    65      83.142 125.689  44.608  1.00  0.00            
ATOM   1037 1MCD ILE    65      81.975 127.491  44.316  1.00  0.00            
ATOM   1038 2MCD ILE    65      82.000 127.416  43.383  1.00  0.00            
ATOM   1039  CD  ILE    65      81.999 127.378  43.856  1.00  0.00            
ATOM   1040  HD1 ILE    65      81.912 127.837  44.864  1.00  0.00            
ATOM   1041  HD2 ILE    65      82.845 127.856  43.316  1.00  0.00            
ATOM   1042  HD3 ILE    65      81.061 127.569  43.292  1.00  0.00            
ATOM   1043  C   ILE    65      83.098 122.819  41.883  1.00  0.00            
ATOM   1044  O   ILE    65      82.619 121.795  42.371  1.00  0.00            
ATOM   1045  N   VAL    66      83.432 122.896  40.579  1.00  0.00            
ATOM   1046  HN  VAL    66      83.796 123.745  40.204  1.00  0.00            
ATOM   1047  CA  VAL    66      83.304 121.802  39.629  1.00  0.00            
ATOM   1048  HA  VAL    66      82.275 121.478  39.695  1.00  0.00            
ATOM   1049  CB  VAL    66      83.549 122.324  38.208  1.00  0.00            
ATOM   1050  HB  VAL    66      84.258 123.177  38.277  1.00  0.00            
ATOM   1051 1MCG VAL    66      84.575 121.244  37.428  1.00  0.00            
ATOM   1052 2MCG VAL    66      83.765 121.220  36.959  1.00  0.00            
ATOM   1053  CG1 VAL    66      84.140 121.284  37.242  1.00  0.00            
ATOM   1054 1HG1 VAL    66      85.190 121.053  37.525  1.00  0.00            
ATOM   1055 2HG1 VAL    66      83.545 120.347  37.279  1.00  0.00            
ATOM   1056 3HG1 VAL    66      84.128 121.677  36.203  1.00  0.00            
ATOM   1057 1MCG VAL    66      82.134 123.206  37.991  1.00  0.00            
ATOM   1058 2MCG VAL    66      82.144 122.559  37.315  1.00  0.00            
ATOM   1059  CG2 VAL    66      82.206 122.856  37.679  1.00  0.00            
ATOM   1060 1HG2 VAL    66      81.861 123.709  38.302  1.00  0.00            
ATOM   1061 2HG2 VAL    66      82.319 123.201  36.629  1.00  0.00            
ATOM   1062 3HG2 VAL    66      81.438 122.053  37.713  1.00  0.00            
ATOM   1063  C   VAL    66      84.169 120.598  39.979  1.00  0.00            
ATOM   1064  O   VAL    66      83.687 119.466  39.969  1.00  0.00            
ATOM   1065  N   ASN    67      85.447 120.801  40.353  1.00  0.00            
ATOM   1066  HN  ASN    67      85.825 121.722  40.395  1.00  0.00            
ATOM   1067  CA  ASN    67      86.347 119.706  40.713  1.00  0.00            
ATOM   1068  HA  ASN    67      86.106 118.896  40.040  1.00  0.00            
ATOM   1069  CB  ASN    67      87.830 120.105  40.493  1.00  0.00            
ATOM   1070  HB1 ASN    67      88.001 121.145  40.848  1.00  0.00            
ATOM   1071  HB2 ASN    67      88.498 119.403  41.038  1.00  0.00            
ATOM   1072  CG  ASN    67      88.143 120.032  39.008  1.00  0.00            
ATOM   1073  OD1 ASN    67      88.565 118.991  38.501  1.00  0.00            
ATOM   1074  ND2 ASN    67      87.931 121.137  38.264  1.00  0.00            
ATOM   1075 1HD2 ASN    67      87.579 121.968  38.693  1.00  0.00            
ATOM   1076 2HD2 ASN    67      88.125 121.124  37.283  1.00  0.00            
ATOM   1077  C   ASN    67      86.166 119.172  42.135  1.00  0.00            
ATOM   1078  O   ASN    67      86.550 118.042  42.428  1.00  0.00            
ATOM   1079  N   ASP    68      85.544 119.930  43.059  1.00  0.00            
ATOM   1080  HN  ASP    68      85.341 120.889  42.879  1.00  0.00            
ATOM   1081  CA  ASP    68      85.131 119.414  44.360  1.00  0.00            
ATOM   1082  HA  ASP    68      85.869 118.684  44.659  1.00  0.00            
ATOM   1083  CB  ASP    68      85.104 120.594  45.381  1.00  0.00            
ATOM   1084  HB1 ASP    68      85.946 121.276  45.178  1.00  0.00            
ATOM   1085  HB2 ASP    68      84.141 121.126  45.304  1.00  0.00            
ATOM   1086  CG  ASP    68      85.247 120.068  46.802  1.00  0.00            
ATOM   1087  OD1 ASP    68      84.359 120.370  47.642  1.00  0.00            
ATOM   1088  OD2 ASP    68      86.266 119.395  47.111  1.00  0.00            
ATOM   1089  C   ASP    68      83.770 118.707  44.263  1.00  0.00            
ATOM   1090  O   ASP    68      83.370 117.938  45.141  1.00  0.00            
ATOM   1091  N   GLY    69      83.050 118.926  43.143  1.00  0.00            
ATOM   1092  HN  GLY    69      83.335 119.649  42.519  1.00  0.00            
ATOM   1093  CA  GLY    69      81.846 118.178  42.739  1.00  0.00            
ATOM   1094  HA1 GLY    69      81.831 118.201  41.672  1.00  0.00            
ATOM   1095  HA2 GLY    69      81.918 117.226  43.215  1.00  0.00            
ATOM   1096  C   GLY    69      80.555 118.813  43.213  1.00  0.00            
ATOM   1097  O   GLY    69      79.530 118.136  43.271  1.00  0.00            
ATOM   1098  N   ILE    70      80.522 120.111  43.563  1.00  0.00            
ATOM   1099  HN  ILE    70      81.336 120.682  43.494  1.00  0.00            
ATOM   1100  CA  ILE    70      79.295 120.744  44.060  1.00  0.00            
ATOM   1101  HA  ILE    70      78.861 120.012  44.725  1.00  0.00            
ATOM   1102  CB  ILE    70      79.527 122.017  44.877  1.00  0.00            
ATOM   1103  HB  ILE    70      79.898 122.809  44.193  1.00  0.00            
ATOM   1104 1MCG ILE    70      78.358 122.848  45.754  1.00  0.00            
ATOM   1105 2MCG ILE    70      77.906 122.165  45.301  1.00  0.00            
ATOM   1106  CG2 ILE    70      78.198 122.483  45.497  1.00  0.00            
ATOM   1107 1HG2 ILE    70      78.372 123.360  46.156  1.00  0.00            
ATOM   1108 2HG2 ILE    70      77.484 122.772  44.696  1.00  0.00            
ATOM   1109 3HG2 ILE    70      77.750 121.664  46.099  1.00  0.00            
ATOM   1110  CG1 ILE    70      80.640 121.708  45.926  1.00  0.00            
ATOM   1111 1HG1 ILE    70      80.652 120.625  46.154  1.00  0.00            
ATOM   1112 2HG1 ILE    70      81.638 121.885  45.479  1.00  0.00            
ATOM   1113 1MCD ILE    70      80.937 122.354  47.439  1.00  0.00            
ATOM   1114 2MCD ILE    70      80.118 122.710  47.159  1.00  0.00            
ATOM   1115  CD  ILE    70      80.533 122.492  47.233  1.00  0.00            
ATOM   1116  HD1 ILE    70      81.419 122.292  47.873  1.00  0.00            
ATOM   1117  HD2 ILE    70      80.483 123.582  47.022  1.00  0.00            
ATOM   1118  HD3 ILE    70      79.617 122.191  47.785  1.00  0.00            
ATOM   1119  C   ILE    70      78.279 120.943  42.939  1.00  0.00            
ATOM   1120  O   ILE    70      78.598 121.407  41.845  1.00  0.00            
ATOM   1121  N   LYS    71      77.018 120.525  43.175  1.00  0.00            
ATOM   1122  HN  LYS    71      76.746 120.206  44.079  1.00  0.00            
ATOM   1123  CA  LYS    71      75.978 120.505  42.166  1.00  0.00            
ATOM   1124  HA  LYS    71      76.465 120.418  41.205  1.00  0.00            
ATOM   1125  CB  LYS    71      75.103 119.270  42.439  1.00  0.00            
ATOM   1126  HB1 LYS    71      74.520 119.419  43.360  1.00  0.00            
ATOM   1127  HB2 LYS    71      74.319 119.188  41.671  1.00  0.00            
ATOM   1128  CG  LYS    71      75.880 117.962  42.525  1.00  0.00            
ATOM   1129  HG1 LYS    71      76.473 117.838  41.638  1.00  0.00            
ATOM   1130  HG2 LYS    71      76.624 118.037  43.296  1.00  0.00            
ATOM   1131  CD  LYS    71      75.050 116.711  42.750  1.00  0.00            
ATOM   1132  HD1 LYS    71      74.609 116.727  43.756  1.00  0.00            
ATOM   1133  HD2 LYS    71      74.157 116.729  42.111  1.00  0.00            
ATOM   1134  CE  LYS    71      75.823 115.419  42.536  1.00  0.00            
ATOM   1135  HE1 LYS    71      75.928 115.223  41.461  1.00  0.00            
ATOM   1136  HE2 LYS    71      76.800 115.484  43.033  1.00  0.00            
ATOM   1137 1MNZ LYS    71      74.750 114.296  42.903  1.00  0.00            
ATOM   1138 2MNZ LYS    71      75.394 114.148  43.400  1.00  0.00            
ATOM   1139  NZ  LYS    71      75.102 114.270  43.127  1.00  0.00            
ATOM   1140  HZ1 LYS    71      74.169 114.176  42.676  1.00  0.00            
ATOM   1141  HZ2 LYS    71      75.650 113.399  42.972  1.00  0.00            
ATOM   1142  HZ3 LYS    71      74.979 114.425  44.148  1.00  0.00            
ATOM   1143  C   LYS    71      75.111 121.747  42.159  1.00  0.00            
ATOM   1144  O   LYS    71      74.477 122.065  41.153  1.00  0.00            
ATOM   1145  N   TYR    72      75.064 122.497  43.278  1.00  0.00            
ATOM   1146  HN  TYR    72      75.649 122.291  44.059  1.00  0.00            
ATOM   1147  CA  TYR    72      74.172 123.640  43.420  1.00  0.00            
ATOM   1148  HA  TYR    72      73.706 123.799  42.459  1.00  0.00            
ATOM   1149  CB  TYR    72      73.090 123.461  44.514  1.00  0.00            
ATOM   1150  HB1 TYR    72      73.552 123.576  45.516  1.00  0.00            
ATOM   1151  HB2 TYR    72      72.241 124.146  44.313  1.00  0.00            
ATOM   1152  CG  TYR    72      72.548 122.067  44.443  1.00  0.00            
ATOM   1153  CD1 TYR    72      72.704 121.220  45.551  1.00  0.00            
ATOM   1154  HD1 TYR    72      73.161 121.593  46.456  1.00  0.00            
ATOM   1155  CE1 TYR    72      72.270 119.895  45.495  1.00  0.00            
ATOM   1156  HE1 TYR    72      72.408 119.244  46.345  1.00  0.00            
ATOM   1157  CZ  TYR    72      71.660 119.406  44.347  1.00  0.00            
ATOM   1158  OH  TYR    72      71.235 118.068  44.354  1.00  0.00            
ATOM   1159  HH  TYR    72      71.033 117.818  43.434  1.00  0.00            
ATOM   1160  CD2 TYR    72      71.943 121.561  43.277  1.00  0.00            
ATOM   1161  HD2 TYR    72      71.818 122.198  42.414  1.00  0.00            
ATOM   1162  CE2 TYR    72      71.499 120.230  43.227  1.00  0.00            
ATOM   1163  HE2 TYR    72      71.035 119.842  42.331  1.00  0.00            
ATOM   1164  C   TYR    72      74.952 124.872  43.786  1.00  0.00            
ATOM   1165  O   TYR    72      75.766 124.858  44.710  1.00  0.00            
ATOM   1166  N   VAL    73      74.705 125.965  43.053  1.00  0.00            
ATOM   1167  HN  VAL    73      74.057 125.930  42.295  1.00  0.00            
ATOM   1168  CA  VAL    73      75.317 127.248  43.268  1.00  0.00            
ATOM   1169  HA  VAL    73      75.874 127.195  44.192  1.00  0.00            
ATOM   1170  CB  VAL    73      76.239 127.639  42.115  1.00  0.00            
ATOM   1171  HB  VAL    73      75.641 127.699  41.182  1.00  0.00            
ATOM   1172 1MCG VAL    73      77.189 129.023  42.015  1.00  0.00            
ATOM   1173 2MCG VAL    73      76.664 129.122  42.783  1.00  0.00            
ATOM   1174  CG1 VAL    73      76.894 129.004  42.385  1.00  0.00            
ATOM   1175 1HG1 VAL    73      77.641 129.232  41.596  1.00  0.00            
ATOM   1176 2HG1 VAL    73      76.122 129.803  42.391  1.00  0.00            
ATOM   1177 3HG1 VAL    73      77.406 128.994  43.371  1.00  0.00            
ATOM   1178 1MCG VAL    73      77.569 126.754  41.592  1.00  0.00            
ATOM   1179 2MCG VAL    73      77.190 126.264  42.293  1.00  0.00            
ATOM   1180  CG2 VAL    73      77.326 126.562  41.951  1.00  0.00            
ATOM   1181 1HG2 VAL    73      78.018 126.841  41.128  1.00  0.00            
ATOM   1182 2HG2 VAL    73      77.909 126.461  42.891  1.00  0.00            
ATOM   1183 3HG2 VAL    73      76.859 125.583  41.711  1.00  0.00            
ATOM   1184  C   VAL    73      74.216 128.274  43.416  1.00  0.00            
ATOM   1185  O   VAL    73      73.362 128.459  42.546  1.00  0.00            
ATOM   1186  N   ILE    74      74.236 128.989  44.548  1.00  0.00            
ATOM   1187  HN  ILE    74      74.859 128.749  45.288  1.00  0.00            
ATOM   1188  CA  ILE    74      73.387 130.130  44.793  1.00  0.00            
ATOM   1189  HA  ILE    74      72.717 130.226  43.950  1.00  0.00            
ATOM   1190  CB  ILE    74      72.595 130.030  46.091  1.00  0.00            
ATOM   1191  HB  ILE    74      73.321 129.976  46.930  1.00  0.00            
ATOM   1192 1MCG ILE    74      72.072 131.606  46.351  1.00  0.00            
ATOM   1193 2MCG ILE    74      71.299 131.090  46.240  1.00  0.00            
ATOM   1194  CG2 ILE    74      71.728 131.285  46.286  1.00  0.00            
ATOM   1195 1HG2 ILE    74      72.375 132.173  46.458  1.00  0.00            
ATOM   1196 2HG2 ILE    74      71.107 131.464  45.383  1.00  0.00            
ATOM   1197 3HG2 ILE    74      71.059 131.155  47.163  1.00  0.00            
ATOM   1198  CG1 ILE    74      71.733 128.731  46.118  1.00  0.00            
ATOM   1199 1HG1 ILE    74      72.392 127.846  46.164  1.00  0.00            
ATOM   1200 2HG1 ILE    74      71.169 128.677  47.066  1.00  0.00            
ATOM   1201 1MCD ILE    74      70.559 128.998  44.958  1.00  0.00            
ATOM   1202 2MCD ILE    74      70.867 128.125  44.823  1.00  0.00            
ATOM   1203  CD  ILE    74      70.762 128.570  44.949  1.00  0.00            
ATOM   1204  HD1 ILE    74      70.176 129.503  44.808  1.00  0.00            
ATOM   1205  HD2 ILE    74      71.322 128.353  44.015  1.00  0.00            
ATOM   1206  HD3 ILE    74      70.059 127.732  45.149  1.00  0.00            
ATOM   1207  C   ILE    74      74.344 131.298  44.794  1.00  0.00            
ATOM   1208  O   ILE    74      75.263 131.407  45.607  1.00  0.00            
ATOM   1209  N   GLY    75      74.184 132.170  43.797  1.00  0.00            
ATOM   1210  HN  GLY    75      73.436 132.066  43.146  1.00  0.00            
ATOM   1211  CA  GLY    75      75.057 133.302  43.586  1.00  0.00            
ATOM   1212  HA1 GLY    75      74.655 134.128  44.156  1.00  0.00            
ATOM   1213  HA2 GLY    75      76.057 132.990  43.854  1.00  0.00            
ATOM   1214  C   GLY    75      75.042 133.669  42.130  1.00  0.00            
ATOM   1215  O   GLY    75      74.655 132.878  41.277  1.00  0.00            
ATOM   1216  N   HIS    76      75.436 134.887  41.743  1.00  0.00            
ATOM   1217  HN  HIS    76      75.342 135.142  40.784  1.00  0.00            
ATOM   1218  CA  HIS    76      76.007 135.927  42.575  1.00  0.00            
ATOM   1219  HA  HIS    76      75.779 135.702  43.606  1.00  0.00            
ATOM   1220  CB  HIS    76      77.543 135.891  42.310  1.00  0.00            
ATOM   1221  HB1 HIS    76      77.892 134.850  42.354  1.00  0.00            
ATOM   1222  HB2 HIS    76      77.740 136.229  41.283  1.00  0.00            
ATOM   1223  CD2 HIS    76      79.692 136.991  43.062  1.00  0.00            
ATOM   1224  HD2 HIS    76      80.316 136.862  42.187  1.00  0.00            
ATOM   1225  CG  HIS    76      78.391 136.715  43.251  1.00  0.00            
ATOM   1226  NE2 HIS    76      80.160 137.502  44.229  1.00  0.00            
ATOM   1227  HE2 HIS    76      81.109 137.772  44.391  1.00  0.00            
ATOM   1228  ND1 HIS    76      78.092 137.077  44.543  1.00  0.00            
ATOM   1229  HD1 HIS    76      77.202 136.974  44.988  1.00  0.00            
ATOM   1230  CE1 HIS    76      79.169 137.582  45.105  1.00  0.00            
ATOM   1231  HE1 HIS    76      79.227 137.985  46.095  1.00  0.00            
ATOM   1232  C   HIS    76      75.419 137.267  42.198  1.00  0.00            
ATOM   1233  O   HIS    76      74.895 137.431  41.104  1.00  0.00            
ATOM   1234  N   LEU    77      75.462 138.231  43.127  1.00  0.00            
ATOM   1235  HN  LEU    77      75.778 137.985  44.041  1.00  0.00            
ATOM   1236  CA  LEU    77      75.109 139.633  43.015  1.00  0.00            
ATOM   1237  HA  LEU    77      74.042 139.684  42.851  1.00  0.00            
ATOM   1238  CB  LEU    77      75.467 140.223  44.414  1.00  0.00            
ATOM   1239  HB1 LEU    77      75.031 139.586  45.196  1.00  0.00            
ATOM   1240  HB2 LEU    77      76.550 140.134  44.576  1.00  0.00            
ATOM   1241  CG  LEU    77      75.042 141.691  44.670  1.00  0.00            
ATOM   1242  HG  LEU    77      74.592 142.107  43.743  1.00  0.00            
ATOM   1243 1MCD LEU    77      74.240 141.488  46.133  1.00  0.00            
ATOM   1244 2MCD LEU    77      73.643 141.937  45.570  1.00  0.00            
ATOM   1245  CD1 LEU    77      73.994 141.711  45.795  1.00  0.00            
ATOM   1246 1HD1 LEU    77      74.399 141.215  46.703  1.00  0.00            
ATOM   1247 2HD1 LEU    77      73.726 142.760  46.049  1.00  0.00            
ATOM   1248 3HD1 LEU    77      73.076 141.175  45.473  1.00  0.00            
ATOM   1249 1MCD LEU    77      76.052 142.956  45.120  1.00  0.00            
ATOM   1250 2MCD LEU    77      76.598 142.199  45.050  1.00  0.00            
ATOM   1251  CD2 LEU    77      76.264 142.536  45.065  1.00  0.00            
ATOM   1252 1HD2 LEU    77      75.959 143.590  45.241  1.00  0.00            
ATOM   1253 2HD2 LEU    77      76.721 142.135  45.995  1.00  0.00            
ATOM   1254 3HD2 LEU    77      77.023 142.512  44.254  1.00  0.00            
ATOM   1255  C   LEU    77      75.809 140.417  41.910  1.00  0.00            
ATOM   1256  O   LEU    77      75.215 141.186  41.160  1.00  0.00            
ATOM   1257  N   CYS    78      77.122 140.223  41.749  1.00  0.00            
ATOM   1258  HN  CYS    78      77.639 139.639  42.369  1.00  0.00            
ATOM   1259  CA  CYS    78      77.852 140.854  40.664  1.00  0.00            
ATOM   1260  HA  CYS    78      77.457 141.856  40.580  1.00  0.00            
ATOM   1261  CB  CYS    78      79.354 140.934  40.992  1.00  0.00            
ATOM   1262  HB1 CYS    78      79.783 139.908  41.086  1.00  0.00            
ATOM   1263  HB2 CYS    78      79.920 141.334  40.117  1.00  0.00            
ATOM   1264  SG  CYS    78      79.677 141.918  42.486  1.00  0.00            
ATOM   1265  C   CYS    78      77.619 140.162  39.326  1.00  0.00            
ATOM   1266  O   CYS    78      77.873 138.972  39.144  1.00  0.00            
ATOM   1267  N   SER    79      77.125 140.911  38.321  1.00  0.00            
ATOM   1268  HN  SER    79      76.909 141.873  38.468  1.00  0.00            
ATOM   1269  CA  SER    79      76.873 140.391  36.975  1.00  0.00            
ATOM   1270  HA  SER    79      76.312 139.478  37.107  1.00  0.00            
ATOM   1271  CB  SER    79      76.074 141.348  36.056  1.00  0.00            
ATOM   1272  HB1 SER    79      76.585 142.337  36.002  1.00  0.00            
ATOM   1273  HB2 SER    79      76.001 140.917  35.030  1.00  0.00            
ATOM   1274  OG  SER    79      74.756 141.546  36.558  1.00  0.00            
ATOM   1275  HG1 SER    79      74.832 142.242  37.217  1.00  0.00            
ATOM   1276  C   SER    79      78.169 140.034  36.283  1.00  0.00            
ATOM   1277  O   SER    79      78.267 139.015  35.604  1.00  0.00            
ATOM   1278  N   SER    80      79.222 140.844  36.524  1.00  0.00            
ATOM   1279  HN  SER    80      79.112 141.623  37.138  1.00  0.00            
ATOM   1280  CA  SER    80      80.559 140.704  35.965  1.00  0.00            
ATOM   1281  HA  SER    80      80.455 140.837  34.898  1.00  0.00            
ATOM   1282  CB  SER    80      81.529 141.790  36.519  1.00  0.00            
ATOM   1283  HB1 SER    80      82.570 141.554  36.204  1.00  0.00            
ATOM   1284  HB2 SER    80      81.233 142.788  36.128  1.00  0.00            
ATOM   1285  OG  SER    80      81.503 141.848  37.948  1.00  0.00            
ATOM   1286  HG1 SER    80      82.303 142.344  38.188  1.00  0.00            
ATOM   1287  C   SER    80      81.206 139.354  36.197  1.00  0.00            
ATOM   1288  O   SER    80      81.775 138.777  35.272  1.00  0.00            
ATOM   1289  N   SER    81      81.118 138.804  37.425  1.00  0.00            
ATOM   1290  HN  SER    81      80.645 139.278  38.164  1.00  0.00            
ATOM   1291  CA  SER    81      81.690 137.512  37.765  1.00  0.00            
ATOM   1292  HA  SER    81      82.482 137.345  37.050  1.00  0.00            
ATOM   1293  CB  SER    81      82.308 137.528  39.189  1.00  0.00            
ATOM   1294  HB1 SER    81      82.695 136.523  39.429  1.00  0.00            
ATOM   1295  HB2 SER    81      83.128 138.265  39.223  1.00  0.00            
ATOM   1296  OG  SER    81      81.354 137.884  40.192  1.00  0.00            
ATOM   1297  HG1 SER    81      81.744 137.510  41.025  1.00  0.00            
ATOM   1298  C   SER    81      80.726 136.349  37.639  1.00  0.00            
ATOM   1299  O   SER    81      81.146 135.207  37.472  1.00  0.00            
ATOM   1300  N   THR    82      79.404 136.606  37.619  1.00  0.00            
ATOM   1301  HN  THR    82      79.063 137.514  37.851  1.00  0.00            
ATOM   1302  CA  THR    82      78.401 135.591  37.263  1.00  0.00            
ATOM   1303  HA  THR    82      78.647 134.716  37.847  1.00  0.00            
ATOM   1304  CB  THR    82      76.954 135.989  37.565  1.00  0.00            
ATOM   1305  HB  THR    82      76.593 136.743  36.834  1.00  0.00            
ATOM   1306  OG1 THR    82      76.811 136.480  38.879  1.00  0.00            
ATOM   1307  HG1 THR    82      77.122 137.396  38.861  1.00  0.00            
ATOM   1308 1MCG THR    82      75.647 134.937  37.673  1.00  0.00            
ATOM   1309 2MCG THR    82      76.387 134.410  37.446  1.00  0.00            
ATOM   1310  CG2 THR    82      76.062 134.736  37.560  1.00  0.00            
ATOM   1311 1HG2 THR    82      75.015 135.012  37.812  1.00  0.00            
ATOM   1312 2HG2 THR    82      76.075 134.262  36.555  1.00  0.00            
ATOM   1313 3HG2 THR    82      76.430 134.002  38.308  1.00  0.00            
ATOM   1314  C   THR    82      78.471 135.187  35.794  1.00  0.00            
ATOM   1315  O   THR    82      78.371 134.014  35.434  1.00  0.00            
ATOM   1316  N   GLN    83      78.652 136.160  34.878  1.00  0.00            
ATOM   1317  HN  GLN    83      78.800 137.107  35.150  1.00  0.00            
ATOM   1318  CA  GLN    83      78.642 135.901  33.452  1.00  0.00            
ATOM   1319  HA  GLN    83      77.679 135.452  33.262  1.00  0.00            
ATOM   1320  CB  GLN    83      78.676 137.250  32.681  1.00  0.00            
ATOM   1321  HB1 GLN    83      77.923 137.940  33.116  1.00  0.00            
ATOM   1322  HB2 GLN    83      79.642 137.760  32.877  1.00  0.00            
ATOM   1323  CG  GLN    83      78.453 137.145  31.152  1.00  0.00            
ATOM   1324  HG1 GLN    83      78.407 138.161  30.713  1.00  0.00            
ATOM   1325  HG2 GLN    83      79.276 136.561  30.696  1.00  0.00            
ATOM   1326  CD  GLN    83      77.135 136.433  30.869  1.00  0.00            
ATOM   1327  OE1 GLN    83      76.103 136.743  31.470  1.00  0.00            
ATOM   1328  NE2 GLN    83      77.173 135.432  29.961  1.00  0.00            
ATOM   1329 1HE2 GLN    83      78.036 135.195  29.515  1.00  0.00            
ATOM   1330 2HE2 GLN    83      76.339 134.929  29.736  1.00  0.00            
ATOM   1331  C   GLN    83      79.678 134.898  32.915  1.00  0.00            
ATOM   1332  O   GLN    83      79.246 134.001  32.189  1.00  0.00            
ATOM   1333  N   PRO    84      80.978 134.870  33.215  1.00  0.00            
ATOM   1334  CD  PRO    84      81.712 135.954  33.838  1.00  0.00            
ATOM   1335  HD1 PRO    84      81.601 136.893  33.231  1.00  0.00            
ATOM   1336  HD2 PRO    84      81.304 136.155  34.865  1.00  0.00            
ATOM   1337  CA  PRO    84      81.882 133.882  32.623  1.00  0.00            
ATOM   1338  HA  PRO    84      81.576 133.713  31.601  1.00  0.00            
ATOM   1339  CB  PRO    84      83.258 134.534  32.750  1.00  0.00            
ATOM   1340  HB1 PRO    84      84.054 133.775  32.950  1.00  0.00            
ATOM   1341  HB2 PRO    84      83.550 135.061  31.808  1.00  0.00            
ATOM   1342  CG  PRO    84      83.145 135.509  33.897  1.00  0.00            
ATOM   1343  HG1 PRO    84      83.854 136.364  33.795  1.00  0.00            
ATOM   1344  HG2 PRO    84      83.398 135.040  34.876  1.00  0.00            
ATOM   1345  C   PRO    84      81.826 132.559  33.361  1.00  0.00            
ATOM   1346  O   PRO    84      82.151 131.526  32.770  1.00  0.00            
ATOM   1347  N   ALA    85      81.423 132.557  34.645  1.00  0.00            
ATOM   1348  HN  ALA    85      81.262 133.418  35.121  1.00  0.00            
ATOM   1349  CA  ALA    85      81.193 131.366  35.439  1.00  0.00            
ATOM   1350  HA  ALA    85      82.096 130.775  35.391  1.00  0.00            
ATOM   1351 1MCB ALA    85      80.493 132.003  36.828  1.00  0.00            
ATOM   1352 2MCB ALA    85      81.261 131.548  37.109  1.00  0.00            
ATOM   1353  CB  ALA    85      80.892 131.756  36.896  1.00  0.00            
ATOM   1354  HB1 ALA    85      79.961 132.360  36.944  1.00  0.00            
ATOM   1355  HB2 ALA    85      80.760 130.843  37.516  1.00  0.00            
ATOM   1356  HB3 ALA    85      81.730 132.355  37.312  1.00  0.00            
ATOM   1357  C   ALA    85      80.050 130.537  34.872  1.00  0.00            
ATOM   1358  O   ALA    85      80.090 129.307  34.869  1.00  0.00            
ATOM   1359  N   SER    86      79.027 131.221  34.309  1.00  0.00            
ATOM   1360  HN  SER    86      79.000 132.216  34.366  1.00  0.00            
ATOM   1361  CA  SER    86      77.907 130.610  33.595  1.00  0.00            
ATOM   1362  HA  SER    86      77.437 129.976  34.333  1.00  0.00            
ATOM   1363  CB  SER    86      76.821 131.647  33.139  1.00  0.00            
ATOM   1364  HB1 SER    86      75.871 131.119  32.934  1.00  0.00            
ATOM   1365  HB2 SER    86      76.675 132.401  33.935  1.00  0.00            
ATOM   1366  OG  SER    86      77.186 132.346  31.952  1.00  0.00            
ATOM   1367  HG1 SER    86      77.925 132.919  32.215  1.00  0.00            
ATOM   1368  C   SER    86      78.318 129.669  32.459  1.00  0.00            
ATOM   1369  O   SER    86      77.747 128.593  32.313  1.00  0.00            
ATOM   1370  N   ASP    87      79.368 129.992  31.674  1.00  0.00            
ATOM   1371  HN  ASP    87      79.772 130.902  31.734  1.00  0.00            
ATOM   1372  CA  ASP    87      79.992 129.096  30.705  1.00  0.00            
ATOM   1373  HA  ASP    87      79.223 128.824  29.998  1.00  0.00            
ATOM   1374  CB  ASP    87      81.160 129.818  29.948  1.00  0.00            
ATOM   1375  HB1 ASP    87      81.869 130.241  30.680  1.00  0.00            
ATOM   1376  HB2 ASP    87      81.665 129.102  29.279  1.00  0.00            
ATOM   1377  CG  ASP    87      80.625 130.958  29.100  1.00  0.00            
ATOM   1378  OD1 ASP    87      80.693 130.854  27.846  1.00  0.00            
ATOM   1379  OD2 ASP    87      80.174 131.994  29.646  1.00  0.00            
ATOM   1380  C   ASP    87      80.569 127.790  31.295  1.00  0.00            
ATOM   1381  O   ASP    87      80.493 126.722  30.684  1.00  0.00            
ATOM   1382  N   ILE    88      81.188 127.830  32.490  1.00  0.00            
ATOM   1383  HN  ILE    88      81.281 128.699  32.970  1.00  0.00            
ATOM   1384  CA  ILE    88      81.757 126.664  33.171  1.00  0.00            
ATOM   1385  HA  ILE    88      82.315 126.117  32.424  1.00  0.00            
ATOM   1386  CB  ILE    88      82.704 127.082  34.301  1.00  0.00            
ATOM   1387  HB  ILE    88      82.132 127.694  35.031  1.00  0.00            
ATOM   1388 1MCG ILE    88      83.580 126.059  35.307  1.00  0.00            
ATOM   1389 2MCG ILE    88      83.011 125.509  34.808  1.00  0.00            
ATOM   1390  CG2 ILE    88      83.268 125.845  35.022  1.00  0.00            
ATOM   1391 1HG2 ILE    88      84.042 126.152  35.757  1.00  0.00            
ATOM   1392 2HG2 ILE    88      82.454 125.313  35.559  1.00  0.00            
ATOM   1393 3HG2 ILE    88      83.726 125.151  34.286  1.00  0.00            
ATOM   1394  CG1 ILE    88      83.849 127.953  33.709  1.00  0.00            
ATOM   1395 1HG1 ILE    88      84.484 127.339  33.038  1.00  0.00            
ATOM   1396 2HG1 ILE    88      83.428 128.718  33.025  1.00  0.00            
ATOM   1397 1MCD ILE    88      84.925 128.254  34.953  1.00  0.00            
ATOM   1398 2MCD ILE    88      84.625 129.090  34.658  1.00  0.00            
ATOM   1399  CD  ILE    88      84.731 128.638  34.753  1.00  0.00            
ATOM   1400  HD1 ILE    88      85.285 127.877  35.343  1.00  0.00            
ATOM   1401  HD2 ILE    88      85.463 129.308  34.254  1.00  0.00            
ATOM   1402  HD3 ILE    88      84.105 129.242  35.444  1.00  0.00            
ATOM   1403  C   ILE    88      80.637 125.762  33.669  1.00  0.00            
ATOM   1404  O   ILE    88      80.647 124.538  33.532  1.00  0.00            
ATOM   1405  N   TYR    89      79.577 126.386  34.208  1.00  0.00            
ATOM   1406  HN  TYR    89      79.580 127.375  34.333  1.00  0.00            
ATOM   1407  CA  TYR    89      78.375 125.696  34.639  1.00  0.00            
ATOM   1408  HA  TYR    89      78.707 124.873  35.255  1.00  0.00            
ATOM   1409  CB  TYR    89      77.449 126.607  35.475  1.00  0.00            
ATOM   1410  HB1 TYR    89      77.144 127.479  34.859  1.00  0.00            
ATOM   1411  HB2 TYR    89      76.611 126.001  35.879  1.00  0.00            
ATOM   1412  CG  TYR    89      78.207 127.154  36.662  1.00  0.00            
ATOM   1413  CD1 TYR    89      77.956 128.480  37.029  1.00  0.00            
ATOM   1414  HD1 TYR    89      77.223 129.051  36.479  1.00  0.00            
ATOM   1415  CE1 TYR    89      78.635 129.080  38.095  1.00  0.00            
ATOM   1416  HE1 TYR    89      78.437 130.108  38.357  1.00  0.00            
ATOM   1417  CZ  TYR    89      79.572 128.349  38.822  1.00  0.00            
ATOM   1418  OH  TYR    89      80.258 128.993  39.871  1.00  0.00            
ATOM   1419  HH  TYR    89      80.927 128.394  40.204  1.00  0.00            
ATOM   1420  CD2 TYR    89      79.157 126.421  37.418  1.00  0.00            
ATOM   1421  HD2 TYR    89      79.370 125.391  37.172  1.00  0.00            
ATOM   1422  CE2 TYR    89      79.831 127.014  38.491  1.00  0.00            
ATOM   1423  HE2 TYR    89      80.549 126.443  39.062  1.00  0.00            
ATOM   1424  C   TYR    89      77.575 125.110  33.494  1.00  0.00            
ATOM   1425  O   TYR    89      76.919 124.091  33.670  1.00  0.00            
ATOM   1426  N   GLU    90      77.617 125.704  32.289  1.00  0.00            
ATOM   1427  HN  GLU    90      78.027 126.607  32.184  1.00  0.00            
ATOM   1428  CA  GLU    90      77.087 125.101  31.078  1.00  0.00            
ATOM   1429  HA  GLU    90      76.054 124.858  31.275  1.00  0.00            
ATOM   1430  CB  GLU    90      77.172 126.136  29.914  1.00  0.00            
ATOM   1431  HB1 GLU    90      76.473 126.965  30.133  1.00  0.00            
ATOM   1432  HB2 GLU    90      78.173 126.605  29.937  1.00  0.00            
ATOM   1433  CG  GLU    90      76.892 125.604  28.466  1.00  0.00            
ATOM   1434  HG1 GLU    90      76.992 126.434  27.749  1.00  0.00            
ATOM   1435  HG2 GLU    90      77.594 124.787  28.237  1.00  0.00            
ATOM   1436  CD  GLU    90      75.481 125.049  28.334  1.00  0.00            
ATOM   1437  OE1 GLU    90      75.228 124.357  27.308  1.00  0.00            
ATOM   1438  OE2 GLU    90      74.592 125.240  29.200  1.00  0.00            
ATOM   1439  C   GLU    90      77.814 123.816  30.703  1.00  0.00            
ATOM   1440  O   GLU    90      77.191 122.788  30.435  1.00  0.00            
ATOM   1441  N   ASP    91      79.160 123.815  30.744  1.00  0.00            
ATOM   1442  HN  ASP    91      79.667 124.629  31.017  1.00  0.00            
ATOM   1443  CA  ASP    91      79.956 122.652  30.399  1.00  0.00            
ATOM   1444  HA  ASP    91      79.665 122.363  29.400  1.00  0.00            
ATOM   1445  CB  ASP    91      81.458 123.053  30.405  1.00  0.00            
ATOM   1446  HB1 ASP    91      81.583 124.057  29.959  1.00  0.00            
ATOM   1447  HB2 ASP    91      81.847 123.044  31.440  1.00  0.00            
ATOM   1448  CG  ASP    91      82.245 122.055  29.581  1.00  0.00            
ATOM   1449  OD1 ASP    91      82.095 122.073  28.329  1.00  0.00            
ATOM   1450  OD2 ASP    91      83.025 121.259  30.170  1.00  0.00            
ATOM   1451  C   ASP    91      79.697 121.461  31.325  1.00  0.00            
ATOM   1452  O   ASP    91      79.472 120.343  30.855  1.00  0.00            
ATOM   1453  N   GLU    92      79.659 121.712  32.649  1.00  0.00            
ATOM   1454  HN  GLU    92      79.765 122.640  32.997  1.00  0.00            
ATOM   1455  CA  GLU    92      79.466 120.675  33.649  1.00  0.00            
ATOM   1456  HA  GLU    92      79.768 119.752  33.176  1.00  0.00            
ATOM   1457  CB  GLU    92      80.435 120.964  34.827  1.00  0.00            
ATOM   1458  HB1 GLU    92      81.324 121.510  34.445  1.00  0.00            
ATOM   1459  HB2 GLU    92      79.962 121.691  35.522  1.00  0.00            
ATOM   1460  CG  GLU    92      80.899 119.719  35.624  1.00  0.00            
ATOM   1461  HG1 GLU    92      81.674 120.012  36.355  1.00  0.00            
ATOM   1462  HG2 GLU    92      80.035 119.262  36.138  1.00  0.00            
ATOM   1463  CD  GLU    92      81.495 118.693  34.675  1.00  0.00            
ATOM   1464  OE1 GLU    92      82.306 119.046  33.776  1.00  0.00            
ATOM   1465  OE2 GLU    92      81.104 117.502  34.801  1.00  0.00            
ATOM   1466  C   GLU    92      78.028 120.468  34.144  1.00  0.00            
ATOM   1467  O   GLU    92      77.721 119.499  34.840  1.00  0.00            
ATOM   1468  N   GLY    93      77.069 121.333  33.748  1.00  0.00            
ATOM   1469  HN  GLY    93      77.323 122.150  33.237  1.00  0.00            
ATOM   1470  CA  GLY    93      75.629 121.165  34.016  1.00  0.00            
ATOM   1471  HA1 GLY    93      75.122 121.858  33.371  1.00  0.00            
ATOM   1472  HA2 GLY    93      75.419 120.121  33.884  1.00  0.00            
ATOM   1473  C   GLY    93      75.258 121.522  35.438  1.00  0.00            
ATOM   1474  O   GLY    93      74.448 120.836  36.056  1.00  0.00            
ATOM   1475  N   ILE    94      75.837 122.600  35.988  1.00  0.00            
ATOM   1476  HN  ILE    94      76.398 123.198  35.421  1.00  0.00            
ATOM   1477  CA  ILE    94      75.714 122.988  37.397  1.00  0.00            
ATOM   1478  HA  ILE    94      75.495 122.086  37.950  1.00  0.00            
ATOM   1479  CB  ILE    94      77.008 123.612  37.925  1.00  0.00            
ATOM   1480  HB  ILE    94      77.145 124.578  37.395  1.00  0.00            
ATOM   1481 1MCG ILE    94      76.605 124.239  39.432  1.00  0.00            
ATOM   1482 2MCG ILE    94      77.293 123.623  39.582  1.00  0.00            
ATOM   1483  CG2 ILE    94      76.952 123.916  39.431  1.00  0.00            
ATOM   1484 1HG2 ILE    94      76.170 124.677  39.638  1.00  0.00            
ATOM   1485 2HG2 ILE    94      76.711 122.991  39.999  1.00  0.00            
ATOM   1486 3HG2 ILE    94      77.933 124.305  39.779  1.00  0.00            
ATOM   1487  CG1 ILE    94      78.242 122.724  37.593  1.00  0.00            
ATOM   1488 1HG1 ILE    94      78.485 122.806  36.517  1.00  0.00            
ATOM   1489 2HG1 ILE    94      79.143 123.135  38.086  1.00  0.00            
ATOM   1490 1MCD ILE    94      77.955 121.298  38.416  1.00  0.00            
ATOM   1491 2MCD ILE    94      78.214 121.053  37.551  1.00  0.00            
ATOM   1492  CD  ILE    94      78.092 121.250  37.965  1.00  0.00            
ATOM   1493  HD1 ILE    94      77.766 121.154  39.022  1.00  0.00            
ATOM   1494  HD2 ILE    94      77.336 120.766  37.311  1.00  0.00            
ATOM   1495  HD3 ILE    94      79.063 120.724  37.840  1.00  0.00            
ATOM   1496  C   ILE    94      74.564 123.959  37.600  1.00  0.00            
ATOM   1497  O   ILE    94      74.380 124.902  36.833  1.00  0.00            
ATOM   1498  N   LEU    95      73.734 123.746  38.645  1.00  0.00            
ATOM   1499  HN  LEU    95      73.913 123.024  39.309  1.00  0.00            
ATOM   1500  CA  LEU    95      72.537 124.542  38.869  1.00  0.00            
ATOM   1501  HA  LEU    95      72.091 124.703  37.898  1.00  0.00            
ATOM   1502  CB  LEU    95      71.531 123.790  39.779  1.00  0.00            
ATOM   1503  HB1 LEU    95      71.823 122.720  39.865  1.00  0.00            
ATOM   1504  HB2 LEU    95      71.618 124.156  40.825  1.00  0.00            
ATOM   1505  CG  LEU    95      70.064 123.890  39.317  1.00  0.00            
ATOM   1506  HG  LEU    95      70.052 123.734  38.218  1.00  0.00            
ATOM   1507 1MCD LEU    95      69.537 122.517  40.132  1.00  0.00            
ATOM   1508 2MCD LEU    95      68.766 122.949  39.824  1.00  0.00            
ATOM   1509  CD1 LEU    95      69.195 122.788  39.947  1.00  0.00            
ATOM   1510 1HD1 LEU    95      69.838 122.033  40.447  1.00  0.00            
ATOM   1511 2HD1 LEU    95      68.507 123.229  40.700  1.00  0.00            
ATOM   1512 3HD1 LEU    95      68.592 122.283  39.162  1.00  0.00            
ATOM   1513 1MCD LEU    95      69.758 125.543  39.330  1.00  0.00            
ATOM   1514 2MCD LEU    95      69.108 125.153  39.879  1.00  0.00            
ATOM   1515  CD2 LEU    95      69.463 125.279  39.590  1.00  0.00            
ATOM   1516 1HD2 LEU    95      70.039 126.058  39.046  1.00  0.00            
ATOM   1517 2HD2 LEU    95      68.406 125.310  39.251  1.00  0.00            
ATOM   1518 3HD2 LEU    95      69.497 125.502  40.678  1.00  0.00            
ATOM   1519  C   LEU    95      72.863 125.898  39.459  1.00  0.00            
ATOM   1520  O   LEU    95      73.292 125.989  40.609  1.00  0.00            
ATOM   1521  N   MET    96      72.672 126.987  38.686  1.00  0.00            
ATOM   1522  HN  MET    96      72.221 126.928  37.799  1.00  0.00            
ATOM   1523  CA  MET    96      73.100 128.302  39.084  1.00  0.00            
ATOM   1524  HA  MET    96      73.460 128.216  40.098  1.00  0.00            
ATOM   1525  CB  MET    96      74.236 128.812  38.178  1.00  0.00            
ATOM   1526  HB1 MET    96      74.883 127.959  37.874  1.00  0.00            
ATOM   1527  HB2 MET    96      73.813 129.161  37.209  1.00  0.00            
ATOM   1528  CG  MET    96      75.096 129.928  38.812  1.00  0.00            
ATOM   1529  HG1 MET    96      74.536 130.418  39.639  1.00  0.00            
ATOM   1530  HG2 MET    96      75.923 129.481  39.406  1.00  0.00            
ATOM   1531  SD  MET    96      75.737 131.169  37.646  1.00  0.00            
ATOM   1532 1MCE MET    96      73.854 131.652  37.463  1.00  0.00            
ATOM   1533 2MCE MET    96      74.258 132.440  37.743  1.00  0.00            
ATOM   1534  CE  MET    96      74.128 132.009  37.605  1.00  0.00            
ATOM   1535  HE1 MET    96      73.320 131.317  37.284  1.00  0.00            
ATOM   1536  HE2 MET    96      73.853 132.403  38.607  1.00  0.00            
ATOM   1537  HE3 MET    96      74.138 132.865  36.898  1.00  0.00            
ATOM   1538  C   MET    96      71.949 129.281  39.080  1.00  0.00            
ATOM   1539  O   MET    96      71.386 129.662  38.052  1.00  0.00            
ATOM   1540  N   ILE    97      71.607 129.739  40.290  1.00  0.00            
ATOM   1541  HN  ILE    97      72.078 129.407  41.103  1.00  0.00            
ATOM   1542  CA  ILE    97      70.566 130.717  40.526  1.00  0.00            
ATOM   1543  HA  ILE    97      70.091 130.930  39.580  1.00  0.00            
ATOM   1544  CB  ILE    97      69.525 130.279  41.566  1.00  0.00            
ATOM   1545  HB  ILE    97      70.001 130.311  42.569  1.00  0.00            
ATOM   1546 1MCG ILE    97      68.099 131.108  41.894  1.00  0.00            
ATOM   1547 2MCG ILE    97      68.506 131.561  41.183  1.00  0.00            
ATOM   1548  CG2 ILE    97      68.361 131.284  41.540  1.00  0.00            
ATOM   1549 1HG2 ILE    97      67.619 131.029  42.327  1.00  0.00            
ATOM   1550 2HG2 ILE    97      68.740 132.312  41.725  1.00  0.00            
ATOM   1551 3HG2 ILE    97      67.857 131.260  40.550  1.00  0.00            
ATOM   1552  CG1 ILE    97      69.036 128.827  41.299  1.00  0.00            
ATOM   1553 1HG1 ILE    97      68.600 128.756  40.281  1.00  0.00            
ATOM   1554 2HG1 ILE    97      69.904 128.139  41.248  1.00  0.00            
ATOM   1555 1MCD ILE    97      67.985 127.854  42.161  1.00  0.00            
ATOM   1556 2MCD ILE    97      67.971 128.691  42.580  1.00  0.00            
ATOM   1557  CD  ILE    97      68.029 128.299  42.319  1.00  0.00            
ATOM   1558  HD1 ILE    97      67.792 127.234  42.107  1.00  0.00            
ATOM   1559  HD2 ILE    97      68.449 128.375  43.345  1.00  0.00            
ATOM   1560  HD3 ILE    97      67.090 128.891  42.271  1.00  0.00            
ATOM   1561  C   ILE    97      71.240 131.970  41.040  1.00  0.00            
ATOM   1562  O   ILE    97      71.781 131.988  42.147  1.00  0.00            
ATOM   1563  N   SER    98      71.194 133.076  40.273  1.00  0.00            
ATOM   1564  HN  SER    98      70.866 133.048  39.332  1.00  0.00            
ATOM   1565  CA  SER    98      71.630 134.367  40.806  1.00  0.00            
ATOM   1566  HA  SER    98      72.422 134.153  41.508  1.00  0.00            
ATOM   1567  CB  SER    98      72.148 135.363  39.734  1.00  0.00            
ATOM   1568  HB1 SER    98      73.069 134.963  39.259  1.00  0.00            
ATOM   1569  HB2 SER    98      71.371 135.519  38.954  1.00  0.00            
ATOM   1570  OG  SER    98      72.455 136.621  40.317  1.00  0.00            
ATOM   1571  HG1 SER    98      73.421 136.651  40.374  1.00  0.00            
ATOM   1572  C   SER    98      70.483 135.014  41.586  1.00  0.00            
ATOM   1573  O   SER    98      69.335 134.937  41.142  1.00  0.00            
ATOM   1574  N   PRO    99      70.736 135.684  42.716  1.00  0.00            
ATOM   1575  CD  PRO    99      71.802 135.308  43.641  1.00  0.00            
ATOM   1576  HD1 PRO    99      71.873 134.187  43.712  1.00  0.00            
ATOM   1577  HD2 PRO    99      72.789 135.702  43.272  1.00  0.00            
ATOM   1578  CA  PRO    99      69.702 136.448  43.396  1.00  0.00            
ATOM   1579  HA  PRO    99      68.734 136.152  43.020  1.00  0.00            
ATOM   1580  CB  PRO    99      69.955 136.103  44.859  1.00  0.00            
ATOM   1581  HB1 PRO    99      69.604 136.918  45.543  1.00  0.00            
ATOM   1582  HB2 PRO    99      69.404 135.177  45.167  1.00  0.00            
ATOM   1583  CG  PRO    99      71.447 135.907  44.970  1.00  0.00            
ATOM   1584  HG1 PRO    99      71.731 135.243  45.825  1.00  0.00            
ATOM   1585  HG2 PRO    99      71.992 136.865  45.163  1.00  0.00            
ATOM   1586  C   PRO    99      69.889 137.938  43.179  1.00  0.00            
ATOM   1587  O   PRO    99      68.945 138.668  43.465  1.00  0.00            
ATOM   1588  N   GLY   100      71.072 138.432  42.750  1.00  0.00            
ATOM   1589  HN  GLY   100      71.800 137.824  42.443  1.00  0.00            
ATOM   1590  CA  GLY   100      71.321 139.896  42.723  1.00  0.00            
ATOM   1591  HA1 GLY   100      70.363 140.365  42.805  1.00  0.00            
ATOM   1592  HA2 GLY   100      72.039 140.092  43.491  1.00  0.00            
ATOM   1593  C   GLY   100      71.926 140.370  41.431  1.00  0.00            
ATOM   1594  O   GLY   100      72.186 141.559  41.310  1.00  0.00            
ATOM   1595  N   ALA   101      72.174 139.506  40.420  1.00  0.00            
ATOM   1596  HN  ALA   101      72.007 138.528  40.515  1.00  0.00            
ATOM   1597  CA  ALA   101      72.698 139.953  39.139  1.00  0.00            
ATOM   1598  HA  ALA   101      73.212 140.885  39.325  1.00  0.00            
ATOM   1599 1MCB ALA   101      73.797 139.189  38.122  1.00  0.00            
ATOM   1600 2MCB ALA   101      73.641 138.597  38.829  1.00  0.00            
ATOM   1601  CB  ALA   101      73.670 138.943  38.507  1.00  0.00            
ATOM   1602  HB1 ALA   101      74.085 139.353  37.561  1.00  0.00            
ATOM   1603  HB2 ALA   101      74.509 138.733  39.205  1.00  0.00            
ATOM   1604  HB3 ALA   101      73.142 137.992  38.284  1.00  0.00            
ATOM   1605  C   ALA   101      71.536 140.240  38.201  1.00  0.00            
ATOM   1606  O   ALA   101      70.796 139.357  37.766  1.00  0.00            
ATOM   1607  N   THR   102      71.320 141.534  37.924  1.00  0.00            
ATOM   1608  HN  THR   102      72.006 142.214  38.171  1.00  0.00            
ATOM   1609  CA  THR   102      70.146 142.073  37.277  1.00  0.00            
ATOM   1610  HA  THR   102      69.374 141.320  37.335  1.00  0.00            
ATOM   1611  CB  THR   102      69.720 143.313  38.048  1.00  0.00            
ATOM   1612  HB  THR   102      68.847 143.792  37.555  1.00  0.00            
ATOM   1613  OG1 THR   102      70.789 144.252  38.127  1.00  0.00            
ATOM   1614  HG1 THR   102      70.418 145.077  37.745  1.00  0.00            
ATOM   1615 1MCG THR   102      69.220 143.316  39.653  1.00  0.00            
ATOM   1616 2MCG THR   102      69.485 142.439  39.464  1.00  0.00            
ATOM   1617  CG2 THR   102      69.370 142.898  39.486  1.00  0.00            
ATOM   1618 1HG2 THR   102      68.987 143.773  40.054  1.00  0.00            
ATOM   1619 2HG2 THR   102      68.589 142.108  39.476  1.00  0.00            
ATOM   1620 3HG2 THR   102      70.273 142.504  40.001  1.00  0.00            
ATOM   1621  C   THR   102      70.341 142.450  35.819  1.00  0.00            
ATOM   1622  O   THR   102      69.429 142.943  35.155  1.00  0.00            
ATOM   1623  N   ASN   103      71.529 142.195  35.242  1.00  0.00            
ATOM   1624  HN  ASN   103      72.264 141.746  35.745  1.00  0.00            
ATOM   1625  CA  ASN   103      71.819 142.550  33.868  1.00  0.00            
ATOM   1626  HA  ASN   103      71.376 143.517  33.680  1.00  0.00            
ATOM   1627  CB  ASN   103      73.361 142.610  33.677  1.00  0.00            
ATOM   1628  HB1 ASN   103      73.812 143.216  34.485  1.00  0.00            
ATOM   1629  HB2 ASN   103      73.776 141.584  33.683  1.00  0.00            
ATOM   1630  CG  ASN   103      73.692 143.259  32.338  1.00  0.00            
ATOM   1631  OD1 ASN   103      73.809 142.570  31.321  1.00  0.00            
ATOM   1632  ND2 ASN   103      73.799 144.604  32.319  1.00  0.00            
ATOM   1633 1HD2 ASN   103      73.664 145.129  33.160  1.00  0.00            
ATOM   1634 2HD2 ASN   103      74.015 145.077  31.465  1.00  0.00            
ATOM   1635  C   ASN   103      71.195 141.528  32.906  1.00  0.00            
ATOM   1636  O   ASN   103      71.299 140.329  33.177  1.00  0.00            
ATOM   1637  N   PRO   104      70.563 141.883  31.784  1.00  0.00            
ATOM   1638  CD  PRO   104      70.169 143.240  31.443  1.00  0.00            
ATOM   1639  HD1 PRO   104      69.693 143.740  32.332  1.00  0.00            
ATOM   1640  HD2 PRO   104      71.073 143.842  31.146  1.00  0.00            
ATOM   1641  CA  PRO   104      70.024 140.934  30.807  1.00  0.00            
ATOM   1642  HA  PRO   104      69.162 140.482  31.274  1.00  0.00            
ATOM   1643  CB  PRO   104      69.608 141.826  29.650  1.00  0.00            
ATOM   1644  HB1 PRO   104      70.445 141.983  28.919  1.00  0.00            
ATOM   1645  HB2 PRO   104      68.765 141.381  29.059  1.00  0.00            
ATOM   1646  CG  PRO   104      69.198 143.121  30.303  1.00  0.00            
ATOM   1647  HG1 PRO   104      68.136 143.107  30.650  1.00  0.00            
ATOM   1648  HG2 PRO   104      69.256 143.990  29.603  1.00  0.00            
ATOM   1649  C   PRO   104      70.928 139.787  30.392  1.00  0.00            
ATOM   1650  O   PRO   104      70.431 138.666  30.290  1.00  0.00            
ATOM   1651  N   GLU   105      72.237 140.036  30.179  1.00  0.00            
ATOM   1652  HN  GLU   105      72.613 140.921  30.440  1.00  0.00            
ATOM   1653  CA  GLU   105      73.211 139.126  29.585  1.00  0.00            
ATOM   1654  HA  GLU   105      72.918 139.057  28.547  1.00  0.00            
ATOM   1655  CB  GLU   105      74.622 139.758  29.618  1.00  0.00            
ATOM   1656  HB1 GLU   105      74.534 140.863  29.503  1.00  0.00            
ATOM   1657  HB2 GLU   105      75.055 139.640  30.639  1.00  0.00            
ATOM   1658  CG  GLU   105      75.611 139.198  28.561  1.00  0.00            
ATOM   1659  HG1 GLU   105      76.165 138.350  28.994  1.00  0.00            
ATOM   1660  HG2 GLU   105      75.049 138.887  27.665  1.00  0.00            
ATOM   1661  CD  GLU   105      76.620 140.265  28.144  1.00  0.00            
ATOM   1662  OE1 GLU   105      77.508 140.652  28.948  1.00  0.00            
ATOM   1663  OE2 GLU   105      76.516 140.750  26.984  1.00  0.00            
ATOM   1664  C   GLU   105      73.247 137.687  30.097  1.00  0.00            
ATOM   1665  O   GLU   105      73.470 136.743  29.336  1.00  0.00            
ATOM   1666  N   LEU   106      72.980 137.462  31.394  1.00  0.00            
ATOM   1667  HN  LEU   106      72.782 138.217  32.014  1.00  0.00            
ATOM   1668  CA  LEU   106      72.960 136.135  31.979  1.00  0.00            
ATOM   1669  HA  LEU   106      73.949 135.728  31.828  1.00  0.00            
ATOM   1670  CB  LEU   106      72.689 136.234  33.503  1.00  0.00            
ATOM   1671  HB1 LEU   106      73.298 137.048  33.933  1.00  0.00            
ATOM   1672  HB2 LEU   106      71.653 136.576  33.671  1.00  0.00            
ATOM   1673  CG  LEU   106      72.934 134.934  34.302  1.00  0.00            
ATOM   1674  HG  LEU   106      72.217 134.164  33.946  1.00  0.00            
ATOM   1675 1MCD LEU   106      74.606 134.795  34.193  1.00  0.00            
ATOM   1676 2MCD LEU   106      74.261 133.946  34.002  1.00  0.00            
ATOM   1677  CD1 LEU   106      74.362 134.398  34.107  1.00  0.00            
ATOM   1678 1HD1 LEU   106      75.101 135.210  34.272  1.00  0.00            
ATOM   1679 2HD1 LEU   106      74.564 133.577  34.829  1.00  0.00            
ATOM   1680 3HD1 LEU   106      74.485 134.005  33.075  1.00  0.00            
ATOM   1681 1MCD LEU   106      72.223 135.400  35.753  1.00  0.00            
ATOM   1682 2MCD LEU   106      73.059 135.044  35.975  1.00  0.00            
ATOM   1683  CD2 LEU   106      72.655 135.208  35.790  1.00  0.00            
ATOM   1684 1HD2 LEU   106      71.653 135.674  35.911  1.00  0.00            
ATOM   1685 2HD2 LEU   106      72.681 134.258  36.365  1.00  0.00            
ATOM   1686 3HD2 LEU   106      73.423 135.898  36.201  1.00  0.00            
ATOM   1687  C   LEU   106      71.971 135.151  31.374  1.00  0.00            
ATOM   1688  O   LEU   106      72.334 134.011  31.091  1.00  0.00            
ATOM   1689  N   THR   107      70.711 135.554  31.116  1.00  0.00            
ATOM   1690  HN  THR   107      70.445 136.506  31.240  1.00  0.00            
ATOM   1691  CA  THR   107      69.668 134.651  30.646  1.00  0.00            
ATOM   1692  HA  THR   107      69.972 133.656  30.933  1.00  0.00            
ATOM   1693  CB  THR   107      68.306 134.957  31.264  1.00  0.00            
ATOM   1694  HB  THR   107      67.518 134.372  30.742  1.00  0.00            
ATOM   1695  OG1 THR   107      67.985 136.342  31.168  1.00  0.00            
ATOM   1696  HG1 THR   107      66.997 136.359  31.154  1.00  0.00            
ATOM   1697 1MCG THR   107      67.895 134.662  32.867  1.00  0.00            
ATOM   1698 2MCG THR   107      68.804 134.452  32.788  1.00  0.00            
ATOM   1699  CG2 THR   107      68.347 134.576  32.753  1.00  0.00            
ATOM   1700 1HG2 THR   107      67.345 134.715  33.211  1.00  0.00            
ATOM   1701 2HG2 THR   107      68.649 133.513  32.867  1.00  0.00            
ATOM   1702 3HG2 THR   107      69.079 135.216  33.291  1.00  0.00            
ATOM   1703  C   THR   107      69.523 134.676  29.139  1.00  0.00            
ATOM   1704  O   THR   107      68.782 133.886  28.557  1.00  0.00            
ATOM   1705  N   GLN   108      70.281 135.542  28.446  1.00  0.00            
ATOM   1706  HN  GLN   108      70.935 136.122  28.926  1.00  0.00            
ATOM   1707  CA  GLN   108      70.235 135.722  27.003  1.00  0.00            
ATOM   1708  HA  GLN   108      69.242 136.076  26.765  1.00  0.00            
ATOM   1709  CB  GLN   108      71.283 136.796  26.601  1.00  0.00            
ATOM   1710  HB1 GLN   108      72.232 136.622  27.157  1.00  0.00            
ATOM   1711  HB2 GLN   108      71.582 136.650  25.537  1.00  0.00            
ATOM   1712  CG  GLN   108      70.821 138.249  26.811  1.00  0.00            
ATOM   1713  HG1 GLN   108      70.344 138.348  27.806  1.00  0.00            
ATOM   1714  HG2 GLN   108      71.690 138.931  26.731  1.00  0.00            
ATOM   1715  CD  GLN   108      69.802 138.618  25.736  1.00  0.00            
ATOM   1716  OE1 GLN   108      70.129 138.630  24.544  1.00  0.00            
ATOM   1717  NE2 GLN   108      68.547 138.896  26.143  1.00  0.00            
ATOM   1718 1HE2 GLN   108      68.317 138.856  27.115  1.00  0.00            
ATOM   1719 2HE2 GLN   108      67.847 139.143  25.473  1.00  0.00            
ATOM   1720  C   GLN   108      70.508 134.486  26.163  1.00  0.00            
ATOM   1721  O   GLN   108      69.851 134.251  25.150  1.00  0.00            
ATOM   1722  N   ARG   109      71.494 133.661  26.546  1.00  0.00            
ATOM   1723  HN  ARG   109      71.951 133.784  27.424  1.00  0.00            
ATOM   1724  CA  ARG   109      71.959 132.556  25.729  1.00  0.00            
ATOM   1725  HA  ARG   109      71.915 132.914  24.711  1.00  0.00            
ATOM   1726  CB  ARG   109      73.428 132.248  26.066  1.00  0.00            
ATOM   1727  HB1 ARG   109      73.516 131.965  27.144  1.00  0.00            
ATOM   1728  HB2 ARG   109      73.749 131.315  25.540  1.00  0.00            
ATOM   1729  CG  ARG   109      74.397 133.405  25.738  1.00  0.00            
ATOM   1730  HG1 ARG   109      74.184 133.799  24.725  1.00  0.00            
ATOM   1731  HG2 ARG   109      74.182 134.274  26.390  1.00  0.00            
ATOM   1732  CD  ARG   109      75.880 133.044  25.843  1.00  0.00            
ATOM   1733  HD1 ARG   109      76.068 132.047  25.380  1.00  0.00            
ATOM   1734  HD2 ARG   109      76.507 133.862  25.418  1.00  0.00            
ATOM   1735  NE  ARG   109      76.201 132.936  27.295  1.00  0.00            
ATOM   1736  HE  ARG   109      75.517 133.200  27.975  1.00  0.00            
ATOM   1737  CZ  ARG   109      77.378 132.495  27.746  1.00  0.00            
ATOM   1738  NH1 ARG   109      78.391 132.211  26.934  1.00  0.00            
ATOM   1739 1HH1 ARG   109      78.288 132.325  25.946  1.00  0.00            
ATOM   1740 2HH1 ARG   109      79.257 131.884  27.312  1.00  0.00            
ATOM   1741  NH2 ARG   109      77.580 132.351  29.051  1.00  0.00            
ATOM   1742 1HH2 ARG   109      76.849 132.573  29.697  1.00  0.00            
ATOM   1743 2HH2 ARG   109      78.462 132.021  29.387  1.00  0.00            
ATOM   1744  C   ARG   109      71.075 131.318  25.790  1.00  0.00            
ATOM   1745  O   ARG   109      71.200 130.401  24.980  1.00  0.00            
ATOM   1746  N   GLY   110      70.105 131.282  26.724  1.00  0.00            
ATOM   1747  HN  GLY   110      70.025 132.020  27.390  1.00  0.00            
ATOM   1748  CA  GLY   110      69.121 130.198  26.835  1.00  0.00            
ATOM   1749  HA1 GLY   110      68.355 130.543  27.505  1.00  0.00            
ATOM   1750  HA2 GLY   110      68.816 129.953  25.834  1.00  0.00            
ATOM   1751  C   GLY   110      69.729 128.965  27.438  1.00  0.00            
ATOM   1752  O   GLY   110      69.398 127.847  27.042  1.00  0.00            
ATOM   1753  N   TYR   111      70.640 129.137  28.413  1.00  0.00            
ATOM   1754  HN  TYR   111      70.924 130.050  28.694  1.00  0.00            
ATOM   1755  CA  TYR   111      71.269 128.038  29.116  1.00  0.00            
ATOM   1756  HA  TYR   111      71.444 127.255  28.392  1.00  0.00            
ATOM   1757  CB  TYR   111      72.613 128.456  29.786  1.00  0.00            
ATOM   1758  HB1 TYR   111      72.452 129.395  30.336  1.00  0.00            
ATOM   1759  HB2 TYR   111      72.987 127.606  30.378  1.00  0.00            
ATOM   1760  CG  TYR   111      73.690 128.754  28.761  1.00  0.00            
ATOM   1761  CD1 TYR   111      74.955 129.065  29.288  1.00  0.00            
ATOM   1762  HD1 TYR   111      75.089 129.118  30.358  1.00  0.00            
ATOM   1763  CE1 TYR   111      76.048 129.310  28.450  1.00  0.00            
ATOM   1764  HE1 TYR   111      77.016 129.537  28.872  1.00  0.00            
ATOM   1765  CZ  TYR   111      75.882 129.259  27.063  1.00  0.00            
ATOM   1766  OH  TYR   111      76.964 129.490  26.196  1.00  0.00            
ATOM   1767  HH  TYR   111      77.783 129.392  26.718  1.00  0.00            
ATOM   1768  CD2 TYR   111      73.550 128.698  27.351  1.00  0.00            
ATOM   1769  HD2 TYR   111      72.599 128.452  26.902  1.00  0.00            
ATOM   1770  CE2 TYR   111      74.633 128.957  26.519  1.00  0.00            
ATOM   1771  HE2 TYR   111      74.504 128.924  25.448  1.00  0.00            
ATOM   1772  C   TYR   111      70.341 127.501  30.190  1.00  0.00            
ATOM   1773  O   TYR   111      69.804 128.241  31.010  1.00  0.00            
ATOM   1774  N   GLN   112      70.113 126.181  30.177  1.00  0.00            
ATOM   1775  HN  GLN   112      70.667 125.591  29.594  1.00  0.00            
ATOM   1776  CA  GLN   112      69.099 125.494  30.958  1.00  0.00            
ATOM   1777  HA  GLN   112      68.146 125.917  30.678  1.00  0.00            
ATOM   1778  CB  GLN   112      69.137 123.989  30.591  1.00  0.00            
ATOM   1779  HB1 GLN   112      69.183 123.882  29.483  1.00  0.00            
ATOM   1780  HB2 GLN   112      70.102 123.551  30.933  1.00  0.00            
ATOM   1781  CG  GLN   112      67.957 123.148  31.147  1.00  0.00            
ATOM   1782  HG1 GLN   112      68.142 122.075  30.947  1.00  0.00            
ATOM   1783  HG2 GLN   112      67.851 123.334  32.232  1.00  0.00            
ATOM   1784  CD  GLN   112      66.654 123.548  30.460  1.00  0.00            
ATOM   1785  OE1 GLN   112      65.775 124.227  31.006  1.00  0.00            
ATOM   1786  NE2 GLN   112      66.507 123.111  29.191  1.00  0.00            
ATOM   1787 1HE2 GLN   112      67.227 122.564  28.764  1.00  0.00            
ATOM   1788 2HE2 GLN   112      65.678 123.334  28.678  1.00  0.00            
ATOM   1789  C   GLN   112      69.242 125.599  32.468  1.00  0.00            
ATOM   1790  O   GLN   112      68.271 125.848  33.182  1.00  0.00            
ATOM   1791  N   HIS   113      70.473 125.432  32.981  1.00  0.00            
ATOM   1792  HN  HIS   113      71.262 125.344  32.379  1.00  0.00            
ATOM   1793  CA  HIS   113      70.757 125.365  34.403  1.00  0.00            
ATOM   1794  HA  HIS   113      69.896 124.932  34.890  1.00  0.00            
ATOM   1795  CB  HIS   113      72.030 124.518  34.674  1.00  0.00            
ATOM   1796  HB1 HIS   113      72.920 125.025  34.256  1.00  0.00            
ATOM   1797  HB2 HIS   113      72.223 124.462  35.762  1.00  0.00            
ATOM   1798  ND1 HIS   113      72.436 122.873  32.853  1.00  0.00            
ATOM   1799  CG  HIS   113      71.963 123.130  34.124  1.00  0.00            
ATOM   1800  CE1 HIS   113      72.305 121.572  32.698  1.00  0.00            
ATOM   1801  HE1 HIS   113      72.573 121.013  31.802  1.00  0.00            
ATOM   1802  NE2 HIS   113      71.788 120.983  33.799  1.00  0.00            
ATOM   1803  HE2 HIS   113      71.612 120.008  33.935  1.00  0.00            
ATOM   1804  CD2 HIS   113      71.546 121.986  34.715  1.00  0.00            
ATOM   1805  HD2 HIS   113      71.107 121.828  35.693  1.00  0.00            
ATOM   1806  C   HIS   113      71.018 126.734  34.976  1.00  0.00            
ATOM   1807  O   HIS   113      71.220 126.896  36.177  1.00  0.00            
ATOM   1808  N   ILE   114      70.986 127.748  34.103  1.00  0.00            
ATOM   1809  HN  ILE   114      70.806 127.564  33.139  1.00  0.00            
ATOM   1810  CA  ILE   114      71.193 129.141  34.422  1.00  0.00            
ATOM   1811  HA  ILE   114      71.698 129.191  35.376  1.00  0.00            
ATOM   1812  CB  ILE   114      72.014 129.835  33.339  1.00  0.00            
ATOM   1813  HB  ILE   114      71.463 129.718  32.382  1.00  0.00            
ATOM   1814 1MCG ILE   114      72.331 131.324  34.053  1.00  0.00            
ATOM   1815 2MCG ILE   114      71.982 131.510  33.205  1.00  0.00            
ATOM   1816  CG2 ILE   114      72.150 131.342  33.616  1.00  0.00            
ATOM   1817 1HG2 ILE   114      72.572 131.508  34.630  1.00  0.00            
ATOM   1818 2HG2 ILE   114      72.824 131.808  32.865  1.00  0.00            
ATOM   1819 3HG2 ILE   114      71.154 131.832  33.557  1.00  0.00            
ATOM   1820  CG1 ILE   114      73.402 129.152  33.162  1.00  0.00            
ATOM   1821 1HG1 ILE   114      73.273 128.147  32.715  1.00  0.00            
ATOM   1822 2HG1 ILE   114      73.993 129.693  32.397  1.00  0.00            
ATOM   1823 1MCD ILE   114      73.953 128.726  34.681  1.00  0.00            
ATOM   1824 2MCD ILE   114      74.583 129.324  34.333  1.00  0.00            
ATOM   1825  CD  ILE   114      74.227 129.031  34.443  1.00  0.00            
ATOM   1826  HD1 ILE   114      73.731 128.334  35.151  1.00  0.00            
ATOM   1827  HD2 ILE   114      75.241 128.643  34.209  1.00  0.00            
ATOM   1828  HD3 ILE   114      74.326 130.025  34.928  1.00  0.00            
ATOM   1829  C   ILE   114      69.840 129.801  34.538  1.00  0.00            
ATOM   1830  O   ILE   114      69.041 129.832  33.599  1.00  0.00            
ATOM   1831  N   MET   115      69.562 130.362  35.719  1.00  0.00            
ATOM   1832  HN  MET   115      70.200 130.297  36.482  1.00  0.00            
ATOM   1833  CA  MET   115      68.345 131.088  35.972  1.00  0.00            
ATOM   1834  HA  MET   115      68.099 131.622  35.067  1.00  0.00            
ATOM   1835  CB  MET   115      67.172 130.150  36.366  1.00  0.00            
ATOM   1836  HB1 MET   115      66.259 130.759  36.542  1.00  0.00            
ATOM   1837  HB2 MET   115      66.900 129.518  35.494  1.00  0.00            
ATOM   1838  CG  MET   115      67.432 129.245  37.598  1.00  0.00            
ATOM   1839  HG1 MET   115      67.793 128.248  37.262  1.00  0.00            
ATOM   1840  HG2 MET   115      68.342 129.594  38.135  1.00  0.00            
ATOM   1841  SD  MET   115      66.033 129.061  38.760  1.00  0.00            
ATOM   1842 1MCE MET   115      65.066 127.897  37.526  1.00  0.00            
ATOM   1843 2MCE MET   115      64.542 128.662  37.564  1.00  0.00            
ATOM   1844  CE  MET   115      64.857 128.313  37.597  1.00  0.00            
ATOM   1845  HE1 MET   115      65.180 127.293  37.296  1.00  0.00            
ATOM   1846  HE2 MET   115      63.845 128.224  38.047  1.00  0.00            
ATOM   1847  HE3 MET   115      64.761 128.921  36.672  1.00  0.00            
ATOM   1848  C   MET   115      68.615 132.098  37.064  1.00  0.00            
ATOM   1849  O   MET   115      69.731 132.221  37.574  1.00  0.00            
ATOM   1850  N   ARG   116      67.600 132.888  37.447  1.00  0.00            
ATOM   1851  HN  ARG   116      66.709 132.868  37.000  1.00  0.00            
ATOM   1852  CA  ARG   116      67.765 133.809  38.537  1.00  0.00            
ATOM   1853  HA  ARG   116      68.418 133.330  39.251  1.00  0.00            
ATOM   1854  CB  ARG   116      68.406 135.155  38.076  1.00  0.00            
ATOM   1855  HB1 ARG   116      68.502 135.832  38.944  1.00  0.00            
ATOM   1856  HB2 ARG   116      69.452 134.976  37.767  1.00  0.00            
ATOM   1857  CG  ARG   116      67.668 135.893  36.943  1.00  0.00            
ATOM   1858  HG1 ARG   116      67.682 135.283  36.004  1.00  0.00            
ATOM   1859  HG2 ARG   116      66.573 135.959  37.167  1.00  0.00            
ATOM   1860  CD  ARG   116      68.227 137.287  36.666  1.00  0.00            
ATOM   1861  HD1 ARG   116      67.568 138.057  37.124  1.00  0.00            
ATOM   1862  HD2 ARG   116      69.288 137.342  36.999  1.00  0.00            
ATOM   1863  NE  ARG   116      68.208 137.499  35.184  1.00  0.00            
ATOM   1864  HE  ARG   116      67.433 137.162  34.650  1.00  0.00            
ATOM   1865  CZ  ARG   116      69.170 138.118  34.502  1.00  0.00            
ATOM   1866  NH1 ARG   116      70.177 138.749  35.092  1.00  0.00            
ATOM   1867 1HH1 ARG   116      70.235 138.774  36.090  1.00  0.00            
ATOM   1868 2HH1 ARG   116      70.877 139.201  34.539  1.00  0.00            
ATOM   1869  NH2 ARG   116      69.122 138.085  33.170  1.00  0.00            
ATOM   1870 1HH2 ARG   116      68.377 137.604  32.708  1.00  0.00            
ATOM   1871 2HH2 ARG   116      69.832 138.542  32.633  1.00  0.00            
ATOM   1872  C   ARG   116      66.439 134.045  39.208  1.00  0.00            
ATOM   1873  O   ARG   116      65.388 133.779  38.636  1.00  0.00            
ATOM   1874  N   THR   117      66.473 134.540  40.460  1.00  0.00            
ATOM   1875  HN  THR   117      67.337 134.571  40.958  1.00  0.00            
ATOM   1876  CA  THR   117      65.317 135.056  41.186  1.00  0.00            
ATOM   1877  HA  THR   117      64.435 134.758  40.639  1.00  0.00            
ATOM   1878  CB  THR   117      65.232 134.567  42.634  1.00  0.00            
ATOM   1879  HB  THR   117      64.485 135.171  43.192  1.00  0.00            
ATOM   1880  OG1 THR   117      66.487 134.664  43.285  1.00  0.00            
ATOM   1881  HG1 THR   117      66.295 134.681  44.229  1.00  0.00            
ATOM   1882 1MCG THR   117      64.415 133.109  42.451  1.00  0.00            
ATOM   1883 2MCG THR   117      65.228 132.902  42.865  1.00  0.00            
ATOM   1884  CG2 THR   117      64.841 133.080  42.657  1.00  0.00            
ATOM   1885 1HG2 THR   117      63.838 132.942  42.200  1.00  0.00            
ATOM   1886 2HG2 THR   117      65.581 132.482  42.084  1.00  0.00            
ATOM   1887 3HG2 THR   117      64.813 132.709  43.704  1.00  0.00            
ATOM   1888  C   THR   117      65.389 136.574  41.211  1.00  0.00            
ATOM   1889  O   THR   117      64.545 137.244  41.798  1.00  0.00            
ATOM   1890  N   ALA   118      66.410 137.146  40.553  1.00  0.00            
ATOM   1891  HN  ALA   118      67.114 136.579  40.132  1.00  0.00            
ATOM   1892  CA  ALA   118      66.591 138.573  40.390  1.00  0.00            
ATOM   1893  HA  ALA   118      66.304 139.031  41.325  1.00  0.00            
ATOM   1894 1MCB ALA   118      68.260 138.742  40.497  1.00  0.00            
ATOM   1895 2MCB ALA   118      68.019 139.064  39.652  1.00  0.00            
ATOM   1896  CB  ALA   118      68.066 138.887  40.089  1.00  0.00            
ATOM   1897  HB1 ALA   118      68.701 138.607  40.957  1.00  0.00            
ATOM   1898  HB2 ALA   118      68.405 138.316  39.198  1.00  0.00            
ATOM   1899  HB3 ALA   118      68.192 139.973  39.888  1.00  0.00            
ATOM   1900  C   ALA   118      65.726 139.173  39.290  1.00  0.00            
ATOM   1901  O   ALA   118      65.365 138.511  38.313  1.00  0.00            
ATOM   1902  N   GLY   119      65.392 140.466  39.431  1.00  0.00            
ATOM   1903  HN  GLY   119      65.592 140.937  40.286  1.00  0.00            
ATOM   1904  CA  GLY   119      64.736 141.271  38.399  1.00  0.00            
ATOM   1905  HA1 GLY   119      64.006 140.634  37.933  1.00  0.00            
ATOM   1906  HA2 GLY   119      64.370 142.155  38.888  1.00  0.00            
ATOM   1907  C   GLY   119      65.713 141.706  37.334  1.00  0.00            
ATOM   1908  O   GLY   119      66.877 141.311  37.300  1.00  0.00            
ATOM   1909  N   LEU   120      65.236 142.568  36.425  1.00  0.00            
ATOM   1910  HN  LEU   120      64.275 142.837  36.434  1.00  0.00            
ATOM   1911  CA  LEU   120      66.051 143.162  35.385  1.00  0.00            
ATOM   1912  HA  LEU   120      67.056 142.788  35.512  1.00  0.00            
ATOM   1913  CB  LEU   120      65.529 142.826  33.954  1.00  0.00            
ATOM   1914  HB1 LEU   120      64.459 143.097  33.876  1.00  0.00            
ATOM   1915  HB2 LEU   120      66.016 143.490  33.215  1.00  0.00            
ATOM   1916  CG  LEU   120      65.712 141.359  33.515  1.00  0.00            
ATOM   1917  HG  LEU   120      65.128 140.709  34.200  1.00  0.00            
ATOM   1918 1MCD LEU   120      65.236 140.710  32.039  1.00  0.00            
ATOM   1919 2MCD LEU   120      65.056 141.627  31.990  1.00  0.00            
ATOM   1920  CD1 LEU   120      65.173 141.178  32.086  1.00  0.00            
ATOM   1921 1HD1 LEU   120      65.239 140.110  31.785  1.00  0.00            
ATOM   1922 2HD1 LEU   120      64.111 141.500  32.035  1.00  0.00            
ATOM   1923 3HD1 LEU   120      65.767 141.789  31.373  1.00  0.00            
ATOM   1924 1MCD LEU   120      67.379 141.281  33.314  1.00  0.00            
ATOM   1925 2MCD LEU   120      67.141 140.527  33.814  1.00  0.00            
ATOM   1926  CD2 LEU   120      67.187 140.925  33.562  1.00  0.00            
ATOM   1927 1HD2 LEU   120      67.818 141.658  33.015  1.00  0.00            
ATOM   1928 2HD2 LEU   120      67.534 140.868  34.615  1.00  0.00            
ATOM   1929 3HD2 LEU   120      67.306 139.927  33.090  1.00  0.00            
ATOM   1930  C   LEU   120      66.079 144.671  35.481  1.00  0.00            
ATOM   1931  O   LEU   120      65.055 145.342  35.629  1.00  0.00            
ATOM   1932  N   ASP   121      67.281 145.257  35.299  1.00  0.00            
ATOM   1933  HN  ASP   121      68.105 144.704  35.201  1.00  0.00            
ATOM   1934  CA  ASP   121      67.475 146.698  35.233  1.00  0.00            
ATOM   1935  HA  ASP   121      67.100 147.101  36.162  1.00  0.00            
ATOM   1936  CB  ASP   121      68.974 147.086  35.072  1.00  0.00            
ATOM   1937  HB1 ASP   121      69.350 146.734  34.097  1.00  0.00            
ATOM   1938  HB2 ASP   121      69.088 148.180  35.153  1.00  0.00            
ATOM   1939  CG  ASP   121      69.789 146.433  36.167  1.00  0.00            
ATOM   1940  OD1 ASP   121      70.852 145.856  35.814  1.00  0.00            
ATOM   1941  OD2 ASP   121      69.410 146.494  37.362  1.00  0.00            
ATOM   1942  C   ASP   121      66.701 147.359  34.092  1.00  0.00            
ATOM   1943  O   ASP   121      66.206 148.477  34.217  1.00  0.00            
ATOM   1944  N   SER   122      66.550 146.655  32.944  1.00  0.00            
ATOM   1945  HN  SER   122      66.991 145.766  32.856  1.00  0.00            
ATOM   1946  CA  SER   122      65.786 147.055  31.767  1.00  0.00            
ATOM   1947  HA  SER   122      66.206 147.997  31.446  1.00  0.00            
ATOM   1948  CB  SER   122      65.922 146.027  30.614  1.00  0.00            
ATOM   1949  HB1 SER   122      65.194 146.262  29.807  1.00  0.00            
ATOM   1950  HB2 SER   122      66.953 146.058  30.196  1.00  0.00            
ATOM   1951  OG  SER   122      65.666 144.712  31.083  1.00  0.00            
ATOM   1952  HG1 SER   122      64.774 144.494  30.748  1.00  0.00            
ATOM   1953  C   SER   122      64.310 147.291  32.049  1.00  0.00            
ATOM   1954  O   SER   122      63.662 148.103  31.394  1.00  0.00            
ATOM   1955  N   SER   123      63.743 146.591  33.047  1.00  0.00            
ATOM   1956  HN  SER   123      64.256 145.865  33.500  1.00  0.00            
ATOM   1957  CA  SER   123      62.391 146.809  33.545  1.00  0.00            
ATOM   1958  HA  SER   123      61.788 147.112  32.701  1.00  0.00            
ATOM   1959  CB  SER   123      61.843 145.497  34.146  1.00  0.00            
ATOM   1960  HB1 SER   123      62.067 144.646  33.466  1.00  0.00            
ATOM   1961  HB2 SER   123      62.317 145.306  35.133  1.00  0.00            
ATOM   1962  OG  SER   123      60.433 145.577  34.325  1.00  0.00            
ATOM   1963  HG1 SER   123      60.170 144.694  34.642  1.00  0.00            
ATOM   1964  C   SER   123      62.327 147.913  34.602  1.00  0.00            
ATOM   1965  O   SER   123      61.379 148.703  34.677  1.00  0.00            
ATOM   1966  N   GLN   124      63.369 148.024  35.452  1.00  0.00            
ATOM   1967  HN  GLN   124      64.126 147.376  35.417  1.00  0.00            
ATOM   1968  CA  GLN   124      63.471 149.065  36.463  1.00  0.00            
ATOM   1969  HA  GLN   124      62.591 148.963  37.081  1.00  0.00            
ATOM   1970  CB  GLN   124      64.718 148.886  37.346  1.00  0.00            
ATOM   1971  HB1 GLN   124      64.845 147.802  37.596  1.00  0.00            
ATOM   1972  HB2 GLN   124      65.636 149.115  36.748  1.00  0.00            
ATOM   1973  CG  GLN   124      64.698 149.737  38.646  1.00  0.00            
ATOM   1974  HG1 GLN   124      64.513 150.793  38.386  1.00  0.00            
ATOM   1975  HG2 GLN   124      63.916 149.352  39.321  1.00  0.00            
ATOM   1976  CD  GLN   124      66.040 149.654  39.374  1.00  0.00            
ATOM   1977  OE1 GLN   124      66.699 150.682  39.558  1.00  0.00            
ATOM   1978  NE2 GLN   124      66.427 148.440  39.812  1.00  0.00            
ATOM   1979 1HE2 GLN   124      65.843 147.643  39.655  1.00  0.00            
ATOM   1980 2HE2 GLN   124      67.297 148.335  40.294  1.00  0.00            
ATOM   1981  C   GLN   124      63.483 150.499  35.937  1.00  0.00            
ATOM   1982  O   GLN   124      62.870 151.391  36.520  1.00  0.00            
ATOM   1983  N   GLY   125      64.178 150.767  34.818  1.00  0.00            
ATOM   1984  HN  GLY   125      64.681 150.034  34.367  1.00  0.00            
ATOM   1985  CA  GLY   125      64.254 152.106  34.190  1.00  0.00            
ATOM   1986  HA1 GLY   125      64.661 152.749  34.936  1.00  0.00            
ATOM   1987  HA2 GLY   125      64.804 151.968  33.287  1.00  0.00            
ATOM   1988  C   GLY   125      62.905 152.691  33.795  1.00  0.00            
ATOM   1989  O   GLY   125      62.582 153.780  34.270  1.00  0.00            
ATOM   1990  N   PRO   126      62.073 152.043  32.982  1.00  0.00            
ATOM   1991  CD  PRO   126      62.507 151.039  32.026  1.00  0.00            
ATOM   1992  HD1 PRO   126      63.490 151.343  31.571  1.00  0.00            
ATOM   1993  HD2 PRO   126      62.652 150.052  32.545  1.00  0.00            
ATOM   1994  CA  PRO   126      60.705 152.475  32.703  1.00  0.00            
ATOM   1995  HA  PRO   126      60.767 153.464  32.272  1.00  0.00            
ATOM   1996  CB  PRO   126      60.197 151.445  31.701  1.00  0.00            
ATOM   1997  HB1 PRO   126      59.662 150.602  32.211  1.00  0.00            
ATOM   1998  HB2 PRO   126      59.463 151.895  30.983  1.00  0.00            
ATOM   1999  CG  PRO   126      61.430 150.950  30.980  1.00  0.00            
ATOM   2000  HG1 PRO   126      61.668 151.567  30.080  1.00  0.00            
ATOM   2001  HG2 PRO   126      61.304 149.910  30.595  1.00  0.00            
ATOM   2002  C   PRO   126      59.833 152.581  33.937  1.00  0.00            
ATOM   2003  O   PRO   126      58.956 153.445  33.979  1.00  0.00            
ATOM   2004  N   THR   127      60.061 151.738  34.963  1.00  0.00            
ATOM   2005  HN  THR   127      60.720 150.996  34.866  1.00  0.00            
ATOM   2006  CA  THR   127      59.383 151.838  36.259  1.00  0.00            
ATOM   2007  HA  THR   127      58.322 151.789  36.061  1.00  0.00            
ATOM   2008  CB  THR   127      59.778 150.714  37.224  1.00  0.00            
ATOM   2009  HB  THR   127      60.860 150.793  37.463  1.00  0.00            
ATOM   2010  OG1 THR   127      59.528 149.444  36.654  1.00  0.00            
ATOM   2011  HG1 THR   127      60.197 149.325  35.964  1.00  0.00            
ATOM   2012 1MCG THR   127      59.067 151.203  38.667  1.00  0.00            
ATOM   2013 2MCG THR   127      58.748 150.340  38.499  1.00  0.00            
ATOM   2014  CG2 THR   127      58.949 150.769  38.518  1.00  0.00            
ATOM   2015 1HG2 THR   127      59.099 151.745  39.026  1.00  0.00            
ATOM   2016 2HG2 THR   127      57.869 150.648  38.285  1.00  0.00            
ATOM   2017 3HG2 THR   127      59.261 149.955  39.207  1.00  0.00            
ATOM   2018  C   THR   127      59.681 153.176  36.927  1.00  0.00            
ATOM   2019  O   THR   127      58.768 153.885  37.361  1.00  0.00            
ATOM   2020  N   ALA   128      60.977 153.569  36.945  1.00  0.00            
ATOM   2021  HN  ALA   128      61.689 152.961  36.604  1.00  0.00            
ATOM   2022  CA  ALA   128      61.467 154.846  37.432  1.00  0.00            
ATOM   2023  HA  ALA   128      61.079 154.964  38.433  1.00  0.00            
ATOM   2024 1MCB ALA   128      63.076 155.246  37.714  1.00  0.00            
ATOM   2025 2MCB ALA   128      63.088 154.445  37.231  1.00  0.00            
ATOM   2026  CB  ALA   128      63.005 154.845  37.471  1.00  0.00            
ATOM   2027  HB1 ALA   128      63.374 155.738  38.019  1.00  0.00            
ATOM   2028  HB2 ALA   128      63.374 153.932  37.984  1.00  0.00            
ATOM   2029  HB3 ALA   128      63.413 154.866  36.437  1.00  0.00            
ATOM   2030  C   ALA   128      60.972 156.020  36.597  1.00  0.00            
ATOM   2031  O   ALA   128      60.527 157.030  37.129  1.00  0.00            
ATOM   2032  N   ALA   129      60.977 155.882  35.258  1.00  0.00            
ATOM   2033  HN  ALA   129      61.320 155.037  34.854  1.00  0.00            
ATOM   2034  CA  ALA   129      60.520 156.863  34.287  1.00  0.00            
ATOM   2035  HA  ALA   129      61.127 157.745  34.427  1.00  0.00            
ATOM   2036 1MCB ALA   129      60.418 155.944  32.883  1.00  0.00            
ATOM   2037 2MCB ALA   129      61.055 156.609  32.714  1.00  0.00            
ATOM   2038  CB  ALA   129      60.726 156.304  32.869  1.00  0.00            
ATOM   2039  HB1 ALA   129      60.068 155.424  32.706  1.00  0.00            
ATOM   2040  HB2 ALA   129      60.481 157.081  32.114  1.00  0.00            
ATOM   2041  HB3 ALA   129      61.783 155.991  32.732  1.00  0.00            
ATOM   2042  C   ALA   129      59.062 157.263  34.443  1.00  0.00            
ATOM   2043  O   ALA   129      58.704 158.435  34.348  1.00  0.00            
ATOM   2044  N   LYS   130      58.182 156.289  34.719  1.00  0.00            
ATOM   2045  HN  LYS   130      58.466 155.334  34.753  1.00  0.00            
ATOM   2046  CA  LYS   130      56.782 156.551  34.983  1.00  0.00            
ATOM   2047  HA  LYS   130      56.416 157.113  34.137  1.00  0.00            
ATOM   2048  CB  LYS   130      56.024 155.209  35.061  1.00  0.00            
ATOM   2049  HB1 LYS   130      56.467 154.480  34.349  1.00  0.00            
ATOM   2050  HB2 LYS   130      56.205 154.727  36.046  1.00  0.00            
ATOM   2051  CG  LYS   130      54.517 155.333  34.810  1.00  0.00            
ATOM   2052  HG1 LYS   130      54.030 155.841  35.676  1.00  0.00            
ATOM   2053  HG2 LYS   130      54.331 156.047  33.973  1.00  0.00            
ATOM   2054  CD  LYS   130      53.820 153.989  34.524  1.00  0.00            
ATOM   2055  HD1 LYS   130      54.201 153.567  33.571  1.00  0.00            
ATOM   2056  HD2 LYS   130      54.139 153.236  35.275  1.00  0.00            
ATOM   2057  CE  LYS   130      52.283 154.057  34.482  1.00  0.00            
ATOM   2058  HE1 LYS   130      51.868 153.050  34.289  1.00  0.00            
ATOM   2059  HE2 LYS   130      51.901 154.491  35.426  1.00  0.00            
ATOM   2060 1MNZ LYS   130      51.416 154.822  33.382  1.00  0.00            
ATOM   2061 2MNZ LYS   130      52.182 155.119  33.295  1.00  0.00            
ATOM   2062  NZ  LYS   130      51.819 154.934  33.384  1.00  0.00            
ATOM   2063  HZ1 LYS   130      50.801 154.787  33.229  1.00  0.00            
ATOM   2064  HZ2 LYS   130      51.991 155.928  33.637  1.00  0.00            
ATOM   2065  HZ3 LYS   130      52.338 154.704  32.513  1.00  0.00            
ATOM   2066  C   LYS   130      56.567 157.411  36.227  1.00  0.00            
ATOM   2067  O   LYS   130      55.776 158.356  36.224  1.00  0.00            
ATOM   2068  N   TYR   131      57.350 157.139  37.290  1.00  0.00            
ATOM   2069  HN  TYR   131      57.940 156.335  37.295  1.00  0.00            
ATOM   2070  CA  TYR   131      57.412 157.953  38.483  1.00  0.00            
ATOM   2071  HA  TYR   131      56.400 158.048  38.849  1.00  0.00            
ATOM   2072  CB  TYR   131      58.274 157.195  39.529  1.00  0.00            
ATOM   2073  HB1 TYR   131      57.946 156.136  39.588  1.00  0.00            
ATOM   2074  HB2 TYR   131      59.352 157.335  39.297  1.00  0.00            
ATOM   2075  CG  TYR   131      58.042 157.796  40.879  1.00  0.00            
ATOM   2076  CD1 TYR   131      58.780 158.919  41.285  1.00  0.00            
ATOM   2077  HD1 TYR   131      59.587 159.286  40.669  1.00  0.00            
ATOM   2078  CE1 TYR   131      58.479 159.569  42.485  1.00  0.00            
ATOM   2079  HE1 TYR   131      59.045 160.438  42.787  1.00  0.00            
ATOM   2080  CZ  TYR   131      57.446 159.098  43.295  1.00  0.00            
ATOM   2081  OH  TYR   131      57.084 159.832  44.436  1.00  0.00            
ATOM   2082  HH  TYR   131      57.639 160.631  44.462  1.00  0.00            
ATOM   2083  CD2 TYR   131      57.022 157.310  41.712  1.00  0.00            
ATOM   2084  HD2 TYR   131      56.462 156.434  41.421  1.00  0.00            
ATOM   2085  CE2 TYR   131      56.726 157.958  42.923  1.00  0.00            
ATOM   2086  HE2 TYR   131      55.946 157.580  43.566  1.00  0.00            
ATOM   2087  C   TYR   131      57.943 159.371  38.194  1.00  0.00            
ATOM   2088  O   TYR   131      57.342 160.361  38.605  1.00  0.00            
ATOM   2089  N   ILE   132      59.051 159.515  37.437  1.00  0.00            
ATOM   2090  HN  ILE   132      59.522 158.717  37.069  1.00  0.00            
ATOM   2091  CA  ILE   132      59.631 160.817  37.106  1.00  0.00            
ATOM   2092  HA  ILE   132      59.851 161.312  38.041  1.00  0.00            
ATOM   2093  CB  ILE   132      60.922 160.643  36.292  1.00  0.00            
ATOM   2094  HB  ILE   132      60.685 160.041  35.389  1.00  0.00            
ATOM   2095 1MCG ILE   132      61.178 162.099  35.492  1.00  0.00            
ATOM   2096 2MCG ILE   132      61.837 162.046  36.155  1.00  0.00            
ATOM   2097  CG2 ILE   132      61.480 162.005  35.846  1.00  0.00            
ATOM   2098 1HG2 ILE   132      60.884 162.401  34.996  1.00  0.00            
ATOM   2099 2HG2 ILE   132      61.434 162.730  36.686  1.00  0.00            
ATOM   2100 3HG2 ILE   132      62.537 161.897  35.523  1.00  0.00            
ATOM   2101  CG1 ILE   132      61.983 159.888  37.123  1.00  0.00            
ATOM   2102 1HG1 ILE   132      62.451 160.578  37.850  1.00  0.00            
ATOM   2103 2HG1 ILE   132      61.491 159.143  37.775  1.00  0.00            
ATOM   2104 1MCD ILE   132      63.214 159.578  36.036  1.00  0.00            
ATOM   2105 2MCD ILE   132      63.028 158.765  36.460  1.00  0.00            
ATOM   2106  CD  ILE   132      63.067 159.206  36.289  1.00  0.00            
ATOM   2107  HD1 ILE   132      63.545 159.942  35.609  1.00  0.00            
ATOM   2108  HD2 ILE   132      63.845 158.774  36.955  1.00  0.00            
ATOM   2109  HD3 ILE   132      62.623 158.390  35.680  1.00  0.00            
ATOM   2110  C   ILE   132      58.695 161.698  36.301  1.00  0.00            
ATOM   2111  O   ILE   132      58.452 162.861  36.617  1.00  0.00            
ATOM   2112  N   LEU   133      58.129 161.151  35.222  1.00  0.00            
ATOM   2113  HN  LEU   133      58.219 160.179  35.019  1.00  0.00            
ATOM   2114  CA  LEU   133      57.360 161.940  34.298  1.00  0.00            
ATOM   2115  HA  LEU   133      57.861 162.891  34.191  1.00  0.00            
ATOM   2116  CB  LEU   133      57.366 161.177  32.948  1.00  0.00            
ATOM   2117  HB1 LEU   133      58.381 160.784  32.746  1.00  0.00            
ATOM   2118  HB2 LEU   133      56.755 160.259  33.035  1.00  0.00            
ATOM   2119  CG  LEU   133      56.885 162.002  31.738  1.00  0.00            
ATOM   2120  HG  LEU   133      55.878 162.413  31.964  1.00  0.00            
ATOM   2121 1MCD LEU   133      58.249 162.930  31.416  1.00  0.00            
ATOM   2122 2MCD LEU   133      57.527 163.525  31.434  1.00  0.00            
ATOM   2123  CD1 LEU   133      57.841 163.169  31.440  1.00  0.00            
ATOM   2124 1HD1 LEU   133      58.883 162.796  31.346  1.00  0.00            
ATOM   2125 2HD1 LEU   133      57.551 163.666  30.489  1.00  0.00            
ATOM   2126 3HD1 LEU   133      57.800 163.916  32.262  1.00  0.00            
ATOM   2127 1MCD LEU   133      56.627 161.383  30.196  1.00  0.00            
ATOM   2128 2MCD LEU   133      56.916 160.664  30.721  1.00  0.00            
ATOM   2129  CD2 LEU   133      56.777 161.070  30.519  1.00  0.00            
ATOM   2130 1HD2 LEU   133      56.428 161.640  29.632  1.00  0.00            
ATOM   2131 2HD2 LEU   133      57.769 160.623  30.291  1.00  0.00            
ATOM   2132 3HD2 LEU   133      56.055 160.252  30.727  1.00  0.00            
ATOM   2133  C   LEU   133      55.932 162.193  34.734  1.00  0.00            
ATOM   2134  O   LEU   133      55.491 163.335  34.855  1.00  0.00            
ATOM   2135  N   GLU   134      55.159 161.126  34.996  1.00  0.00            
ATOM   2136  HN  GLU   134      55.539 160.205  35.045  1.00  0.00            
ATOM   2137  CA  GLU   134      53.738 161.250  35.220  1.00  0.00            
ATOM   2138  HA  GLU   134      53.374 161.984  34.516  1.00  0.00            
ATOM   2139  CB  GLU   134      53.056 159.894  34.957  1.00  0.00            
ATOM   2140  HB1 GLU   134      53.364 159.164  35.745  1.00  0.00            
ATOM   2141  HB2 GLU   134      51.955 159.995  35.122  1.00  0.00            
ATOM   2142  CG  GLU   134      53.331 159.304  33.546  1.00  0.00            
ATOM   2143  HG1 GLU   134      53.017 160.028  32.779  1.00  0.00            
ATOM   2144  HG2 GLU   134      54.402 159.071  33.450  1.00  0.00            
ATOM   2145  CD  GLU   134      52.545 158.019  33.337  1.00  0.00            
ATOM   2146  OE1 GLU   134      51.843 157.539  34.265  1.00  0.00            
ATOM   2147  OE2 GLU   134      52.622 157.465  32.212  1.00  0.00            
ATOM   2148  C   GLU   134      53.410 161.730  36.612  1.00  0.00            
ATOM   2149  O   GLU   134      52.602 162.643  36.790  1.00  0.00            
ATOM   2150  N   THR   135      54.054 161.125  37.628  1.00  0.00            
ATOM   2151  HN  THR   135      54.743 160.425  37.456  1.00  0.00            
ATOM   2152  CA  THR   135      53.795 161.442  39.022  1.00  0.00            
ATOM   2153  HA  THR   135      52.723 161.512  39.129  1.00  0.00            
ATOM   2154  CB  THR   135      54.328 160.363  39.966  1.00  0.00            
ATOM   2155  HB  THR   135      55.439 160.354  39.932  1.00  0.00            
ATOM   2156  OG1 THR   135      53.850 159.074  39.598  1.00  0.00            
ATOM   2157  HG1 THR   135      53.590 158.656  40.447  1.00  0.00            
ATOM   2158 1MCG THR   135      53.379 160.595  41.334  1.00  0.00            
ATOM   2159 2MCG THR   135      54.268 160.638  41.623  1.00  0.00            
ATOM   2160  CG2 THR   135      53.848 160.604  41.407  1.00  0.00            
ATOM   2161 1HG2 THR   135      52.737 160.616  41.442  1.00  0.00            
ATOM   2162 2HG2 THR   135      54.219 159.797  42.074  1.00  0.00            
ATOM   2163 3HG2 THR   135      54.229 161.580  41.778  1.00  0.00            
ATOM   2164  C   THR   135      54.396 162.765  39.458  1.00  0.00            
ATOM   2165  O   THR   135      53.691 163.642  39.959  1.00  0.00            
ATOM   2166  N   VAL   136      55.721 162.938  39.287  1.00  0.00            
ATOM   2167  HN  VAL   136      56.260 162.250  38.808  1.00  0.00            
ATOM   2168  CA  VAL   136      56.465 164.096  39.765  1.00  0.00            
ATOM   2169  HA  VAL   136      56.073 164.302  40.750  1.00  0.00            
ATOM   2170  CB  VAL   136      57.950 163.756  39.913  1.00  0.00            
ATOM   2171  HB  VAL   136      58.333 163.390  38.936  1.00  0.00            
ATOM   2172 1MCG VAL   136      58.728 165.244  40.005  1.00  0.00            
ATOM   2173 2MCG VAL   136      58.952 164.784  40.788  1.00  0.00            
ATOM   2174  CG1 VAL   136      58.797 164.954  40.373  1.00  0.00            
ATOM   2175 1HG1 VAL   136      58.758 165.764  39.614  1.00  0.00            
ATOM   2176 2HG1 VAL   136      58.410 165.347  41.338  1.00  0.00            
ATOM   2177 3HG1 VAL   136      59.855 164.643  40.512  1.00  0.00            
ATOM   2178 1MCG VAL   136      58.560 162.591  40.961  1.00  0.00            
ATOM   2179 2MCG VAL   136      57.630 162.578  41.069  1.00  0.00            
ATOM   2180  CG2 VAL   136      58.088 162.640  40.962  1.00  0.00            
ATOM   2181 1HG2 VAL   136      59.159 162.378  41.102  1.00  0.00            
ATOM   2182 2HG2 VAL   136      57.671 162.977  41.935  1.00  0.00            
ATOM   2183 3HG2 VAL   136      57.537 161.734  40.631  1.00  0.00            
ATOM   2184  C   VAL   136      56.249 165.358  38.940  1.00  0.00            
ATOM   2185  O   VAL   136      56.196 166.458  39.498  1.00  0.00            
ATOM   2186  N   LYS   137      56.131 165.217  37.602  1.00  0.00            
ATOM   2187  HN  LYS   137      56.151 164.306  37.198  1.00  0.00            
ATOM   2188  CA  LYS   137      55.969 166.305  36.642  1.00  0.00            
ATOM   2189  HA  LYS   137      56.113 165.842  35.677  1.00  0.00            
ATOM   2190  CB  LYS   137      54.528 166.904  36.655  1.00  0.00            
ATOM   2191  HB1 LYS   137      54.307 167.329  37.655  1.00  0.00            
ATOM   2192  HB2 LYS   137      54.483 167.788  35.987  1.00  0.00            
ATOM   2193  CG  LYS   137      53.417 165.923  36.268  1.00  0.00            
ATOM   2194  HG1 LYS   137      53.713 165.352  35.351  1.00  0.00            
ATOM   2195  HG2 LYS   137      53.335 165.115  37.038  1.00  0.00            
ATOM   2196  CD  LYS   137      52.050 166.598  36.056  1.00  0.00            
ATOM   2197  HD1 LYS   137      51.577 166.801  37.039  1.00  0.00            
ATOM   2198  HD2 LYS   137      52.196 167.615  35.638  1.00  0.00            
ATOM   2199  CE  LYS   137      51.078 165.807  35.167  1.00  0.00            
ATOM   2200  HE1 LYS   137      50.194 166.433  34.920  1.00  0.00            
ATOM   2201  HE2 LYS   137      51.601 165.452  34.254  1.00  0.00            
ATOM   2202 1MNZ LYS   137      50.406 164.413  35.558  1.00  0.00            
ATOM   2203 2MNZ LYS   137      50.715 164.707  36.265  1.00  0.00            
ATOM   2204  NZ  LYS   137      50.581 164.610  35.882  1.00  0.00            
ATOM   2205  HZ1 LYS   137      50.098 163.981  35.210  1.00  0.00            
ATOM   2206  HZ2 LYS   137      51.382 164.106  36.313  1.00  0.00            
ATOM   2207  HZ3 LYS   137      49.914 164.901  36.625  1.00  0.00            
ATOM   2208  C   LYS   137      56.996 167.447  36.711  1.00  0.00            
ATOM   2209  O   LYS   137      56.591 168.610  36.793  1.00  0.00            
ATOM   2210  N   PRO   138      58.307 167.233  36.692  1.00  0.00            
ATOM   2211  CD  PRO   138      58.943 165.941  36.486  1.00  0.00            
ATOM   2212  HD1 PRO   138      58.728 165.262  37.356  1.00  0.00            
ATOM   2213  HD2 PRO   138      58.538 165.455  35.557  1.00  0.00            
ATOM   2214  CA  PRO   138      59.278 168.315  36.594  1.00  0.00            
ATOM   2215  HA  PRO   138      58.996 169.120  37.256  1.00  0.00            
ATOM   2216  CB  PRO   138      60.565 167.590  36.953  1.00  0.00            
ATOM   2217  HB1 PRO   138      61.466 168.113  36.539  1.00  0.00            
ATOM   2218  HB2 PRO   138      60.719 167.541  38.063  1.00  0.00            
ATOM   2219  CG  PRO   138      60.412 166.210  36.360  1.00  0.00            
ATOM   2220  HG1 PRO   138      61.025 165.448  36.896  1.00  0.00            
ATOM   2221  HG2 PRO   138      60.758 166.162  35.301  1.00  0.00            
ATOM   2222  C   PRO   138      59.363 168.831  35.168  1.00  0.00            
ATOM   2223  O   PRO   138      58.912 168.172  34.232  1.00  0.00            
ATOM   2224  N   GLN   139      59.942 170.018  34.949  1.00  0.00            
ATOM   2225  HN  GLN   139      60.187 170.629  35.698  1.00  0.00            
ATOM   2226  CA  GLN   139      60.237 170.463  33.603  1.00  0.00            
ATOM   2227  HA  GLN   139      59.433 170.106  32.977  1.00  0.00            
ATOM   2228  CB  GLN   139      60.307 171.998  33.527  1.00  0.00            
ATOM   2229  HB1 GLN   139      59.399 172.438  34.003  1.00  0.00            
ATOM   2230  HB2 GLN   139      61.134 172.368  34.178  1.00  0.00            
ATOM   2231  CG  GLN   139      60.474 172.551  32.091  1.00  0.00            
ATOM   2232  HG1 GLN   139      61.437 172.205  31.666  1.00  0.00            
ATOM   2233  HG2 GLN   139      59.629 172.214  31.459  1.00  0.00            
ATOM   2234  CD  GLN   139      60.478 174.072  32.129  1.00  0.00            
ATOM   2235  OE1 GLN   139      61.535 174.698  32.271  1.00  0.00            
ATOM   2236  NE2 GLN   139      59.278 174.684  32.000  1.00  0.00            
ATOM   2237 1HE2 GLN   139      58.448 174.138  31.887  1.00  0.00            
ATOM   2238 2HE2 GLN   139      59.221 175.682  32.018  1.00  0.00            
ATOM   2239  C   GLN   139      61.536 169.891  33.064  1.00  0.00            
ATOM   2240  O   GLN   139      61.606 169.408  31.934  1.00  0.00            
ATOM   2241  N   ARG   140      62.617 169.948  33.858  1.00  0.00            
ATOM   2242  HN  ARG   140      62.531 170.218  34.814  1.00  0.00            
ATOM   2243  CA  ARG   140      63.960 169.629  33.401  1.00  0.00            
ATOM   2244  HA  ARG   140      63.859 169.337  32.366  1.00  0.00            
ATOM   2245  CB  ARG   140      64.815 170.904  33.478  1.00  0.00            
ATOM   2246  HB1 ARG   140      64.938 171.213  34.546  1.00  0.00            
ATOM   2247  HB2 ARG   140      65.865 170.674  33.167  1.00  0.00            
ATOM   2248  CG  ARG   140      64.255 172.078  32.643  1.00  0.00            
ATOM   2249  HG1 ARG   140      63.893 171.705  31.670  1.00  0.00            
ATOM   2250  HG2 ARG   140      63.339 172.468  33.116  1.00  0.00            
ATOM   2251  CD  ARG   140      65.230 173.233  32.407  1.00  0.00            
ATOM   2252  HD1 ARG   140      65.743 173.513  33.365  1.00  0.00            
ATOM   2253  HD2 ARG   140      65.939 172.981  31.574  1.00  0.00            
ATOM   2254  NE  ARG   140      64.407 174.401  31.969  1.00  0.00            
ATOM   2255  HE  ARG   140      63.458 174.450  32.281  1.00  0.00            
ATOM   2256  CZ  ARG   140      64.810 175.413  31.188  1.00  0.00            
ATOM   2257  NH1 ARG   140      66.015 175.499  30.640  1.00  0.00            
ATOM   2258 1HH1 ARG   140      66.690 174.779  30.800  1.00  0.00            
ATOM   2259 2HH1 ARG   140      66.248 176.285  30.066  1.00  0.00            
ATOM   2260  NH2 ARG   140      63.929 176.369  30.896  1.00  0.00            
ATOM   2261 1HH2 ARG   140      62.998 176.318  31.257  1.00  0.00            
ATOM   2262 2HH2 ARG   140      64.200 177.137  30.315  1.00  0.00            
ATOM   2263  C   ARG   140      64.561 168.449  34.145  1.00  0.00            
ATOM   2264  O   ARG   140      64.768 168.475  35.359  1.00  0.00            
ATOM   2265  N   ILE   141      64.821 167.364  33.385  1.00  0.00            
ATOM   2266  HN  ILE   141      64.698 167.410  32.397  1.00  0.00            
ATOM   2267  CA  ILE   141      65.282 166.077  33.862  1.00  0.00            
ATOM   2268  HA  ILE   141      65.331 166.113  34.940  1.00  0.00            
ATOM   2269  CB  ILE   141      64.359 164.945  33.388  1.00  0.00            
ATOM   2270  HB  ILE   141      64.365 164.949  32.277  1.00  0.00            
ATOM   2271 1MCG ILE   141      65.255 163.536  33.582  1.00  0.00            
ATOM   2272 2MCG ILE   141      64.546 163.479  34.190  1.00  0.00            
ATOM   2273  CG2 ILE   141      64.875 163.576  33.862  1.00  0.00            
ATOM   2274 1HG2 ILE   141      65.793 163.299  33.302  1.00  0.00            
ATOM   2275 2HG2 ILE   141      65.113 163.612  34.947  1.00  0.00            
ATOM   2276 3HG2 ILE   141      64.102 162.796  33.691  1.00  0.00            
ATOM   2277  CG1 ILE   141      62.898 165.156  33.856  1.00  0.00            
ATOM   2278 1HG1 ILE   141      62.681 164.509  34.734  1.00  0.00            
ATOM   2279 2HG1 ILE   141      62.774 166.181  34.271  1.00  0.00            
ATOM   2280 1MCD ILE   141      61.970 164.468  32.648  1.00  0.00            
ATOM   2281 2MCD ILE   141      61.635 165.332  32.775  1.00  0.00            
ATOM   2282  CD  ILE   141      61.855 164.912  32.766  1.00  0.00            
ATOM   2283  HD1 ILE   141      61.968 163.887  32.353  1.00  0.00            
ATOM   2284  HD2 ILE   141      60.832 165.020  33.186  1.00  0.00            
ATOM   2285  HD3 ILE   141      61.984 165.647  31.943  1.00  0.00            
ATOM   2286  C   ILE   141      66.667 165.842  33.293  1.00  0.00            
ATOM   2287  O   ILE   141      66.881 165.929  32.083  1.00  0.00            
ATOM   2288  N   ALA   142      67.652 165.547  34.152  1.00  0.00            
ATOM   2289  HN  ALA   142      67.486 165.561  35.135  1.00  0.00            
ATOM   2290  CA  ALA   142      68.997 165.193  33.745  1.00  0.00            
ATOM   2291  HA  ALA   142      68.993 165.153  32.666  1.00  0.00            
ATOM   2292 1MCB ALA   142      70.411 166.054  34.043  1.00  0.00            
ATOM   2293 2MCB ALA   142      69.720 166.540  34.446  1.00  0.00            
ATOM   2294  CB  ALA   142      70.015 166.244  34.220  1.00  0.00            
ATOM   2295  HB1 ALA   142      71.037 165.963  33.889  1.00  0.00            
ATOM   2296  HB2 ALA   142      69.761 167.240  33.797  1.00  0.00            
ATOM   2297  HB3 ALA   142      70.003 166.313  35.329  1.00  0.00            
ATOM   2298  C   ALA   142      69.368 163.815  34.263  1.00  0.00            
ATOM   2299  O   ALA   142      68.866 163.340  35.283  1.00  0.00            
ATOM   2300  N   ILE   143      70.254 163.130  33.522  1.00  0.00            
ATOM   2301  HN  ILE   143      70.687 163.557  32.732  1.00  0.00            
ATOM   2302  CA  ILE   143      70.648 161.758  33.792  1.00  0.00            
ATOM   2303  HA  ILE   143      70.221 161.478  34.744  1.00  0.00            
ATOM   2304  CB  ILE   143      70.191 160.788  32.700  1.00  0.00            
ATOM   2305  HB  ILE   143      70.597 161.151  31.731  1.00  0.00            
ATOM   2306 1MCG ILE   143      71.222 159.474  32.894  1.00  0.00            
ATOM   2307 2MCG ILE   143      70.359 159.156  33.065  1.00  0.00            
ATOM   2308  CG2 ILE   143      70.762 159.385  32.966  1.00  0.00            
ATOM   2309 1HG2 ILE   143      71.866 159.392  32.842  1.00  0.00            
ATOM   2310 2HG2 ILE   143      70.519 159.065  34.002  1.00  0.00            
ATOM   2311 3HG2 ILE   143      70.325 158.654  32.253  1.00  0.00            
ATOM   2312  CG1 ILE   143      68.646 160.748  32.590  1.00  0.00            
ATOM   2313 1HG1 ILE   143      68.210 160.289  33.504  1.00  0.00            
ATOM   2314 2HG1 ILE   143      68.235 161.782  32.615  1.00  0.00            
ATOM   2315 1MCD ILE   143      68.278 159.580  31.453  1.00  0.00            
ATOM   2316 2MCD ILE   143      67.932 160.385  31.123  1.00  0.00            
ATOM   2317  CD  ILE   143      68.131 160.019  31.350  1.00  0.00            
ATOM   2318  HD1 ILE   143      68.387 158.939  31.408  1.00  0.00            
ATOM   2319  HD2 ILE   143      67.027 160.122  31.278  1.00  0.00            
ATOM   2320  HD3 ILE   143      68.592 160.449  30.435  1.00  0.00            
ATOM   2321  C   ILE   143      72.154 161.714  33.896  1.00  0.00            
ATOM   2322  O   ILE   143      72.875 162.060  32.962  1.00  0.00            
ATOM   2323  N   ILE   144      72.658 161.279  35.063  1.00  0.00            
ATOM   2324  HN  ILE   144      72.053 161.018  35.811  1.00  0.00            
ATOM   2325  CA  ILE   144      74.071 161.151  35.340  1.00  0.00            
ATOM   2326  HA  ILE   144      74.567 161.181  34.382  1.00  0.00            
ATOM   2327  CB  ILE   144      74.636 162.270  36.217  1.00  0.00            
ATOM   2328  HB  ILE   144      75.628 161.950  36.601  1.00  0.00            
ATOM   2329 1MCG ILE   144      75.110 163.336  35.006  1.00  0.00            
ATOM   2330 2MCG ILE   144      74.552 163.823  35.579  1.00  0.00            
ATOM   2331  CG2 ILE   144      74.822 163.517  35.336  1.00  0.00            
ATOM   2332 1HG2 ILE   144      75.490 163.284  34.480  1.00  0.00            
ATOM   2333 2HG2 ILE   144      73.840 163.857  34.943  1.00  0.00            
ATOM   2334 3HG2 ILE   144      75.274 164.340  35.930  1.00  0.00            
ATOM   2335  CG1 ILE   144      73.705 162.553  37.419  1.00  0.00            
ATOM   2336 1HG1 ILE   144      72.786 163.066  37.073  1.00  0.00            
ATOM   2337 2HG1 ILE   144      73.314 161.599  37.827  1.00  0.00            
ATOM   2338 1MCD ILE   144      73.998 163.656  38.640  1.00  0.00            
ATOM   2339 2MCD ILE   144      74.780 163.150  38.551  1.00  0.00            
ATOM   2340  CD  ILE   144      74.356 163.362  38.539  1.00  0.00            
ATOM   2341  HD1 ILE   144      73.647 164.128  38.919  1.00  0.00            
ATOM   2342  HD2 ILE   144      74.644 162.692  39.378  1.00  0.00            
ATOM   2343  HD3 ILE   144      75.267 163.874  38.161  1.00  0.00            
ATOM   2344  C   ILE   144      74.372 159.808  35.962  1.00  0.00            
ATOM   2345  O   ILE   144      73.505 159.076  36.437  1.00  0.00            
ATOM   2346  N   HIS   145      75.655 159.431  35.933  1.00  0.00            
ATOM   2347  HN  HIS   145      76.345 160.015  35.511  1.00  0.00            
ATOM   2348  CA  HIS   145      76.155 158.201  36.483  1.00  0.00            
ATOM   2349  HA  HIS   145      75.699 158.062  37.452  1.00  0.00            
ATOM   2350  CB  HIS   145      75.849 157.004  35.555  1.00  0.00            
ATOM   2351  HB1 HIS   145      76.266 156.077  35.989  1.00  0.00            
ATOM   2352  HB2 HIS   145      74.758 156.830  35.516  1.00  0.00            
ATOM   2353  ND1 HIS   145      77.553 156.546  33.832  1.00  0.00            
ATOM   2354  CG  HIS   145      76.370 157.168  34.157  1.00  0.00            
ATOM   2355  CE1 HIS   145      77.780 156.874  32.575  1.00  0.00            
ATOM   2356  HE1 HIS   145      78.633 156.549  31.979  1.00  0.00            
ATOM   2357  NE2 HIS   145      76.817 157.679  32.083  1.00  0.00            
ATOM   2358  HE2 HIS   145      76.768 158.065  31.161  1.00  0.00            
ATOM   2359  CD2 HIS   145      75.902 157.874  33.096  1.00  0.00            
ATOM   2360  HD2 HIS   145      75.009 158.481  33.001  1.00  0.00            
ATOM   2361  C   HIS   145      77.643 158.394  36.659  1.00  0.00            
ATOM   2362  O   HIS   145      78.162 159.423  36.230  1.00  0.00            
ATOM   2363  N   ASP   146      78.369 157.450  37.306  1.00  0.00            
ATOM   2364  HN  ASP   146      77.945 156.611  37.639  1.00  0.00            
ATOM   2365  CA  ASP   146      79.789 157.575  37.565  1.00  0.00            
ATOM   2366  HA  ASP   146      79.981 158.638  37.555  1.00  0.00            
ATOM   2367  CB  ASP   146      80.178 157.046  39.001  1.00  0.00            
ATOM   2368  HB1 ASP   146      81.265 157.083  39.105  1.00  0.00            
ATOM   2369  HB2 ASP   146      79.671 157.660  39.749  1.00  0.00            
ATOM   2370  CG  ASP   146      79.751 155.595  39.246  1.00  0.00            
ATOM   2371  OD1 ASP   146      79.220 154.890  38.356  1.00  0.00            
ATOM   2372  OD2 ASP   146      79.988 155.146  40.404  1.00  0.00            
ATOM   2373  C   ASP   146      80.670 156.979  36.471  1.00  0.00            
ATOM   2374  O   ASP   146      81.886 156.861  36.621  1.00  0.00            
ATOM   2375  N   LYS   147      80.080 156.633  35.312  1.00  0.00            
ATOM   2376  HN  LYS   147      79.100 156.773  35.194  1.00  0.00            
ATOM   2377  CA  LYS   147      80.739 156.053  34.161  1.00  0.00            
ATOM   2378  HA  LYS   147      79.914 155.797  33.513  1.00  0.00            
ATOM   2379  CB  LYS   147      81.597 157.048  33.354  1.00  0.00            
ATOM   2380  HB1 LYS   147      82.568 157.213  33.869  1.00  0.00            
ATOM   2381  HB2 LYS   147      81.905 156.586  32.391  1.00  0.00            
ATOM   2382  CG  LYS   147      80.910 158.397  33.089  1.00  0.00            
ATOM   2383  HG1 LYS   147      79.881 158.221  32.712  1.00  0.00            
ATOM   2384  HG2 LYS   147      80.736 158.920  34.054  1.00  0.00            
ATOM   2385  CD  LYS   147      81.669 159.330  32.120  1.00  0.00            
ATOM   2386  HD1 LYS   147      82.050 158.747  31.258  1.00  0.00            
ATOM   2387  HD2 LYS   147      80.960 160.038  31.645  1.00  0.00            
ATOM   2388  CE  LYS   147      82.821 160.112  32.757  1.00  0.00            
ATOM   2389  HE1 LYS   147      82.428 160.832  33.517  1.00  0.00            
ATOM   2390  HE2 LYS   147      83.565 159.410  33.207  1.00  0.00            
ATOM   2391 1MNZ LYS   147      83.199 161.139  31.595  1.00  0.00            
ATOM   2392 2MNZ LYS   147      83.895 160.721  31.745  1.00  0.00            
ATOM   2393  NZ  LYS   147      83.518 160.897  31.714  1.00  0.00            
ATOM   2394  HZ1 LYS   147      82.855 161.578  31.290  1.00  0.00            
ATOM   2395  HZ2 LYS   147      84.316 161.410  32.140  1.00  0.00            
ATOM   2396  HZ3 LYS   147      83.874 160.256  30.976  1.00  0.00            
ATOM   2397  C   LYS   147      81.400 154.732  34.453  1.00  0.00            
ATOM   2398  O   LYS   147      82.577 154.509  34.176  1.00  0.00            
ATOM   2399  N   GLN   148      80.605 153.824  35.028  1.00  0.00            
ATOM   2400  HN  GLN   148      79.687 154.077  35.322  1.00  0.00            
ATOM   2401  CA  GLN   148      80.963 152.453  35.274  1.00  0.00            
ATOM   2402  HA  GLN   148      81.881 152.253  34.742  1.00  0.00            
ATOM   2403  CB  GLN   148      81.132 152.162  36.784  1.00  0.00            
ATOM   2404  HB1 GLN   148      80.140 152.225  37.289  1.00  0.00            
ATOM   2405  HB2 GLN   148      81.423 151.094  36.926  1.00  0.00            
ATOM   2406  CG  GLN   148      82.147 153.081  37.507  1.00  0.00            
ATOM   2407  HG1 GLN   148      83.077 153.145  36.911  1.00  0.00            
ATOM   2408  HG2 GLN   148      81.702 154.084  37.647  1.00  0.00            
ATOM   2409  CD  GLN   148      82.490 152.506  38.880  1.00  0.00            
ATOM   2410  OE1 GLN   148      83.315 151.588  38.983  1.00  0.00            
ATOM   2411  NE2 GLN   148      81.866 153.021  39.961  1.00  0.00            
ATOM   2412 1HE2 GLN   148      81.201 153.759  39.850  1.00  0.00            
ATOM   2413 2HE2 GLN   148      82.071 152.665  40.873  1.00  0.00            
ATOM   2414  C   GLN   148      79.860 151.602  34.689  1.00  0.00            
ATOM   2415  O   GLN   148      78.758 152.081  34.416  1.00  0.00            
ATOM   2416  N   GLN   149      80.135 150.309  34.453  1.00  0.00            
ATOM   2417  HN  GLN   149      80.996 149.911  34.762  1.00  0.00            
ATOM   2418  CA  GLN   149      79.238 149.408  33.753  1.00  0.00            
ATOM   2419  HA  GLN   149      79.081 149.872  32.791  1.00  0.00            
ATOM   2420  CB  GLN   149      79.967 148.077  33.506  1.00  0.00            
ATOM   2421  HB1 GLN   149      80.231 147.600  34.487  1.00  0.00            
ATOM   2422  HB2 GLN   149      79.259 147.333  33.055  1.00  0.00            
ATOM   2423  CG  GLN   149      81.228 148.225  32.623  1.00  0.00            
ATOM   2424  HG1 GLN   149      80.928 148.586  31.626  1.00  0.00            
ATOM   2425  HG2 GLN   149      81.925 148.927  33.107  1.00  0.00            
ATOM   2426  CD  GLN   149      81.941 146.875  32.454  1.00  0.00            
ATOM   2427  OE1 GLN   149      81.399 145.904  31.920  1.00  0.00            
ATOM   2428  NE2 GLN   149      83.209 146.825  32.924  1.00  0.00            
ATOM   2429 1HE2 GLN   149      83.618 147.634  33.345  1.00  0.00            
ATOM   2430 2HE2 GLN   149      83.737 145.979  32.849  1.00  0.00            
ATOM   2431  C   GLN   149      77.848 149.248  34.366  1.00  0.00            
ATOM   2432  O   GLN   149      76.853 149.210  33.643  1.00  0.00            
ATOM   2433  N   TYR   150      77.738 149.215  35.707  1.00  0.00            
ATOM   2434  HN  TYR   150      78.548 149.097  36.278  1.00  0.00            
ATOM   2435  CA  TYR   150      76.471 149.343  36.416  1.00  0.00            
ATOM   2436  HA  TYR   150      75.827 148.548  36.070  1.00  0.00            
ATOM   2437  CB  TYR   150      76.770 149.175  37.939  1.00  0.00            
ATOM   2438  HB1 TYR   150      77.210 148.172  38.112  1.00  0.00            
ATOM   2439  HB2 TYR   150      77.382 150.033  38.283  1.00  0.00            
ATOM   2440  CG  TYR   150      75.495 149.219  38.743  1.00  0.00            
ATOM   2441  CD1 TYR   150      74.549 148.189  38.619  1.00  0.00            
ATOM   2442  HD1 TYR   150      74.742 147.361  37.953  1.00  0.00            
ATOM   2443  CE1 TYR   150      73.355 148.221  39.351  1.00  0.00            
ATOM   2444  HE1 TYR   150      72.637 147.422  39.249  1.00  0.00            
ATOM   2445  CZ  TYR   150      73.091 149.288  40.215  1.00  0.00            
ATOM   2446  OH  TYR   150      71.880 149.317  40.934  1.00  0.00            
ATOM   2447  HH  TYR   150      71.289 148.652  40.526  1.00  0.00            
ATOM   2448  CD2 TYR   150      75.217 150.295  39.608  1.00  0.00            
ATOM   2449  HD2 TYR   150      75.929 151.101  39.709  1.00  0.00            
ATOM   2450  CE2 TYR   150      74.020 150.330  40.341  1.00  0.00            
ATOM   2451  HE2 TYR   150      73.814 151.158  41.002  1.00  0.00            
ATOM   2452  C   TYR   150      75.758 150.686  36.185  1.00  0.00            
ATOM   2453  O   TYR   150      74.603 150.731  35.760  1.00  0.00            
ATOM   2454  N   GLY   151      76.443 151.818  36.444  1.00  0.00            
ATOM   2455  HN  GLY   151      77.430 151.787  36.580  1.00  0.00            
ATOM   2456  CA  GLY   151      75.815 153.142  36.542  1.00  0.00            
ATOM   2457  HA1 GLY   151      74.948 153.024  37.164  1.00  0.00            
ATOM   2458  HA2 GLY   151      76.575 153.816  36.889  1.00  0.00            
ATOM   2459  C   GLY   151      75.348 153.637  35.201  1.00  0.00            
ATOM   2460  O   GLY   151      74.248 154.180  35.095  1.00  0.00            
ATOM   2461  N   GLU   152      76.151 153.425  34.141  1.00  0.00            
ATOM   2462  HN  GLU   152      77.043 152.998  34.264  1.00  0.00            
ATOM   2463  CA  GLU   152      75.813 153.781  32.773  1.00  0.00            
ATOM   2464  HA  GLU   152      75.583 154.836  32.771  1.00  0.00            
ATOM   2465  CB  GLU   152      76.998 153.497  31.819  1.00  0.00            
ATOM   2466  HB1 GLU   152      77.934 153.909  32.265  1.00  0.00            
ATOM   2467  HB2 GLU   152      77.187 152.398  31.786  1.00  0.00            
ATOM   2468  CG  GLU   152      76.821 154.043  30.373  1.00  0.00            
ATOM   2469  HG1 GLU   152      75.882 153.653  29.943  1.00  0.00            
ATOM   2470  HG2 GLU   152      76.815 155.147  30.393  1.00  0.00            
ATOM   2471  CD  GLU   152      77.974 153.589  29.491  1.00  0.00            
ATOM   2472  OE1 GLU   152      78.895 154.403  29.221  1.00  0.00            
ATOM   2473  OE2 GLU   152      77.963 152.406  29.042  1.00  0.00            
ATOM   2474  C   GLU   152      74.590 153.026  32.286  1.00  0.00            
ATOM   2475  O   GLU   152      73.718 153.560  31.606  1.00  0.00            
ATOM   2476  N   GLY   153      74.487 151.740  32.669  1.00  0.00            
ATOM   2477  HN  GLY   153      75.182 151.342  33.262  1.00  0.00            
ATOM   2478  CA  GLY   153      73.396 150.844  32.271  1.00  0.00            
ATOM   2479  HA1 GLY   153      73.266 150.977  31.215  1.00  0.00            
ATOM   2480  HA2 GLY   153      73.671 149.864  32.611  1.00  0.00            
ATOM   2481  C   GLY   153      72.093 151.209  32.940  1.00  0.00            
ATOM   2482  O   GLY   153      71.033 151.148  32.314  1.00  0.00            
ATOM   2483  N   LEU   154      72.116 151.606  34.227  1.00  0.00            
ATOM   2484  HN  LEU   154      72.954 151.563  34.766  1.00  0.00            
ATOM   2485  CA  LEU   154      70.926 152.116  34.897  1.00  0.00            
ATOM   2486  HA  LEU   154      70.142 151.412  34.662  1.00  0.00            
ATOM   2487  CB  LEU   154      71.078 152.167  36.443  1.00  0.00            
ATOM   2488  HB1 LEU   154      72.129 152.412  36.709  1.00  0.00            
ATOM   2489  HB2 LEU   154      70.506 153.030  36.848  1.00  0.00            
ATOM   2490  CG  LEU   154      70.649 150.876  37.177  1.00  0.00            
ATOM   2491  HG  LEU   154      70.795 151.066  38.262  1.00  0.00            
ATOM   2492 1MCD LEU   154      69.110 150.211  37.302  1.00  0.00            
ATOM   2493 2MCD LEU   154      69.054 150.876  36.645  1.00  0.00            
ATOM   2494  CD1 LEU   154      69.156 150.560  36.983  1.00  0.00            
ATOM   2495 1HD1 LEU   154      68.848 149.740  37.667  1.00  0.00            
ATOM   2496 2HD1 LEU   154      68.543 151.460  37.203  1.00  0.00            
ATOM   2497 3HD1 LEU   154      68.966 150.243  35.935  1.00  0.00            
ATOM   2498 1MCD LEU   154      71.337 149.344  37.118  1.00  0.00            
ATOM   2499 2MCD LEU   154      71.797 149.860  36.487  1.00  0.00            
ATOM   2500  CD2 LEU   154      71.523 149.662  36.821  1.00  0.00            
ATOM   2501 1HD2 LEU   154      71.228 148.785  37.435  1.00  0.00            
ATOM   2502 2HD2 LEU   154      71.401 149.405  35.747  1.00  0.00            
ATOM   2503 3HD2 LEU   154      72.593 149.892  37.014  1.00  0.00            
ATOM   2504  C   LEU   154      70.484 153.458  34.341  1.00  0.00            
ATOM   2505  O   LEU   154      69.301 153.661  34.070  1.00  0.00            
ATOM   2506  N   ALA   155      71.446 154.364  34.075  1.00  0.00            
ATOM   2507  HN  ALA   155      72.391 154.190  34.339  1.00  0.00            
ATOM   2508  CA  ALA   155      71.221 155.630  33.408  1.00  0.00            
ATOM   2509  HA  ALA   155      70.528 156.189  34.021  1.00  0.00            
ATOM   2510 1MCB ALA   155      72.818 156.048  33.089  1.00  0.00            
ATOM   2511 2MCB ALA   155      72.456 156.758  33.579  1.00  0.00            
ATOM   2512  CB  ALA   155      72.569 156.366  33.338  1.00  0.00            
ATOM   2513  HB1 ALA   155      73.308 155.757  32.774  1.00  0.00            
ATOM   2514  HB2 ALA   155      72.445 157.344  32.824  1.00  0.00            
ATOM   2515  HB3 ALA   155      72.960 156.547  34.362  1.00  0.00            
ATOM   2516  C   ALA   155      70.603 155.478  32.014  1.00  0.00            
ATOM   2517  O   ALA   155      69.683 156.201  31.632  1.00  0.00            
ATOM   2518  N   ARG   156      71.064 154.491  31.224  1.00  0.00            
ATOM   2519  HN  ARG   156      71.876 153.969  31.472  1.00  0.00            
ATOM   2520  CA  ARG   156      70.416 154.127  29.974  1.00  0.00            
ATOM   2521  HA  ARG   156      70.322 155.048  29.419  1.00  0.00            
ATOM   2522  CB  ARG   156      71.261 153.136  29.128  1.00  0.00            
ATOM   2523  HB1 ARG   156      71.557 152.265  29.756  1.00  0.00            
ATOM   2524  HB2 ARG   156      70.622 152.676  28.341  1.00  0.00            
ATOM   2525  CG  ARG   156      72.514 153.755  28.480  1.00  0.00            
ATOM   2526  HG1 ARG   156      73.275 153.977  29.258  1.00  0.00            
ATOM   2527  HG2 ARG   156      73.027 153.000  27.847  1.00  0.00            
ATOM   2528  CD  ARG   156      72.234 155.014  27.658  1.00  0.00            
ATOM   2529  HD1 ARG   156      71.501 154.800  26.842  1.00  0.00            
ATOM   2530  HD2 ARG   156      71.920 155.858  28.318  1.00  0.00            
ATOM   2531  NE  ARG   156      73.522 155.379  27.031  1.00  0.00            
ATOM   2532  HE  ARG   156      74.225 154.673  26.939  1.00  0.00            
ATOM   2533  CZ  ARG   156      73.822 156.597  26.571  1.00  0.00            
ATOM   2534  NH1 ARG   156      72.958 157.604  26.561  1.00  0.00            
ATOM   2535 1HH1 ARG   156      72.030 157.470  26.909  1.00  0.00            
ATOM   2536 2HH1 ARG   156      73.235 158.496  26.206  1.00  0.00            
ATOM   2537  NH2 ARG   156      75.046 156.801  26.103  1.00  0.00            
ATOM   2538 1HH2 ARG   156      75.711 156.054  26.101  1.00  0.00            
ATOM   2539 2HH2 ARG   156      75.303 157.701  25.751  1.00  0.00            
ATOM   2540  C   ARG   156      69.021 153.564  30.126  1.00  0.00            
ATOM   2541  O   ARG   156      68.149 153.841  29.307  1.00  0.00            
ATOM   2542  N   SER   157      68.750 152.757  31.159  1.00  0.00            
ATOM   2543  HN  SER   157      69.458 152.507  31.815  1.00  0.00            
ATOM   2544  CA  SER   157      67.416 152.210  31.372  1.00  0.00            
ATOM   2545  HA  SER   157      67.144 151.743  30.437  1.00  0.00            
ATOM   2546  CB  SER   157      67.413 151.134  32.471  1.00  0.00            
ATOM   2547  HB1 SER   157      68.332 150.506  32.403  1.00  0.00            
ATOM   2548  HB2 SER   157      67.384 151.609  33.480  1.00  0.00            
ATOM   2549  OG  SER   157      66.274 150.305  32.317  1.00  0.00            
ATOM   2550  HG1 SER   157      66.349 149.629  33.013  1.00  0.00            
ATOM   2551  C   SER   157      66.347 153.263  31.662  1.00  0.00            
ATOM   2552  O   SER   157      65.268 153.258  31.070  1.00  0.00            
ATOM   2553  N   VAL   158      66.634 154.246  32.541  1.00  0.00            
ATOM   2554  HN  VAL   158      67.480 154.226  33.067  1.00  0.00            
ATOM   2555  CA  VAL   158      65.749 155.386  32.783  1.00  0.00            
ATOM   2556  HA  VAL   158      64.783 154.946  32.985  1.00  0.00            
ATOM   2557  CB  VAL   158      66.156 156.176  34.026  1.00  0.00            
ATOM   2558  HB  VAL   158      66.164 155.467  34.882  1.00  0.00            
ATOM   2559 1MCG VAL   158      67.816 156.355  33.823  1.00  0.00            
ATOM   2560 2MCG VAL   158      67.473 157.218  33.939  1.00  0.00            
ATOM   2561  CG1 VAL   158      67.573 156.758  33.888  1.00  0.00            
ATOM   2562 1HG1 VAL   158      68.308 155.940  33.724  1.00  0.00            
ATOM   2563 2HG1 VAL   158      67.617 157.456  33.025  1.00  0.00            
ATOM   2564 3HG1 VAL   158      67.851 157.310  34.811  1.00  0.00            
ATOM   2565 1MCG VAL   158      65.279 157.401  34.772  1.00  0.00            
ATOM   2566 2MCG VAL   158      64.876 157.262  33.939  1.00  0.00            
ATOM   2567  CG2 VAL   158      65.129 157.277  34.340  1.00  0.00            
ATOM   2568 1HG2 VAL   158      65.324 157.705  35.346  1.00  0.00            
ATOM   2569 2HG2 VAL   158      65.198 158.089  33.585  1.00  0.00            
ATOM   2570 3HG2 VAL   158      64.101 156.856  34.321  1.00  0.00            
ATOM   2571  C   VAL   158      65.561 156.256  31.539  1.00  0.00            
ATOM   2572  O   VAL   158      64.465 156.739  31.249  1.00  0.00            
ATOM   2573  N   GLN   159      66.619 156.417  30.717  1.00  0.00            
ATOM   2574  HN  GLN   159      67.529 156.118  30.992  1.00  0.00            
ATOM   2575  CA  GLN   159      66.517 157.024  29.397  1.00  0.00            
ATOM   2576  HA  GLN   159      66.032 157.977  29.549  1.00  0.00            
ATOM   2577  CB  GLN   159      67.910 157.271  28.781  1.00  0.00            
ATOM   2578  HB1 GLN   159      68.563 157.775  29.530  1.00  0.00            
ATOM   2579  HB2 GLN   159      68.421 156.294  28.617  1.00  0.00            
ATOM   2580  CG  GLN   159      67.892 158.084  27.463  1.00  0.00            
ATOM   2581  HG1 GLN   159      67.462 157.466  26.651  1.00  0.00            
ATOM   2582  HG2 GLN   159      67.299 159.009  27.606  1.00  0.00            
ATOM   2583  CD  GLN   159      69.316 158.476  27.073  1.00  0.00            
ATOM   2584  OE1 GLN   159      70.274 157.730  27.282  1.00  0.00            
ATOM   2585  NE2 GLN   159      69.476 159.684  26.487  1.00  0.00            
ATOM   2586 1HE2 GLN   159      68.683 160.273  26.329  1.00  0.00            
ATOM   2587 2HE2 GLN   159      70.388 159.989  26.212  1.00  0.00            
ATOM   2588  C   GLN   159      65.666 156.246  28.394  1.00  0.00            
ATOM   2589  O   GLN   159      64.868 156.841  27.673  1.00  0.00            
ATOM   2590  N   ASP   160      65.787 154.904  28.340  1.00  0.00            
ATOM   2591  HN  ASP   160      66.466 154.448  28.910  1.00  0.00            
ATOM   2592  CA  ASP   160      64.995 154.013  27.500  1.00  0.00            
ATOM   2593  HA  ASP   160      65.127 154.355  26.484  1.00  0.00            
ATOM   2594  CB  ASP   160      65.546 152.550  27.625  1.00  0.00            
ATOM   2595  HB1 ASP   160      66.619 152.541  27.375  1.00  0.00            
ATOM   2596  HB2 ASP   160      65.372 152.181  28.649  1.00  0.00            
ATOM   2597  CG  ASP   160      64.831 151.612  26.660  1.00  0.00            
ATOM   2598  OD1 ASP   160      64.250 150.600  27.129  1.00  0.00            
ATOM   2599  OD2 ASP   160      64.845 151.867  25.429  1.00  0.00            
ATOM   2600  C   ASP   160      63.505 154.106  27.831  1.00  0.00            
ATOM   2601  O   ASP   160      62.658 154.093  26.939  1.00  0.00            
ATOM   2602  N   GLY   161      63.158 154.243  29.125  1.00  0.00            
ATOM   2603  HN  GLY   161      63.843 154.149  29.843  1.00  0.00            
ATOM   2604  CA  GLY   161      61.784 154.531  29.557  1.00  0.00            
ATOM   2605  HA1 GLY   161      61.154 153.824  29.047  1.00  0.00            
ATOM   2606  HA2 GLY   161      61.794 154.499  30.632  1.00  0.00            
ATOM   2607  C   GLY   161      61.333 155.919  29.149  1.00  0.00            
ATOM   2608  O   GLY   161      60.294 156.082  28.511  1.00  0.00            
ATOM   2609  N   LEU   162      62.101 156.971  29.490  1.00  0.00            
ATOM   2610  HN  LEU   162      62.962 156.843  29.975  1.00  0.00            
ATOM   2611  CA  LEU   162      61.726 158.343  29.177  1.00  0.00            
ATOM   2612  HA  LEU   162      60.728 158.450  29.575  1.00  0.00            
ATOM   2613  CB  LEU   162      62.628 159.368  29.922  1.00  0.00            
ATOM   2614  HB1 LEU   162      63.697 159.142  29.716  1.00  0.00            
ATOM   2615  HB2 LEU   162      62.488 160.378  29.478  1.00  0.00            
ATOM   2616  CG  LEU   162      62.404 159.444  31.455  1.00  0.00            
ATOM   2617  HG  LEU   162      62.434 158.406  31.850  1.00  0.00            
ATOM   2618 1MCD LEU   162      63.376 160.223  32.585  1.00  0.00            
ATOM   2619 2MCD LEU   162      63.799 160.332  31.757  1.00  0.00            
ATOM   2620  CD1 LEU   162      63.531 160.238  32.137  1.00  0.00            
ATOM   2621 1HD1 LEU   162      63.339 160.312  33.229  1.00  0.00            
ATOM   2622 2HD1 LEU   162      64.506 159.729  31.978  1.00  0.00            
ATOM   2623 3HD1 LEU   162      63.588 161.263  31.712  1.00  0.00            
ATOM   2624 1MCD LEU   162      61.115 160.497  31.686  1.00  0.00            
ATOM   2625 2MCD LEU   162      60.843 159.672  32.035  1.00  0.00            
ATOM   2626  CD2 LEU   162      61.047 160.054  31.841  1.00  0.00            
ATOM   2627 1HD2 LEU   162      61.012 161.125  31.548  1.00  0.00            
ATOM   2628 2HD2 LEU   162      60.224 159.514  31.325  1.00  0.00            
ATOM   2629 3HD2 LEU   162      60.892 159.978  32.939  1.00  0.00            
ATOM   2630  C   LEU   162      61.609 158.643  27.680  1.00  0.00            
ATOM   2631  O   LEU   162      60.648 159.284  27.259  1.00  0.00            
ATOM   2632  N   LYS   163      62.510 158.137  26.814  1.00  0.00            
ATOM   2633  HN  LYS   163      63.324 157.655  27.130  1.00  0.00            
ATOM   2634  CA  LYS   163      62.335 158.274  25.371  1.00  0.00            
ATOM   2635  HA  LYS   163      62.208 159.330  25.185  1.00  0.00            
ATOM   2636  CB  LYS   163      63.557 157.765  24.567  1.00  0.00            
ATOM   2637  HB1 LYS   163      63.772 156.709  24.839  1.00  0.00            
ATOM   2638  HB2 LYS   163      63.295 157.698  23.488  1.00  0.00            
ATOM   2639  CG  LYS   163      64.829 158.613  24.738  1.00  0.00            
ATOM   2640  HG1 LYS   163      64.566 159.697  24.718  1.00  0.00            
ATOM   2641  HG2 LYS   163      65.237 158.477  25.767  1.00  0.00            
ATOM   2642  CD  LYS   163      65.929 158.324  23.698  1.00  0.00            
ATOM   2643  HD1 LYS   163      65.629 158.739  22.711  1.00  0.00            
ATOM   2644  HD2 LYS   163      66.842 158.906  23.946  1.00  0.00            
ATOM   2645  CE  LYS   163      66.291 156.835  23.544  1.00  0.00            
ATOM   2646  HE1 LYS   163      66.630 156.423  24.519  1.00  0.00            
ATOM   2647  HE2 LYS   163      65.424 156.273  23.135  1.00  0.00            
ATOM   2648 1MNZ LYS   163      67.461 156.254  22.627  1.00  0.00            
ATOM   2649 2MNZ LYS   163      67.449 157.066  22.470  1.00  0.00            
ATOM   2650  NZ  LYS   163      67.409 156.667  22.588  1.00  0.00            
ATOM   2651  HZ1 LYS   163      67.685 155.665  22.550  1.00  0.00            
ATOM   2652  HZ2 LYS   163      67.107 156.979  21.643  1.00  0.00            
ATOM   2653  HZ3 LYS   163      68.220 157.238  22.899  1.00  0.00            
ATOM   2654  C   LYS   163      61.093 157.566  24.833  1.00  0.00            
ATOM   2655  O   LYS   163      60.400 158.084  23.954  1.00  0.00            
ATOM   2656  N   ALA   164      60.759 156.371  25.367  1.00  0.00            
ATOM   2657  HN  ALA   164      61.317 155.960  26.084  1.00  0.00            
ATOM   2658  CA  ALA   164      59.600 155.598  24.964  1.00  0.00            
ATOM   2659  HA  ALA   164      59.647 155.504  23.890  1.00  0.00            
ATOM   2660 1MCB ALA   164      60.082 154.054  25.425  1.00  0.00            
ATOM   2661 2MCB ALA   164      59.272 154.216  25.864  1.00  0.00            
ATOM   2662  CB  ALA   164      59.673 154.205  25.612  1.00  0.00            
ATOM   2663  HB1 ALA   164      60.595 153.679  25.284  1.00  0.00            
ATOM   2664  HB2 ALA   164      59.689 154.299  26.719  1.00  0.00            
ATOM   2665  HB3 ALA   164      58.790 153.599  25.317  1.00  0.00            
ATOM   2666  C   ALA   164      58.270 156.256  25.322  1.00  0.00            
ATOM   2667  O   ALA   164      57.257 156.050  24.652  1.00  0.00            
ATOM   2668  N   ALA   165      58.264 157.116  26.356  1.00  0.00            
ATOM   2669  HN  ALA   165      59.096 157.265  26.886  1.00  0.00            
ATOM   2670  CA  ALA   165      57.116 157.884  26.795  1.00  0.00            
ATOM   2671  HA  ALA   165      56.230 157.311  26.567  1.00  0.00            
ATOM   2672 1MCB ALA   165      56.834 158.306  28.398  1.00  0.00            
ATOM   2673 2MCB ALA   165      57.690 157.929  28.375  1.00  0.00            
ATOM   2674  CB  ALA   165      57.255 158.106  28.310  1.00  0.00            
ATOM   2675  HB1 ALA   165      56.335 158.582  28.712  1.00  0.00            
ATOM   2676  HB2 ALA   165      57.411 157.135  28.826  1.00  0.00            
ATOM   2677  HB3 ALA   165      58.122 158.768  28.522  1.00  0.00            
ATOM   2678  C   ALA   165      57.025 159.241  26.092  1.00  0.00            
ATOM   2679  O   ALA   165      56.114 160.030  26.342  1.00  0.00            
ATOM   2680  N   ASN   166      57.976 159.510  25.170  1.00  0.00            
ATOM   2681  HN  ASN   166      58.664 158.817  24.971  1.00  0.00            
ATOM   2682  CA  ASN   166      58.133 160.736  24.393  1.00  0.00            
ATOM   2683  HA  ASN   166      58.963 160.540  23.731  1.00  0.00            
ATOM   2684  CB  ASN   166      56.904 161.082  23.512  1.00  0.00            
ATOM   2685  HB1 ASN   166      55.985 161.104  24.132  1.00  0.00            
ATOM   2686  HB2 ASN   166      57.053 162.063  23.019  1.00  0.00            
ATOM   2687  CG  ASN   166      56.752 160.014  22.446  1.00  0.00            
ATOM   2688  OD1 ASN   166      55.985 159.057  22.590  1.00  0.00            
ATOM   2689  ND2 ASN   166      57.438 160.194  21.299  1.00  0.00            
ATOM   2690 1HD2 ASN   166      58.014 161.004  21.182  1.00  0.00            
ATOM   2691 2HD2 ASN   166      57.372 159.518  20.565  1.00  0.00            
ATOM   2692  C   ASN   166      58.549 161.916  25.253  1.00  0.00            
ATOM   2693  O   ASN   166      58.175 163.065  25.019  1.00  0.00            
ATOM   2694  N   ALA   167      59.387 161.640  26.264  1.00  0.00            
ATOM   2695  HN  ALA   167      59.658 160.700  26.455  1.00  0.00            
ATOM   2696  CA  ALA   167      59.961 162.618  27.144  1.00  0.00            
ATOM   2697  HA  ALA   167      59.380 163.523  27.036  1.00  0.00            
ATOM   2698 1MCB ALA   167      60.221 161.774  28.575  1.00  0.00            
ATOM   2699 2MCB ALA   167      59.602 162.446  28.778  1.00  0.00            
ATOM   2700  CB  ALA   167      59.914 162.134  28.603  1.00  0.00            
ATOM   2701  HB1 ALA   167      60.593 161.265  28.739  1.00  0.00            
ATOM   2702  HB2 ALA   167      60.234 162.950  29.286  1.00  0.00            
ATOM   2703  HB3 ALA   167      58.880 161.828  28.871  1.00  0.00            
ATOM   2704  C   ALA   167      61.381 162.909  26.702  1.00  0.00            
ATOM   2705  O   ALA   167      61.996 162.181  25.919  1.00  0.00            
ATOM   2706  N   ASN   168      61.905 164.059  27.146  1.00  0.00            
ATOM   2707  HN  ASN   168      61.437 164.586  27.850  1.00  0.00            
ATOM   2708  CA  ASN   168      63.141 164.630  26.675  1.00  0.00            
ATOM   2709  HA  ASN   168      63.627 163.895  26.050  1.00  0.00            
ATOM   2710  CB  ASN   168      62.862 165.932  25.873  1.00  0.00            
ATOM   2711  HB1 ASN   168      62.415 166.692  26.544  1.00  0.00            
ATOM   2712  HB2 ASN   168      63.808 166.307  25.433  1.00  0.00            
ATOM   2713  CG  ASN   168      61.877 165.641  24.740  1.00  0.00            
ATOM   2714  OD1 ASN   168      62.277 165.311  23.619  1.00  0.00            
ATOM   2715  ND2 ASN   168      60.556 165.761  24.998  1.00  0.00            
ATOM   2716 1HD2 ASN   168      60.247 166.033  25.909  1.00  0.00            
ATOM   2717 2HD2 ASN   168      59.887 165.578  24.278  1.00  0.00            
ATOM   2718  C   ASN   168      64.038 164.946  27.857  1.00  0.00            
ATOM   2719  O   ASN   168      63.582 165.244  28.961  1.00  0.00            
ATOM   2720  N   VAL   169      65.362 164.870  27.647  1.00  0.00            
ATOM   2721  HN  VAL   169      65.719 164.735  26.726  1.00  0.00            
ATOM   2722  CA  VAL   169      66.360 164.972  28.695  1.00  0.00            
ATOM   2723  HA  VAL   169      65.846 165.095  29.636  1.00  0.00            
ATOM   2724  CB  VAL   169      67.246 163.720  28.715  1.00  0.00            
ATOM   2725  HB  VAL   169      67.836 163.686  27.774  1.00  0.00            
ATOM   2726 1MCG VAL   169      68.446 164.151  29.811  1.00  0.00            
ATOM   2727 2MCG VAL   169      68.070 163.357  30.135  1.00  0.00            
ATOM   2728  CG1 VAL   169      68.210 163.752  29.913  1.00  0.00            
ATOM   2729 1HG1 VAL   169      68.868 164.645  29.850  1.00  0.00            
ATOM   2730 2HG1 VAL   169      67.636 163.796  30.863  1.00  0.00            
ATOM   2731 3HG1 VAL   169      68.843 162.839  29.918  1.00  0.00            
ATOM   2732 1MCG VAL   169      66.103 162.579  29.181  1.00  0.00            
ATOM   2733 2MCG VAL   169      66.531 162.226  28.427  1.00  0.00            
ATOM   2734  CG2 VAL   169      66.361 162.465  28.800  1.00  0.00            
ATOM   2735 1HG2 VAL   169      65.664 162.547  29.661  1.00  0.00            
ATOM   2736 2HG2 VAL   169      65.767 162.353  27.868  1.00  0.00            
ATOM   2737 3HG2 VAL   169      66.993 161.561  28.934  1.00  0.00            
ATOM   2738  C   VAL   169      67.204 166.203  28.414  1.00  0.00            
ATOM   2739  O   VAL   169      67.653 166.404  27.284  1.00  0.00            
ATOM   2740  N   VAL   170      67.440 167.080  29.424  1.00  0.00            
ATOM   2741  HN  VAL   170      67.034 166.952  30.326  1.00  0.00            
ATOM   2742  CA  VAL   170      68.294 168.258  29.256  1.00  0.00            
ATOM   2743  HA  VAL   170      67.902 168.810  28.415  1.00  0.00            
ATOM   2744  CB  VAL   170      68.346 169.165  30.488  1.00  0.00            
ATOM   2745  HB  VAL   170      68.796 168.604  31.335  1.00  0.00            
ATOM   2746 1MCG VAL   170      69.605 170.217  30.119  1.00  0.00            
ATOM   2747 2MCG VAL   170      68.849 170.752  30.250  1.00  0.00            
ATOM   2748  CG1 VAL   170      69.185 170.422  30.199  1.00  0.00            
ATOM   2749 1HG1 VAL   170      70.237 170.137  29.981  1.00  0.00            
ATOM   2750 2HG1 VAL   170      68.772 170.964  29.322  1.00  0.00            
ATOM   2751 3HG1 VAL   170      69.172 171.100  31.079  1.00  0.00            
ATOM   2752 1MCG VAL   170      67.028 169.977  31.141  1.00  0.00            
ATOM   2753 2MCG VAL   170      66.675 169.285  30.621  1.00  0.00            
ATOM   2754  CG2 VAL   170      66.922 169.609  30.862  1.00  0.00            
ATOM   2755 1HG2 VAL   170      66.962 170.491  31.536  1.00  0.00            
ATOM   2756 2HG2 VAL   170      66.354 169.881  29.947  1.00  0.00            
ATOM   2757 3HG2 VAL   170      66.390 168.784  31.383  1.00  0.00            
ATOM   2758  C   VAL   170      69.720 167.861  28.940  1.00  0.00            
ATOM   2759  O   VAL   170      70.279 168.267  27.922  1.00  0.00            
ATOM   2760  N   PHE   171      70.296 166.975  29.774  1.00  0.00            
ATOM   2761  HN  PHE   171      69.852 166.698  30.622  1.00  0.00            
ATOM   2762  CA  PHE   171      71.581 166.371  29.506  1.00  0.00            
ATOM   2763  HA  PHE   171      71.573 166.231  28.435  1.00  0.00            
ATOM   2764  CB  PHE   171      72.826 167.276  29.801  1.00  0.00            
ATOM   2765  HB1 PHE   171      73.734 166.656  29.714  1.00  0.00            
ATOM   2766  HB2 PHE   171      72.772 168.164  29.149  1.00  0.00            
ATOM   2767  CG  PHE   171      72.831 167.813  31.224  1.00  0.00            
ATOM   2768  CD1 PHE   171      72.536 169.168  31.460  1.00  0.00            
ATOM   2769  HD1 PHE   171      72.188 169.789  30.648  1.00  0.00            
ATOM   2770  CE1 PHE   171      72.684 169.729  32.733  1.00  0.00            
ATOM   2771  HE1 PHE   171      72.419 170.762  32.905  1.00  0.00            
ATOM   2772  CZ  PHE   171      73.178 168.952  33.783  1.00  0.00            
ATOM   2773  HZ  PHE   171      73.321 169.394  34.758  1.00  0.00            
ATOM   2774  CD2 PHE   171      73.321 167.042  32.295  1.00  0.00            
ATOM   2775  HD2 PHE   171      73.574 166.005  32.136  1.00  0.00            
ATOM   2776  CE2 PHE   171      73.485 167.602  33.570  1.00  0.00            
ATOM   2777  HE2 PHE   171      73.848 166.996  34.387  1.00  0.00            
ATOM   2778  C   PHE   171      71.731 164.966  30.068  1.00  0.00            
ATOM   2779  O   PHE   171      71.271 164.619  31.158  1.00  0.00            
ATOM   2780  N   PHE   172      72.416 164.120  29.281  1.00  0.00            
ATOM   2781  HN  PHE   172      72.635 164.382  28.344  1.00  0.00            
ATOM   2782  CA  PHE   172      72.892 162.810  29.661  1.00  0.00            
ATOM   2783  HA  PHE   172      72.474 162.556  30.624  1.00  0.00            
ATOM   2784  CB  PHE   172      72.535 161.752  28.580  1.00  0.00            
ATOM   2785  HB1 PHE   172      71.431 161.660  28.512  1.00  0.00            
ATOM   2786  HB2 PHE   172      73.049 162.013  27.631  1.00  0.00            
ATOM   2787  CG  PHE   172      73.055 160.397  28.990  1.00  0.00            
ATOM   2788  CD1 PHE   172      74.374 160.014  28.690  1.00  0.00            
ATOM   2789  HD1 PHE   172      75.010 160.682  28.128  1.00  0.00            
ATOM   2790  CE1 PHE   172      74.879 158.778  29.108  1.00  0.00            
ATOM   2791  HE1 PHE   172      75.899 158.505  28.881  1.00  0.00            
ATOM   2792  CZ  PHE   172      74.058 157.896  29.822  1.00  0.00            
ATOM   2793  HZ  PHE   172      74.445 156.945  30.156  1.00  0.00            
ATOM   2794  CD2 PHE   172      72.238 159.499  29.691  1.00  0.00            
ATOM   2795  HD2 PHE   172      71.217 159.769  29.917  1.00  0.00            
ATOM   2796  CE2 PHE   172      72.731 158.255  30.101  1.00  0.00            
ATOM   2797  HE2 PHE   172      72.088 157.570  30.633  1.00  0.00            
ATOM   2798  C   PHE   172      74.397 162.978  29.774  1.00  0.00            
ATOM   2799  O   PHE   172      75.060 163.357  28.809  1.00  0.00            
ATOM   2800  N   ASP   173      74.975 162.715  30.951  1.00  0.00            
ATOM   2801  HN  ASP   173      74.445 162.394  31.733  1.00  0.00            
ATOM   2802  CA  ASP   173      76.400 162.885  31.146  1.00  0.00            
ATOM   2803  HA  ASP   173      76.872 162.530  30.242  1.00  0.00            
ATOM   2804  CB  ASP   173      76.810 164.372  31.377  1.00  0.00            
ATOM   2805  HB1 ASP   173      76.010 165.048  31.017  1.00  0.00            
ATOM   2806  HB2 ASP   173      77.005 164.550  32.453  1.00  0.00            
ATOM   2807  CG  ASP   173      78.074 164.665  30.602  1.00  0.00            
ATOM   2808  OD1 ASP   173      78.132 165.762  29.991  1.00  0.00            
ATOM   2809  OD2 ASP   173      79.008 163.818  30.537  1.00  0.00            
ATOM   2810  C   ASP   173      76.870 162.005  32.281  1.00  0.00            
ATOM   2811  O   ASP   173      76.122 161.201  32.822  1.00  0.00            
ATOM   2812  N   GLY   174      78.152 162.094  32.645  1.00  0.00            
ATOM   2813  HN  GLY   174      78.777 162.701  32.160  1.00  0.00            
ATOM   2814  CA  GLY   174      78.699 161.321  33.755  1.00  0.00            
ATOM   2815  HA1 GLY   174      77.875 161.060  34.389  1.00  0.00            
ATOM   2816  HA2 GLY   174      79.248 160.507  33.326  1.00  0.00            
ATOM   2817  C   GLY   174      79.655 162.149  34.557  1.00  0.00            
ATOM   2818  O   GLY   174      80.270 163.097  34.075  1.00  0.00            
ATOM   2819  N   ILE   175      79.830 161.761  35.826  1.00  0.00            
ATOM   2820  HN  ILE   175      79.247 161.044  36.201  1.00  0.00            
ATOM   2821  CA  ILE   175      80.817 162.294  36.750  1.00  0.00            
ATOM   2822  HA  ILE   175      81.223 163.179  36.282  1.00  0.00            
ATOM   2823  CB  ILE   175      80.265 162.671  38.130  1.00  0.00            
ATOM   2824  HB  ILE   175      81.125 162.965  38.769  1.00  0.00            
ATOM   2825 1MCG ILE   175      79.680 164.192  37.716  1.00  0.00            
ATOM   2826 2MCG ILE   175      78.971 163.744  38.133  1.00  0.00            
ATOM   2827  CG2 ILE   175      79.371 163.906  37.934  1.00  0.00            
ATOM   2828 1HG2 ILE   175      79.939 164.712  37.422  1.00  0.00            
ATOM   2829 2HG2 ILE   175      78.485 163.643  37.317  1.00  0.00            
ATOM   2830 3HG2 ILE   175      79.021 164.284  38.919  1.00  0.00            
ATOM   2831  CG1 ILE   175      79.482 161.548  38.870  1.00  0.00            
ATOM   2832 1HG1 ILE   175      78.717 161.997  39.535  1.00  0.00            
ATOM   2833 2HG1 ILE   175      78.875 160.970  38.144  1.00  0.00            
ATOM   2834 1MCD ILE   175      80.593 160.902  39.939  1.00  0.00            
ATOM   2835 2MCD ILE   175      80.201 160.176  39.498  1.00  0.00            
ATOM   2836  CD  ILE   175      80.353 160.587  39.678  1.00  0.00            
ATOM   2837  HD1 ILE   175      81.007 161.157  40.372  1.00  0.00            
ATOM   2838  HD2 ILE   175      79.714 159.899  40.271  1.00  0.00            
ATOM   2839  HD3 ILE   175      80.992 159.986  38.996  1.00  0.00            
ATOM   2840  C   ILE   175      81.927 161.264  36.826  1.00  0.00            
ATOM   2841  O   ILE   175      81.767 160.122  36.396  1.00  0.00            
ATOM   2842  N   THR   176      83.124 161.635  37.315  1.00  0.00            
ATOM   2843  HN  THR   176      83.274 162.551  37.680  1.00  0.00            
ATOM   2844  CA  THR   176      84.257 160.726  37.338  1.00  0.00            
ATOM   2845  HA  THR   176      84.106 160.035  36.522  1.00  0.00            
ATOM   2846  CB  THR   176      85.601 161.406  37.168  1.00  0.00            
ATOM   2847  HB  THR   176      85.816 162.055  38.044  1.00  0.00            
ATOM   2848  OG1 THR   176      85.600 162.205  35.984  1.00  0.00            
ATOM   2849  HG1 THR   176      86.387 162.788  36.091  1.00  0.00            
ATOM   2850 1MCG THR   176      86.530 160.112  36.630  1.00  0.00            
ATOM   2851 2MCG THR   176      87.012 160.507  37.328  1.00  0.00            
ATOM   2852  CG2 THR   176      86.715 160.362  36.988  1.00  0.00            
ATOM   2853 1HG2 THR   176      86.454 159.663  36.165  1.00  0.00            
ATOM   2854 2HG2 THR   176      87.674 160.865  36.740  1.00  0.00            
ATOM   2855 3HG2 THR   176      86.847 159.779  37.925  1.00  0.00            
ATOM   2856  C   THR   176      84.268 159.925  38.619  1.00  0.00            
ATOM   2857  O   THR   176      84.189 160.465  39.721  1.00  0.00            
ATOM   2858  N   ALA   177      84.338 158.592  38.469  1.00  0.00            
ATOM   2859  HN  ALA   177      84.409 158.215  37.549  1.00  0.00            
ATOM   2860  CA  ALA   177      84.327 157.574  39.495  1.00  0.00            
ATOM   2861  HA  ALA   177      83.285 157.408  39.723  1.00  0.00            
ATOM   2862 1MCB ALA   177      84.802 155.982  39.241  1.00  0.00            
ATOM   2863 2MCB ALA   177      85.046 156.453  38.469  1.00  0.00            
ATOM   2864  CB  ALA   177      84.896 156.282  38.885  1.00  0.00            
ATOM   2865  HB1 ALA   177      84.766 155.436  39.594  1.00  0.00            
ATOM   2866  HB2 ALA   177      84.367 156.041  37.939  1.00  0.00            
ATOM   2867  HB3 ALA   177      85.979 156.406  38.670  1.00  0.00            
ATOM   2868  C   ALA   177      85.020 157.855  40.826  1.00  0.00            
ATOM   2869  O   ALA   177      86.197 158.220  40.895  1.00  0.00            
ATOM   2870  N   GLY   178      84.304 157.620  41.941  1.00  0.00            
ATOM   2871  HN  GLY   178      83.360 157.309  41.868  1.00  0.00            
ATOM   2872  CA  GLY   178      84.832 157.796  43.303  1.00  0.00            
ATOM   2873  HA1 GLY   178      84.141 157.310  43.952  1.00  0.00            
ATOM   2874  HA2 GLY   178      85.832 157.428  43.281  1.00  0.00            
ATOM   2875  C   GLY   178      84.901 159.243  43.730  1.00  0.00            
ATOM   2876  O   GLY   178      85.674 159.574  44.621  1.00  0.00            
ATOM   2877  N   GLU   179      84.147 160.152  43.101  1.00  0.00            
ATOM   2878  HN  GLU   179      83.511 159.871  42.387  1.00  0.00            
ATOM   2879  CA  GLU   179      84.195 161.577  43.400  1.00  0.00            
ATOM   2880  HA  GLU   179      85.219 161.862  43.208  1.00  0.00            
ATOM   2881  CB  GLU   179      83.303 162.365  42.395  1.00  0.00            
ATOM   2882  HB1 GLU   179      83.377 161.883  41.402  1.00  0.00            
ATOM   2883  HB2 GLU   179      82.243 162.232  42.682  1.00  0.00            
ATOM   2884  CG  GLU   179      83.602 163.889  42.245  1.00  0.00            
ATOM   2885  HG1 GLU   179      82.998 164.293  41.419  1.00  0.00            
ATOM   2886  HG2 GLU   179      83.376 164.394  43.196  1.00  0.00            
ATOM   2887  CD  GLU   179      85.074 164.149  41.917  1.00  0.00            
ATOM   2888  OE1 GLU   179      85.425 164.247  40.705  1.00  0.00            
ATOM   2889  OE2 GLU   179      85.896 164.260  42.867  1.00  0.00            
ATOM   2890  C   GLU   179      83.910 162.000  44.847  1.00  0.00            
ATOM   2891  O   GLU   179      83.141 161.383  45.585  1.00  0.00            
ATOM   2892  N   LYS   180      84.602 163.064  45.280  1.00  0.00            
ATOM   2893  HN  LYS   180      85.195 163.547  44.640  1.00  0.00            
ATOM   2894  CA  LYS   180      84.590 163.621  46.623  1.00  0.00            
ATOM   2895  HA  LYS   180      83.947 163.017  47.245  1.00  0.00            
ATOM   2896  CB  LYS   180      86.043 163.645  47.134  1.00  0.00            
ATOM   2897  HB1 LYS   180      86.092 164.189  48.099  1.00  0.00            
ATOM   2898  HB2 LYS   180      86.359 162.620  47.414  1.00  0.00            
ATOM   2899  CG  LYS   180      87.049 164.250  46.142  1.00  0.00            
ATOM   2900  HG1 LYS   180      87.175 163.577  45.292  1.00  0.00            
ATOM   2901  HG2 LYS   180      86.621 165.143  45.684  1.00  0.00            
ATOM   2902  CD  LYS   180      88.418 164.589  46.721  1.00  0.00            
ATOM   2903  HD1 LYS   180      88.307 165.242  47.605  1.00  0.00            
ATOM   2904  HD2 LYS   180      88.881 163.686  47.158  1.00  0.00            
ATOM   2905  CE  LYS   180      89.366 165.228  45.713  1.00  0.00            
ATOM   2906  HE1 LYS   180      89.506 164.555  44.847  1.00  0.00            
ATOM   2907  HE2 LYS   180      88.977 166.214  45.401  1.00  0.00            
ATOM   2908 1MNZ LYS   180      90.574 165.680  46.652  1.00  0.00            
ATOM   2909 2MNZ LYS   180      90.925 165.233  46.052  1.00  0.00            
ATOM   2910  NZ  LYS   180      90.695 165.447  46.327  1.00  0.00            
ATOM   2911  HZ1 LYS   180      90.590 166.028  47.183  1.00  0.00            
ATOM   2912  HZ2 LYS   180      91.116 164.530  46.580  1.00  0.00            
ATOM   2913  HZ3 LYS   180      91.314 165.937  45.650  1.00  0.00            
ATOM   2914  C   LYS   180      84.109 165.067  46.613  1.00  0.00            
ATOM   2915  O   LYS   180      84.027 165.710  47.661  1.00  0.00            
ATOM   2916  N   ASP   181      83.796 165.619  45.423  1.00  0.00            
ATOM   2917  HN  ASP   181      83.818 165.081  44.584  1.00  0.00            
ATOM   2918  CA  ASP   181      83.412 167.003  45.269  1.00  0.00            
ATOM   2919  HA  ASP   181      82.713 167.235  46.058  1.00  0.00            
ATOM   2920  CB  ASP   181      84.690 167.886  45.404  1.00  0.00            
ATOM   2921  HB1 ASP   181      85.236 167.621  46.324  1.00  0.00            
ATOM   2922  HB2 ASP   181      85.338 167.749  44.522  1.00  0.00            
ATOM   2923  CG  ASP   181      84.293 169.341  45.485  1.00  0.00            
ATOM   2924  OD1 ASP   181      84.184 169.989  44.414  1.00  0.00            
ATOM   2925  OD2 ASP   181      84.109 169.849  46.621  1.00  0.00            
ATOM   2926  C   ASP   181      82.710 167.211  43.920  1.00  0.00            
ATOM   2927  O   ASP   181      83.281 167.041  42.845  1.00  0.00            
ATOM   2928  N   PHE   182      81.423 167.592  43.948  1.00  0.00            
ATOM   2929  HN  PHE   182      80.991 167.816  44.818  1.00  0.00            
ATOM   2930  CA  PHE   182      80.562 167.714  42.784  1.00  0.00            
ATOM   2931  HA  PHE   182      81.050 167.218  41.959  1.00  0.00            
ATOM   2932  CB  PHE   182      79.181 167.079  43.076  1.00  0.00            
ATOM   2933  HB1 PHE   182      78.767 167.488  44.022  1.00  0.00            
ATOM   2934  HB2 PHE   182      78.513 167.201  42.196  1.00  0.00            
ATOM   2935  CG  PHE   182      79.379 165.618  43.278  1.00  0.00            
ATOM   2936  CD1 PHE   182      79.508 164.767  42.171  1.00  0.00            
ATOM   2937  HD1 PHE   182      79.465 165.173  41.171  1.00  0.00            
ATOM   2938  CE1 PHE   182      79.692 163.392  42.355  1.00  0.00            
ATOM   2939  HE1 PHE   182      79.783 162.739  41.499  1.00  0.00            
ATOM   2940  CZ  PHE   182      79.757 162.862  43.647  1.00  0.00            
ATOM   2941  HZ  PHE   182      79.901 161.801  43.788  1.00  0.00            
ATOM   2942  CD2 PHE   182      79.452 165.077  44.572  1.00  0.00            
ATOM   2943  HD2 PHE   182      79.366 165.725  45.432  1.00  0.00            
ATOM   2944  CE2 PHE   182      79.637 163.703  44.757  1.00  0.00            
ATOM   2945  HE2 PHE   182      79.687 163.291  45.754  1.00  0.00            
ATOM   2946  C   PHE   182      80.326 169.170  42.424  1.00  0.00            
ATOM   2947  O   PHE   182      79.292 169.517  41.851  1.00  0.00            
ATOM   2948  N   SER   183      81.266 170.076  42.770  1.00  0.00            
ATOM   2949  HN  SER   183      82.151 169.774  43.113  1.00  0.00            
ATOM   2950  CA  SER   183      81.079 171.525  42.675  1.00  0.00            
ATOM   2951  HA  SER   183      80.292 171.777  43.370  1.00  0.00            
ATOM   2952  CB  SER   183      82.361 172.329  43.037  1.00  0.00            
ATOM   2953  HB1 SER   183      83.210 171.995  42.403  1.00  0.00            
ATOM   2954  HB2 SER   183      82.186 173.415  42.876  1.00  0.00            
ATOM   2955  OG  SER   183      82.719 172.135  44.397  1.00  0.00            
ATOM   2956  HG1 SER   183      83.216 171.285  44.404  1.00  0.00            
ATOM   2957  C   SER   183      80.660 172.020  41.302  1.00  0.00            
ATOM   2958  O   SER   183      79.755 172.847  41.183  1.00  0.00            
ATOM   2959  N   ALA   184      81.280 171.507  40.227  1.00  0.00            
ATOM   2960  HN  ALA   184      82.026 170.854  40.330  1.00  0.00            
ATOM   2961  CA  ALA   184      80.926 171.852  38.865  1.00  0.00            
ATOM   2962  HA  ALA   184      80.709 172.910  38.865  1.00  0.00            
ATOM   2963 1MCB ALA   184      82.457 171.867  38.171  1.00  0.00            
ATOM   2964 2MCB ALA   184      81.948 171.266  37.666  1.00  0.00            
ATOM   2965  CB  ALA   184      82.142 171.580  37.963  1.00  0.00            
ATOM   2966  HB1 ALA   184      83.011 172.184  38.302  1.00  0.00            
ATOM   2967  HB2 ALA   184      82.415 170.504  38.004  1.00  0.00            
ATOM   2968  HB3 ALA   184      81.906 171.851  36.912  1.00  0.00            
ATOM   2969  C   ALA   184      79.694 171.129  38.312  1.00  0.00            
ATOM   2970  O   ALA   184      79.018 171.619  37.408  1.00  0.00            
ATOM   2971  N   LEU   185      79.324 169.950  38.844  1.00  0.00            
ATOM   2972  HN  LEU   185      79.917 169.460  39.478  1.00  0.00            
ATOM   2973  CA  LEU   185      78.044 169.330  38.526  1.00  0.00            
ATOM   2974  HA  LEU   185      77.940 169.362  37.452  1.00  0.00            
ATOM   2975  CB  LEU   185      77.968 167.860  39.018  1.00  0.00            
ATOM   2976  HB1 LEU   185      78.734 167.257  38.489  1.00  0.00            
ATOM   2977  HB2 LEU   185      78.288 167.812  40.078  1.00  0.00            
ATOM   2978  CG  LEU   185      76.579 167.180  38.865  1.00  0.00            
ATOM   2979  HG  LEU   185      75.835 167.834  39.369  1.00  0.00            
ATOM   2980 1MCD LEU   185      75.727 166.810  37.464  1.00  0.00            
ATOM   2981 2MCD LEU   185      76.511 167.239  37.186  1.00  0.00            
ATOM   2982  CD1 LEU   185      76.141 167.032  37.398  1.00  0.00            
ATOM   2983 1HD1 LEU   185      75.157 166.518  37.343  1.00  0.00            
ATOM   2984 2HD1 LEU   185      76.049 168.033  36.924  1.00  0.00            
ATOM   2985 3HD1 LEU   185      76.889 166.435  36.835  1.00  0.00            
ATOM   2986 1MCD LEU   185      76.788 165.560  39.265  1.00  0.00            
ATOM   2987 2MCD LEU   185      76.334 165.949  39.984  1.00  0.00            
ATOM   2988  CD2 LEU   185      76.562 165.822  39.588  1.00  0.00            
ATOM   2989 1HD2 LEU   185      77.064 165.052  38.965  1.00  0.00            
ATOM   2990 2HD2 LEU   185      77.095 165.901  40.560  1.00  0.00            
ATOM   2991 3HD2 LEU   185      75.515 165.504  39.778  1.00  0.00            
ATOM   2992  C   LEU   185      76.880 170.084  39.138  1.00  0.00            
ATOM   2993  O   LEU   185      75.910 170.390  38.456  1.00  0.00            
ATOM   2994  N   ILE   186      76.956 170.444  40.436  1.00  0.00            
ATOM   2995  HN  ILE   186      77.745 170.190  40.989  1.00  0.00            
ATOM   2996  CA  ILE   186      75.916 171.213  41.114  1.00  0.00            
ATOM   2997  HA  ILE   186      74.995 170.673  40.951  1.00  0.00            
ATOM   2998  CB  ILE   186      76.148 171.336  42.617  1.00  0.00            
ATOM   2999  HB  ILE   186      77.152 171.779  42.794  1.00  0.00            
ATOM   3000 1MCG ILE   186      74.685 172.027  43.071  1.00  0.00            
ATOM   3001 2MCG ILE   186      75.353 172.552  43.462  1.00  0.00            
ATOM   3002  CG2 ILE   186      75.073 172.244  43.236  1.00  0.00            
ATOM   3003 1HG2 ILE   186      74.060 171.884  42.953  1.00  0.00            
ATOM   3004 2HG2 ILE   186      75.159 172.239  44.343  1.00  0.00            
ATOM   3005 3HG2 ILE   186      75.197 173.286  42.871  1.00  0.00            
ATOM   3006  CG1 ILE   186      76.094 169.924  43.262  1.00  0.00            
ATOM   3007 1HG1 ILE   186      75.069 169.505  43.172  1.00  0.00            
ATOM   3008 2HG1 ILE   186      76.706 169.212  42.670  1.00  0.00            
ATOM   3009 1MCD ILE   186      76.469 169.421  44.811  1.00  0.00            
ATOM   3010 2MCD ILE   186      76.645 170.339  44.785  1.00  0.00            
ATOM   3011  CD  ILE   186      76.535 169.882  44.725  1.00  0.00            
ATOM   3012  HD1 ILE   186      76.449 168.847  45.120  1.00  0.00            
ATOM   3013  HD2 ILE   186      77.591 170.214  44.815  1.00  0.00            
ATOM   3014  HD3 ILE   186      75.894 170.553  45.336  1.00  0.00            
ATOM   3015  C   ILE   186      75.763 172.570  40.457  1.00  0.00            
ATOM   3016  O   ILE   186      74.657 173.053  40.230  1.00  0.00            
ATOM   3017  N   ALA   187      76.891 173.178  40.050  1.00  0.00            
ATOM   3018  HN  ALA   187      77.786 172.816  40.295  1.00  0.00            
ATOM   3019  CA  ALA   187      76.901 174.375  39.244  1.00  0.00            
ATOM   3020  HA  ALA   187      76.386 175.138  39.809  1.00  0.00            
ATOM   3021 1MCB ALA   187      78.505 174.832  39.458  1.00  0.00            
ATOM   3022 2MCB ALA   187      78.363 174.806  38.534  1.00  0.00            
ATOM   3023  CB  ALA   187      78.361 174.798  39.008  1.00  0.00            
ATOM   3024  HB1 ALA   187      78.882 174.932  39.980  1.00  0.00            
ATOM   3025  HB2 ALA   187      78.894 174.020  38.420  1.00  0.00            
ATOM   3026  HB3 ALA   187      78.395 175.757  38.448  1.00  0.00            
ATOM   3027  C   ALA   187      76.187 174.224  37.900  1.00  0.00            
ATOM   3028  O   ALA   187      75.388 175.084  37.542  1.00  0.00            
ATOM   3029  N   ARG   188      76.413 173.120  37.160  1.00  0.00            
ATOM   3030  HN  ARG   188      77.106 172.458  37.435  1.00  0.00            
ATOM   3031  CA  ARG   188      75.694 172.803  35.939  1.00  0.00            
ATOM   3032  HA  ARG   188      75.761 173.682  35.315  1.00  0.00            
ATOM   3033  CB  ARG   188      76.389 171.619  35.218  1.00  0.00            
ATOM   3034  HB1 ARG   188      77.488 171.770  35.236  1.00  0.00            
ATOM   3035  HB2 ARG   188      76.248 170.692  35.811  1.00  0.00            
ATOM   3036  CG  ARG   188      75.927 171.375  33.763  1.00  0.00            
ATOM   3037  HG1 ARG   188      74.820 171.258  33.727  1.00  0.00            
ATOM   3038  HG2 ARG   188      76.095 172.288  33.148  1.00  0.00            
ATOM   3039  CD  ARG   188      76.592 170.174  33.092  1.00  0.00            
ATOM   3040  HD1 ARG   188      77.677 170.371  32.935  1.00  0.00            
ATOM   3041  HD2 ARG   188      76.387 169.244  33.672  1.00  0.00            
ATOM   3042  NE  ARG   188      75.960 170.023  31.753  1.00  0.00            
ATOM   3043  HE  ARG   188      75.284 170.696  31.452  1.00  0.00            
ATOM   3044  CZ  ARG   188      76.251 169.018  30.914  1.00  0.00            
ATOM   3045  NH1 ARG   188      77.111 168.049  31.228  1.00  0.00            
ATOM   3046 1HH1 ARG   188      77.566 168.054  32.118  1.00  0.00            
ATOM   3047 2HH1 ARG   188      77.300 167.317  30.574  1.00  0.00            
ATOM   3048  NH2 ARG   188      75.715 169.016  29.697  1.00  0.00            
ATOM   3049 1HH2 ARG   188      75.104 169.758  29.419  1.00  0.00            
ATOM   3050 2HH2 ARG   188      75.922 168.274  29.060  1.00  0.00            
ATOM   3051  C   ARG   188      74.211 172.515  36.163  1.00  0.00            
ATOM   3052  O   ARG   188      73.362 173.036  35.445  1.00  0.00            
ATOM   3053  N   LEU   189      73.847 171.737  37.208  1.00  0.00            
ATOM   3054  HN  LEU   189      74.537 171.304  37.783  1.00  0.00            
ATOM   3055  CA  LEU   189      72.458 171.470  37.573  1.00  0.00            
ATOM   3056  HA  LEU   189      71.992 171.025  36.706  1.00  0.00            
ATOM   3057  CB  LEU   189      72.338 170.485  38.791  1.00  0.00            
ATOM   3058  HB1 LEU   189      72.860 170.923  39.665  1.00  0.00            
ATOM   3059  HB2 LEU   189      71.277 170.429  39.109  1.00  0.00            
ATOM   3060  CG  LEU   189      72.868 169.040  38.564  1.00  0.00            
ATOM   3061  HG  LEU   189      73.950 169.109  38.322  1.00  0.00            
ATOM   3062 1MCD LEU   189      72.967 168.457  40.138  1.00  0.00            
ATOM   3063 2MCD LEU   189      72.452 167.837  39.662  1.00  0.00            
ATOM   3064  CD1 LEU   189      72.717 168.190  39.837  1.00  0.00            
ATOM   3065 1HD1 LEU   189      73.254 168.670  40.683  1.00  0.00            
ATOM   3066 2HD1 LEU   189      71.643 168.090  40.104  1.00  0.00            
ATOM   3067 3HD1 LEU   189      73.141 167.176  39.671  1.00  0.00            
ATOM   3068 1MCD LEU   189      72.405 167.908  37.411  1.00  0.00            
ATOM   3069 2MCD LEU   189      71.853 168.652  37.282  1.00  0.00            
ATOM   3070  CD2 LEU   189      72.164 168.316  37.404  1.00  0.00            
ATOM   3071 1HD2 LEU   189      72.605 167.306  37.261  1.00  0.00            
ATOM   3072 2HD2 LEU   189      71.080 168.207  37.624  1.00  0.00            
ATOM   3073 3HD2 LEU   189      72.282 168.896  36.464  1.00  0.00            
ATOM   3074  C   LEU   189      71.696 172.749  37.909  1.00  0.00            
ATOM   3075  O   LEU   189      70.592 172.987  37.424  1.00  0.00            
ATOM   3076  N   LYS   190      72.304 173.635  38.716  1.00  0.00            
ATOM   3077  HN  LYS   190      73.191 173.422  39.117  1.00  0.00            
ATOM   3078  CA  LYS   190      71.763 174.930  39.072  1.00  0.00            
ATOM   3079  HA  LYS   190      70.763 174.762  39.444  1.00  0.00            
ATOM   3080  CB  LYS   190      72.661 175.484  40.208  1.00  0.00            
ATOM   3081  HB1 LYS   190      72.811 174.700  40.972  1.00  0.00            
ATOM   3082  HB2 LYS   190      73.680 175.659  39.817  1.00  0.00            
ATOM   3083  CG  LYS   190      72.144 176.768  40.886  1.00  0.00            
ATOM   3084  HG1 LYS   190      72.073 177.596  40.138  1.00  0.00            
ATOM   3085  HG2 LYS   190      71.080 176.634  41.204  1.00  0.00            
ATOM   3086  CD  LYS   190      72.992 177.219  42.082  1.00  0.00            
ATOM   3087  HD1 LYS   190      74.033 177.431  41.750  1.00  0.00            
ATOM   3088  HD2 LYS   190      72.644 178.214  42.439  1.00  0.00            
ATOM   3089  CE  LYS   190      73.008 176.220  43.250  1.00  0.00            
ATOM   3090  HE1 LYS   190      71.975 176.052  43.619  1.00  0.00            
ATOM   3091  HE2 LYS   190      73.493 175.274  42.933  1.00  0.00            
ATOM   3092 1MNZ LYS   190      73.633 176.516  44.688  1.00  0.00            
ATOM   3093 2MNZ LYS   190      74.020 177.036  44.176  1.00  0.00            
ATOM   3094  NZ  LYS   190      73.794 176.754  44.385  1.00  0.00            
ATOM   3095  HZ1 LYS   190      73.519 176.263  45.259  1.00  0.00            
ATOM   3096  HZ2 LYS   190      74.807 176.603  44.206  1.00  0.00            
ATOM   3097  HZ3 LYS   190      73.608 177.772  44.487  1.00  0.00            
ATOM   3098  C   LYS   190      71.681 175.930  37.923  1.00  0.00            
ATOM   3099  O   LYS   190      70.671 176.605  37.727  1.00  0.00            
ATOM   3100  N   LYS   191      72.739 176.044  37.100  1.00  0.00            
ATOM   3101  HN  LYS   191      73.559 175.500  37.258  1.00  0.00            
ATOM   3102  CA  LYS   191      72.789 176.934  35.948  1.00  0.00            
ATOM   3103  HA  LYS   191      72.548 177.923  36.309  1.00  0.00            
ATOM   3104  CB  LYS   191      74.226 176.932  35.352  1.00  0.00            
ATOM   3105  HB1 LYS   191      74.966 176.979  36.172  1.00  0.00            
ATOM   3106  HB2 LYS   191      74.428 175.953  34.879  1.00  0.00            
ATOM   3107  CG  LYS   191      74.520 178.053  34.340  1.00  0.00            
ATOM   3108  HG1 LYS   191      73.731 178.071  33.550  1.00  0.00            
ATOM   3109  HG2 LYS   191      74.398 179.050  34.827  1.00  0.00            
ATOM   3110  CD  LYS   191      75.907 177.955  33.691  1.00  0.00            
ATOM   3111  HD1 LYS   191      76.677 177.778  34.474  1.00  0.00            
ATOM   3112  HD2 LYS   191      75.969 177.031  33.074  1.00  0.00            
ATOM   3113  CE  LYS   191      76.296 179.179  32.841  1.00  0.00            
ATOM   3114  HE1 LYS   191      76.846 178.852  31.933  1.00  0.00            
ATOM   3115  HE2 LYS   191      75.388 179.768  32.586  1.00  0.00            
ATOM   3116 1MNZ LYS   191      76.978 180.099  33.952  1.00  0.00            
ATOM   3117 2MNZ LYS   191      77.493 180.125  33.307  1.00  0.00            
ATOM   3118  NZ  LYS   191      77.198 180.075  33.598  1.00  0.00            
ATOM   3119  HZ1 LYS   191      76.798 180.255  34.541  1.00  0.00            
ATOM   3120  HZ2 LYS   191      78.130 179.625  33.698  1.00  0.00            
ATOM   3121  HZ3 LYS   191      77.301 180.976  33.089  1.00  0.00            
ATOM   3122  C   LYS   191      71.786 176.574  34.859  1.00  0.00            
ATOM   3123  O   LYS   191      71.215 177.442  34.188  1.00  0.00            
ATOM   3124  N   GLU   192      71.555 175.262  34.657  1.00  0.00            
ATOM   3125  HN  GLU   192      72.032 174.576  35.201  1.00  0.00            
ATOM   3126  CA  GLU   192      70.634 174.726  33.676  1.00  0.00            
ATOM   3127  HA  GLU   192      70.493 175.526  32.965  1.00  0.00            
ATOM   3128  CB  GLU   192      71.291 173.556  32.930  1.00  0.00            
ATOM   3129  HB1 GLU   192      71.409 172.686  33.630  1.00  0.00            
ATOM   3130  HB2 GLU   192      70.581 173.161  32.155  1.00  0.00            
ATOM   3131  CG  GLU   192      72.659 173.918  32.279  1.00  0.00            
ATOM   3132  HG1 GLU   192      72.601 174.936  31.873  1.00  0.00            
ATOM   3133  HG2 GLU   192      73.447 173.831  33.036  1.00  0.00            
ATOM   3134  CD  GLU   192      73.012 172.975  31.126  1.00  0.00            
ATOM   3135  OE1 GLU   192      72.174 172.795  30.204  1.00  0.00            
ATOM   3136  OE2 GLU   192      74.183 172.508  31.081  1.00  0.00            
ATOM   3137  C   GLU   192      69.252 174.412  34.225  1.00  0.00            
ATOM   3138  O   GLU   192      68.410 173.869  33.510  1.00  0.00            
ATOM   3139  N   ASN   193      68.965 174.835  35.474  1.00  0.00            
ATOM   3140  HN  ASN   193      69.699 175.174  36.058  1.00  0.00            
ATOM   3141  CA  ASN   193      67.640 174.852  36.088  1.00  0.00            
ATOM   3142  HA  ASN   193      67.802 175.204  37.096  1.00  0.00            
ATOM   3143  CB  ASN   193      66.675 175.852  35.388  1.00  0.00            
ATOM   3144  HB1 ASN   193      66.620 175.629  34.301  1.00  0.00            
ATOM   3145  HB2 ASN   193      65.664 175.787  35.845  1.00  0.00            
ATOM   3146  CG  ASN   193      67.208 177.263  35.573  1.00  0.00            
ATOM   3147  OD1 ASN   193      67.220 177.774  36.698  1.00  0.00            
ATOM   3148  ND2 ASN   193      67.680 177.929  34.498  1.00  0.00            
ATOM   3149 1HD2 ASN   193      67.676 177.493  33.598  1.00  0.00            
ATOM   3150 2HD2 ASN   193      68.034 178.858  34.602  1.00  0.00            
ATOM   3151  C   ASN   193      67.022 173.469  36.212  1.00  0.00            
ATOM   3152  O   ASN   193      65.847 173.251  35.914  1.00  0.00            
ATOM   3153  N   ILE   194      67.833 172.498  36.661  1.00  0.00            
ATOM   3154  HN  ILE   194      68.763 172.704  36.955  1.00  0.00            
ATOM   3155  CA  ILE   194      67.440 171.110  36.753  1.00  0.00            
ATOM   3156  HA  ILE   194      66.830 170.912  35.884  1.00  0.00            
ATOM   3157  CB  ILE   194      68.658 170.192  36.716  1.00  0.00            
ATOM   3158  HB  ILE   194      69.291 170.433  37.597  1.00  0.00            
ATOM   3159 1MCG ILE   194      68.071 168.715  37.262  1.00  0.00            
ATOM   3160 2MCG ILE   194      68.364 168.571  36.385  1.00  0.00            
ATOM   3161  CG2 ILE   194      68.239 168.716  36.819  1.00  0.00            
ATOM   3162 1HG2 ILE   194      67.807 168.511  37.822  1.00  0.00            
ATOM   3163 2HG2 ILE   194      67.476 168.482  36.045  1.00  0.00            
ATOM   3164 3HG2 ILE   194      69.120 168.057  36.665  1.00  0.00            
ATOM   3165  CG1 ILE   194      69.511 170.442  35.432  1.00  0.00            
ATOM   3166 1HG1 ILE   194      70.028 171.417  35.509  1.00  0.00            
ATOM   3167 2HG1 ILE   194      70.343 169.715  35.388  1.00  0.00            
ATOM   3168 1MCD ILE   194      68.526 169.968  34.168  1.00  0.00            
ATOM   3169 2MCD ILE   194      68.863 170.810  33.936  1.00  0.00            
ATOM   3170  CD  ILE   194      68.733 170.392  34.118  1.00  0.00            
ATOM   3171  HD1 ILE   194      68.164 169.441  34.047  1.00  0.00            
ATOM   3172  HD2 ILE   194      68.020 171.242  34.063  1.00  0.00            
ATOM   3173  HD3 ILE   194      69.434 170.455  33.258  1.00  0.00            
ATOM   3174  C   ILE   194      66.582 170.858  37.975  1.00  0.00            
ATOM   3175  O   ILE   194      66.991 171.089  39.115  1.00  0.00            
ATOM   3176  N   ASP   195      65.349 170.367  37.737  1.00  0.00            
ATOM   3177  HN  ASP   195      65.038 170.210  36.803  1.00  0.00            
ATOM   3178  CA  ASP   195      64.387 170.030  38.756  1.00  0.00            
ATOM   3179  HA  ASP   195      64.570 170.663  39.612  1.00  0.00            
ATOM   3180  CB  ASP   195      62.931 170.213  38.226  1.00  0.00            
ATOM   3181  HB1 ASP   195      62.771 169.566  37.347  1.00  0.00            
ATOM   3182  HB2 ASP   195      62.211 169.968  39.023  1.00  0.00            
ATOM   3183  CG  ASP   195      62.708 171.652  37.806  1.00  0.00            
ATOM   3184  OD1 ASP   195      62.176 171.843  36.679  1.00  0.00            
ATOM   3185  OD2 ASP   195      62.997 172.593  38.593  1.00  0.00            
ATOM   3186  C   ASP   195      64.532 168.576  39.165  1.00  0.00            
ATOM   3187  O   ASP   195      64.323 168.232  40.322  1.00  0.00            
ATOM   3188  N   PHE   196      64.903 167.685  38.228  1.00  0.00            
ATOM   3189  HN  PHE   196      65.103 167.975  37.295  1.00  0.00            
ATOM   3190  CA  PHE   196      65.040 166.269  38.484  1.00  0.00            
ATOM   3191  HA  PHE   196      64.988 166.127  39.553  1.00  0.00            
ATOM   3192  CB  PHE   196      63.883 165.526  37.782  1.00  0.00            
ATOM   3193  HB1 PHE   196      62.966 166.152  37.793  1.00  0.00            
ATOM   3194  HB2 PHE   196      64.198 165.201  36.768  1.00  0.00            
ATOM   3195  CG  PHE   196      63.589 164.297  38.569  1.00  0.00            
ATOM   3196  CD1 PHE   196      64.314 163.117  38.356  1.00  0.00            
ATOM   3197  HD1 PHE   196      65.083 163.082  37.599  1.00  0.00            
ATOM   3198  CE1 PHE   196      64.047 161.981  39.121  1.00  0.00            
ATOM   3199  HE1 PHE   196      64.611 161.076  38.952  1.00  0.00            
ATOM   3200  CZ  PHE   196      63.049 162.017  40.105  1.00  0.00            
ATOM   3201  HZ  PHE   196      62.825 161.133  40.683  1.00  0.00            
ATOM   3202  CD2 PHE   196      62.612 164.335  39.576  1.00  0.00            
ATOM   3203  HD2 PHE   196      62.066 165.248  39.763  1.00  0.00            
ATOM   3204  CE2 PHE   196      62.341 163.197  40.343  1.00  0.00            
ATOM   3205  HE2 PHE   196      61.587 163.229  41.116  1.00  0.00            
ATOM   3206  C   PHE   196      66.374 165.744  37.986  1.00  0.00            
ATOM   3207  O   PHE   196      66.766 165.963  36.843  1.00  0.00            
ATOM   3208  N   VAL   197      67.105 165.007  38.837  1.00  0.00            
ATOM   3209  HN  VAL   197      66.821 164.888  39.786  1.00  0.00            
ATOM   3210  CA  VAL   197      68.327 164.342  38.470  1.00  0.00            
ATOM   3211  HA  VAL   197      68.393 164.420  37.395  1.00  0.00            
ATOM   3212  CB  VAL   197      69.550 165.028  39.074  1.00  0.00            
ATOM   3213  HB  VAL   197      69.359 166.122  39.045  1.00  0.00            
ATOM   3214 1MCG VAL   197      69.922 164.189  40.483  1.00  0.00            
ATOM   3215 2MCG VAL   197      69.710 165.061  40.748  1.00  0.00            
ATOM   3216  CG1 VAL   197      69.803 164.644  40.542  1.00  0.00            
ATOM   3217 1HG1 VAL   197      70.103 163.576  40.611  1.00  0.00            
ATOM   3218 2HG1 VAL   197      70.616 165.272  40.966  1.00  0.00            
ATOM   3219 3HG1 VAL   197      68.881 164.797  41.142  1.00  0.00            
ATOM   3220 1MCG VAL   197      70.643 164.949  37.800  1.00  0.00            
ATOM   3221 2MCG VAL   197      71.058 164.528  38.525  1.00  0.00            
ATOM   3222  CG2 VAL   197      70.789 164.752  38.206  1.00  0.00            
ATOM   3223 1HG2 VAL   197      70.634 165.154  37.181  1.00  0.00            
ATOM   3224 2HG2 VAL   197      71.683 165.239  38.650  1.00  0.00            
ATOM   3225 3HG2 VAL   197      70.972 163.659  38.138  1.00  0.00            
ATOM   3226  C   VAL   197      68.232 162.862  38.801  1.00  0.00            
ATOM   3227  O   VAL   197      67.795 162.436  39.871  1.00  0.00            
ATOM   3228  N   TYR   198      68.633 162.018  37.839  1.00  0.00            
ATOM   3229  HN  TYR   198      68.837 162.350  36.922  1.00  0.00            
ATOM   3230  CA  TYR   198      68.802 160.600  38.034  1.00  0.00            
ATOM   3231  HA  TYR   198      68.280 160.316  38.936  1.00  0.00            
ATOM   3232  CB  TYR   198      68.282 159.816  36.807  1.00  0.00            
ATOM   3233  HB1 TYR   198      67.229 160.105  36.596  1.00  0.00            
ATOM   3234  HB2 TYR   198      68.979 159.953  35.952  1.00  0.00            
ATOM   3235  CG  TYR   198      68.278 158.355  37.141  1.00  0.00            
ATOM   3236  CD1 TYR   198      69.436 157.570  36.974  1.00  0.00            
ATOM   3237  HD1 TYR   198      70.341 158.015  36.590  1.00  0.00            
ATOM   3238  CE1 TYR   198      69.424 156.209  37.304  1.00  0.00            
ATOM   3239  HE1 TYR   198      70.313 155.609  37.173  1.00  0.00            
ATOM   3240  CZ  TYR   198      68.258 155.628  37.802  1.00  0.00            
ATOM   3241  OH  TYR   198      68.263 154.269  38.137  1.00  0.00            
ATOM   3242  HH  TYR   198      67.408 154.058  38.552  1.00  0.00            
ATOM   3243  CD2 TYR   198      67.113 157.755  37.644  1.00  0.00            
ATOM   3244  HD2 TYR   198      66.218 158.345  37.777  1.00  0.00            
ATOM   3245  CE2 TYR   198      67.100 156.394  37.975  1.00  0.00            
ATOM   3246  HE2 TYR   198      66.201 155.937  38.363  1.00  0.00            
ATOM   3247  C   TYR   198      70.291 160.376  38.213  1.00  0.00            
ATOM   3248  O   TYR   198      71.079 160.737  37.341  1.00  0.00            
ATOM   3249  N   TYR   199      70.702 159.760  39.333  1.00  0.00            
ATOM   3250  HN  TYR   199      70.056 159.538  40.058  1.00  0.00            
ATOM   3251  CA  TYR   199      72.086 159.380  39.566  1.00  0.00            
ATOM   3252  HA  TYR   199      72.649 159.744  38.720  1.00  0.00            
ATOM   3253  CB  TYR   199      72.652 160.013  40.867  1.00  0.00            
ATOM   3254  HB1 TYR   199      72.653 161.118  40.761  1.00  0.00            
ATOM   3255  HB2 TYR   199      72.087 159.618  41.737  1.00  0.00            
ATOM   3256  CG  TYR   199      74.092 159.600  41.068  1.00  0.00            
ATOM   3257  CD1 TYR   199      74.474 158.915  42.236  1.00  0.00            
ATOM   3258  HD1 TYR   199      73.747 158.732  43.014  1.00  0.00            
ATOM   3259  CE1 TYR   199      75.791 158.464  42.405  1.00  0.00            
ATOM   3260  HE1 TYR   199      76.077 157.942  43.306  1.00  0.00            
ATOM   3261  CZ  TYR   199      76.735 158.692  41.400  1.00  0.00            
ATOM   3262  OH  TYR   199      78.050 158.246  41.536  1.00  0.00            
ATOM   3263  HH  TYR   199      78.036 157.389  41.997  1.00  0.00            
ATOM   3264  CD2 TYR   199      75.061 159.830  40.072  1.00  0.00            
ATOM   3265  HD2 TYR   199      74.792 160.357  39.169  1.00  0.00            
ATOM   3266  CE2 TYR   199      76.377 159.381  40.240  1.00  0.00            
ATOM   3267  HE2 TYR   199      77.117 159.566  39.475  1.00  0.00            
ATOM   3268  C   TYR   199      72.196 157.858  39.573  1.00  0.00            
ATOM   3269  O   TYR   199      71.726 157.158  40.468  1.00  0.00            
ATOM   3270  N   GLY   200      72.872 157.319  38.546  1.00  0.00            
ATOM   3271  HN  GLY   200      73.141 157.893  37.776  1.00  0.00            
ATOM   3272  CA  GLY   200      73.264 155.915  38.451  1.00  0.00            
ATOM   3273  HA1 GLY   200      72.527 155.345  38.993  1.00  0.00            
ATOM   3274  HA2 GLY   200      73.369 155.687  37.402  1.00  0.00            
ATOM   3275  C   GLY   200      74.594 155.699  39.109  1.00  0.00            
ATOM   3276  O   GLY   200      75.635 155.788  38.466  1.00  0.00            
ATOM   3277  N   GLY   201      74.608 155.386  40.414  1.00  0.00            
ATOM   3278  HN  GLY   201      73.776 155.409  40.963  1.00  0.00            
ATOM   3279  CA  GLY   201      75.840 154.997  41.084  1.00  0.00            
ATOM   3280  HA1 GLY   201      76.321 154.257  40.464  1.00  0.00            
ATOM   3281  HA2 GLY   201      76.402 155.900  41.266  1.00  0.00            
ATOM   3282  C   GLY   201      75.522 154.368  42.405  1.00  0.00            
ATOM   3283  O   GLY   201      74.537 153.645  42.548  1.00  0.00            
ATOM   3284  N   TYR   202      76.364 154.642  43.409  1.00  0.00            
ATOM   3285  HN  TYR   202      77.143 155.245  43.253  1.00  0.00            
ATOM   3286  CA  TYR   202      76.252 154.128  44.757  1.00  0.00            
ATOM   3287  HA  TYR   202      75.376 153.497  44.797  1.00  0.00            
ATOM   3288  CB  TYR   202      77.511 153.351  45.237  1.00  0.00            
ATOM   3289  HB1 TYR   202      78.400 154.013  45.193  1.00  0.00            
ATOM   3290  HB2 TYR   202      77.319 152.903  46.232  1.00  0.00            
ATOM   3291  CG  TYR   202      77.771 152.222  44.301  1.00  0.00            
ATOM   3292  CD1 TYR   202      77.101 150.995  44.438  1.00  0.00            
ATOM   3293  HD1 TYR   202      76.359 150.870  45.212  1.00  0.00            
ATOM   3294  CE1 TYR   202      77.390 149.929  43.574  1.00  0.00            
ATOM   3295  HE1 TYR   202      76.876 148.985  43.683  1.00  0.00            
ATOM   3296  CZ  TYR   202      78.350 150.097  42.566  1.00  0.00            
ATOM   3297  OH  TYR   202      78.674 149.056  41.683  1.00  0.00            
ATOM   3298  HH  TYR   202      78.158 148.270  41.956  1.00  0.00            
ATOM   3299  CD2 TYR   202      78.738 152.371  43.298  1.00  0.00            
ATOM   3300  HD2 TYR   202      79.265 153.307  43.190  1.00  0.00            
ATOM   3301  CE2 TYR   202      79.027 151.314  42.434  1.00  0.00            
ATOM   3302  HE2 TYR   202      79.773 151.438  41.664  1.00  0.00            
ATOM   3303  C   TYR   202      76.097 155.258  45.747  1.00  0.00            
ATOM   3304  O   TYR   202      76.273 156.445  45.463  1.00  0.00            
ATOM   3305  N   TYR   203      75.770 154.875  46.985  1.00  0.00            
ATOM   3306  HN  TYR   203      75.644 153.909  47.194  1.00  0.00            
ATOM   3307  CA  TYR   203      75.575 155.777  48.096  1.00  0.00            
ATOM   3308  HA  TYR   203      74.809 156.446  47.731  1.00  0.00            
ATOM   3309  CB  TYR   203      74.927 155.052  49.313  1.00  0.00            
ATOM   3310  HB1 TYR   203      74.775 155.783  50.124  1.00  0.00            
ATOM   3311  HB2 TYR   203      74.024 154.520  48.972  1.00  0.00            
ATOM   3312  CG  TYR   203      75.847 153.995  49.872  1.00  0.00            
ATOM   3313  CD1 TYR   203      76.722 154.332  50.916  1.00  0.00            
ATOM   3314  HD1 TYR   203      76.758 155.347  51.282  1.00  0.00            
ATOM   3315  CE1 TYR   203      77.551 153.366  51.489  1.00  0.00            
ATOM   3316  HE1 TYR   203      78.229 153.644  52.284  1.00  0.00            
ATOM   3317  CZ  TYR   203      77.506 152.043  51.038  1.00  0.00            
ATOM   3318  OH  TYR   203      78.357 151.070  51.593  1.00  0.00            
ATOM   3319  HH  TYR   203      79.154 151.519  51.909  1.00  0.00            
ATOM   3320  CD2 TYR   203      75.791 152.659  49.436  1.00  0.00            
ATOM   3321  HD2 TYR   203      75.115 152.378  48.642  1.00  0.00            
ATOM   3322  CE2 TYR   203      76.611 151.686  50.027  1.00  0.00            
ATOM   3323  HE2 TYR   203      76.552 150.658  49.702  1.00  0.00            
ATOM   3324  C   TYR   203      76.723 156.726  48.498  1.00  0.00            
ATOM   3325  O   TYR   203      76.366 157.830  48.903  1.00  0.00            
ATOM   3326  N   PRO   204      78.047 156.508  48.469  1.00  0.00            
ATOM   3327  CD  PRO   204      78.703 155.243  48.212  1.00  0.00            
ATOM   3328  HD1 PRO   204      78.022 154.387  48.477  1.00  0.00            
ATOM   3329  HD2 PRO   204      78.957 155.148  47.120  1.00  0.00            
ATOM   3330  CA  PRO   204      78.997 157.481  49.022  1.00  0.00            
ATOM   3331  HA  PRO   204      78.633 157.787  49.991  1.00  0.00            
ATOM   3332  CB  PRO   204      80.316 156.711  49.089  1.00  0.00            
ATOM   3333  HB1 PRO   204      80.986 156.963  48.226  1.00  0.00            
ATOM   3334  HB2 PRO   204      80.891 156.957  50.019  1.00  0.00            
ATOM   3335  CG  PRO   204      79.934 155.250  49.063  1.00  0.00            
ATOM   3336  HG1 PRO   204      79.743 154.839  50.084  1.00  0.00            
ATOM   3337  HG2 PRO   204      80.741 154.603  48.644  1.00  0.00            
ATOM   3338  C   PRO   204      79.132 158.714  48.160  1.00  0.00            
ATOM   3339  O   PRO   204      79.211 159.826  48.684  1.00  0.00            
ATOM   3340  N   GLU   205      79.149 158.526  46.830  1.00  0.00            
ATOM   3341  HN  GLU   205      79.216 157.607  46.450  1.00  0.00            
ATOM   3342  CA  GLU   205      79.076 159.593  45.856  1.00  0.00            
ATOM   3343  HA  GLU   205      79.857 160.297  46.106  1.00  0.00            
ATOM   3344  CB  GLU   205      79.299 159.058  44.413  1.00  0.00            
ATOM   3345  HB1 GLU   205      78.686 158.140  44.270  1.00  0.00            
ATOM   3346  HB2 GLU   205      78.867 159.785  43.688  1.00  0.00            
ATOM   3347  CG  GLU   205      80.780 158.757  44.021  1.00  0.00            
ATOM   3348  HG1 GLU   205      80.852 158.656  42.926  1.00  0.00            
ATOM   3349  HG2 GLU   205      81.426 159.569  44.392  1.00  0.00            
ATOM   3350  CD  GLU   205      81.267 157.451  44.644  1.00  0.00            
ATOM   3351  OE1 GLU   205      80.721 156.376  44.274  1.00  0.00            
ATOM   3352  OE2 GLU   205      82.226 157.470  45.457  1.00  0.00            
ATOM   3353  C   GLU   205      77.740 160.317  45.960  1.00  0.00            
ATOM   3354  O   GLU   205      77.683 161.544  45.970  1.00  0.00            
ATOM   3355  N   MET   206      76.619 159.580  46.111  1.00  0.00            
ATOM   3356  HN  MET   206      76.639 158.583  46.084  1.00  0.00            
ATOM   3357  CA  MET   206      75.326 160.197  46.320  1.00  0.00            
ATOM   3358  HA  MET   206      75.190 160.893  45.505  1.00  0.00            
ATOM   3359  CB  MET   206      74.213 159.124  46.255  1.00  0.00            
ATOM   3360  HB1 MET   206      74.391 158.457  45.385  1.00  0.00            
ATOM   3361  HB2 MET   206      74.308 158.438  47.123  1.00  0.00            
ATOM   3362  CG  MET   206      72.776 159.685  46.192  1.00  0.00            
ATOM   3363  HG1 MET   206      72.047 158.849  46.089  1.00  0.00            
ATOM   3364  HG2 MET   206      72.472 160.059  47.196  1.00  0.00            
ATOM   3365  SD  MET   206      72.493 160.955  44.913  1.00  0.00            
ATOM   3366 1MCE MET   206      70.686 160.252  44.676  1.00  0.00            
ATOM   3367 2MCE MET   206      71.070 160.161  43.836  1.00  0.00            
ATOM   3368  CE  MET   206      70.947 160.238  44.284  1.00  0.00            
ATOM   3369  HE1 MET   206      70.176 160.181  45.081  1.00  0.00            
ATOM   3370  HE2 MET   206      70.528 160.847  43.455  1.00  0.00            
ATOM   3371  HE3 MET   206      71.108 159.209  43.897  1.00  0.00            
ATOM   3372  C   MET   206      75.198 160.991  47.619  1.00  0.00            
ATOM   3373  O   MET   206      74.697 162.110  47.636  1.00  0.00            
ATOM   3374  N   GLY   207      75.679 160.453  48.753  1.00  0.00            
ATOM   3375  HN  GLY   207      76.117 159.558  48.735  1.00  0.00            
ATOM   3376  CA  GLY   207      75.604 161.113  50.060  1.00  0.00            
ATOM   3377  HA1 GLY   207      74.582 161.408  50.192  1.00  0.00            
ATOM   3378  HA2 GLY   207      76.009 160.421  50.772  1.00  0.00            
ATOM   3379  C   GLY   207      76.448 162.363  50.111  1.00  0.00            
ATOM   3380  O   GLY   207      76.031 163.368  50.681  1.00  0.00            
ATOM   3381  N   GLN   208      77.636 162.359  49.481  1.00  0.00            
ATOM   3382  HN  GLN   208      78.013 161.520  49.094  1.00  0.00            
ATOM   3383  CA  GLN   208      78.440 163.555  49.324  1.00  0.00            
ATOM   3384  HA  GLN   208      78.456 164.018  50.300  1.00  0.00            
ATOM   3385  CB  GLN   208      79.886 163.214  48.933  1.00  0.00            
ATOM   3386  HB1 GLN   208      79.890 162.538  48.041  1.00  0.00            
ATOM   3387  HB2 GLN   208      80.402 164.128  48.546  1.00  0.00            
ATOM   3388  CG  GLN   208      80.699 162.587  50.083  1.00  0.00            
ATOM   3389  HG1 GLN   208      80.783 163.309  50.918  1.00  0.00            
ATOM   3390  HG2 GLN   208      80.204 161.658  50.427  1.00  0.00            
ATOM   3391  CD  GLN   208      82.098 162.244  49.587  1.00  0.00            
ATOM   3392  OE1 GLN   208      83.027 163.049  49.691  1.00  0.00            
ATOM   3393  NE2 GLN   208      82.233 161.033  49.004  1.00  0.00            
ATOM   3394 1HE2 GLN   208      81.442 160.426  48.922  1.00  0.00            
ATOM   3395 2HE2 GLN   208      83.124 160.742  48.656  1.00  0.00            
ATOM   3396  C   GLN   208      77.824 164.576  48.375  1.00  0.00            
ATOM   3397  O   GLN   208      77.887 165.779  48.626  1.00  0.00            
ATOM   3398  N   MET   209      77.181 164.139  47.273  1.00  0.00            
ATOM   3399  HN  MET   209      77.201 163.178  47.006  1.00  0.00            
ATOM   3400  CA  MET   209      76.426 165.031  46.414  1.00  0.00            
ATOM   3401  HA  MET   209      77.099 165.832  46.143  1.00  0.00            
ATOM   3402  CB  MET   209      75.978 164.289  45.132  1.00  0.00            
ATOM   3403  HB1 MET   209      76.781 163.590  44.813  1.00  0.00            
ATOM   3404  HB2 MET   209      75.131 163.613  45.377  1.00  0.00            
ATOM   3405  CG  MET   209      75.585 165.208  43.947  1.00  0.00            
ATOM   3406  HG1 MET   209      74.913 166.015  44.311  1.00  0.00            
ATOM   3407  HG2 MET   209      76.462 165.821  43.647  1.00  0.00            
ATOM   3408  SD  MET   209      74.855 164.374  42.487  1.00  0.00            
ATOM   3409 1MCE MET   209      76.452 163.293  42.177  1.00  0.00            
ATOM   3410 2MCE MET   209      75.772 162.665  42.258  1.00  0.00            
ATOM   3411  CE  MET   209      76.058 163.039  42.229  1.00  0.00            
ATOM   3412  HE1 MET   209      77.083 163.442  42.081  1.00  0.00            
ATOM   3413  HE2 MET   209      76.090 162.351  43.101  1.00  0.00            
ATOM   3414  HE3 MET   209      75.803 162.433  41.333  1.00  0.00            
ATOM   3415  C   MET   209      75.221 165.658  47.103  1.00  0.00            
ATOM   3416  O   MET   209      75.036 166.872  47.047  1.00  0.00            
ATOM   3417  N   LEU   210      74.409 164.863  47.833  1.00  0.00            
ATOM   3418  HN  LEU   210      74.552 163.876  47.858  1.00  0.00            
ATOM   3419  CA  LEU   210      73.293 165.345  48.625  1.00  0.00            
ATOM   3420  HA  LEU   210      72.617 165.846  47.948  1.00  0.00            
ATOM   3421  CB  LEU   210      72.573 164.148  49.310  1.00  0.00            
ATOM   3422  HB1 LEU   210      73.315 163.519  49.839  1.00  0.00            
ATOM   3423  HB2 LEU   210      71.927 164.521  50.129  1.00  0.00            
ATOM   3424  CG  LEU   210      71.736 163.264  48.363  1.00  0.00            
ATOM   3425  HG  LEU   210      72.400 162.905  47.547  1.00  0.00            
ATOM   3426 1MCD LEU   210      71.595 161.908  49.346  1.00  0.00            
ATOM   3427 2MCD LEU   210      70.750 162.046  48.970  1.00  0.00            
ATOM   3428  CD1 LEU   210      71.199 162.038  49.120  1.00  0.00            
ATOM   3429 1HD1 LEU   210      72.009 161.580  49.727  1.00  0.00            
ATOM   3430 2HD1 LEU   210      70.371 162.339  49.796  1.00  0.00            
ATOM   3431 3HD1 LEU   210      70.818 161.281  48.401  1.00  0.00            
ATOM   3432 1MCD LEU   210      70.355 164.192  48.122  1.00  0.00            
ATOM   3433 2MCD LEU   210      70.657 163.949  47.271  1.00  0.00            
ATOM   3434  CD2 LEU   210      70.564 164.032  47.728  1.00  0.00            
ATOM   3435 1HD2 LEU   210      69.937 164.494  48.520  1.00  0.00            
ATOM   3436 2HD2 LEU   210      70.949 164.834  47.062  1.00  0.00            
ATOM   3437 3HD2 LEU   210      69.934 163.340  47.129  1.00  0.00            
ATOM   3438  C   LEU   210      73.697 166.320  49.712  1.00  0.00            
ATOM   3439  O   LEU   210      73.081 167.373  49.874  1.00  0.00            
ATOM   3440  N   ARG   211      74.775 166.016  50.459  1.00  0.00            
ATOM   3441  HN  ARG   211      75.242 165.141  50.353  1.00  0.00            
ATOM   3442  CA  ARG   211      75.328 166.917  51.453  1.00  0.00            
ATOM   3443  HA  ARG   211      74.547 167.109  52.174  1.00  0.00            
ATOM   3444  CB  ARG   211      76.526 166.224  52.142  1.00  0.00            
ATOM   3445  HB1 ARG   211      76.188 165.265  52.593  1.00  0.00            
ATOM   3446  HB2 ARG   211      77.258 165.899  51.371  1.00  0.00            
ATOM   3447  CG  ARG   211      77.244 167.079  53.214  1.00  0.00            
ATOM   3448  HG1 ARG   211      77.745 167.948  52.737  1.00  0.00            
ATOM   3449  HG2 ARG   211      76.497 167.562  53.880  1.00  0.00            
ATOM   3450  CD  ARG   211      78.256 166.311  54.060  1.00  0.00            
ATOM   3451  HD1 ARG   211      78.628 166.952  54.891  1.00  0.00            
ATOM   3452  HD2 ARG   211      77.818 165.346  54.401  1.00  0.00            
ATOM   3453  NE  ARG   211      79.414 165.997  53.174  1.00  0.00            
ATOM   3454  HE  ARG   211      79.375 166.247  52.207  1.00  0.00            
ATOM   3455  CZ  ARG   211      80.525 165.390  53.594  1.00  0.00            
ATOM   3456  NH1 ARG   211      80.654 164.931  54.831  1.00  0.00            
ATOM   3457 1HH1 ARG   211      79.904 165.034  55.484  1.00  0.00            
ATOM   3458 2HH1 ARG   211      81.502 164.481  55.112  1.00  0.00            
ATOM   3459  NH2 ARG   211      81.542 165.239  52.750  1.00  0.00            
ATOM   3460 1HH2 ARG   211      81.468 165.578  51.812  1.00  0.00            
ATOM   3461 2HH2 ARG   211      82.380 164.786  53.053  1.00  0.00            
ATOM   3462  C   ARG   211      75.789 168.250  50.883  1.00  0.00            
ATOM   3463  O   ARG   211      75.422 169.314  51.376  1.00  0.00            
ATOM   3464  N   GLN   212      76.556 168.220  49.781  1.00  0.00            
ATOM   3465  HN  GLN   212      76.829 167.352  49.373  1.00  0.00            
ATOM   3466  CA  GLN   212      77.034 169.412  49.114  1.00  0.00            
ATOM   3467  HA  GLN   212      77.484 170.024  49.882  1.00  0.00            
ATOM   3468  CB  GLN   212      78.111 169.025  48.089  1.00  0.00            
ATOM   3469  HB1 GLN   212      78.795 168.265  48.531  1.00  0.00            
ATOM   3470  HB2 GLN   212      77.643 168.470  47.244  1.00  0.00            
ATOM   3471  CG  GLN   212      78.921 170.224  47.555  1.00  0.00            
ATOM   3472  HG1 GLN   212      78.270 170.862  46.926  1.00  0.00            
ATOM   3473  HG2 GLN   212      79.328 170.806  48.404  1.00  0.00            
ATOM   3474  CD  GLN   212      80.083 169.720  46.703  1.00  0.00            
ATOM   3475  OE1 GLN   212      80.185 168.553  46.319  1.00  0.00            
ATOM   3476  NE2 GLN   212      81.048 170.630  46.460  1.00  0.00            
ATOM   3477 1HE2 GLN   212      80.967 171.556  46.830  1.00  0.00            
ATOM   3478 2HE2 GLN   212      81.844 170.380  45.910  1.00  0.00            
ATOM   3479  C   GLN   212      75.925 170.240  48.471  1.00  0.00            
ATOM   3480  O   GLN   212      75.958 171.470  48.460  1.00  0.00            
ATOM   3481  N   ALA   213      74.875 169.570  47.954  1.00  0.00            
ATOM   3482  HN  ALA   213      74.909 168.578  47.866  1.00  0.00            
ATOM   3483  CA  ALA   213      73.643 170.177  47.489  1.00  0.00            
ATOM   3484  HA  ALA   213      73.910 170.864  46.700  1.00  0.00            
ATOM   3485 1MCB ALA   213      72.705 168.792  47.317  1.00  0.00            
ATOM   3486 2MCB ALA   213      72.665 169.237  46.495  1.00  0.00            
ATOM   3487  CB  ALA   213      72.730 169.070  46.934  1.00  0.00            
ATOM   3488  HB1 ALA   213      72.549 168.298  47.712  1.00  0.00            
ATOM   3489  HB2 ALA   213      71.755 169.500  46.621  1.00  0.00            
ATOM   3490  HB3 ALA   213      73.208 168.587  46.055  1.00  0.00            
ATOM   3491  C   ALA   213      72.907 170.964  48.574  1.00  0.00            
ATOM   3492  O   ALA   213      72.393 172.057  48.340  1.00  0.00            
ATOM   3493  N   ARG   214      72.861 170.454  49.818  1.00  0.00            
ATOM   3494  HN  ARG   214      73.184 169.530  50.006  1.00  0.00            
ATOM   3495  CA  ARG   214      72.347 171.202  50.952  1.00  0.00            
ATOM   3496  HA  ARG   214      71.365 171.552  50.670  1.00  0.00            
ATOM   3497  CB  ARG   214      72.225 170.257  52.179  1.00  0.00            
ATOM   3498  HB1 ARG   214      71.712 169.325  51.871  1.00  0.00            
ATOM   3499  HB2 ARG   214      73.235 169.912  52.475  1.00  0.00            
ATOM   3500  CG  ARG   214      71.506 170.856  53.411  1.00  0.00            
ATOM   3501  HG1 ARG   214      72.091 171.710  53.821  1.00  0.00            
ATOM   3502  HG2 ARG   214      70.551 171.340  53.102  1.00  0.00            
ATOM   3503  CD  ARG   214      71.230 169.846  54.522  1.00  0.00            
ATOM   3504  HD1 ARG   214      70.491 169.098  54.173  1.00  0.00            
ATOM   3505  HD2 ARG   214      72.185 169.410  54.877  1.00  0.00            
ATOM   3506  NE  ARG   214      70.615 170.577  55.676  1.00  0.00            
ATOM   3507  HE  ARG   214      69.690 170.940  55.562  1.00  0.00            
ATOM   3508  CZ  ARG   214      71.179 170.803  56.874  1.00  0.00            
ATOM   3509  NH1 ARG   214      72.377 170.333  57.206  1.00  0.00            
ATOM   3510 1HH1 ARG   214      72.899 169.785  56.552  1.00  0.00            
ATOM   3511 2HH1 ARG   214      72.758 170.528  58.110  1.00  0.00            
ATOM   3512  NH2 ARG   214      70.495 171.485  57.795  1.00  0.00            
ATOM   3513 1HH2 ARG   214      69.576 171.819  57.589  1.00  0.00            
ATOM   3514 2HH2 ARG   214      70.902 171.661  58.691  1.00  0.00            
ATOM   3515  C   ARG   214      73.197 172.420  51.293  1.00  0.00            
ATOM   3516  O   ARG   214      72.678 173.522  51.449  1.00  0.00            
ATOM   3517  N   SER   215      74.536 172.268  51.347  1.00  0.00            
ATOM   3518  HN  SER   215      74.955 171.384  51.152  1.00  0.00            
ATOM   3519  CA  SER   215      75.455 173.347  51.686  1.00  0.00            
ATOM   3520  HA  SER   215      75.214 173.644  52.696  1.00  0.00            
ATOM   3521  CB  SER   215      76.928 172.883  51.629  1.00  0.00            
ATOM   3522  HB1 SER   215      77.193 172.598  50.585  1.00  0.00            
ATOM   3523  HB2 SER   215      77.596 173.708  51.965  1.00  0.00            
ATOM   3524  OG  SER   215      77.137 171.753  52.477  1.00  0.00            
ATOM   3525  HG1 SER   215      78.089 171.532  52.346  1.00  0.00            
ATOM   3526  C   SER   215      75.386 174.586  50.814  1.00  0.00            
ATOM   3527  O   SER   215      75.312 175.698  51.335  1.00  0.00            
ATOM   3528  N   VAL   216      75.365 174.435  49.472  1.00  0.00            
ATOM   3529  HN  VAL   216      75.385 173.530  49.054  1.00  0.00            
ATOM   3530  CA  VAL   216      75.314 175.580  48.564  1.00  0.00            
ATOM   3531  HA  VAL   216      75.688 176.423  49.126  1.00  0.00            
ATOM   3532  CB  VAL   216      76.189 175.390  47.320  1.00  0.00            
ATOM   3533  HB  VAL   216      76.145 176.329  46.727  1.00  0.00            
ATOM   3534 1MCG VAL   216      77.698 175.561  48.040  1.00  0.00            
ATOM   3535 2MCG VAL   216      77.732 174.765  47.550  1.00  0.00            
ATOM   3536  CG1 VAL   216      77.643 175.174  47.772  1.00  0.00            
ATOM   3537 1HG1 VAL   216      77.966 176.008  48.431  1.00  0.00            
ATOM   3538 2HG1 VAL   216      77.730 174.219  48.333  1.00  0.00            
ATOM   3539 3HG1 VAL   216      78.315 175.134  46.889  1.00  0.00            
ATOM   3540 1MCG VAL   216      76.029 174.263  46.083  1.00  0.00            
ATOM   3541 2MCG VAL   216      75.334 174.089  46.685  1.00  0.00            
ATOM   3542  CG2 VAL   216      75.705 174.234  46.428  1.00  0.00            
ATOM   3543 1HG2 VAL   216      76.360 174.141  45.535  1.00  0.00            
ATOM   3544 2HG2 VAL   216      75.733 173.278  46.994  1.00  0.00            
ATOM   3545 3HG2 VAL   216      74.664 174.421  46.091  1.00  0.00            
ATOM   3546  C   VAL   216      73.906 175.925  48.109  1.00  0.00            
ATOM   3547  O   VAL   216      73.694 176.887  47.364  1.00  0.00            
ATOM   3548  N   GLY   217      72.899 175.143  48.545  1.00  0.00            
ATOM   3549  HN  GLY   217      73.092 174.409  49.191  1.00  0.00            
ATOM   3550  CA  GLY   217      71.497 175.274  48.146  1.00  0.00            
ATOM   3551  HA1 GLY   217      70.920 174.677  48.835  1.00  0.00            
ATOM   3552  HA2 GLY   217      71.277 176.330  48.118  1.00  0.00            
ATOM   3553  C   GLY   217      71.282 174.721  46.763  1.00  0.00            
ATOM   3554  O   GLY   217      71.970 175.100  45.820  1.00  0.00            
ATOM   3555  N   LEU   218      70.334 173.791  46.592  1.00  0.00            
ATOM   3556  HN  LEU   218      69.798 173.453  47.362  1.00  0.00            
ATOM   3557  CA  LEU   218      70.027 173.223  45.298  1.00  0.00            
ATOM   3558  HA  LEU   218      70.159 173.995  44.555  1.00  0.00            
ATOM   3559  CB  LEU   218      70.962 172.014  45.020  1.00  0.00            
ATOM   3560  HB1 LEU   218      72.016 172.331  45.126  1.00  0.00            
ATOM   3561  HB2 LEU   218      70.838 171.261  45.820  1.00  0.00            
ATOM   3562  CG  LEU   218      70.769 171.332  43.642  1.00  0.00            
ATOM   3563  HG  LEU   218      69.692 171.082  43.542  1.00  0.00            
ATOM   3564 1MCD LEU   218      71.083 171.950  42.110  1.00  0.00            
ATOM   3565 2MCD LEU   218      71.239 172.650  42.711  1.00  0.00            
ATOM   3566  CD1 LEU   218      71.143 172.254  42.469  1.00  0.00            
ATOM   3567 1HD1 LEU   218      71.062 171.702  41.509  1.00  0.00            
ATOM   3568 2HD1 LEU   218      70.458 173.129  42.439  1.00  0.00            
ATOM   3569 3HD1 LEU   218      72.186 172.618  42.587  1.00  0.00            
ATOM   3570 1MCD LEU   218      71.354 169.787  43.955  1.00  0.00            
ATOM   3571 2MCD LEU   218      71.841 170.106  43.223  1.00  0.00            
ATOM   3572  CD2 LEU   218      71.558 170.012  43.591  1.00  0.00            
ATOM   3573 1HD2 LEU   218      71.211 169.329  44.395  1.00  0.00            
ATOM   3574 2HD2 LEU   218      71.409 169.515  42.609  1.00  0.00            
ATOM   3575 3HD2 LEU   218      72.642 170.210  43.732  1.00  0.00            
ATOM   3576  C   LEU   218      68.590 172.747  45.281  1.00  0.00            
ATOM   3577  O   LEU   218      68.174 171.927  46.098  1.00  0.00            
ATOM   3578  N   LYS   219      67.776 173.238  44.335  1.00  0.00            
ATOM   3579  HN  LYS   219      68.124 173.885  43.660  1.00  0.00            
ATOM   3580  CA  LYS   219      66.370 172.885  44.212  1.00  0.00            
ATOM   3581  HA  LYS   219      65.989 172.811  45.220  1.00  0.00            
ATOM   3582  CB  LYS   219      65.629 174.019  43.472  1.00  0.00            
ATOM   3583  HB1 LYS   219      66.031 174.125  42.438  1.00  0.00            
ATOM   3584  HB2 LYS   219      64.568 173.726  43.293  1.00  0.00            
ATOM   3585  CG  LYS   219      65.684 175.371  44.198  1.00  0.00            
ATOM   3586  HG1 LYS   219      65.264 175.266  45.225  1.00  0.00            
ATOM   3587  HG2 LYS   219      66.744 175.651  44.393  1.00  0.00            
ATOM   3588  CD  LYS   219      64.968 176.515  43.454  1.00  0.00            
ATOM   3589  HD1 LYS   219      65.424 176.651  42.452  1.00  0.00            
ATOM   3590  HD2 LYS   219      63.928 176.211  43.215  1.00  0.00            
ATOM   3591  CE  LYS   219      64.954 177.860  44.201  1.00  0.00            
ATOM   3592  HE1 LYS   219      64.386 178.617  43.614  1.00  0.00            
ATOM   3593  HE2 LYS   219      64.530 177.725  45.222  1.00  0.00            
ATOM   3594 1MNZ LYS   219      66.478 178.278  43.980  1.00  0.00            
ATOM   3595 2MNZ LYS   219      66.303 178.507  44.754  1.00  0.00            
ATOM   3596  NZ  LYS   219      66.333 178.371  44.360  1.00  0.00            
ATOM   3597  HZ1 LYS   219      66.864 178.220  43.479  1.00  0.00            
ATOM   3598  HZ2 LYS   219      66.303 179.388  44.576  1.00  0.00            
ATOM   3599  HZ3 LYS   219      66.803 177.866  45.139  1.00  0.00            
ATOM   3600  C   LYS   219      66.109 171.550  43.525  1.00  0.00            
ATOM   3601  O   LYS   219      65.007 171.012  43.588  1.00  0.00            
ATOM   3602  N   THR   220      67.124 170.959  42.875  1.00  0.00            
ATOM   3603  HN  THR   220      68.003 171.423  42.804  1.00  0.00            
ATOM   3604  CA  THR   220      67.054 169.648  42.238  1.00  0.00            
ATOM   3605  HA  THR   220      66.315 169.741  41.455  1.00  0.00            
ATOM   3606  CB  THR   220      68.385 169.267  41.601  1.00  0.00            
ATOM   3607  HB  THR   220      69.121 169.035  42.400  1.00  0.00            
ATOM   3608  OG1 THR   220      68.888 170.346  40.827  1.00  0.00            
ATOM   3609  HG1 THR   220      68.179 170.550  40.187  1.00  0.00            
ATOM   3610 1MCG THR   220      67.872 168.194  40.412  1.00  0.00            
ATOM   3611 2MCG THR   220      68.636 167.812  40.796  1.00  0.00            
ATOM   3612  CG2 THR   220      68.260 168.063  40.651  1.00  0.00            
ATOM   3613 1HG2 THR   220      67.378 168.190  39.989  1.00  0.00            
ATOM   3614 2HG2 THR   220      69.172 167.977  40.022  1.00  0.00            
ATOM   3615 3HG2 THR   220      68.139 167.127  41.236  1.00  0.00            
ATOM   3616  C   THR   220      66.607 168.498  43.139  1.00  0.00            
ATOM   3617  O   THR   220      66.949 168.402  44.322  1.00  0.00            
ATOM   3618  N   GLN   221      65.771 167.610  42.573  1.00  0.00            
ATOM   3619  HN  GLN   221      65.441 167.771  41.646  1.00  0.00            
ATOM   3620  CA  GLN   221      65.257 166.395  43.147  1.00  0.00            
ATOM   3621  HA  GLN   221      65.346 166.488  44.219  1.00  0.00            
ATOM   3622  CB  GLN   221      63.778 166.234  42.751  1.00  0.00            
ATOM   3623  HB1 GLN   221      63.689 166.208  41.637  1.00  0.00            
ATOM   3624  HB2 GLN   221      63.417 165.220  43.053  1.00  0.00            
ATOM   3625  CG  GLN   221      62.848 167.326  43.333  1.00  0.00            
ATOM   3626  HG1 GLN   221      62.624 167.089  44.389  1.00  0.00            
ATOM   3627  HG2 GLN   221      63.342 168.310  43.246  1.00  0.00            
ATOM   3628  CD  GLN   221      61.529 167.377  42.558  1.00  0.00            
ATOM   3629  OE1 GLN   221      60.683 166.487  42.673  1.00  0.00            
ATOM   3630  NE2 GLN   221      61.312 168.478  41.803  1.00  0.00            
ATOM   3631 1HE2 GLN   221      61.997 169.206  41.772  1.00  0.00            
ATOM   3632 2HE2 GLN   221      60.466 168.564  41.276  1.00  0.00            
ATOM   3633  C   GLN   221      66.079 165.206  42.702  1.00  0.00            
ATOM   3634  O   GLN   221      66.514 165.124  41.556  1.00  0.00            
ATOM   3635  N   PHE   222      66.336 164.275  43.631  1.00  0.00            
ATOM   3636  HN  PHE   222      65.884 164.312  44.518  1.00  0.00            
ATOM   3637  CA  PHE   222      67.256 163.172  43.442  1.00  0.00            
ATOM   3638  HA  PHE   222      67.752 163.322  42.495  1.00  0.00            
ATOM   3639  CB  PHE   222      68.288 163.104  44.592  1.00  0.00            
ATOM   3640  HB1 PHE   222      67.772 163.218  45.570  1.00  0.00            
ATOM   3641  HB2 PHE   222      68.897 162.178  44.499  1.00  0.00            
ATOM   3642  CG  PHE   222      69.223 164.261  44.451  1.00  0.00            
ATOM   3643  CD1 PHE   222      70.431 164.111  43.754  1.00  0.00            
ATOM   3644  HD1 PHE   222      70.676 163.164  43.298  1.00  0.00            
ATOM   3645  CE1 PHE   222      71.324 165.182  43.644  1.00  0.00            
ATOM   3646  HE1 PHE   222      72.251 165.058  43.104  1.00  0.00            
ATOM   3647  CZ  PHE   222      71.021 166.411  44.231  1.00  0.00            
ATOM   3648  HZ  PHE   222      71.722 167.229  44.156  1.00  0.00            
ATOM   3649  CD2 PHE   222      68.921 165.507  45.028  1.00  0.00            
ATOM   3650  HD2 PHE   222      67.993 165.639  45.563  1.00  0.00            
ATOM   3651  CE2 PHE   222      69.811 166.582  44.917  1.00  0.00            
ATOM   3652  HE2 PHE   222      69.565 167.536  45.357  1.00  0.00            
ATOM   3653  C   PHE   222      66.543 161.840  43.417  1.00  0.00            
ATOM   3654  O   PHE   222      65.677 161.546  44.241  1.00  0.00            
ATOM   3655  N   MET   223      66.944 161.000  42.454  1.00  0.00            
ATOM   3656  HN  MET   223      67.591 161.305  41.759  1.00  0.00            
ATOM   3657  CA  MET   223      66.513 159.632  42.314  1.00  0.00            
ATOM   3658  HA  MET   223      66.146 159.295  43.272  1.00  0.00            
ATOM   3659  CB  MET   223      65.403 159.559  41.231  1.00  0.00            
ATOM   3660  HB1 MET   223      64.643 160.330  41.443  1.00  0.00            
ATOM   3661  HB2 MET   223      65.828 159.867  40.261  1.00  0.00            
ATOM   3662  CG  MET   223      64.701 158.184  41.066  1.00  0.00            
ATOM   3663  HG1 MET   223      65.450 157.399  40.814  1.00  0.00            
ATOM   3664  HG2 MET   223      64.373 157.800  42.058  1.00  0.00            
ATOM   3665  SD  MET   223      63.324 158.153  39.883  1.00  0.00            
ATOM   3666 1MCE MET   223      61.895 157.027  40.593  1.00  0.00            
ATOM   3667 2MCE MET   223      62.525 157.039  41.274  1.00  0.00            
ATOM   3668  CE  MET   223      62.258 157.081  40.889  1.00  0.00            
ATOM   3669  HE1 MET   223      61.318 156.829  40.352  1.00  0.00            
ATOM   3670  HE2 MET   223      62.767 156.126  41.140  1.00  0.00            
ATOM   3671  HE3 MET   223      61.977 157.573  41.844  1.00  0.00            
ATOM   3672  C   MET   223      67.691 158.783  41.894  1.00  0.00            
ATOM   3673  O   MET   223      68.632 159.265  41.265  1.00  0.00            
ATOM   3674  N   GLY   224      67.683 157.484  42.236  1.00  0.00            
ATOM   3675  HN  GLY   224      66.978 157.112  42.834  1.00  0.00            
ATOM   3676  CA  GLY   224      68.691 156.552  41.760  1.00  0.00            
ATOM   3677  HA1 GLY   224      68.917 156.827  40.741  1.00  0.00            
ATOM   3678  HA2 GLY   224      69.513 156.595  42.459  1.00  0.00            
ATOM   3679  C   GLY   224      68.141 155.150  41.762  1.00  0.00            
ATOM   3680  O   GLY   224      66.977 154.922  42.109  1.00  0.00            
ATOM   3681  N   PRO   225      68.965 154.188  41.385  1.00  0.00            
ATOM   3682  CD  PRO   225      70.294 154.411  40.841  1.00  0.00            
ATOM   3683  HD1 PRO   225      70.233 155.078  39.937  1.00  0.00            
ATOM   3684  HD2 PRO   225      70.943 154.920  41.606  1.00  0.00            
ATOM   3685  CA  PRO   225      68.640 152.772  41.450  1.00  0.00            
ATOM   3686  HA  PRO   225      67.591 152.633  41.231  1.00  0.00            
ATOM   3687  CB  PRO   225      69.600 152.193  40.417  1.00  0.00            
ATOM   3688  HB1 PRO   225      69.847 151.124  40.640  1.00  0.00            
ATOM   3689  HB2 PRO   225      69.155 152.206  39.390  1.00  0.00            
ATOM   3690  CG  PRO   225      70.837 153.058  40.482  1.00  0.00            
ATOM   3691  HG1 PRO   225      71.395 153.073  39.515  1.00  0.00            
ATOM   3692  HG2 PRO   225      71.574 152.688  41.235  1.00  0.00            
ATOM   3693  C   PRO   225      68.944 152.224  42.827  1.00  0.00            
ATOM   3694  O   PRO   225      69.322 152.969  43.729  1.00  0.00            
ATOM   3695  N   GLU   226      68.814 150.899  43.003  1.00  0.00            
ATOM   3696  HN  GLU   226      68.603 150.327  42.215  1.00  0.00            
ATOM   3697  CA  GLU   226      68.948 150.158  44.243  1.00  0.00            
ATOM   3698  HA  GLU   226      68.093 150.399  44.857  1.00  0.00            
ATOM   3699  CB  GLU   226      68.963 148.642  43.905  1.00  0.00            
ATOM   3700  HB1 GLU   226      69.895 148.399  43.345  1.00  0.00            
ATOM   3701  HB2 GLU   226      69.064 148.056  44.846  1.00  0.00            
ATOM   3702  CG  GLU   226      67.735 148.132  43.108  1.00  0.00            
ATOM   3703  HG1 GLU   226      66.845 148.103  43.764  1.00  0.00            
ATOM   3704  HG2 GLU   226      67.549 148.790  42.239  1.00  0.00            
ATOM   3705  CD  GLU   226      68.008 146.731  42.603  1.00  0.00            
ATOM   3706  OE1 GLU   226      68.056 145.784  43.427  1.00  0.00            
ATOM   3707  OE2 GLU   226      68.185 146.548  41.369  1.00  0.00            
ATOM   3708  C   GLU   226      70.215 150.446  45.035  1.00  0.00            
ATOM   3709  O   GLU   226      70.204 150.510  46.264  1.00  0.00            
ATOM   3710  N   GLY   227      71.345 150.671  44.334  1.00  0.00            
ATOM   3711  HN  GLY   227      71.293 150.768  43.343  1.00  0.00            
ATOM   3712  CA  GLY   227      72.693 150.791  44.925  1.00  0.00            
ATOM   3713  HA1 GLY   227      72.780 149.977  45.617  1.00  0.00            
ATOM   3714  HA2 GLY   227      73.371 150.822  44.096  1.00  0.00            
ATOM   3715  C   GLY   227      72.904 152.074  45.720  1.00  0.00            
ATOM   3716  O   GLY   227      73.928 152.220  46.386  1.00  0.00            
ATOM   3717  N   VAL   228      71.948 153.027  45.730  1.00  0.00            
ATOM   3718  HN  VAL   228      71.165 152.973  45.115  1.00  0.00            
ATOM   3719  CA  VAL   228      71.995 154.181  46.627  1.00  0.00            
ATOM   3720  HA  VAL   228      73.036 154.322  46.877  1.00  0.00            
ATOM   3721  CB  VAL   228      71.467 155.468  45.978  1.00  0.00            
ATOM   3722  HB  VAL   228      71.512 156.276  46.739  1.00  0.00            
ATOM   3723 1MCG VAL   228      72.793 155.937  45.056  1.00  0.00            
ATOM   3724 2MCG VAL   228      72.090 155.805  44.453  1.00  0.00            
ATOM   3725  CG1 VAL   228      72.395 155.852  44.813  1.00  0.00            
ATOM   3726 1HG1 VAL   228      73.409 156.095  45.196  1.00  0.00            
ATOM   3727 2HG1 VAL   228      72.475 155.008  44.095  1.00  0.00            
ATOM   3728 3HG1 VAL   228      71.991 156.739  44.280  1.00  0.00            
ATOM   3729 1MCG VAL   228      69.847 155.765  45.640  1.00  0.00            
ATOM   3730 2MCG VAL   228      70.033 154.915  45.296  1.00  0.00            
ATOM   3731  CG2 VAL   228      70.013 155.346  45.492  1.00  0.00            
ATOM   3732 1HG2 VAL   228      69.444 156.264  45.755  1.00  0.00            
ATOM   3733 2HG2 VAL   228      69.988 155.213  44.389  1.00  0.00            
ATOM   3734 3HG2 VAL   228      69.522 154.471  45.970  1.00  0.00            
ATOM   3735  C   VAL   228      71.245 153.918  47.940  1.00  0.00            
ATOM   3736  O   VAL   228      71.408 154.639  48.924  1.00  0.00            
ATOM   3737  N   GLY   229      70.442 152.832  48.001  1.00  0.00            
ATOM   3738  HN  GLY   229      70.409 152.195  47.235  1.00  0.00            
ATOM   3739  CA  GLY   229      69.581 152.496  49.140  1.00  0.00            
ATOM   3740  HA1 GLY   229      69.329 153.426  49.619  1.00  0.00            
ATOM   3741  HA2 GLY   229      68.767 151.913  48.748  1.00  0.00            
ATOM   3742  C   GLY   229      70.306 151.646  50.151  1.00  0.00            
ATOM   3743  O   GLY   229      70.075 150.444  50.267  1.00  0.00            
ATOM   3744  N   ASN   230      71.182 152.261  50.955  1.00  0.00            
ATOM   3745  HN  ASN   230      71.335 153.244  50.884  1.00  0.00            
ATOM   3746  CA  ASN   230      71.955 151.568  51.964  1.00  0.00            
ATOM   3747  HA  ASN   230      71.441 150.651  52.212  1.00  0.00            
ATOM   3748  CB  ASN   230      73.370 151.283  51.389  1.00  0.00            
ATOM   3749  HB1 ASN   230      73.282 150.918  50.349  1.00  0.00            
ATOM   3750  HB2 ASN   230      73.978 152.206  51.424  1.00  0.00            
ATOM   3751  CG  ASN   230      74.059 150.213  52.225  1.00  0.00            
ATOM   3752  OD1 ASN   230      74.555 150.508  53.316  1.00  0.00            
ATOM   3753  ND2 ASN   230      74.110 148.963  51.715  1.00  0.00            
ATOM   3754 1HD2 ASN   230      73.706 148.771  50.821  1.00  0.00            
ATOM   3755 2HD2 ASN   230      74.554 148.230  52.231  1.00  0.00            
ATOM   3756  C   ASN   230      72.029 152.458  53.199  1.00  0.00            
ATOM   3757  O   ASN   230      72.124 153.681  53.085  1.00  0.00            
ATOM   3758  N   ALA   231      71.995 151.858  54.412  1.00  0.00            
ATOM   3759  HN  ALA   231      72.033 150.864  54.481  1.00  0.00            
ATOM   3760  CA  ALA   231      71.905 152.547  55.688  1.00  0.00            
ATOM   3761  HA  ALA   231      70.960 153.071  55.688  1.00  0.00            
ATOM   3762 1MCB ALA   231      71.552 151.255  56.704  1.00  0.00            
ATOM   3763 2MCB ALA   231      72.297 151.682  57.076  1.00  0.00            
ATOM   3764  CB  ALA   231      71.923 151.520  56.833  1.00  0.00            
ATOM   3765  HB1 ALA   231      71.097 150.788  56.702  1.00  0.00            
ATOM   3766  HB2 ALA   231      72.890 150.972  56.839  1.00  0.00            
ATOM   3767  HB3 ALA   231      71.796 152.034  57.809  1.00  0.00            
ATOM   3768  C   ALA   231      73.003 153.570  55.942  1.00  0.00            
ATOM   3769  O   ALA   231      72.804 154.569  56.630  1.00  0.00            
ATOM   3770  N   SER   232      74.205 153.348  55.390  1.00  0.00            
ATOM   3771  HN  SER   232      74.365 152.534  54.837  1.00  0.00            
ATOM   3772  CA  SER   232      75.336 154.254  55.553  1.00  0.00            
ATOM   3773  HA  SER   232      75.381 154.482  56.608  1.00  0.00            
ATOM   3774  CB  SER   232      76.659 153.596  55.131  1.00  0.00            
ATOM   3775  HB1 SER   232      76.609 153.293  54.060  1.00  0.00            
ATOM   3776  HB2 SER   232      77.501 154.314  55.263  1.00  0.00            
ATOM   3777  OG  SER   232      76.905 152.440  55.930  1.00  0.00            
ATOM   3778  HG1 SER   232      77.700 152.030  55.523  1.00  0.00            
ATOM   3779  C   SER   232      75.234 155.576  54.813  1.00  0.00            
ATOM   3780  O   SER   232      75.944 156.520  55.152  1.00  0.00            
ATOM   3781  N   LEU   233      74.311 155.728  53.830  1.00  0.00            
ATOM   3782  HN  LEU   233      73.750 154.962  53.527  1.00  0.00            
ATOM   3783  CA  LEU   233      74.075 157.001  53.156  1.00  0.00            
ATOM   3784  HA  LEU   233      75.009 157.303  52.707  1.00  0.00            
ATOM   3785  CB  LEU   233      72.970 156.879  52.072  1.00  0.00            
ATOM   3786  HB1 LEU   233      73.230 156.061  51.370  1.00  0.00            
ATOM   3787  HB2 LEU   233      72.029 156.526  52.540  1.00  0.00            
ATOM   3788  CG  LEU   233      72.691 158.176  51.269  1.00  0.00            
ATOM   3789  HG  LEU   233      73.553 158.861  51.415  1.00  0.00            
ATOM   3790 1MCD LEU   233      72.218 157.562  49.777  1.00  0.00            
ATOM   3791 2MCD LEU   233      72.865 158.213  49.598  1.00  0.00            
ATOM   3792  CD1 LEU   233      72.549 157.901  49.763  1.00  0.00            
ATOM   3793 1HD1 LEU   233      71.792 157.106  49.589  1.00  0.00            
ATOM   3794 2HD1 LEU   233      72.226 158.824  49.235  1.00  0.00            
ATOM   3795 3HD1 LEU   233      73.522 157.568  49.342  1.00  0.00            
ATOM   3796 1MCD LEU   233      71.117 158.526  51.746  1.00  0.00            
ATOM   3797 2MCD LEU   233      71.608 159.312  51.872  1.00  0.00            
ATOM   3798  CD2 LEU   233      71.425 158.884  51.783  1.00  0.00            
ATOM   3799 1HD2 LEU   233      70.564 158.182  51.771  1.00  0.00            
ATOM   3800 2HD2 LEU   233      71.583 159.239  52.824  1.00  0.00            
ATOM   3801 3HD2 LEU   233      71.187 159.756  51.138  1.00  0.00            
ATOM   3802  C   LEU   233      73.641 158.072  54.144  1.00  0.00            
ATOM   3803  O   LEU   233      74.096 159.212  54.098  1.00  0.00            
ATOM   3804  N   SER   234      72.778 157.682  55.104  1.00  0.00            
ATOM   3805  HN  SER   234      72.465 156.736  55.125  1.00  0.00            
ATOM   3806  CA  SER   234      72.223 158.516  56.161  1.00  0.00            
ATOM   3807  HA  SER   234      71.665 159.302  55.674  1.00  0.00            
ATOM   3808  CB  SER   234      71.282 157.717  57.102  1.00  0.00            
ATOM   3809  HB1 SER   234      71.842 156.880  57.578  1.00  0.00            
ATOM   3810  HB2 SER   234      70.879 158.387  57.895  1.00  0.00            
ATOM   3811  OG  SER   234      70.187 157.169  56.378  1.00  0.00            
ATOM   3812  HG1 SER   234      69.430 157.752  56.593  1.00  0.00            
ATOM   3813  C   SER   234      73.261 159.162  57.055  1.00  0.00            
ATOM   3814  O   SER   234      73.079 160.284  57.512  1.00  0.00            
ATOM   3815  N   ASN   235      74.384 158.484  57.365  1.00  0.00            
ATOM   3816  HN  ASN   235      74.541 157.561  57.022  1.00  0.00            
ATOM   3817  CA  ASN   235      75.427 159.050  58.209  1.00  0.00            
ATOM   3818  HA  ASN   235      74.941 159.414  59.102  1.00  0.00            
ATOM   3819  CB  ASN   235      76.485 157.981  58.587  1.00  0.00            
ATOM   3820  HB1 ASN   235      76.945 157.559  57.668  1.00  0.00            
ATOM   3821  HB2 ASN   235      77.269 158.432  59.231  1.00  0.00            
ATOM   3822  CG  ASN   235      75.798 156.864  59.353  1.00  0.00            
ATOM   3823  OD1 ASN   235      75.189 155.968  58.762  1.00  0.00            
ATOM   3824  ND2 ASN   235      75.872 156.891  60.701  1.00  0.00            
ATOM   3825 1HD2 ASN   235      76.367 157.629  61.160  1.00  0.00            
ATOM   3826 2HD2 ASN   235      75.432 156.173  61.240  1.00  0.00            
ATOM   3827  C   ASN   235      76.145 160.221  57.548  1.00  0.00            
ATOM   3828  O   ASN   235      76.324 161.285  58.147  1.00  0.00            
ATOM   3829  N   ILE   236      76.549 160.055  56.274  1.00  0.00            
ATOM   3830  HN  ILE   236      76.396 159.197  55.790  1.00  0.00            
ATOM   3831  CA  ILE   236      77.226 161.104  55.531  1.00  0.00            
ATOM   3832  HA  ILE   236      77.858 161.590  56.259  1.00  0.00            
ATOM   3833  CB  ILE   236      78.141 160.550  54.445  1.00  0.00            
ATOM   3834  HB  ILE   236      78.820 159.829  54.948  1.00  0.00            
ATOM   3835 1MCG ILE   236      77.119 160.107  53.185  1.00  0.00            
ATOM   3836 2MCG ILE   236      77.594 159.335  53.419  1.00  0.00            
ATOM   3837  CG2 ILE   236      77.394 159.760  53.356  1.00  0.00            
ATOM   3838 1HG2 ILE   236      76.679 160.425  52.825  1.00  0.00            
ATOM   3839 2HG2 ILE   236      78.117 159.349  52.619  1.00  0.00            
ATOM   3840 3HG2 ILE   236      76.830 158.919  53.814  1.00  0.00            
ATOM   3841  CG1 ILE   236      79.042 161.660  53.856  1.00  0.00            
ATOM   3842 1HG1 ILE   236      78.633 162.009  52.880  1.00  0.00            
ATOM   3843 2HG1 ILE   236      78.981 162.578  54.486  1.00  0.00            
ATOM   3844 1MCD ILE   236      80.441 160.870  53.397  1.00  0.00            
ATOM   3845 2MCD ILE   236      80.707 161.566  53.964  1.00  0.00            
ATOM   3846  CD  ILE   236      80.501 161.239  53.689  1.00  0.00            
ATOM   3847  HD1 ILE   236      80.569 160.358  53.016  1.00  0.00            
ATOM   3848  HD2 ILE   236      81.091 162.072  53.251  1.00  0.00            
ATOM   3849  HD3 ILE   236      80.936 160.971  54.675  1.00  0.00            
ATOM   3850  C   ILE   236      76.288 162.180  55.015  1.00  0.00            
ATOM   3851  O   ILE   236      76.550 163.370  55.182  1.00  0.00            
ATOM   3852  N   ALA   237      75.136 161.813  54.424  1.00  0.00            
ATOM   3853  HN  ALA   237      74.917 160.852  54.273  1.00  0.00            
ATOM   3854  CA  ALA   237      74.143 162.764  53.973  1.00  0.00            
ATOM   3855  HA  ALA   237      74.667 163.484  53.362  1.00  0.00            
ATOM   3856 1MCB ALA   237      72.820 162.399  53.001  1.00  0.00            
ATOM   3857 2MCB ALA   237      73.272 161.591  53.140  1.00  0.00            
ATOM   3858  CB  ALA   237      73.098 162.032  53.113  1.00  0.00            
ATOM   3859  HB1 ALA   237      72.335 162.751  52.746  1.00  0.00            
ATOM   3860  HB2 ALA   237      73.590 161.553  52.240  1.00  0.00            
ATOM   3861  HB3 ALA   237      72.592 161.247  53.715  1.00  0.00            
ATOM   3862  C   ALA   237      73.487 163.527  55.124  1.00  0.00            
ATOM   3863  O   ALA   237      73.287 164.738  55.052  1.00  0.00            
ATOM   3864  N   GLY   238      73.181 162.842  56.247  1.00  0.00            
ATOM   3865  HN  GLY   238      73.378 161.866  56.293  1.00  0.00            
ATOM   3866  CA  GLY   238      72.565 163.412  57.451  1.00  0.00            
ATOM   3867  HA1 GLY   238      72.428 162.599  58.136  1.00  0.00            
ATOM   3868  HA2 GLY   238      73.202 164.215  57.766  1.00  0.00            
ATOM   3869  C   GLY   238      71.206 163.997  57.164  1.00  0.00            
ATOM   3870  O   GLY   238      70.279 163.297  56.761  1.00  0.00            
ATOM   3871  N   ASP   239      71.070 165.321  57.359  1.00  0.00            
ATOM   3872  HN  ASP   239      71.841 165.851  57.704  1.00  0.00            
ATOM   3873  CA  ASP   239      69.871 166.096  57.112  1.00  0.00            
ATOM   3874  HA  ASP   239      69.060 165.631  57.653  1.00  0.00            
ATOM   3875  CB  ASP   239      70.104 167.552  57.610  1.00  0.00            
ATOM   3876  HB1 ASP   239      71.020 167.964  57.150  1.00  0.00            
ATOM   3877  HB2 ASP   239      69.231 168.180  57.355  1.00  0.00            
ATOM   3878  CG  ASP   239      70.276 167.552  59.115  1.00  0.00            
ATOM   3879  OD1 ASP   239      71.410 167.833  59.593  1.00  0.00            
ATOM   3880  OD2 ASP   239      69.284 167.246  59.826  1.00  0.00            
ATOM   3881  C   ASP   239      69.519 166.142  55.626  1.00  0.00            
ATOM   3882  O   ASP   239      68.358 166.236  55.226  1.00  0.00            
ATOM   3883  N   ALA   240      70.539 166.024  54.758  1.00  0.00            
ATOM   3884  HN  ALA   240      71.456 165.797  55.077  1.00  0.00            
ATOM   3885  CA  ALA   240      70.416 166.207  53.333  1.00  0.00            
ATOM   3886  HA  ALA   240      69.665 166.965  53.161  1.00  0.00            
ATOM   3887 1MCB ALA   240      71.658 166.827  52.385  1.00  0.00            
ATOM   3888 2MCB ALA   240      72.055 166.547  53.184  1.00  0.00            
ATOM   3889  CB  ALA   240      71.788 166.664  52.811  1.00  0.00            
ATOM   3890  HB1 ALA   240      71.686 167.090  51.790  1.00  0.00            
ATOM   3891  HB2 ALA   240      72.213 167.441  53.482  1.00  0.00            
ATOM   3892  HB3 ALA   240      72.488 165.803  52.771  1.00  0.00            
ATOM   3893  C   ALA   240      70.019 164.939  52.593  1.00  0.00            
ATOM   3894  O   ALA   240      69.921 164.919  51.366  1.00  0.00            
ATOM   3895  N   ALA   241      69.728 163.860  53.346  1.00  0.00            
ATOM   3896  HN  ALA   241      69.822 163.901  54.338  1.00  0.00            
ATOM   3897  CA  ALA   241      69.270 162.583  52.833  1.00  0.00            
ATOM   3898  HA  ALA   241      69.803 162.385  51.915  1.00  0.00            
ATOM   3899 1MCB ALA   241      70.009 161.576  53.960  1.00  0.00            
ATOM   3900 2MCB ALA   241      69.116 161.301  53.910  1.00  0.00            
ATOM   3901  CB  ALA   241      69.548 161.493  53.882  1.00  0.00            
ATOM   3902  HB1 ALA   241      70.613 161.530  54.198  1.00  0.00            
ATOM   3903  HB2 ALA   241      68.904 161.648  54.774  1.00  0.00            
ATOM   3904  HB3 ALA   241      69.335 160.489  53.456  1.00  0.00            
ATOM   3905  C   ALA   241      67.776 162.593  52.554  1.00  0.00            
ATOM   3906  O   ALA   241      67.208 161.644  52.021  1.00  0.00            
ATOM   3907  N   GLU   242      67.111 163.690  52.933  1.00  0.00            
ATOM   3908  HN  GLU   242      67.583 164.420  53.420  1.00  0.00            
ATOM   3909  CA  GLU   242      65.717 163.933  52.697  1.00  0.00            
ATOM   3910  HA  GLU   242      65.180 163.102  53.129  1.00  0.00            
ATOM   3911  CB  GLU   242      65.316 165.236  53.425  1.00  0.00            
ATOM   3912  HB1 GLU   242      65.743 165.234  54.450  1.00  0.00            
ATOM   3913  HB2 GLU   242      65.820 166.100  52.943  1.00  0.00            
ATOM   3914  CG  GLU   242      63.794 165.495  53.497  1.00  0.00            
ATOM   3915  HG1 GLU   242      63.597 166.409  54.083  1.00  0.00            
ATOM   3916  HG2 GLU   242      63.384 165.598  52.477  1.00  0.00            
ATOM   3917  CD  GLU   242      63.112 164.323  54.178  1.00  0.00            
ATOM   3918  OE1 GLU   242      62.319 163.634  53.485  1.00  0.00            
ATOM   3919  OE2 GLU   242      63.356 164.056  55.387  1.00  0.00            
ATOM   3920  C   GLU   242      65.333 164.018  51.228  1.00  0.00            
ATOM   3921  O   GLU   242      65.995 164.658  50.411  1.00  0.00            
ATOM   3922  N   GLY   243      64.230 163.343  50.859  1.00  0.00            
ATOM   3923  HN  GLY   243      63.790 162.726  51.508  1.00  0.00            
ATOM   3924  CA  GLY   243      63.597 163.438  49.539  1.00  0.00            
ATOM   3925  HA1 GLY   243      62.605 163.049  49.652  1.00  0.00            
ATOM   3926  HA2 GLY   243      63.689 164.460  49.233  1.00  0.00            
ATOM   3927  C   GLY   243      64.301 162.591  48.509  1.00  0.00            
ATOM   3928  O   GLY   243      63.849 162.513  47.369  1.00  0.00            
ATOM   3929  N   MET   244      65.390 161.891  48.881  1.00  0.00            
ATOM   3930  HN  MET   244      65.740 161.935  49.813  1.00  0.00            
ATOM   3931  CA  MET   244      66.115 161.036  47.957  1.00  0.00            
ATOM   3932  HA  MET   244      66.294 161.626  47.071  1.00  0.00            
ATOM   3933  CB  MET   244      67.466 160.572  48.548  1.00  0.00            
ATOM   3934  HB1 MET   244      67.989 161.444  49.001  1.00  0.00            
ATOM   3935  HB2 MET   244      67.278 159.905  49.419  1.00  0.00            
ATOM   3936  CG  MET   244      68.409 159.864  47.542  1.00  0.00            
ATOM   3937  HG1 MET   244      67.836 159.567  46.638  1.00  0.00            
ATOM   3938  HG2 MET   244      69.095 160.608  47.085  1.00  0.00            
ATOM   3939  SD  MET   244      69.352 158.442  48.197  1.00  0.00            
ATOM   3940 1MCE MET   244      67.679 157.465  48.444  1.00  0.00            
ATOM   3941 2MCE MET   244      68.100 157.010  47.753  1.00  0.00            
ATOM   3942  CE  MET   244      67.952 157.289  48.103  1.00  0.00            
ATOM   3943  HE1 MET   244      67.172 157.539  48.853  1.00  0.00            
ATOM   3944  HE2 MET   244      67.475 157.315  47.100  1.00  0.00            
ATOM   3945  HE3 MET   244      68.277 156.244  48.293  1.00  0.00            
ATOM   3946  C   MET   244      65.298 159.816  47.545  1.00  0.00            
ATOM   3947  O   MET   244      64.980 158.938  48.347  1.00  0.00            
ATOM   3948  N   LEU   245      64.913 159.734  46.265  1.00  0.00            
ATOM   3949  HN  LEU   245      65.135 160.460  45.619  1.00  0.00            
ATOM   3950  CA  LEU   245      64.162 158.616  45.733  1.00  0.00            
ATOM   3951  HA  LEU   245      63.476 158.297  46.503  1.00  0.00            
ATOM   3952  CB  LEU   245      63.377 159.047  44.464  1.00  0.00            
ATOM   3953  HB1 LEU   245      64.069 159.500  43.729  1.00  0.00            
ATOM   3954  HB2 LEU   245      63.000 158.153  43.933  1.00  0.00            
ATOM   3955  CG  LEU   245      62.211 160.012  44.727  1.00  0.00            
ATOM   3956  HG  LEU   245      62.545 160.781  45.457  1.00  0.00            
ATOM   3957 1MCD LEU   245      61.466 160.966  43.560  1.00  0.00            
ATOM   3958 2MCD LEU   245      62.178 160.536  43.130  1.00  0.00            
ATOM   3959  CD1 LEU   245      61.840 160.716  43.410  1.00  0.00            
ATOM   3960 1HD1 LEU   245      60.955 161.370  43.563  1.00  0.00            
ATOM   3961 2HD1 LEU   245      62.690 161.339  43.058  1.00  0.00            
ATOM   3962 3HD1 LEU   245      61.600 159.963  42.630  1.00  0.00            
ATOM   3963 1MCD LEU   245      60.708 159.638  45.382  1.00  0.00            
ATOM   3964 2MCD LEU   245      61.170 158.828  45.310  1.00  0.00            
ATOM   3965  CD2 LEU   245      61.000 159.270  45.316  1.00  0.00            
ATOM   3966 1HD2 LEU   245      60.184 159.990  45.542  1.00  0.00            
ATOM   3967 2HD2 LEU   245      60.623 158.518  44.591  1.00  0.00            
ATOM   3968 3HD2 LEU   245      61.290 158.750  46.254  1.00  0.00            
ATOM   3969  C   LEU   245      65.053 157.445  45.365  1.00  0.00            
ATOM   3970  O   LEU   245      66.171 157.602  44.877  1.00  0.00            
ATOM   3971  N   VAL   246      64.557 156.218  45.566  1.00  0.00            
ATOM   3972  HN  VAL   246      63.650 156.090  45.960  1.00  0.00            
ATOM   3973  CA  VAL   246      65.275 155.012  45.238  1.00  0.00            
ATOM   3974  HA  VAL   246      65.914 155.249  44.400  1.00  0.00            
ATOM   3975  CB  VAL   246      66.135 154.553  46.416  1.00  0.00            
ATOM   3976  HB  VAL   246      66.925 155.322  46.552  1.00  0.00            
ATOM   3977 1MCG VAL   246      65.204 154.963  47.755  1.00  0.00            
ATOM   3978 2MCG VAL   246      65.366 154.044  47.822  1.00  0.00            
ATOM   3979  CG1 VAL   246      65.325 154.506  47.723  1.00  0.00            
ATOM   3980 1HG1 VAL   246      64.944 155.519  47.972  1.00  0.00            
ATOM   3981 2HG1 VAL   246      64.462 153.815  47.613  1.00  0.00            
ATOM   3982 3HG1 VAL   246      65.967 154.148  48.557  1.00  0.00            
ATOM   3983 1MCG VAL   246      67.145 153.211  46.501  1.00  0.00            
ATOM   3984 2MCG VAL   246      66.628 153.100  45.728  1.00  0.00            
ATOM   3985  CG2 VAL   246      66.851 153.222  46.129  1.00  0.00            
ATOM   3986 1HG2 VAL   246      67.604 153.015  46.919  1.00  0.00            
ATOM   3987 2HG2 VAL   246      66.115 152.390  46.109  1.00  0.00            
ATOM   3988 3HG2 VAL   246      67.365 153.270  45.146  1.00  0.00            
ATOM   3989  C   VAL   246      64.260 153.987  44.777  1.00  0.00            
ATOM   3990  O   VAL   246      63.126 153.941  45.251  1.00  0.00            
ATOM   3991  N   THR   247      64.624 153.173  43.769  1.00  0.00            
ATOM   3992  HN  THR   247      65.557 153.191  43.420  1.00  0.00            
ATOM   3993  CA  THR   247      63.709 152.229  43.127  1.00  0.00            
ATOM   3994  HA  THR   247      62.726 152.386  43.547  1.00  0.00            
ATOM   3995  CB  THR   247      63.671 152.322  41.607  1.00  0.00            
ATOM   3996  HB  THR   247      64.571 151.839  41.171  1.00  0.00            
ATOM   3997  OG1 THR   247      63.612 153.675  41.176  1.00  0.00            
ATOM   3998  HG1 THR   247      64.488 154.041  41.351  1.00  0.00            
ATOM   3999 1MCG THR   247      62.471 151.206  41.232  1.00  0.00            
ATOM   4000 2MCG THR   247      62.184 152.024  40.881  1.00  0.00            
ATOM   4001  CG2 THR   247      62.391 151.648  41.083  1.00  0.00            
ATOM   4002 1HG2 THR   247      62.394 150.569  41.344  1.00  0.00            
ATOM   4003 2HG2 THR   247      61.496 152.125  41.536  1.00  0.00            
ATOM   4004 3HG2 THR   247      62.331 151.750  39.978  1.00  0.00            
ATOM   4005  C   THR   247      64.184 150.844  43.465  1.00  0.00            
ATOM   4006  O   THR   247      65.335 150.502  43.215  1.00  0.00            
ATOM   4007  N   MET   248      63.333 150.011  44.078  1.00  0.00            
ATOM   4008  HN  MET   248      62.351 150.186  44.090  1.00  0.00            
ATOM   4009  CA  MET   248      63.792 148.817  44.752  1.00  0.00            
ATOM   4010  HA  MET   248      64.675 148.460  44.242  1.00  0.00            
ATOM   4011  CB  MET   248      64.121 149.228  46.230  1.00  0.00            
ATOM   4012  HB1 MET   248      64.788 150.111  46.214  1.00  0.00            
ATOM   4013  HB2 MET   248      63.195 149.591  46.713  1.00  0.00            
ATOM   4014  CG  MET   248      64.762 148.137  47.135  1.00  0.00            
ATOM   4015  HG1 MET   248      64.025 147.330  47.324  1.00  0.00            
ATOM   4016  HG2 MET   248      65.515 147.567  46.556  1.00  0.00            
ATOM   4017  SD  MET   248      65.483 148.714  48.711  1.00  0.00            
ATOM   4018 1MCE MET   248      67.175 148.741  47.736  1.00  0.00            
ATOM   4019 2MCE MET   248      67.137 149.578  48.135  1.00  0.00            
ATOM   4020  CE  MET   248      67.084 149.141  47.969  1.00  0.00            
ATOM   4021  HE1 MET   248      67.483 148.301  47.360  1.00  0.00            
ATOM   4022  HE2 MET   248      66.998 150.027  47.304  1.00  0.00            
ATOM   4023  HE3 MET   248      67.840 149.378  48.748  1.00  0.00            
ATOM   4024  C   MET   248      62.692 147.773  44.659  1.00  0.00            
ATOM   4025  O   MET   248      61.550 148.135  44.358  1.00  0.00            
ATOM   4026  N   PRO   249      62.929 146.478  44.845  1.00  0.00            
ATOM   4027  CD  PRO   249      64.190 145.809  44.554  1.00  0.00            
ATOM   4028  HD1 PRO   249      64.547 146.082  43.523  1.00  0.00            
ATOM   4029  HD2 PRO   249      64.978 146.128  45.290  1.00  0.00            
ATOM   4030  CA  PRO   249      61.897 145.521  45.230  1.00  0.00            
ATOM   4031  HA  PRO   249      61.260 145.374  44.370  1.00  0.00            
ATOM   4032  CB  PRO   249      62.708 144.279  45.565  1.00  0.00            
ATOM   4033  HB1 PRO   249      63.011 144.262  46.644  1.00  0.00            
ATOM   4034  HB2 PRO   249      62.119 143.342  45.391  1.00  0.00            
ATOM   4035  CG  PRO   249      63.918 144.341  44.659  1.00  0.00            
ATOM   4036  HG1 PRO   249      63.728 143.877  43.662  1.00  0.00            
ATOM   4037  HG2 PRO   249      64.790 143.781  45.073  1.00  0.00            
ATOM   4038  C   PRO   249      61.005 145.965  46.379  1.00  0.00            
ATOM   4039  O   PRO   249      61.366 146.858  47.147  1.00  0.00            
ATOM   4040  N   LYS   250      59.816 145.361  46.517  1.00  0.00            
ATOM   4041  HN  LYS   250      59.504 144.680  45.859  1.00  0.00            
ATOM   4042  CA  LYS   250      58.923 145.658  47.619  1.00  0.00            
ATOM   4043  HA  LYS   250      58.818 146.733  47.601  1.00  0.00            
ATOM   4044  CB  LYS   250      57.502 145.060  47.446  1.00  0.00            
ATOM   4045  HB1 LYS   250      56.825 145.489  48.208  1.00  0.00            
ATOM   4046  HB2 LYS   250      57.066 145.412  46.493  1.00  0.00            
ATOM   4047  CG  LYS   250      57.429 143.525  47.504  1.00  0.00            
ATOM   4048  HG1 LYS   250      58.215 143.082  46.842  1.00  0.00            
ATOM   4049  HG2 LYS   250      57.734 143.169  48.521  1.00  0.00            
ATOM   4050  CD  LYS   250      56.047 142.949  47.137  1.00  0.00            
ATOM   4051  HD1 LYS   250      56.003 141.879  47.418  1.00  0.00            
ATOM   4052  HD2 LYS   250      55.271 143.407  47.780  1.00  0.00            
ATOM   4053  CE  LYS   250      55.649 143.108  45.662  1.00  0.00            
ATOM   4054  HE1 LYS   250      54.601 142.757  45.505  1.00  0.00            
ATOM   4055  HE2 LYS   250      55.781 144.168  45.339  1.00  0.00            
ATOM   4056 1MNZ LYS   250      56.895 142.405  44.954  1.00  0.00            
ATOM   4057 2MNZ LYS   250      56.230 142.071  44.596  1.00  0.00            
ATOM   4058  NZ  LYS   250      56.526 142.273  44.810  1.00  0.00            
ATOM   4059  HZ1 LYS   250      57.521 142.474  45.035  1.00  0.00            
ATOM   4060  HZ2 LYS   250      56.327 141.268  44.988  1.00  0.00            
ATOM   4061  HZ3 LYS   250      56.347 142.490  43.809  1.00  0.00            
ATOM   4062  C   LYS   250      59.517 145.327  48.978  1.00  0.00            
ATOM   4063  O   LYS   250      60.469 144.555  49.118  1.00  0.00            
ATOM   4064  N   ARG   251      59.018 145.987  50.027  1.00  0.00            
ATOM   4065  HN  ARG   251      58.241 146.606  49.937  1.00  0.00            
ATOM   4066  CA  ARG   251      59.581 145.835  51.343  1.00  0.00            
ATOM   4067  HA  ARG   251      60.652 145.815  51.209  1.00  0.00            
ATOM   4068  CB  ARG   251      59.215 147.018  52.239  1.00  0.00            
ATOM   4069  HB1 ARG   251      59.405 147.986  51.706  1.00  0.00            
ATOM   4070  HB2 ARG   251      58.106 147.059  52.400  1.00  0.00            
ATOM   4071  CG  ARG   251      59.959 146.980  53.579  1.00  0.00            
ATOM   4072  HG1 ARG   251      59.822 146.000  54.059  1.00  0.00            
ATOM   4073  HG2 ARG   251      61.045 147.009  53.410  1.00  0.00            
ATOM   4074  CD  ARG   251      59.560 148.084  54.545  1.00  0.00            
ATOM   4075  HD1 ARG   251      60.055 149.064  54.287  1.00  0.00            
ATOM   4076  HD2 ARG   251      58.440 148.189  54.621  1.00  0.00            
ATOM   4077  NE  ARG   251      60.088 147.602  55.831  1.00  0.00            
ATOM   4078  HE  ARG   251      60.786 146.887  55.811  1.00  0.00            
ATOM   4079  CZ  ARG   251      59.713 148.038  57.033  1.00  0.00            
ATOM   4080  NH1 ARG   251      58.854 149.031  57.178  1.00  0.00            
ATOM   4081 1HH1 ARG   251      58.465 149.478  56.372  1.00  0.00            
ATOM   4082 2HH1 ARG   251      58.592 149.336  58.094  1.00  0.00            
ATOM   4083  NH2 ARG   251      60.277 147.491  58.103  1.00  0.00            
ATOM   4084 1HH2 ARG   251      60.963 146.771  57.994  1.00  0.00            
ATOM   4085 2HH2 ARG   251      60.016 147.798  59.018  1.00  0.00            
ATOM   4086  C   ARG   251      59.185 144.507  51.988  1.00  0.00            
ATOM   4087  O   ARG   251      58.037 144.303  52.377  1.00  0.00            
ATOM   4088  N   TYR   252      60.140 143.561  52.113  1.00  0.00            
ATOM   4089  HN  TYR   252      61.097 143.779  51.939  1.00  0.00            
ATOM   4090  CA  TYR   252      59.862 142.186  52.501  1.00  0.00            
ATOM   4091  HA  TYR   252      58.849 141.952  52.209  1.00  0.00            
ATOM   4092  CB  TYR   252      60.876 141.184  51.881  1.00  0.00            
ATOM   4093  HB1 TYR   252      61.901 141.494  52.149  1.00  0.00            
ATOM   4094  HB2 TYR   252      60.600 140.157  52.181  1.00  0.00            
ATOM   4095  CG  TYR   252      60.800 141.220  50.381  1.00  0.00            
ATOM   4096  CD1 TYR   252      59.685 140.701  49.702  1.00  0.00            
ATOM   4097  HD1 TYR   252      58.856 140.295  50.263  1.00  0.00            
ATOM   4098  CE1 TYR   252      59.640 140.706  48.298  1.00  0.00            
ATOM   4099  HE1 TYR   252      58.777 140.310  47.782  1.00  0.00            
ATOM   4100  CZ  TYR   252      60.716 141.224  47.565  1.00  0.00            
ATOM   4101  OH  TYR   252      60.711 141.276  46.163  1.00  0.00            
ATOM   4102  HH  TYR   252      59.906 140.825  45.852  1.00  0.00            
ATOM   4103  CD2 TYR   252      61.880 141.721  49.633  1.00  0.00            
ATOM   4104  HD2 TYR   252      62.752 142.108  50.139  1.00  0.00            
ATOM   4105  CE2 TYR   252      61.836 141.721  48.235  1.00  0.00            
ATOM   4106  HE2 TYR   252      62.671 142.108  47.669  1.00  0.00            
ATOM   4107  C   TYR   252      60.027 141.971  53.989  1.00  0.00            
ATOM   4108  O   TYR   252      59.492 141.009  54.538  1.00  0.00            
ATOM   4109  N   ASP   253      60.744 142.875  54.697  1.00  0.00            
ATOM   4110  HN  ASP   253      61.195 143.643  54.248  1.00  0.00            
ATOM   4111  CA  ASP   253      60.908 142.795  56.140  1.00  0.00            
ATOM   4112  HA  ASP   253      61.005 141.741  56.358  1.00  0.00            
ATOM   4113  CB  ASP   253      62.237 143.503  56.605  1.00  0.00            
ATOM   4114  HB1 ASP   253      62.424 143.260  57.662  1.00  0.00            
ATOM   4115  HB2 ASP   253      63.066 143.173  55.961  1.00  0.00            
ATOM   4116  CG  ASP   253      62.142 145.021  56.492  1.00  0.00            
ATOM   4117  OD1 ASP   253      61.988 145.557  55.364  1.00  0.00            
ATOM   4118  OD2 ASP   253      62.190 145.697  57.552  1.00  0.00            
ATOM   4119  C   ASP   253      59.649 143.273  56.875  1.00  0.00            
ATOM   4120  O   ASP   253      59.376 142.924  58.022  1.00  0.00            
ATOM   4121  N   GLN   254      58.815 144.047  56.161  1.00  0.00            
ATOM   4122  HN  GLN   254      59.094 144.357  55.255  1.00  0.00            
ATOM   4123  CA  GLN   254      57.500 144.508  56.561  1.00  0.00            
ATOM   4124  HA  GLN   254      57.611 145.007  57.513  1.00  0.00            
ATOM   4125  CB  GLN   254      56.984 145.507  55.490  1.00  0.00            
ATOM   4126  HB1 GLN   254      57.791 146.222  55.244  1.00  0.00            
ATOM   4127  HB2 GLN   254      56.816 144.964  54.541  1.00  0.00            
ATOM   4128  CG  GLN   254      55.700 146.293  55.863  1.00  0.00            
ATOM   4129  HG1 GLN   254      54.834 145.600  55.889  1.00  0.00            
ATOM   4130  HG2 GLN   254      55.839 146.784  56.849  1.00  0.00            
ATOM   4131  CD  GLN   254      55.428 147.372  54.817  1.00  0.00            
ATOM   4132  OE1 GLN   254      56.004 148.465  54.860  1.00  0.00            
ATOM   4133  NE2 GLN   254      54.537 147.070  53.848  1.00  0.00            
ATOM   4134 1HE2 GLN   254      54.092 146.175  53.840  1.00  0.00            
ATOM   4135 2HE2 GLN   254      54.323 147.742  53.139  1.00  0.00            
ATOM   4136  C   GLN   254      56.480 143.392  56.715  1.00  0.00            
ATOM   4137  O   GLN   254      55.595 143.451  57.568  1.00  0.00            
ATOM   4138  N   ASP   255      56.566 142.370  55.840  1.00  0.00            
ATOM   4139  HN  ASP   255      57.386 142.247  55.287  1.00  0.00            
ATOM   4140  CA  ASP   255      55.529 141.387  55.616  1.00  0.00            
ATOM   4141  HA  ASP   255      54.654 141.941  55.308  1.00  0.00            
ATOM   4142  CB  ASP   255      55.975 140.468  54.439  1.00  0.00            
ATOM   4143  HB1 ASP   255      56.564 141.051  53.708  1.00  0.00            
ATOM   4144  HB2 ASP   255      56.572 139.623  54.827  1.00  0.00            
ATOM   4145  CG  ASP   255      54.751 139.913  53.741  1.00  0.00            
ATOM   4146  OD1 ASP   255      54.468 140.364  52.600  1.00  0.00            
ATOM   4147  OD2 ASP   255      54.053 139.036  54.311  1.00  0.00            
ATOM   4148  C   ASP   255      55.119 140.547  56.841  1.00  0.00            
ATOM   4149  O   ASP   255      55.997 140.028  57.543  1.00  0.00            
ATOM   4150  N   PRO   256      53.827 140.312  57.115  1.00  0.00            
ATOM   4151  CD  PRO   256      52.719 141.109  56.607  1.00  0.00            
ATOM   4152  HD1 PRO   256      52.978 142.203  56.655  1.00  0.00            
ATOM   4153  HD2 PRO   256      52.515 140.844  55.533  1.00  0.00            
ATOM   4154  CA  PRO   256      53.370 139.356  58.122  1.00  0.00            
ATOM   4155  HA  PRO   256      53.723 139.711  59.079  1.00  0.00            
ATOM   4156  CB  PRO   256      51.849 139.420  58.016  1.00  0.00            
ATOM   4157  HB1 PRO   256      51.452 138.624  57.336  1.00  0.00            
ATOM   4158  HB2 PRO   256      51.361 139.260  59.010  1.00  0.00            
ATOM   4159  CG  PRO   256      51.535 140.796  57.475  1.00  0.00            
ATOM   4160  HG1 PRO   256      51.401 141.550  58.288  1.00  0.00            
ATOM   4161  HG2 PRO   256      50.578 140.817  56.901  1.00  0.00            
ATOM   4162  C   PRO   256      53.885 137.933  57.958  1.00  0.00            
ATOM   4163  O   PRO   256      54.002 137.223  58.960  1.00  0.00            
ATOM   4164  N   ALA   257      54.182 137.474  56.725  1.00  0.00            
ATOM   4165  HN  ALA   257      54.063 138.057  55.925  1.00  0.00            
ATOM   4166  CA  ALA   257      54.683 136.138  56.455  1.00  0.00            
ATOM   4167  HA  ALA   257      54.037 135.444  56.971  1.00  0.00            
ATOM   4168 1MCB ALA   257      54.992 136.174  54.802  1.00  0.00            
ATOM   4169 2MCB ALA   257      54.307 135.548  54.926  1.00  0.00            
ATOM   4170  CB  ALA   257      54.651 135.874  54.940  1.00  0.00            
ATOM   4171  HB1 ALA   257      55.407 136.507  54.426  1.00  0.00            
ATOM   4172  HB2 ALA   257      54.877 134.806  54.733  1.00  0.00            
ATOM   4173  HB3 ALA   257      53.646 136.114  54.532  1.00  0.00            
ATOM   4174  C   ALA   257      56.113 135.915  56.932  1.00  0.00            
ATOM   4175  O   ALA   257      56.530 134.783  57.195  1.00  0.00            
ATOM   4176  N   ASN   258      56.889 137.008  57.020  1.00  0.00            
ATOM   4177  HN  ASN   258      56.486 137.916  56.930  1.00  0.00            
ATOM   4178  CA  ASN   258      58.323 136.988  57.243  1.00  0.00            
ATOM   4179  HA  ASN   258      58.661 135.973  57.095  1.00  0.00            
ATOM   4180  CB  ASN   258      59.008 137.944  56.225  1.00  0.00            
ATOM   4181  HB1 ASN   258      58.480 138.919  56.214  1.00  0.00            
ATOM   4182  HB2 ASN   258      60.073 138.084  56.500  1.00  0.00            
ATOM   4183  CG  ASN   258      58.939 137.336  54.831  1.00  0.00            
ATOM   4184  OD1 ASN   258      58.704 136.139  54.637  1.00  0.00            
ATOM   4185  ND2 ASN   258      59.175 138.190  53.810  1.00  0.00            
ATOM   4186 1HD2 ASN   258      59.377 139.150  53.999  1.00  0.00            
ATOM   4187 2HD2 ASN   258      59.147 137.860  52.867  1.00  0.00            
ATOM   4188  C   ASN   258      58.720 137.439  58.638  1.00  0.00            
ATOM   4189  O   ASN   258      59.908 137.553  58.925  1.00  0.00            
ATOM   4190  N   GLN   259      57.769 137.691  59.558  1.00  0.00            
ATOM   4191  HN  GLN   259      56.806 137.519  59.364  1.00  0.00            
ATOM   4192  CA  GLN   259      58.088 138.225  60.876  1.00  0.00            
ATOM   4193  HA  GLN   259      58.663 139.118  60.682  1.00  0.00            
ATOM   4194  CB  GLN   259      56.809 138.653  61.646  1.00  0.00            
ATOM   4195  HB1 GLN   259      56.136 137.773  61.765  1.00  0.00            
ATOM   4196  HB2 GLN   259      57.078 138.916  62.695  1.00  0.00            
ATOM   4197  CG  GLN   259      56.023 139.822  61.006  1.00  0.00            
ATOM   4198  HG1 GLN   259      55.695 139.532  59.987  1.00  0.00            
ATOM   4199  HG2 GLN   259      55.151 140.073  61.643  1.00  0.00            
ATOM   4200  CD  GLN   259      56.918 141.059  60.895  1.00  0.00            
ATOM   4201  OE1 GLN   259      57.183 141.747  61.890  1.00  0.00            
ATOM   4202  NE2 GLN   259      57.375 141.365  59.661  1.00  0.00            
ATOM   4203 1HE2 GLN   259      57.124 140.793  58.880  1.00  0.00            
ATOM   4204 2HE2 GLN   259      57.964 142.162  59.529  1.00  0.00            
ATOM   4205  C   GLN   259      58.976 137.332  61.739  1.00  0.00            
ATOM   4206  O   GLN   259      59.899 137.818  62.390  1.00  0.00            
ATOM   4207  N   GLY   260      58.768 135.999  61.722  1.00  0.00            
ATOM   4208  HN  GLY   260      58.000 135.616  61.214  1.00  0.00            
ATOM   4209  CA  GLY   260      59.638 135.046  62.433  1.00  0.00            
ATOM   4210  HA1 GLY   260      59.716 135.407  63.439  1.00  0.00            
ATOM   4211  HA2 GLY   260      59.201 134.077  62.285  1.00  0.00            
ATOM   4212  C   GLY   260      61.040 134.995  61.864  1.00  0.00            
ATOM   4213  O   GLY   260      62.002 134.715  62.577  1.00  0.00            
ATOM   4214  N   ILE   261      61.208 135.265  60.558  1.00  0.00            
ATOM   4215  HN  ILE   261      60.415 135.399  59.968  1.00  0.00            
ATOM   4216  CA  ILE   261      62.513 135.380  59.914  1.00  0.00            
ATOM   4217  HA  ILE   261      63.095 134.537  60.253  1.00  0.00            
ATOM   4218  CB  ILE   261      62.397 135.326  58.389  1.00  0.00            
ATOM   4219  HB  ILE   261      61.786 136.190  58.049  1.00  0.00            
ATOM   4220 1MCG ILE   261      63.923 135.842  57.909  1.00  0.00            
ATOM   4221 2MCG ILE   261      63.799 135.000  57.520  1.00  0.00            
ATOM   4222  CG2 ILE   261      63.791 135.417  57.747  1.00  0.00            
ATOM   4223 1HG2 ILE   261      64.277 136.378  58.021  1.00  0.00            
ATOM   4224 2HG2 ILE   261      64.430 134.579  58.100  1.00  0.00            
ATOM   4225 3HG2 ILE   261      63.707 135.361  56.640  1.00  0.00            
ATOM   4226  CG1 ILE   261      61.696 134.014  57.948  1.00  0.00            
ATOM   4227 1HG1 ILE   261      62.365 133.150  58.126  1.00  0.00            
ATOM   4228 2HG1 ILE   261      60.836 133.803  58.614  1.00  0.00            
ATOM   4229 1MCD ILE   261      61.648 134.032  56.277  1.00  0.00            
ATOM   4230 2MCD ILE   261      60.760 133.971  56.563  1.00  0.00            
ATOM   4231  CD  ILE   261      61.227 134.002  56.493  1.00  0.00            
ATOM   4232  HD1 ILE   261      62.101 134.068  55.810  1.00  0.00            
ATOM   4233  HD2 ILE   261      60.674 133.063  56.278  1.00  0.00            
ATOM   4234  HD3 ILE   261      60.556 134.866  56.301  1.00  0.00            
ATOM   4235  C   ILE   261      63.230 136.650  60.369  1.00  0.00            
ATOM   4236  O   ILE   261      64.403 136.630  60.741  1.00  0.00            
ATOM   4237  N   VAL   262      62.517 137.793  60.424  1.00  0.00            
ATOM   4238  HN  VAL   262      61.570 137.812  60.112  1.00  0.00            
ATOM   4239  CA  VAL   262      63.047 139.058  60.926  1.00  0.00            
ATOM   4240  HA  VAL   262      63.919 139.280  60.329  1.00  0.00            
ATOM   4241  CB  VAL   262      62.018 140.178  60.745  1.00  0.00            
ATOM   4242  HB  VAL   262      61.065 139.865  61.224  1.00  0.00            
ATOM   4243 1MCG VAL   262      62.920 141.526  61.183  1.00  0.00            
ATOM   4244 2MCG VAL   262      62.102 141.603  61.632  1.00  0.00            
ATOM   4245  CG1 VAL   262      62.488 141.499  61.376  1.00  0.00            
ATOM   4246 1HG1 VAL   262      63.516 141.741  61.033  1.00  0.00            
ATOM   4247 2HG1 VAL   262      61.807 142.326  61.081  1.00  0.00            
ATOM   4248 3HG1 VAL   262      62.490 141.413  62.484  1.00  0.00            
ATOM   4249 1MCG VAL   262      61.469 140.760  59.266  1.00  0.00            
ATOM   4250 2MCG VAL   262      62.056 140.059  59.068  1.00  0.00            
ATOM   4251  CG2 VAL   262      61.774 140.399  59.242  1.00  0.00            
ATOM   4252 1HG2 VAL   262      61.060 141.235  59.090  1.00  0.00            
ATOM   4253 2HG2 VAL   262      62.730 140.646  58.733  1.00  0.00            
ATOM   4254 3HG2 VAL   262      61.352 139.479  58.784  1.00  0.00            
ATOM   4255  C   VAL   262      63.499 138.962  62.386  1.00  0.00            
ATOM   4256  O   VAL   262      64.592 139.395  62.750  1.00  0.00            
ATOM   4257  N   ASP   263      62.699 138.328  63.265  1.00  0.00            
ATOM   4258  HN  ASP   263      61.804 137.988  62.987  1.00  0.00            
ATOM   4259  CA  ASP   263      63.071 138.098  64.652  1.00  0.00            
ATOM   4260  HA  ASP   263      63.317 139.065  65.064  1.00  0.00            
ATOM   4261  CB  ASP   263      61.848 137.520  65.406  1.00  0.00            
ATOM   4262  HB1 ASP   263      60.924 138.035  65.081  1.00  0.00            
ATOM   4263  HB2 ASP   263      61.761 136.434  65.215  1.00  0.00            
ATOM   4264  CG  ASP   263      62.043 137.746  66.890  1.00  0.00            
ATOM   4265  OD1 ASP   263      61.733 138.873  67.356  1.00  0.00            
ATOM   4266  OD2 ASP   263      62.464 136.806  67.614  1.00  0.00            
ATOM   4267  C   ASP   263      64.302 137.194  64.841  1.00  0.00            
ATOM   4268  O   ASP   263      65.170 137.463  65.673  1.00  0.00            
ATOM   4269  N   ALA   264      64.410 136.110  64.051  1.00  0.00            
ATOM   4270  HN  ALA   264      63.680 135.874  63.414  1.00  0.00            
ATOM   4271  CA  ALA   264      65.552 135.216  64.048  1.00  0.00            
ATOM   4272  HA  ALA   264      65.672 134.870  65.063  1.00  0.00            
ATOM   4273 1MCB ALA   264      64.887 133.830  63.366  1.00  0.00            
ATOM   4274 2MCB ALA   264      65.587 134.088  62.801  1.00  0.00            
ATOM   4275  CB  ALA   264      65.252 134.019  63.130  1.00  0.00            
ATOM   4276  HB1 ALA   264      64.397 133.434  63.532  1.00  0.00            
ATOM   4277  HB2 ALA   264      64.994 134.375  62.109  1.00  0.00            
ATOM   4278  HB3 ALA   264      66.141 133.356  63.064  1.00  0.00            
ATOM   4279  C   ALA   264      66.857 135.897  63.632  1.00  0.00            
ATOM   4280  O   ALA   264      67.910 135.668  64.230  1.00  0.00            
ATOM   4281  N   LEU   265      66.816 136.777  62.610  1.00  0.00            
ATOM   4282  HN  LEU   265      65.994 136.874  62.055  1.00  0.00            
ATOM   4283  CA  LEU   265      67.933 137.634  62.242  1.00  0.00            
ATOM   4284  HA  LEU   265      68.784 136.974  62.159  1.00  0.00            
ATOM   4285  CB  LEU   265      67.700 138.288  60.856  1.00  0.00            
ATOM   4286  HB1 LEU   265      66.707 138.791  60.837  1.00  0.00            
ATOM   4287  HB2 LEU   265      68.411 139.133  60.712  1.00  0.00            
ATOM   4288  CG  LEU   265      67.809 137.309  59.665  1.00  0.00            
ATOM   4289  HG  LEU   265      67.248 136.388  59.931  1.00  0.00            
ATOM   4290 1MCD LEU   265      67.228 137.530  58.103  1.00  0.00            
ATOM   4291 2MCD LEU   265      67.057 138.328  58.560  1.00  0.00            
ATOM   4292  CD1 LEU   265      67.174 137.899  58.395  1.00  0.00            
ATOM   4293 1HD1 LEU   265      67.208 137.156  57.570  1.00  0.00            
ATOM   4294 2HD1 LEU   265      66.115 138.172  58.590  1.00  0.00            
ATOM   4295 3HD1 LEU   265      67.727 138.810  58.080  1.00  0.00            
ATOM   4296 1MCD LEU   265      69.432 137.326  59.228  1.00  0.00            
ATOM   4297 2MCD LEU   265      69.240 136.446  59.481  1.00  0.00            
ATOM   4298  CD2 LEU   265      69.264 136.906  59.369  1.00  0.00            
ATOM   4299 1HD2 LEU   265      69.839 137.787  59.013  1.00  0.00            
ATOM   4300 2HD2 LEU   265      69.746 136.511  60.289  1.00  0.00            
ATOM   4301 3HD2 LEU   265      69.290 136.120  58.585  1.00  0.00            
ATOM   4302  C   LEU   265      68.296 138.675  63.301  1.00  0.00            
ATOM   4303  O   LEU   265      69.473 138.893  63.577  1.00  0.00            
ATOM   4304  N   LYS   266      67.317 139.315  63.975  1.00  0.00            
ATOM   4305  HN  LYS   266      66.362 139.203  63.711  1.00  0.00            
ATOM   4306  CA  LYS   266      67.575 140.197  65.112  1.00  0.00            
ATOM   4307  HA  LYS   266      68.238 140.968  64.748  1.00  0.00            
ATOM   4308  CB  LYS   266      66.259 140.856  65.608  1.00  0.00            
ATOM   4309  HB1 LYS   266      65.495 140.069  65.802  1.00  0.00            
ATOM   4310  HB2 LYS   266      66.422 141.306  66.615  1.00  0.00            
ATOM   4311  CG  LYS   266      65.675 141.919  64.657  1.00  0.00            
ATOM   4312  HG1 LYS   266      66.325 142.821  64.668  1.00  0.00            
ATOM   4313  HG2 LYS   266      65.758 141.559  63.608  1.00  0.00            
ATOM   4314  CD  LYS   266      64.212 142.332  64.950  1.00  0.00            
ATOM   4315  HD1 LYS   266      63.832 142.969  64.125  1.00  0.00            
ATOM   4316  HD2 LYS   266      63.557 141.438  64.902  1.00  0.00            
ATOM   4317  CE  LYS   266      63.992 143.052  66.291  1.00  0.00            
ATOM   4318  HE1 LYS   266      64.126 142.337  67.138  1.00  0.00            
ATOM   4319  HE2 LYS   266      64.681 143.926  66.376  1.00  0.00            
ATOM   4320 1MNZ LYS   266      62.608 143.797  66.015  1.00  0.00            
ATOM   4321 2MNZ LYS   266      62.493 143.387  66.722  1.00  0.00            
ATOM   4322  NZ  LYS   266      62.608 143.571  66.365  1.00  0.00            
ATOM   4323  HZ1 LYS   266      62.421 144.179  65.543  1.00  0.00            
ATOM   4324  HZ2 LYS   266      61.939 142.775  66.367  1.00  0.00            
ATOM   4325  HZ3 LYS   266      62.491 144.123  67.239  1.00  0.00            
ATOM   4326  C   LYS   266      68.286 139.497  66.275  1.00  0.00            
ATOM   4327  O   LYS   266      69.197 140.053  66.896  1.00  0.00            
ATOM   4328  N   ALA   267      67.915 138.234  66.560  1.00  0.00            
ATOM   4329  HN  ALA   267      67.154 137.818  66.067  1.00  0.00            
ATOM   4330  CA  ALA   267      68.535 137.375  67.554  1.00  0.00            
ATOM   4331  HA  ALA   267      68.492 137.909  68.492  1.00  0.00            
ATOM   4332 1MCB ALA   267      67.310 136.242  67.769  1.00  0.00            
ATOM   4333 2MCB ALA   267      68.087 135.754  67.583  1.00  0.00            
ATOM   4334  CB  ALA   267      67.739 136.064  67.670  1.00  0.00            
ATOM   4335  HB1 ALA   267      66.675 136.282  67.906  1.00  0.00            
ATOM   4336  HB2 ALA   267      67.785 135.502  66.713  1.00  0.00            
ATOM   4337  HB3 ALA   267      68.162 135.430  68.479  1.00  0.00            
ATOM   4338  C   ALA   267      70.002 137.057  67.265  1.00  0.00            
ATOM   4339  O   ALA   267      70.835 137.013  68.174  1.00  0.00            
ATOM   4340  N   ASP   268      70.342 136.840  65.977  1.00  0.00            
ATOM   4341  HN  ASP   268      69.640 136.828  65.269  1.00  0.00            
ATOM   4342  CA  ASP   268      71.694 136.611  65.499  1.00  0.00            
ATOM   4343  HA  ASP   268      72.176 135.943  66.197  1.00  0.00            
ATOM   4344  CB  ASP   268      71.564 135.929  64.093  1.00  0.00            
ATOM   4345  HB1 ASP   268      70.832 135.110  64.154  1.00  0.00            
ATOM   4346  HB2 ASP   268      71.259 136.683  63.351  1.00  0.00            
ATOM   4347  CG  ASP   268      72.894 135.336  63.640  1.00  0.00            
ATOM   4348  OD1 ASP   268      73.459 134.487  64.383  1.00  0.00            
ATOM   4349  OD2 ASP   268      73.341 135.689  62.518  1.00  0.00            
ATOM   4350  C   ASP   268      72.507 137.911  65.424  1.00  0.00            
ATOM   4351  O   ASP   268      73.736 137.898  65.452  1.00  0.00            
ATOM   4352  N   LYS   269      71.802 139.054  65.341  1.00  0.00            
ATOM   4353  HN  LYS   269      70.806 139.017  65.346  1.00  0.00            
ATOM   4354  CA  LYS   269      72.352 140.397  65.240  1.00  0.00            
ATOM   4355  HA  LYS   269      71.506 141.040  65.436  1.00  0.00            
ATOM   4356  CB  LYS   269      73.426 140.750  66.308  1.00  0.00            
ATOM   4357  HB1 LYS   269      73.100 140.384  67.303  1.00  0.00            
ATOM   4358  HB2 LYS   269      74.351 140.169  66.115  1.00  0.00            
ATOM   4359  CG  LYS   269      73.774 142.241  66.405  1.00  0.00            
ATOM   4360  HG1 LYS   269      74.018 142.641  65.391  1.00  0.00            
ATOM   4361  HG2 LYS   269      72.863 142.826  66.685  1.00  0.00            
ATOM   4362  CD  LYS   269      74.921 142.550  67.385  1.00  0.00            
ATOM   4363  HD1 LYS   269      74.542 142.526  68.427  1.00  0.00            
ATOM   4364  HD2 LYS   269      75.659 141.722  67.373  1.00  0.00            
ATOM   4365  CE  LYS   269      75.639 143.883  67.129  1.00  0.00            
ATOM   4366  HE1 LYS   269      74.897 144.711  67.065  1.00  0.00            
ATOM   4367  HE2 LYS   269      76.396 144.069  67.924  1.00  0.00            
ATOM   4368 1MNZ LYS   269      76.028 143.843  65.582  1.00  0.00            
ATOM   4369 2MNZ LYS   269      76.749 143.822  65.984  1.00  0.00            
ATOM   4370  NZ  LYS   269      76.358 143.835  65.836  1.00  0.00            
ATOM   4371  HZ1 LYS   269      75.671 143.848  65.056  1.00  0.00            
ATOM   4372  HZ2 LYS   269      76.987 144.659  65.758  1.00  0.00            
ATOM   4373  HZ3 LYS   269      76.923 142.962  65.786  1.00  0.00            
ATOM   4374  C   LYS   269      72.763 140.711  63.808  1.00  0.00            
ATOM   4375  O   LYS   269      73.915 141.006  63.503  1.00  0.00            
ATOM   4376  N   LYS   270      71.794 140.627  62.878  1.00  0.00            
ATOM   4377  HN  LYS   270      70.873 140.348  63.137  1.00  0.00            
ATOM   4378  CA  LYS   270      71.969 140.917  61.469  1.00  0.00            
ATOM   4379  HA  LYS   270      72.925 141.403  61.345  1.00  0.00            
ATOM   4380  CB  LYS   270      71.878 139.633  60.585  1.00  0.00            
ATOM   4381  HB1 LYS   270      70.873 139.176  60.700  1.00  0.00            
ATOM   4382  HB2 LYS   270      71.914 139.919  59.514  1.00  0.00            
ATOM   4383  CG  LYS   270      72.954 138.562  60.859  1.00  0.00            
ATOM   4384  HG1 LYS   270      72.823 138.160  61.890  1.00  0.00            
ATOM   4385  HG2 LYS   270      72.767 137.674  60.213  1.00  0.00            
ATOM   4386  CD  LYS   270      74.413 139.042  60.671  1.00  0.00            
ATOM   4387  HD1 LYS   270      74.489 139.646  59.743  1.00  0.00            
ATOM   4388  HD2 LYS   270      74.670 139.770  61.469  1.00  0.00            
ATOM   4389  CE  LYS   270      75.472 137.924  60.640  1.00  0.00            
ATOM   4390  HE1 LYS   270      75.231 137.198  59.838  1.00  0.00            
ATOM   4391  HE2 LYS   270      76.481 138.363  60.514  1.00  0.00            
ATOM   4392 1MNZ LYS   270      75.781 136.891  61.817  1.00  0.00            
ATOM   4393 2MNZ LYS   270      75.191 137.386  62.116  1.00  0.00            
ATOM   4394  NZ  LYS   270      75.485 137.170  61.914  1.00  0.00            
ATOM   4395  HZ1 LYS   270      76.189 136.406  61.858  1.00  0.00            
ATOM   4396  HZ2 LYS   270      75.733 137.811  62.694  1.00  0.00            
ATOM   4397  HZ3 LYS   270      74.544 136.762  62.086  1.00  0.00            
ATOM   4398  C   LYS   270      70.864 141.860  61.033  1.00  0.00            
ATOM   4399  O   LYS   270      69.859 142.042  61.723  1.00  0.00            
ATOM   4400  N   ASP   271      71.040 142.514  59.870  1.00  0.00            
ATOM   4401  HN  ASP   271      71.846 142.356  59.306  1.00  0.00            
ATOM   4402  CA  ASP   271      70.089 143.477  59.362  1.00  0.00            
ATOM   4403  HA  ASP   271      69.428 143.738  60.175  1.00  0.00            
ATOM   4404  CB  ASP   271      70.871 144.725  58.881  1.00  0.00            
ATOM   4405  HB1 ASP   271      71.717 144.934  59.561  1.00  0.00            
ATOM   4406  HB2 ASP   271      71.249 144.569  57.853  1.00  0.00            
ATOM   4407  CG  ASP   271      69.932 145.905  58.886  1.00  0.00            
ATOM   4408  OD1 ASP   271      70.076 146.777  59.781  1.00  0.00            
ATOM   4409  OD2 ASP   271      69.025 145.969  58.017  1.00  0.00            
ATOM   4410  C   ASP   271      69.248 142.851  58.233  1.00  0.00            
ATOM   4411  O   ASP   271      69.832 142.424  57.231  1.00  0.00            
ATOM   4412  N   PRO   272      67.911 142.762  58.315  1.00  0.00            
ATOM   4413  CD  PRO   272      67.152 142.992  59.540  1.00  0.00            
ATOM   4414  HD1 PRO   272      67.653 142.478  60.406  1.00  0.00            
ATOM   4415  HD2 PRO   272      67.105 144.095  59.761  1.00  0.00            
ATOM   4416  CA  PRO   272      67.113 142.040  57.325  1.00  0.00            
ATOM   4417  HA  PRO   272      67.733 141.317  56.818  1.00  0.00            
ATOM   4418  CB  PRO   272      65.992 141.452  58.182  1.00  0.00            
ATOM   4419  HB1 PRO   272      65.053 141.315  57.592  1.00  0.00            
ATOM   4420  HB2 PRO   272      66.266 140.445  58.582  1.00  0.00            
ATOM   4421  CG  PRO   272      65.778 142.434  59.308  1.00  0.00            
ATOM   4422  HG1 PRO   272      65.360 141.948  60.222  1.00  0.00            
ATOM   4423  HG2 PRO   272      65.039 143.228  59.044  1.00  0.00            
ATOM   4424  C   PRO   272      66.525 143.003  56.316  1.00  0.00            
ATOM   4425  O   PRO   272      65.749 142.577  55.466  1.00  0.00            
ATOM   4426  N   SER   273      66.839 144.304  56.379  1.00  0.00            
ATOM   4427  HN  SER   273      67.522 144.631  57.028  1.00  0.00            
ATOM   4428  CA  SER   273      66.217 145.306  55.521  1.00  0.00            
ATOM   4429  HA  SER   273      65.153 145.241  55.695  1.00  0.00            
ATOM   4430  CB  SER   273      66.706 146.743  55.854  1.00  0.00            
ATOM   4431  HB1 SER   273      67.735 146.894  55.459  1.00  0.00            
ATOM   4432  HB2 SER   273      66.024 147.492  55.396  1.00  0.00            
ATOM   4433  OG  SER   273      66.730 146.959  57.258  1.00  0.00            
ATOM   4434  HG1 SER   273      67.624 146.647  57.539  1.00  0.00            
ATOM   4435  C   SER   273      66.456 145.126  54.030  1.00  0.00            
ATOM   4436  O   SER   273      65.535 145.260  53.220  1.00  0.00            
ATOM   4437  N   GLY   274      67.720 144.860  53.649  1.00  0.00            
ATOM   4438  HN  GLY   274      68.410 144.683  54.347  1.00  0.00            
ATOM   4439  CA  GLY   274      68.201 144.801  52.261  1.00  0.00            
ATOM   4440  HA1 GLY   274      67.917 145.733  51.822  1.00  0.00            
ATOM   4441  HA2 GLY   274      69.243 144.573  52.330  1.00  0.00            
ATOM   4442  C   GLY   274      67.553 143.695  51.423  1.00  0.00            
ATOM   4443  O   GLY   274      67.392 142.568  51.895  1.00  0.00            
ATOM   4444  N   PRO   275      67.217 143.938  50.151  1.00  0.00            
ATOM   4445  CD  PRO   275      67.611 145.114  49.390  1.00  0.00            
ATOM   4446  HD1 PRO   275      67.124 146.036  49.818  1.00  0.00            
ATOM   4447  HD2 PRO   275      68.728 145.255  49.442  1.00  0.00            
ATOM   4448  CA  PRO   275      66.299 143.090  49.390  1.00  0.00            
ATOM   4449  HA  PRO   275      65.432 142.911  50.009  1.00  0.00            
ATOM   4450  CB  PRO   275      65.979 143.935  48.157  1.00  0.00            
ATOM   4451  HB1 PRO   275      65.836 143.296  47.248  1.00  0.00            
ATOM   4452  HB2 PRO   275      65.030 144.516  48.292  1.00  0.00            
ATOM   4453  CG  PRO   275      67.160 144.865  47.982  1.00  0.00            
ATOM   4454  HG1 PRO   275      66.882 145.811  47.456  1.00  0.00            
ATOM   4455  HG2 PRO   275      67.967 144.414  47.355  1.00  0.00            
ATOM   4456  C   PRO   275      66.891 141.741  49.026  1.00  0.00            
ATOM   4457  O   PRO   275      66.164 140.748  48.981  1.00  0.00            
ATOM   4458  N   TYR   276      68.213 141.655  48.778  1.00  0.00            
ATOM   4459  HN  TYR   276      68.802 142.448  48.910  1.00  0.00            
ATOM   4460  CA  TYR   276      68.871 140.435  48.309  1.00  0.00            
ATOM   4461  HA  TYR   276      68.272 140.080  47.484  1.00  0.00            
ATOM   4462  CB  TYR   276      70.325 140.633  47.812  1.00  0.00            
ATOM   4463  HB1 TYR   276      71.004 140.814  48.677  1.00  0.00            
ATOM   4464  HB2 TYR   276      70.628 139.777  47.166  1.00  0.00            
ATOM   4465  CG  TYR   276      70.358 141.856  46.964  1.00  0.00            
ATOM   4466  CD1 TYR   276      71.134 142.953  47.366  1.00  0.00            
ATOM   4467  HD1 TYR   276      71.796 142.864  48.215  1.00  0.00            
ATOM   4468  CE1 TYR   276      71.058 144.166  46.675  1.00  0.00            
ATOM   4469  HE1 TYR   276      71.655 145.009  46.988  1.00  0.00            
ATOM   4470  CZ  TYR   276      70.208 144.286  45.578  1.00  0.00            
ATOM   4471  OH  TYR   276      70.101 145.536  44.968  1.00  0.00            
ATOM   4472  HH  TYR   276      69.277 145.538  44.430  1.00  0.00            
ATOM   4473  CD2 TYR   276      69.540 141.972  45.822  1.00  0.00            
ATOM   4474  HD2 TYR   276      68.972 141.123  45.474  1.00  0.00            
ATOM   4475  CE2 TYR   276      69.462 143.191  45.133  1.00  0.00            
ATOM   4476  HE2 TYR   276      68.829 143.285  44.263  1.00  0.00            
ATOM   4477  C   TYR   276      68.891 139.338  49.346  1.00  0.00            
ATOM   4478  O   TYR   276      69.072 138.171  49.014  1.00  0.00            
ATOM   4479  N   VAL   277      68.644 139.668  50.625  1.00  0.00            
ATOM   4480  HN  VAL   277      68.560 140.626  50.887  1.00  0.00            
ATOM   4481  CA  VAL   277      68.481 138.712  51.708  1.00  0.00            
ATOM   4482  HA  VAL   277      69.392 138.137  51.787  1.00  0.00            
ATOM   4483  CB  VAL   277      68.208 139.487  53.000  1.00  0.00            
ATOM   4484  HB  VAL   277      67.390 140.212  52.802  1.00  0.00            
ATOM   4485 1MCG VAL   277      67.349 138.466  54.023  1.00  0.00            
ATOM   4486 2MCG VAL   277      68.182 138.601  54.428  1.00  0.00            
ATOM   4487  CG1 VAL   277      67.787 138.579  54.167  1.00  0.00            
ATOM   4488 1HG1 VAL   277      66.754 138.204  54.006  1.00  0.00            
ATOM   4489 2HG1 VAL   277      68.476 137.711  54.244  1.00  0.00            
ATOM   4490 3HG1 VAL   277      67.817 139.146  55.122  1.00  0.00            
ATOM   4491 1MCG VAL   277      69.789 139.915  53.379  1.00  0.00            
ATOM   4492 2MCG VAL   277      69.290 140.706  53.411  1.00  0.00            
ATOM   4493  CG2 VAL   277      69.476 140.271  53.376  1.00  0.00            
ATOM   4494 1HG2 VAL   277      70.347 139.584  53.434  1.00  0.00            
ATOM   4495 2HG2 VAL   277      69.684 141.050  52.612  1.00  0.00            
ATOM   4496 3HG2 VAL   277      69.341 140.764  54.363  1.00  0.00            
ATOM   4497  C   VAL   277      67.315 137.779  51.426  1.00  0.00            
ATOM   4498  O   VAL   277      67.453 136.560  51.420  1.00  0.00            
ATOM   4499  N   TRP   278      66.156 138.362  51.094  1.00  0.00            
ATOM   4500  HN  TRP   278      66.106 139.357  51.062  1.00  0.00            
ATOM   4501  CA  TRP   278      64.914 137.700  50.762  1.00  0.00            
ATOM   4502  HA  TRP   278      64.734 136.969  51.537  1.00  0.00            
ATOM   4503  CB  TRP   278      63.812 138.767  50.786  1.00  0.00            
ATOM   4504  HB1 TRP   278      63.896 139.439  49.895  1.00  0.00            
ATOM   4505  HB2 TRP   278      62.806 138.297  50.643  1.00  0.00            
ATOM   4506  CG  TRP   278      63.819 139.587  52.050  1.00  0.00            
ATOM   4507  CD1 TRP   278      64.389 140.807  52.298  1.00  0.00            
ATOM   4508  HD1 TRP   278      64.840 141.443  51.549  1.00  0.00            
ATOM   4509  NE1 TRP   278      64.301 141.100  53.644  1.00  0.00            
ATOM   4510  HE1 TRP   278      64.636 141.905  54.081  1.00  0.00            
ATOM   4511  CE2 TRP   278      63.661 140.072  54.277  1.00  0.00            
ATOM   4512  CD2 TRP   278      63.375 139.081  53.318  1.00  0.00            
ATOM   4513  CE3 TRP   278      62.782 137.873  53.684  1.00  0.00            
ATOM   4514  HE3 TRP   278      62.553 137.105  52.960  1.00  0.00            
ATOM   4515  CZ3 TRP   278      62.485 137.674  55.039  1.00  0.00            
ATOM   4516  HZ3 TRP   278      62.038 136.742  55.353  1.00  0.00            
ATOM   4517  CZ2 TRP   278      63.338 139.886  55.610  1.00  0.00            
ATOM   4518  HZ2 TRP   278      63.525 140.653  56.347  1.00  0.00            
ATOM   4519  CH2 TRP   278      62.758 138.667  55.991  1.00  0.00            
ATOM   4520  HH2 TRP   278      62.519 138.492  57.030  1.00  0.00            
ATOM   4521  C   TRP   278      64.957 136.975  49.435  1.00  0.00            
ATOM   4522  O   TRP   278      64.477 135.853  49.285  1.00  0.00            
ATOM   4523  N   ILE   279      65.581 137.612  48.434  1.00  0.00            
ATOM   4524  HN  ILE   279      65.935 138.535  48.563  1.00  0.00            
ATOM   4525  CA  ILE   279      65.787 137.028  47.118  1.00  0.00            
ATOM   4526  HA  ILE   279      64.817 136.654  46.826  1.00  0.00            
ATOM   4527  CB  ILE   279      66.185 138.097  46.107  1.00  0.00            
ATOM   4528  HB  ILE   279      67.179 138.508  46.386  1.00  0.00            
ATOM   4529 1MCG ILE   279      65.819 137.318  44.663  1.00  0.00            
ATOM   4530 2MCG ILE   279      66.717 137.572  44.602  1.00  0.00            
ATOM   4531  CG2 ILE   279      66.264 137.476  44.702  1.00  0.00            
ATOM   4532 1HG2 ILE   279      65.282 137.039  44.422  1.00  0.00            
ATOM   4533 2HG2 ILE   279      66.538 138.252  43.957  1.00  0.00            
ATOM   4534 3HG2 ILE   279      67.032 136.673  44.683  1.00  0.00            
ATOM   4535  CG1 ILE   279      65.136 139.248  46.111  1.00  0.00            
ATOM   4536 1HG1 ILE   279      64.128 138.843  45.883  1.00  0.00            
ATOM   4537 2HG1 ILE   279      65.018 139.650  47.140  1.00  0.00            
ATOM   4538 1MCD ILE   279      65.899 140.481  45.280  1.00  0.00            
ATOM   4539 2MCD ILE   279      65.034 140.425  44.929  1.00  0.00            
ATOM   4540  CD  ILE   279      65.451 140.395  45.152  1.00  0.00            
ATOM   4541  HD1 ILE   279      66.494 140.744  45.304  1.00  0.00            
ATOM   4542  HD2 ILE   279      65.335 140.056  44.101  1.00  0.00            
ATOM   4543  HD3 ILE   279      64.758 141.245  45.334  1.00  0.00            
ATOM   4544  C   ILE   279      66.715 135.811  47.150  1.00  0.00            
ATOM   4545  O   ILE   279      66.474 134.798  46.490  1.00  0.00            
ATOM   4546  N   THR   280      67.780 135.854  47.978  1.00  0.00            
ATOM   4547  HN  THR   280      68.011 136.706  48.442  1.00  0.00            
ATOM   4548  CA  THR   280      68.662 134.718  48.267  1.00  0.00            
ATOM   4549  HA  THR   280      68.953 134.314  47.308  1.00  0.00            
ATOM   4550  CB  THR   280      69.917 135.076  49.053  1.00  0.00            
ATOM   4551  HB  THR   280      69.647 135.415  50.076  1.00  0.00            
ATOM   4552  OG1 THR   280      70.639 136.103  48.390  1.00  0.00            
ATOM   4553  HG1 THR   280      70.186 136.930  48.629  1.00  0.00            
ATOM   4554 1MCG THR   280      70.626 133.604  49.445  1.00  0.00            
ATOM   4555 2MCG THR   280      71.171 133.989  48.789  1.00  0.00            
ATOM   4556  CG2 THR   280      70.852 133.857  49.114  1.00  0.00            
ATOM   4557 1HG2 THR   280      70.477 133.125  49.860  1.00  0.00            
ATOM   4558 2HG2 THR   280      70.901 133.363  48.120  1.00  0.00            
ATOM   4559 3HG2 THR   280      71.875 134.175  49.407  1.00  0.00            
ATOM   4560  C   THR   280      67.951 133.619  49.029  1.00  0.00            
ATOM   4561  O   THR   280      68.106 132.433  48.742  1.00  0.00            
ATOM   4562  N   TYR   281      67.094 133.991  49.997  1.00  0.00            
ATOM   4563  HN  TYR   281      66.995 134.955  50.232  1.00  0.00            
ATOM   4564  CA  TYR   281      66.264 133.078  50.765  1.00  0.00            
ATOM   4565  HA  TYR   281      66.905 132.443  51.358  1.00  0.00            
ATOM   4566  CB  TYR   281      65.364 133.988  51.658  1.00  0.00            
ATOM   4567  HB1 TYR   281      65.927 134.887  51.954  1.00  0.00            
ATOM   4568  HB2 TYR   281      64.411 134.185  51.141  1.00  0.00            
ATOM   4569  CG  TYR   281      65.014 133.280  52.919  1.00  0.00            
ATOM   4570  CD1 TYR   281      63.940 132.376  52.992  1.00  0.00            
ATOM   4571  HD1 TYR   281      63.395 132.108  52.099  1.00  0.00            
ATOM   4572  CE1 TYR   281      63.576 131.820  54.227  1.00  0.00            
ATOM   4573  HE1 TYR   281      62.757 131.118  54.288  1.00  0.00            
ATOM   4574  CZ  TYR   281      64.278 132.180  55.382  1.00  0.00            
ATOM   4575  OH  TYR   281      63.873 131.705  56.637  1.00  0.00            
ATOM   4576  HH  TYR   281      62.946 131.397  56.549  1.00  0.00            
ATOM   4577  CD2 TYR   281      65.720 133.618  54.083  1.00  0.00            
ATOM   4578  HD2 TYR   281      66.553 134.303  54.033  1.00  0.00            
ATOM   4579  CE2 TYR   281      65.348 133.072  55.312  1.00  0.00            
ATOM   4580  HE2 TYR   281      65.889 133.339  56.208  1.00  0.00            
ATOM   4581  C   TYR   281      65.369 132.226  49.866  1.00  0.00            
ATOM   4582  O   TYR   281      65.293 130.999  49.942  1.00  0.00            
ATOM   4583  N   ALA   282      64.722 132.929  48.930  1.00  0.00            
ATOM   4584  HN  ALA   282      64.819 133.921  48.905  1.00  0.00            
ATOM   4585  CA  ALA   282      63.864 132.412  47.905  1.00  0.00            
ATOM   4586  HA  ALA   282      63.111 131.819  48.403  1.00  0.00            
ATOM   4587 1MCB ALA   282      62.997 133.820  47.601  1.00  0.00            
ATOM   4588 2MCB ALA   282      63.328 133.534  46.774  1.00  0.00            
ATOM   4589  CB  ALA   282      63.196 133.617  47.222  1.00  0.00            
ATOM   4590  HB1 ALA   282      62.660 134.235  47.974  1.00  0.00            
ATOM   4591  HB2 ALA   282      63.963 134.246  46.721  1.00  0.00            
ATOM   4592  HB3 ALA   282      62.466 133.267  46.460  1.00  0.00            
ATOM   4593  C   ALA   282      64.562 131.519  46.895  1.00  0.00            
ATOM   4594  O   ALA   282      63.966 130.556  46.422  1.00  0.00            
ATOM   4595  N   ALA   283      65.840 131.781  46.540  1.00  0.00            
ATOM   4596  HN  ALA   283      66.297 132.614  46.843  1.00  0.00            
ATOM   4597  CA  ALA   283      66.630 130.887  45.706  1.00  0.00            
ATOM   4598  HA  ALA   283      66.086 130.757  44.782  1.00  0.00            
ATOM   4599 1MCB ALA   283      67.865 131.929  45.243  1.00  0.00            
ATOM   4600 2MCB ALA   283      68.283 131.164  45.584  1.00  0.00            
ATOM   4601  CB  ALA   283      68.006 131.515  45.427  1.00  0.00            
ATOM   4602  HB1 ALA   283      67.881 132.524  44.978  1.00  0.00            
ATOM   4603  HB2 ALA   283      68.580 131.612  46.373  1.00  0.00            
ATOM   4604  HB3 ALA   283      68.581 130.878  44.722  1.00  0.00            
ATOM   4605  C   ALA   283      66.822 129.515  46.345  1.00  0.00            
ATOM   4606  O   ALA   283      66.561 128.477  45.738  1.00  0.00            
ATOM   4607  N   VAL   284      67.194 129.499  47.636  1.00  0.00            
ATOM   4608  HN  VAL   284      67.390 130.356  48.105  1.00  0.00            
ATOM   4609  CA  VAL   284      67.345 128.299  48.447  1.00  0.00            
ATOM   4610  HA  VAL   284      67.996 127.650  47.879  1.00  0.00            
ATOM   4611  CB  VAL   284      68.060 128.660  49.748  1.00  0.00            
ATOM   4612  HB  VAL   284      67.634 129.611  50.132  1.00  0.00            
ATOM   4613 1MCG VAL   284      67.452 127.624  50.923  1.00  0.00            
ATOM   4614 2MCG VAL   284      68.361 127.420  50.842  1.00  0.00            
ATOM   4615  CG1 VAL   284      67.914 127.576  50.829  1.00  0.00            
ATOM   4616 1HG1 VAL   284      66.863 127.534  51.188  1.00  0.00            
ATOM   4617 2HG1 VAL   284      68.191 126.583  50.414  1.00  0.00            
ATOM   4618 3HG1 VAL   284      68.579 127.803  51.689  1.00  0.00            
ATOM   4619 1MCG VAL   284      69.705 128.991  49.852  1.00  0.00            
ATOM   4620 2MCG VAL   284      69.537 128.785  48.955  1.00  0.00            
ATOM   4621  CG2 VAL   284      69.547 128.877  49.420  1.00  0.00            
ATOM   4622 1HG2 VAL   284      70.103 129.161  50.339  1.00  0.00            
ATOM   4623 2HG2 VAL   284      69.987 127.944  49.008  1.00  0.00            
ATOM   4624 3HG2 VAL   284      69.658 129.688  48.668  1.00  0.00            
ATOM   4625  C   VAL   284      66.029 127.536  48.634  1.00  0.00            
ATOM   4626  O   VAL   284      65.999 126.315  48.481  1.00  0.00            
ATOM   4627  N   GLN   285      64.894 128.228  48.891  1.00  0.00            
ATOM   4628  HN  GLN   285      64.935 129.202  49.101  1.00  0.00            
ATOM   4629  CA  GLN   285      63.556 127.633  48.884  1.00  0.00            
ATOM   4630  HA  GLN   285      63.587 126.798  49.568  1.00  0.00            
ATOM   4631  CB  GLN   285      62.476 128.645  49.348  1.00  0.00            
ATOM   4632  HB1 GLN   285      62.542 129.571  48.734  1.00  0.00            
ATOM   4633  HB2 GLN   285      61.464 128.251  49.103  1.00  0.00            
ATOM   4634  CG  GLN   285      62.542 129.009  50.844  1.00  0.00            
ATOM   4635  HG1 GLN   285      62.376 128.100  51.461  1.00  0.00            
ATOM   4636  HG2 GLN   285      63.531 129.457  51.079  1.00  0.00            
ATOM   4637  CD  GLN   285      61.449 130.027  51.155  1.00  0.00            
ATOM   4638  OE1 GLN   285      61.255 130.988  50.400  1.00  0.00            
ATOM   4639  NE2 GLN   285      60.741 129.843  52.289  1.00  0.00            
ATOM   4640 1HE2 GLN   285      60.942 129.065  52.884  1.00  0.00            
ATOM   4641 2HE2 GLN   285      60.014 130.485  52.534  1.00  0.00            
ATOM   4642  C   GLN   285      63.105 127.107  47.524  1.00  0.00            
ATOM   4643  O   GLN   285      62.522 126.027  47.420  1.00  0.00            
ATOM   4644  N   SER   286      63.364 127.852  46.432  1.00  0.00            
ATOM   4645  HN  SER   286      63.812 128.738  46.525  1.00  0.00            
ATOM   4646  CA  SER   286      63.025 127.446  45.065  1.00  0.00            
ATOM   4647  HA  SER   286      61.958 127.278  45.040  1.00  0.00            
ATOM   4648  CB  SER   286      63.426 128.505  44.004  1.00  0.00            
ATOM   4649  HB1 SER   286      64.515 128.718  44.072  1.00  0.00            
ATOM   4650  HB2 SER   286      63.189 128.130  42.984  1.00  0.00            
ATOM   4651  OG  SER   286      62.719 129.719  44.209  1.00  0.00            
ATOM   4652  HG1 SER   286      63.124 130.123  44.994  1.00  0.00            
ATOM   4653  C   SER   286      63.725 126.164  44.673  1.00  0.00            
ATOM   4654  O   SER   286      63.118 125.226  44.157  1.00  0.00            
ATOM   4655  N   LEU   287      65.029 126.091  44.992  1.00  0.00            
ATOM   4656  HN  LEU   287      65.502 126.891  45.351  1.00  0.00            
ATOM   4657  CA  LEU   287      65.857 124.916  44.862  1.00  0.00            
ATOM   4658  HA  LEU   287      65.833 124.610  43.827  1.00  0.00            
ATOM   4659  CB  LEU   287      67.297 125.334  45.277  1.00  0.00            
ATOM   4660  HB1 LEU   287      67.578 126.263  44.746  1.00  0.00            
ATOM   4661  HB2 LEU   287      67.302 125.633  46.341  1.00  0.00            
ATOM   4662  CG  LEU   287      68.391 124.264  45.043  1.00  0.00            
ATOM   4663  HG  LEU   287      68.030 123.301  45.463  1.00  0.00            
ATOM   4664 1MCD LEU   287      68.261 123.832  43.424  1.00  0.00            
ATOM   4665 2MCD LEU   287      69.076 124.282  43.508  1.00  0.00            
ATOM   4666  CD1 LEU   287      68.655 124.067  43.541  1.00  0.00            
ATOM   4667 1HD1 LEU   287      67.811 123.516  43.074  1.00  0.00            
ATOM   4668 2HD1 LEU   287      68.761 125.053  43.040  1.00  0.00            
ATOM   4669 3HD1 LEU   287      69.590 123.486  43.391  1.00  0.00            
ATOM   4670 1MCD LEU   287      69.935 124.276  45.709  1.00  0.00            
ATOM   4671 2MCD LEU   287      69.544 125.093  45.944  1.00  0.00            
ATOM   4672  CD2 LEU   287      69.675 124.664  45.789  1.00  0.00            
ATOM   4673 1HD2 LEU   287      70.430 123.853  45.713  1.00  0.00            
ATOM   4674 2HD2 LEU   287      70.100 125.591  45.348  1.00  0.00            
ATOM   4675 3HD2 LEU   287      69.452 124.847  46.862  1.00  0.00            
ATOM   4676  C   LEU   287      65.387 123.754  45.732  1.00  0.00            
ATOM   4677  O   LEU   287      65.246 122.635  45.250  1.00  0.00            
ATOM   4678  N   ALA   288      65.081 123.998  47.026  1.00  0.00            
ATOM   4679  HN  ALA   288      65.212 124.909  47.409  1.00  0.00            
ATOM   4680  CA  ALA   288      64.554 123.014  47.958  1.00  0.00            
ATOM   4681  HA  ALA   288      65.290 122.228  48.038  1.00  0.00            
ATOM   4682 1MCB ALA   288      64.810 123.801  49.421  1.00  0.00            
ATOM   4683 2MCB ALA   288      63.886 123.664  49.357  1.00  0.00            
ATOM   4684  CB  ALA   288      64.358 123.698  49.321  1.00  0.00            
ATOM   4685  HB1 ALA   288      65.339 124.020  49.731  1.00  0.00            
ATOM   4686  HB2 ALA   288      63.705 124.590  49.210  1.00  0.00            
ATOM   4687  HB3 ALA   288      63.884 122.994  50.037  1.00  0.00            
ATOM   4688  C   ALA   288      63.232 122.390  47.527  1.00  0.00            
ATOM   4689  O   ALA   288      63.013 121.184  47.626  1.00  0.00            
ATOM   4690  N   THR   289      62.329 123.224  46.996  1.00  0.00            
ATOM   4691  HN  THR   289      62.522 124.201  46.969  1.00  0.00            
ATOM   4692  CA  THR   289      61.041 122.811  46.435  1.00  0.00            
ATOM   4693  HA  THR   289      60.547 122.226  47.197  1.00  0.00            
ATOM   4694  CB  THR   289      60.184 124.023  46.092  1.00  0.00            
ATOM   4695  HB  THR   289      60.686 124.634  45.312  1.00  0.00            
ATOM   4696  OG1 THR   289      59.989 124.820  47.252  1.00  0.00            
ATOM   4697  HG1 THR   289      60.866 125.179  47.466  1.00  0.00            
ATOM   4698 1MCG THR   289      58.888 123.329  45.276  1.00  0.00            
ATOM   4699 2MCG THR   289      58.516 123.881  45.934  1.00  0.00            
ATOM   4700  CG2 THR   289      58.772 123.625  45.628  1.00  0.00            
ATOM   4701 1HG2 THR   289      58.837 122.910  44.780  1.00  0.00            
ATOM   4702 2HG2 THR   289      58.218 123.142  46.462  1.00  0.00            
ATOM   4703 3HG2 THR   289      58.211 124.525  45.297  1.00  0.00            
ATOM   4704  C   THR   289      61.222 121.926  45.209  1.00  0.00            
ATOM   4705  O   THR   289      60.605 120.871  45.088  1.00  0.00            
ATOM   4706  N   ALA   290      62.141 122.298  44.294  1.00  0.00            
ATOM   4707  HN  ALA   290      62.611 123.174  44.378  1.00  0.00            
ATOM   4708  CA  ALA   290      62.522 121.495  43.144  1.00  0.00            
ATOM   4709  HA  ALA   290      61.619 121.294  42.586  1.00  0.00            
ATOM   4710 1MCB ALA   290      63.877 122.312  42.576  1.00  0.00            
ATOM   4711 2MCB ALA   290      63.218 122.412  41.919  1.00  0.00            
ATOM   4712  CB  ALA   290      63.499 122.321  42.290  1.00  0.00            
ATOM   4713  HB1 ALA   290      64.476 122.415  42.810  1.00  0.00            
ATOM   4714  HB2 ALA   290      63.661 121.826  41.309  1.00  0.00            
ATOM   4715  HB3 ALA   290      63.087 123.338  42.115  1.00  0.00            
ATOM   4716  C   ALA   290      63.172 120.150  43.501  1.00  0.00            
ATOM   4717  O   ALA   290      62.864 119.100  42.929  1.00  0.00            
ATOM   4718  N   LEU   291      64.079 120.171  44.496  1.00  0.00            
ATOM   4719  HN  LEU   291      64.328 121.045  44.906  1.00  0.00            
ATOM   4720  CA  LEU   291      64.772 119.032  45.073  1.00  0.00            
ATOM   4721  HA  LEU   291      65.346 118.561  44.289  1.00  0.00            
ATOM   4722  CB  LEU   291      65.713 119.592  46.194  1.00  0.00            
ATOM   4723  HB1 LEU   291      66.259 120.468  45.806  1.00  0.00            
ATOM   4724  HB2 LEU   291      65.099 120.002  47.013  1.00  0.00            
ATOM   4725  CG  LEU   291      66.738 118.595  46.793  1.00  0.00            
ATOM   4726  HG  LEU   291      66.225 117.628  46.981  1.00  0.00            
ATOM   4727 1MCD LEU   291      68.168 118.061  46.090  1.00  0.00            
ATOM   4728 2MCD LEU   291      67.767 118.631  45.465  1.00  0.00            
ATOM   4729  CD1 LEU   291      67.909 118.358  45.825  1.00  0.00            
ATOM   4730 1HD1 LEU   291      68.647 117.664  46.282  1.00  0.00            
ATOM   4731 2HD1 LEU   291      67.537 117.913  44.878  1.00  0.00            
ATOM   4732 3HD1 LEU   291      68.416 119.320  45.596  1.00  0.00            
ATOM   4733 1MCD LEU   291      67.545 118.761  48.259  1.00  0.00            
ATOM   4734 2MCD LEU   291      67.079 119.562  48.126  1.00  0.00            
ATOM   4735  CD2 LEU   291      67.285 119.134  48.126  1.00  0.00            
ATOM   4736 1HD2 LEU   291      67.939 118.375  48.605  1.00  0.00            
ATOM   4737 2HD2 LEU   291      67.876 120.058  47.951  1.00  0.00            
ATOM   4738 3HD2 LEU   291      66.446 119.371  48.815  1.00  0.00            
ATOM   4739  C   LEU   291      63.813 118.018  45.672  1.00  0.00            
ATOM   4740  O   LEU   291      63.891 116.816  45.414  1.00  0.00            
ATOM   4741  N   GLU   292      62.831 118.498  46.451  1.00  0.00            
ATOM   4742  HN  GLU   292      62.797 119.464  46.694  1.00  0.00            
ATOM   4743  CA  GLU   292      61.772 117.672  46.986  1.00  0.00            
ATOM   4744  HA  GLU   292      62.248 116.822  47.453  1.00  0.00            
ATOM   4745  CB  GLU   292      60.992 118.475  48.042  1.00  0.00            
ATOM   4746  HB1 GLU   292      61.708 118.909  48.779  1.00  0.00            
ATOM   4747  HB2 GLU   292      60.545 119.377  47.564  1.00  0.00            
ATOM   4748  CG  GLU   292      59.894 117.664  48.781  1.00  0.00            
ATOM   4749  HG1 GLU   292      59.137 117.313  48.059  1.00  0.00            
ATOM   4750  HG2 GLU   292      60.351 116.807  49.308  1.00  0.00            
ATOM   4751  CD  GLU   292      59.209 118.545  49.804  1.00  0.00            
ATOM   4752  OE1 GLU   292      59.136 118.148  50.995  1.00  0.00            
ATOM   4753  OE2 GLU   292      58.666 119.611  49.418  1.00  0.00            
ATOM   4754  C   GLU   292      60.795 117.146  45.941  1.00  0.00            
ATOM   4755  O   GLU   292      60.379 115.989  45.974  1.00  0.00            
ATOM   4756  N   ARG   293      60.374 117.997  44.989  1.00  0.00            
ATOM   4757  HN  ARG   293      60.730 118.927  44.946  1.00  0.00            
ATOM   4758  CA  ARG   293      59.395 117.645  43.973  1.00  0.00            
ATOM   4759  HA  ARG   293      58.590 117.176  44.520  1.00  0.00            
ATOM   4760  CB  ARG   293      58.821 118.915  43.312  1.00  0.00            
ATOM   4761  HB1 ARG   293      58.650 119.692  44.089  1.00  0.00            
ATOM   4762  HB2 ARG   293      59.596 119.376  42.661  1.00  0.00            
ATOM   4763  CG  ARG   293      57.523 118.687  42.502  1.00  0.00            
ATOM   4764  HG1 ARG   293      57.757 118.205  41.531  1.00  0.00            
ATOM   4765  HG2 ARG   293      56.888 117.928  43.002  1.00  0.00            
ATOM   4766  CD  ARG   293      56.707 119.949  42.258  1.00  0.00            
ATOM   4767  HD1 ARG   293      55.810 119.733  41.623  1.00  0.00            
ATOM   4768  HD2 ARG   293      56.440 120.451  43.223  1.00  0.00            
ATOM   4769  NE  ARG   293      57.613 120.838  41.502  1.00  0.00            
ATOM   4770  HE  ARG   293      58.266 120.416  40.873  1.00  0.00            
ATOM   4771  CZ  ARG   293      57.648 122.166  41.576  1.00  0.00            
ATOM   4772  NH1 ARG   293      56.709 122.878  42.181  1.00  0.00            
ATOM   4773 1HH1 ARG   293      55.930 122.419  42.609  1.00  0.00            
ATOM   4774 2HH1 ARG   293      56.779 123.876  42.211  1.00  0.00            
ATOM   4775  NH2 ARG   293      58.628 122.803  40.946  1.00  0.00            
ATOM   4776 1HH2 ARG   293      59.313 122.286  40.434  1.00  0.00            
ATOM   4777 2HH2 ARG   293      58.680 123.801  40.983  1.00  0.00            
ATOM   4778  C   ARG   293      59.845 116.619  42.937  1.00  0.00            
ATOM   4779  O   ARG   293      59.083 115.728  42.558  1.00  0.00            
ATOM   4780  N   THR   294      61.103 116.687  42.468  1.00  0.00            
ATOM   4781  HN  THR   294      61.700 117.436  42.746  1.00  0.00            
ATOM   4782  CA  THR   294      61.671 115.696  41.541  1.00  0.00            
ATOM   4783  HA  THR   294      60.952 115.574  40.744  1.00  0.00            
ATOM   4784  CB  THR   294      63.011 116.121  40.955  1.00  0.00            
ATOM   4785  HB  THR   294      63.497 115.243  40.478  1.00  0.00            
ATOM   4786  OG1 THR   294      63.873 116.613  41.969  1.00  0.00            
ATOM   4787  HG1 THR   294      63.566 117.513  42.156  1.00  0.00            
ATOM   4788 1MCG THR   294      62.476 117.020  39.640  1.00  0.00            
ATOM   4789 2MCG THR   294      63.117 117.547  40.072  1.00  0.00            
ATOM   4790  CG2 THR   294      62.807 117.228  39.908  1.00  0.00            
ATOM   4791 1HG2 THR   294      62.042 116.915  39.166  1.00  0.00            
ATOM   4792 2HG2 THR   294      62.465 118.163  40.403  1.00  0.00            
ATOM   4793 3HG2 THR   294      63.760 117.432  39.376  1.00  0.00            
ATOM   4794  C   THR   294      61.934 114.328  42.148  1.00  0.00            
ATOM   4795  O   THR   294      61.654 113.292  41.546  1.00  0.00            
ATOM   4796  N   GLY   295      62.535 114.290  43.353  1.00  0.00            
ATOM   4797  HN  GLY   295      62.666 115.129  43.874  1.00  0.00            
ATOM   4798  CA  GLY   295      63.030 113.057  43.975  1.00  0.00            
ATOM   4799  HA1 GLY   295      63.249 113.300  45.003  1.00  0.00            
ATOM   4800  HA2 GLY   295      62.279 112.303  43.798  1.00  0.00            
ATOM   4801  C   GLY   295      64.315 112.583  43.333  1.00  0.00            
ATOM   4802  O   GLY   295      64.498 111.390  43.096  1.00  0.00            
ATOM   4803  N   SER   296      65.240 113.504  43.018  1.00  0.00            
ATOM   4804  HN  SER   296      65.033 114.475  43.117  1.00  0.00            
ATOM   4805  CA  SER   296      66.572 113.192  42.524  1.00  0.00            
ATOM   4806  HA  SER   296      66.914 112.324  43.068  1.00  0.00            
ATOM   4807  CB  SER   296      66.611 112.903  40.990  1.00  0.00            
ATOM   4808  HB1 SER   296      65.969 112.027  40.764  1.00  0.00            
ATOM   4809  HB2 SER   296      66.246 113.794  40.439  1.00  0.00            
ATOM   4810  OG  SER   296      67.930 112.610  40.522  1.00  0.00            
ATOM   4811  HG1 SER   296      68.204 111.832  41.048  1.00  0.00            
ATOM   4812  C   SER   296      67.461 114.366  42.893  1.00  0.00            
ATOM   4813  O   SER   296      66.987 115.381  43.402  1.00  0.00            
ATOM   4814  N   ASP   297      68.785 114.223  42.711  1.00  0.00            
ATOM   4815  HN  ASP   297      69.154 113.379  42.328  1.00  0.00            
ATOM   4816  CA  ASP   297      69.782 115.205  43.025  1.00  0.00            
ATOM   4817  HA  ASP   297      69.378 115.867  43.777  1.00  0.00            
ATOM   4818  CB  ASP   297      71.019 114.418  43.580  1.00  0.00            
ATOM   4819  HB1 ASP   297      71.801 115.137  43.877  1.00  0.00            
ATOM   4820  HB2 ASP   297      70.698 113.796  44.433  1.00  0.00            
ATOM   4821  CG  ASP   297      71.615 113.488  42.518  1.00  0.00            
ATOM   4822  OD1 ASP   297      70.965 112.510  42.066  1.00  0.00            
ATOM   4823  OD2 ASP   297      72.769 113.760  42.103  1.00  0.00            
ATOM   4824  C   ASP   297      70.199 116.026  41.804  1.00  0.00            
ATOM   4825  O   ASP   297      70.753 117.119  41.930  1.00  0.00            
ATOM   4826  N   GLU   298      69.965 115.480  40.599  1.00  0.00            
ATOM   4827  HN  GLU   298      69.354 114.697  40.512  1.00  0.00            
ATOM   4828  CA  GLU   298      70.548 115.952  39.359  1.00  0.00            
ATOM   4829  HA  GLU   298      71.612 116.015  39.538  1.00  0.00            
ATOM   4830  CB  GLU   298      70.297 114.925  38.232  1.00  0.00            
ATOM   4831  HB1 GLU   298      70.267 113.896  38.664  1.00  0.00            
ATOM   4832  HB2 GLU   298      69.265 115.060  37.827  1.00  0.00            
ATOM   4833  CG  GLU   298      71.327 114.979  37.077  1.00  0.00            
ATOM   4834  HG1 GLU   298      70.986 114.343  36.239  1.00  0.00            
ATOM   4835  HG2 GLU   298      71.456 116.024  36.737  1.00  0.00            
ATOM   4836  CD  GLU   298      72.664 114.460  37.569  1.00  0.00            
ATOM   4837  OE1 GLU   298      72.790 113.224  37.769  1.00  0.00            
ATOM   4838  OE2 GLU   298      73.619 115.258  37.752  1.00  0.00            
ATOM   4839  C   GLU   298      70.098 117.332  38.869  1.00  0.00            
ATOM   4840  O   GLU   298      68.899 117.515  38.640  1.00  0.00            
ATOM   4841  N   PRO   299      70.960 118.329  38.630  1.00  0.00            
ATOM   4842  CD  PRO   299      72.325 118.380  39.137  1.00  0.00            
ATOM   4843  HD1 PRO   299      72.358 117.991  40.193  1.00  0.00            
ATOM   4844  HD2 PRO   299      72.996 117.734  38.503  1.00  0.00            
ATOM   4845  CA  PRO   299      70.532 119.651  38.182  1.00  0.00            
ATOM   4846  HA  PRO   299      69.931 120.069  38.976  1.00  0.00            
ATOM   4847  CB  PRO   299      71.844 120.395  38.019  1.00  0.00            
ATOM   4848  HB1 PRO   299      72.276 120.256  36.997  1.00  0.00            
ATOM   4849  HB2 PRO   299      71.715 121.498  38.150  1.00  0.00            
ATOM   4850  CG  PRO   299      72.749 119.820  39.079  1.00  0.00            
ATOM   4851  HG1 PRO   299      72.634 120.337  40.064  1.00  0.00            
ATOM   4852  HG2 PRO   299      73.832 119.933  38.822  1.00  0.00            
ATOM   4853  C   PRO   299      69.696 119.723  36.917  1.00  0.00            
ATOM   4854  O   PRO   299      68.823 120.588  36.841  1.00  0.00            
ATOM   4855  N   LEU   300      69.935 118.875  35.893  1.00  0.00            
ATOM   4856  HN  LEU   300      70.657 118.189  35.945  1.00  0.00            
ATOM   4857  CA  LEU   300      69.152 118.916  34.659  1.00  0.00            
ATOM   4858  HA  LEU   300      69.259 119.920  34.275  1.00  0.00            
ATOM   4859  CB  LEU   300      69.659 117.915  33.586  1.00  0.00            
ATOM   4860  HB1 LEU   300      70.768 117.974  33.513  1.00  0.00            
ATOM   4861  HB2 LEU   300      69.482 116.873  33.934  1.00  0.00            
ATOM   4862  CG  LEU   300      69.038 118.103  32.180  1.00  0.00            
ATOM   4863  HG  LEU   300      67.935 118.163  32.303  1.00  0.00            
ATOM   4864 1MCD LEU   300      69.972 119.316  31.485  1.00  0.00            
ATOM   4865 2MCD LEU   300      69.091 119.632  31.482  1.00  0.00            
ATOM   4866  CD1 LEU   300      69.508 119.409  31.516  1.00  0.00            
ATOM   4867 1HD1 LEU   300      70.607 119.381  31.355  1.00  0.00            
ATOM   4868 2HD1 LEU   300      69.004 119.541  30.535  1.00  0.00            
ATOM   4869 3HD1 LEU   300      69.262 120.277  32.165  1.00  0.00            
ATOM   4870 1MCD LEU   300      69.085 117.031  30.885  1.00  0.00            
ATOM   4871 2MCD LEU   300      69.636 116.665  31.547  1.00  0.00            
ATOM   4872  CD2 LEU   300      69.345 116.908  31.262  1.00  0.00            
ATOM   4873 1HD2 LEU   300      68.806 117.019  30.297  1.00  0.00            
ATOM   4874 2HD2 LEU   300      70.436 116.853  31.060  1.00  0.00            
ATOM   4875 3HD2 LEU   300      69.022 115.962  31.746  1.00  0.00            
ATOM   4876  C   LEU   300      67.670 118.672  34.878  1.00  0.00            
ATOM   4877  O   LEU   300      66.825 119.375  34.323  1.00  0.00            
ATOM   4878  N   ALA   301      67.336 117.691  35.738  1.00  0.00            
ATOM   4879  HN  ALA   301      68.032 117.119  36.165  1.00  0.00            
ATOM   4880  CA  ALA   301      65.976 117.391  36.107  1.00  0.00            
ATOM   4881  HA  ALA   301      65.411 117.242  35.198  1.00  0.00            
ATOM   4882 1MCB ALA   301      65.505 116.084  37.053  1.00  0.00            
ATOM   4883 2MCB ALA   301      66.437 116.032  36.983  1.00  0.00            
ATOM   4884  CB  ALA   301      65.971 116.121  36.975  1.00  0.00            
ATOM   4885  HB1 ALA   301      64.931 115.863  37.268  1.00  0.00            
ATOM   4886  HB2 ALA   301      66.405 115.270  36.408  1.00  0.00            
ATOM   4887  HB3 ALA   301      66.573 116.285  37.894  1.00  0.00            
ATOM   4888  C   ALA   301      65.324 118.494  36.922  1.00  0.00            
ATOM   4889  O   ALA   301      64.242 118.979  36.590  1.00  0.00            
ATOM   4890  N   LEU   302      66.018 118.922  37.992  1.00  0.00            
ATOM   4891  HN  LEU   302      66.933 118.566  38.163  1.00  0.00            
ATOM   4892  CA  LEU   302      65.557 119.890  38.967  1.00  0.00            
ATOM   4893  HA  LEU   302      64.654 119.491  39.404  1.00  0.00            
ATOM   4894  CB  LEU   302      66.636 120.083  40.073  1.00  0.00            
ATOM   4895  HB1 LEU   302      67.649 119.917  39.651  1.00  0.00            
ATOM   4896  HB2 LEU   302      66.671 121.146  40.390  1.00  0.00            
ATOM   4897  CG  LEU   302      66.445 119.191  41.306  1.00  0.00            
ATOM   4898  HG  LEU   302      65.428 119.374  41.713  1.00  0.00            
ATOM   4899 1MCD LEU   302      66.243 117.657  40.648  1.00  0.00            
ATOM   4900 2MCD LEU   302      66.913 117.576  41.297  1.00  0.00            
ATOM   4901  CD1 LEU   302      66.572 117.692  40.988  1.00  0.00            
ATOM   4902 1HD1 LEU   302      65.856 117.410  40.186  1.00  0.00            
ATOM   4903 2HD1 LEU   302      67.603 117.459  40.647  1.00  0.00            
ATOM   4904 3HD1 LEU   302      66.349 117.089  41.895  1.00  0.00            
ATOM   4905 1MCD LEU   302      67.196 119.537  42.770  1.00  0.00            
ATOM   4906 2MCD LEU   302      67.846 119.663  42.108  1.00  0.00            
ATOM   4907  CD2 LEU   302      67.470 119.581  42.385  1.00  0.00            
ATOM   4908 1HD2 LEU   302      67.000 119.537  43.391  1.00  0.00            
ATOM   4909 2HD2 LEU   302      68.333 118.882  42.362  1.00  0.00            
ATOM   4910 3HD2 LEU   302      67.839 120.613  42.206  1.00  0.00            
ATOM   4911  C   LEU   302      65.253 121.241  38.397  1.00  0.00            
ATOM   4912  O   LEU   302      64.212 121.827  38.689  1.00  0.00            
ATOM   4913  N   VAL   303      66.148 121.776  37.549  1.00  0.00            
ATOM   4914  HN  VAL   303      66.988 121.299  37.303  1.00  0.00            
ATOM   4915  CA  VAL   303      65.932 123.077  36.950  1.00  0.00            
ATOM   4916  HA  VAL   303      65.677 123.727  37.773  1.00  0.00            
ATOM   4917  CB  VAL   303      67.189 123.636  36.298  1.00  0.00            
ATOM   4918  HB  VAL   303      68.042 123.427  36.980  1.00  0.00            
ATOM   4919 1MCG VAL   303      67.463 122.513  35.077  1.00  0.00            
ATOM   4920 2MCG VAL   303      67.551 123.356  34.681  1.00  0.00            
ATOM   4921  CG1 VAL   303      67.492 122.968  34.947  1.00  0.00            
ATOM   4922 1HG1 VAL   303      67.469 121.862  35.053  1.00  0.00            
ATOM   4923 2HG1 VAL   303      66.735 123.271  34.193  1.00  0.00            
ATOM   4924 3HG1 VAL   303      68.498 123.273  34.587  1.00  0.00            
ATOM   4925 1MCG VAL   303      66.652 125.181  35.911  1.00  0.00            
ATOM   4926 2MCG VAL   303      67.404 125.296  36.456  1.00  0.00            
ATOM   4927  CG2 VAL   303      67.036 125.162  36.189  1.00  0.00            
ATOM   4928 1HG2 VAL   303      66.159 125.413  35.555  1.00  0.00            
ATOM   4929 2HG2 VAL   303      66.887 125.604  37.197  1.00  0.00            
ATOM   4930 3HG2 VAL   303      67.946 125.606  35.733  1.00  0.00            
ATOM   4931  C   VAL   303      64.730 123.074  36.023  1.00  0.00            
ATOM   4932  O   VAL   303      63.935 124.007  36.020  1.00  0.00            
ATOM   4933  N   LYS   304      64.518 121.990  35.251  1.00  0.00            
ATOM   4934  HN  LYS   304      65.165 121.232  35.237  1.00  0.00            
ATOM   4935  CA  LYS   304      63.357 121.846  34.398  1.00  0.00            
ATOM   4936  HA  LYS   304      63.288 122.778  33.856  1.00  0.00            
ATOM   4937  CB  LYS   304      63.581 120.722  33.380  1.00  0.00            
ATOM   4938  HB1 LYS   304      63.820 119.765  33.910  1.00  0.00            
ATOM   4939  HB2 LYS   304      62.619 120.474  32.864  1.00  0.00            
ATOM   4940  CG  LYS   304      64.674 121.055  32.351  1.00  0.00            
ATOM   4941  HG1 LYS   304      64.416 121.999  31.831  1.00  0.00            
ATOM   4942  HG2 LYS   304      65.614 121.310  32.880  1.00  0.00            
ATOM   4943  CD  LYS   304      64.949 119.949  31.310  1.00  0.00            
ATOM   4944  HD1 LYS   304      65.800 120.246  30.658  1.00  0.00            
ATOM   4945  HD2 LYS   304      65.333 119.038  31.818  1.00  0.00            
ATOM   4946  CE  LYS   304      63.741 119.582  30.441  1.00  0.00            
ATOM   4947  HE1 LYS   304      63.011 118.979  31.031  1.00  0.00            
ATOM   4948  HE2 LYS   304      63.269 120.504  30.027  1.00  0.00            
ATOM   4949 1MNZ LYS   304      64.467 118.523  29.493  1.00  0.00            
ATOM   4950 2MNZ LYS   304      63.930 118.917  29.002  1.00  0.00            
ATOM   4951  NZ  LYS   304      64.180 118.754  29.295  1.00  0.00            
ATOM   4952  HZ1 LYS   304      64.919 118.093  29.608  1.00  0.00            
ATOM   4953  HZ2 LYS   304      63.371 118.218  28.924  1.00  0.00            
ATOM   4954  HZ3 LYS   304      64.560 119.370  28.548  1.00  0.00            
ATOM   4955  C   LYS   304      62.056 121.703  35.166  1.00  0.00            
ATOM   4956  O   LYS   304      61.056 122.319  34.810  1.00  0.00            
ATOM   4957  N   ASP   305      62.044 120.944  36.278  1.00  0.00            
ATOM   4958  HN  ASP   305      62.837 120.403  36.548  1.00  0.00            
ATOM   4959  CA  ASP   305      60.886 120.868  37.145  1.00  0.00            
ATOM   4960  HA  ASP   305      60.054 120.586  36.516  1.00  0.00            
ATOM   4961  CB  ASP   305      61.121 119.762  38.203  1.00  0.00            
ATOM   4962  HB1 ASP   305      61.645 118.898  37.750  1.00  0.00            
ATOM   4963  HB2 ASP   305      61.719 120.157  39.048  1.00  0.00            
ATOM   4964  CG  ASP   305      59.777 119.313  38.715  1.00  0.00            
ATOM   4965  OD1 ASP   305      59.160 118.424  38.066  1.00  0.00            
ATOM   4966  OD2 ASP   305      59.305 119.885  39.726  1.00  0.00            
ATOM   4967  C   ASP   305      60.537 122.218  37.789  1.00  0.00            
ATOM   4968  O   ASP   305      59.374 122.613  37.879  1.00  0.00            
ATOM   4969  N   LEU   306      61.556 122.984  38.228  1.00  0.00            
ATOM   4970  HN  LEU   306      62.491 122.637  38.221  1.00  0.00            
ATOM   4971  CA  LEU   306      61.384 124.338  38.731  1.00  0.00            
ATOM   4972  HA  LEU   306      60.639 124.280  39.511  1.00  0.00            
ATOM   4973  CB  LEU   306      62.724 124.838  39.340  1.00  0.00            
ATOM   4974  HB1 LEU   306      63.141 124.054  40.000  1.00  0.00            
ATOM   4975  HB2 LEU   306      63.479 124.930  38.537  1.00  0.00            
ATOM   4976  CG  LEU   306      62.644 126.176  40.122  1.00  0.00            
ATOM   4977  HG  LEU   306      62.388 126.980  39.399  1.00  0.00            
ATOM   4978 1MCD LEU   306      61.661 126.577  41.426  1.00  0.00            
ATOM   4979 2MCD LEU   306      61.362 125.744  41.121  1.00  0.00            
ATOM   4980  CD1 LEU   306      61.565 126.161  41.219  1.00  0.00            
ATOM   4981 1HD1 LEU   306      61.631 127.086  41.831  1.00  0.00            
ATOM   4982 2HD1 LEU   306      60.555 126.106  40.760  1.00  0.00            
ATOM   4983 3HD1 LEU   306      61.707 125.281  41.882  1.00  0.00            
ATOM   4984 1MCD LEU   306      63.937 126.946  40.871  1.00  0.00            
ATOM   4985 2MCD LEU   306      64.237 126.088  40.650  1.00  0.00            
ATOM   4986  CD2 LEU   306      64.018 126.501  40.730  1.00  0.00            
ATOM   4987 1HD2 LEU   306      64.024 127.538  41.128  1.00  0.00            
ATOM   4988 2HD2 LEU   306      64.245 125.798  41.560  1.00  0.00            
ATOM   4989 3HD2 LEU   306      64.810 126.409  39.956  1.00  0.00            
ATOM   4990  C   LEU   306      60.873 125.318  37.679  1.00  0.00            
ATOM   4991  O   LEU   306      59.954 126.096  37.917  1.00  0.00            
ATOM   4992  N   LYS   307      61.424 125.272  36.455  1.00  0.00            
ATOM   4993  HN  LYS   307      62.213 124.690  36.273  1.00  0.00            
ATOM   4994  CA  LYS   307      60.929 126.043  35.332  1.00  0.00            
ATOM   4995  HA  LYS   307      60.899 127.066  35.679  1.00  0.00            
ATOM   4996  CB  LYS   307      61.905 125.973  34.133  1.00  0.00            
ATOM   4997  HB1 LYS   307      62.084 124.908  33.857  1.00  0.00            
ATOM   4998  HB2 LYS   307      61.414 126.390  33.224  1.00  0.00            
ATOM   4999  CG  LYS   307      63.254 126.683  34.369  1.00  0.00            
ATOM   5000  HG1 LYS   307      63.080 127.764  34.567  1.00  0.00            
ATOM   5001  HG2 LYS   307      63.706 126.325  35.320  1.00  0.00            
ATOM   5002  CD  LYS   307      64.269 126.525  33.223  1.00  0.00            
ATOM   5003  HD1 LYS   307      65.248 126.966  33.519  1.00  0.00            
ATOM   5004  HD2 LYS   307      64.519 125.449  33.083  1.00  0.00            
ATOM   5005  CE  LYS   307      63.809 127.129  31.890  1.00  0.00            
ATOM   5006  HE1 LYS   307      62.939 126.559  31.491  1.00  0.00            
ATOM   5007  HE2 LYS   307      63.567 128.208  32.021  1.00  0.00            
ATOM   5008 1MNZ LYS   307      65.180 127.272  31.085  1.00  0.00            
ATOM   5009 2MNZ LYS   307      64.701 126.796  30.609  1.00  0.00            
ATOM   5010  NZ  LYS   307      64.895 127.038  30.889  1.00  0.00            
ATOM   5011  HZ1 LYS   307      65.718 127.581  31.219  1.00  0.00            
ATOM   5012  HZ2 LYS   307      65.167 126.042  30.761  1.00  0.00            
ATOM   5013  HZ3 LYS   307      64.565 127.426  29.982  1.00  0.00            
ATOM   5014  C   LYS   307      59.515 125.698  34.884  1.00  0.00            
ATOM   5015  O   LYS   307      58.728 126.602  34.597  1.00  0.00            
ATOM   5016  N   ALA   308      59.145 124.404  34.804  1.00  0.00            
ATOM   5017  HN  ALA   308      59.785 123.668  35.010  1.00  0.00            
ATOM   5018  CA  ALA   308      57.809 123.999  34.417  1.00  0.00            
ATOM   5019  HA  ALA   308      57.568 124.545  33.517  1.00  0.00            
ATOM   5020 1MCB ALA   308      57.354 122.439  33.986  1.00  0.00            
ATOM   5021 2MCB ALA   308      58.255 122.389  34.233  1.00  0.00            
ATOM   5022  CB  ALA   308      57.805 122.489  34.124  1.00  0.00            
ATOM   5023  HB1 ALA   308      56.799 122.171  33.777  1.00  0.00            
ATOM   5024  HB2 ALA   308      58.549 122.251  33.335  1.00  0.00            
ATOM   5025  HB3 ALA   308      58.063 121.922  35.044  1.00  0.00            
ATOM   5026  C   ALA   308      56.738 124.315  35.457  1.00  0.00            
ATOM   5027  O   ALA   308      55.715 124.923  35.141  1.00  0.00            
ATOM   5028  N   ASN   309      56.975 123.933  36.730  1.00  0.00            
ATOM   5029  HN  ASN   309      57.884 123.627  37.004  1.00  0.00            
ATOM   5030  CA  ASN   309      55.955 123.935  37.780  1.00  0.00            
ATOM   5031  HA  ASN   309      55.019 124.169  37.296  1.00  0.00            
ATOM   5032  CB  ASN   309      55.862 122.528  38.435  1.00  0.00            
ATOM   5033  HB1 ASN   309      56.805 122.304  38.971  1.00  0.00            
ATOM   5034  HB2 ASN   309      55.003 122.499  39.133  1.00  0.00            
ATOM   5035  CG  ASN   309      55.650 121.471  37.357  1.00  0.00            
ATOM   5036  OD1 ASN   309      54.679 121.514  36.590  1.00  0.00            
ATOM   5037  ND2 ASN   309      56.568 120.479  37.306  1.00  0.00            
ATOM   5038 1HD2 ASN   309      57.330 120.470  37.953  1.00  0.00            
ATOM   5039 2HD2 ASN   309      56.485 119.756  36.621  1.00  0.00            
ATOM   5040  C   ASN   309      56.171 124.954  38.899  1.00  0.00            
ATOM   5041  O   ASN   309      55.412 124.990  39.869  1.00  0.00            
ATOM   5042  N   GLY   310      57.189 125.833  38.789  1.00  0.00            
ATOM   5043  HN  GLY   310      57.846 125.731  38.046  1.00  0.00            
ATOM   5044  CA  GLY   310      57.426 126.969  39.701  1.00  0.00            
ATOM   5045  HA1 GLY   310      58.315 127.441  39.345  1.00  0.00            
ATOM   5046  HA2 GLY   310      56.520 127.533  39.696  1.00  0.00            
ATOM   5047  C   GLY   310      57.687 126.561  41.147  1.00  0.00            
ATOM   5048  O   GLY   310      58.029 125.425  41.480  1.00  0.00            
ATOM   5049  N   ALA   311      57.574 127.541  42.046  1.00  0.00            
ATOM   5050  HN  ALA   311      57.360 128.470  41.754  1.00  0.00            
ATOM   5051  CA  ALA   311      57.745 127.355  43.470  1.00  0.00            
ATOM   5052  HA  ALA   311      57.230 126.446  43.741  1.00  0.00            
ATOM   5053 1MCB ALA   311      59.351 126.889  43.644  1.00  0.00            
ATOM   5054 2MCB ALA   311      59.247 127.663  44.160  1.00  0.00            
ATOM   5055  CB  ALA   311      59.225 127.279  43.882  1.00  0.00            
ATOM   5056  HB1 ALA   311      59.708 126.397  43.409  1.00  0.00            
ATOM   5057  HB2 ALA   311      59.759 128.198  43.557  1.00  0.00            
ATOM   5058  HB3 ALA   311      59.310 127.187  44.985  1.00  0.00            
ATOM   5059  C   ALA   311      57.076 128.520  44.165  1.00  0.00            
ATOM   5060  O   ALA   311      56.752 129.539  43.558  1.00  0.00            
ATOM   5061  N   ASN   312      56.820 128.410  45.479  1.00  0.00
[truncated: 6,253,415 more chars]
