# Supplementary material for: Bayesian refinement of protein structures and ensembles against SAXS data using molecular dynamics
Source: PLoS Comput Biol. 2017 Oct 18;13(10):e1005800. doi: 10.1371/journal.pcbi.1005800 (PMC5662244; doi:10.1371/journal.pcbi.1005800)
Supplement: S2 Archive — (BZ) [file pcbi.1005800.s012.tar.bz › lbp/holof-scatterR.itp]

[ scattering_params ]
; atom ft a1     a2      a3      a4      b1      b2      b3      b4      c
    3  1  CROMER_MANN_N
    4  1  CROMER_MANN_H
    5  1  CROMER_MANN_H
    6  1  CROMER_MANN_H
    7  1  CROMER_MANN_C
    8  1  CROMER_MANN_H
    9  1  CROMER_MANN_C
   10  1  CROMER_MANN_H
   11  1  CROMER_MANN_H
   12  1  CROMER_MANN_C
   13  1  CROMER_MANN_O
   14  1  CROMER_MANN_O
   15  1  CROMER_MANN_C
   16  1  CROMER_MANN_O
   17  1  CROMER_MANN_N
   18  1  CROMER_MANN_H
   19  1  CROMER_MANN_C
   20  1  CROMER_MANN_H
   21  1  CROMER_MANN_C
   22  1  CROMER_MANN_H
   23  1  CROMER_MANN_H
   24  1  CROMER_MANN_C
   25  1  CROMER_MANN_O
   26  1  CROMER_MANN_O
   27  1  CROMER_MANN_C
   28  1  CROMER_MANN_O
   29  1  CROMER_MANN_N
   30  1  CROMER_MANN_H
   31  1  CROMER_MANN_C
   32  1  CROMER_MANN_H
   33  1  CROMER_MANN_C
   34  1  CROMER_MANN_H
   37  1  CROMER_MANN_C
   38  1  CROMER_MANN_H
   39  1  CROMER_MANN_H
   40  1  CROMER_MANN_H
   41  1  CROMER_MANN_C
   42  1  CROMER_MANN_H
   43  1  CROMER_MANN_H
   46  1  CROMER_MANN_C
   47  1  CROMER_MANN_H
   48  1  CROMER_MANN_H
   49  1  CROMER_MANN_H
   50  1  CROMER_MANN_C
   51  1  CROMER_MANN_O
   52  1  CROMER_MANN_N
   53  1  CROMER_MANN_H
   54  1  CROMER_MANN_C
   55  1  CROMER_MANN_H
   56  1  CROMER_MANN_C
   57  1  CROMER_MANN_H
   58  1  CROMER_MANN_H
   59  1  CROMER_MANN_C
   60  1  CROMER_MANN_H
   61  1  CROMER_MANN_H
   62  1  CROMER_MANN_C
   63  1  CROMER_MANN_H
   64  1  CROMER_MANN_H
   65  1  CROMER_MANN_C
   66  1  CROMER_MANN_H
   67  1  CROMER_MANN_H
   70  1  CROMER_MANN_N
   71  1  CROMER_MANN_H
   72  1  CROMER_MANN_H
   73  1  CROMER_MANN_H
   74  1  CROMER_MANN_C
   75  1  CROMER_MANN_O
   76  1  CROMER_MANN_N
   77  1  CROMER_MANN_H
   78  1  CROMER_MANN_C
   79  1  CROMER_MANN_H
   80  1  CROMER_MANN_C
   81  1  CROMER_MANN_H
   84  1  CROMER_MANN_C
   85  1  CROMER_MANN_H
   86  1  CROMER_MANN_H
   87  1  CROMER_MANN_H
   90  1  CROMER_MANN_C
   91  1  CROMER_MANN_H
   92  1  CROMER_MANN_H
   93  1  CROMER_MANN_H
   94  1  CROMER_MANN_C
   95  1  CROMER_MANN_O
   96  1  CROMER_MANN_N
   97  1  CROMER_MANN_H
   98  1  CROMER_MANN_C
   99  1  CROMER_MANN_H
  102  1  CROMER_MANN_C
  103  1  CROMER_MANN_H
  104  1  CROMER_MANN_H
  105  1  CROMER_MANN_H
  106  1  CROMER_MANN_C
  107  1  CROMER_MANN_O
  108  1  CROMER_MANN_N
  109  1  CROMER_MANN_H
  110  1  CROMER_MANN_C
  111  1  CROMER_MANN_H
  112  1  CROMER_MANN_C
  113  1  CROMER_MANN_H
  116  1  CROMER_MANN_C
  117  1  CROMER_MANN_H
  118  1  CROMER_MANN_H
  119  1  CROMER_MANN_H
  122  1  CROMER_MANN_C
  123  1  CROMER_MANN_H
  124  1  CROMER_MANN_H
  125  1  CROMER_MANN_H
  126  1  CROMER_MANN_C
  127  1  CROMER_MANN_O
  128  1  CROMER_MANN_N
  129  1  CROMER_MANN_H
  130  1  CROMER_MANN_C
  131  1  CROMER_MANN_H
  132  1  CROMER_MANN_C
  133  1  CROMER_MANN_H
  136  1  CROMER_MANN_C
  137  1  CROMER_MANN_H
  138  1  CROMER_MANN_H
  139  1  CROMER_MANN_H
  142  1  CROMER_MANN_C
  143  1  CROMER_MANN_H
  144  1  CROMER_MANN_H
  145  1  CROMER_MANN_H
  146  1  CROMER_MANN_C
  147  1  CROMER_MANN_O
  148  1  CROMER_MANN_N
  149  1  CROMER_MANN_H
  150  1  CROMER_MANN_C
  151  1  CROMER_MANN_H
  152  1  CROMER_MANN_H
  153  1  CROMER_MANN_C
  154  1  CROMER_MANN_O
  155  1  CROMER_MANN_N
  156  1  CROMER_MANN_H
  157  1  CROMER_MANN_C
  158  1  CROMER_MANN_H
  161  1  CROMER_MANN_C
  162  1  CROMER_MANN_H
  163  1  CROMER_MANN_H
  164  1  CROMER_MANN_H
  165  1  CROMER_MANN_C
  166  1  CROMER_MANN_O
  167  1  CROMER_MANN_N
  168  1  CROMER_MANN_H
  169  1  CROMER_MANN_C
  170  1  CROMER_MANN_H
  171  1  CROMER_MANN_C
  172  1  CROMER_MANN_H
  173  1  CROMER_MANN_H
  174  1  CROMER_MANN_C
  175  1  CROMER_MANN_H
  176  1  CROMER_MANN_H
  177  1  CROMER_MANN_S
  180  1  CROMER_MANN_C
  181  1  CROMER_MANN_H
  182  1  CROMER_MANN_H
  183  1  CROMER_MANN_H
  184  1  CROMER_MANN_C
  185  1  CROMER_MANN_O
  186  1  CROMER_MANN_N
  187  1  CROMER_MANN_H
  188  1  CROMER_MANN_C
  189  1  CROMER_MANN_H
  190  1  CROMER_MANN_C
  191  1  CROMER_MANN_H
  192  1  CROMER_MANN_H
  193  1  CROMER_MANN_O
  194  1  CROMER_MANN_H
  195  1  CROMER_MANN_C
  196  1  CROMER_MANN_O
  197  1  CROMER_MANN_N
  198  1  CROMER_MANN_H
  199  1  CROMER_MANN_C
  200  1  CROMER_MANN_H
  201  1  CROMER_MANN_H
  202  1  CROMER_MANN_C
  203  1  CROMER_MANN_O
  204  1  CROMER_MANN_N
  205  1  CROMER_MANN_C
  206  1  CROMER_MANN_H
  207  1  CROMER_MANN_H
  208  1  CROMER_MANN_C
  209  1  CROMER_MANN_H
  210  1  CROMER_MANN_C
  211  1  CROMER_MANN_H
  212  1  CROMER_MANN_H
  213  1  CROMER_MANN_C
  214  1  CROMER_MANN_H
  215  1  CROMER_MANN_H
  216  1  CROMER_MANN_C
  217  1  CROMER_MANN_O
  218  1  CROMER_MANN_N
  219  1  CROMER_MANN_H
  220  1  CROMER_MANN_C
  221  1  CROMER_MANN_H
  222  1  CROMER_MANN_C
  223  1  CROMER_MANN_H
  226  1  CROMER_MANN_C
  227  1  CROMER_MANN_H
  228  1  CROMER_MANN_H
  229  1  CROMER_MANN_H
  230  1  CROMER_MANN_C
  231  1  CROMER_MANN_H
  232  1  CROMER_MANN_H
  235  1  CROMER_MANN_C
  236  1  CROMER_MANN_H
  237  1  CROMER_MANN_H
  238  1  CROMER_MANN_H
  239  1  CROMER_MANN_C
  240  1  CROMER_MANN_O
  241  1  CROMER_MANN_N
  242  1  CROMER_MANN_H
  243  1  CROMER_MANN_C
  244  1  CROMER_MANN_H
  247  1  CROMER_MANN_C
  248  1  CROMER_MANN_H
  249  1  CROMER_MANN_H
  250  1  CROMER_MANN_H
  251  1  CROMER_MANN_C
  252  1  CROMER_MANN_O
  253  1  CROMER_MANN_N
  254  1  CROMER_MANN_H
  255  1  CROMER_MANN_C
  256  1  CROMER_MANN_H
  257  1  CROMER_MANN_C
  258  1  CROMER_MANN_H
  259  1  CROMER_MANN_H
  260  1  CROMER_MANN_C
  261  1  CROMER_MANN_H
  262  1  CROMER_MANN_H
  263  1  CROMER_MANN_C
  264  1  CROMER_MANN_O
  265  1  CROMER_MANN_N
  266  1  CROMER_MANN_H
  267  1  CROMER_MANN_H
  268  1  CROMER_MANN_C
  269  1  CROMER_MANN_O
  270  1  CROMER_MANN_N
  271  1  CROMER_MANN_H
  272  1  CROMER_MANN_C
  273  1  CROMER_MANN_H
  274  1  CROMER_MANN_C
  275  1  CROMER_MANN_H
  276  1  CROMER_MANN_H
  277  1  CROMER_MANN_C
  278  1  CROMER_MANN_C
  279  1  CROMER_MANN_H
  280  1  CROMER_MANN_N
  281  1  CROMER_MANN_H
  282  1  CROMER_MANN_C
  283  1  CROMER_MANN_C
  284  1  CROMER_MANN_C
  285  1  CROMER_MANN_H
  286  1  CROMER_MANN_C
  287  1  CROMER_MANN_H
  288  1  CROMER_MANN_C
  289  1  CROMER_MANN_H
  290  1  CROMER_MANN_C
  291  1  CROMER_MANN_H
  292  1  CROMER_MANN_C
  293  1  CROMER_MANN_O
  294  1  CROMER_MANN_N
  295  1  CROMER_MANN_H
  296  1  CROMER_MANN_C
  297  1  CROMER_MANN_H
  298  1  CROMER_MANN_H
  299  1  CROMER_MANN_C
  300  1  CROMER_MANN_O
  301  1  CROMER_MANN_N
  302  1  CROMER_MANN_H
  303  1  CROMER_MANN_C
  304  1  CROMER_MANN_H
  305  1  CROMER_MANN_C
  306  1  CROMER_MANN_H
  307  1  CROMER_MANN_H
  308  1  CROMER_MANN_C
  309  1  CROMER_MANN_O
  310  1  CROMER_MANN_O
  311  1  CROMER_MANN_C
  312  1  CROMER_MANN_O
  313  1  CROMER_MANN_N
  314  1  CROMER_MANN_H
  315  1  CROMER_MANN_C
  316  1  CROMER_MANN_H
  317  1  CROMER_MANN_C
  318  1  CROMER_MANN_H
  319  1  CROMER_MANN_H
  320  1  CROMER_MANN_C
  321  1  CROMER_MANN_H
  322  1  CROMER_MANN_H
  323  1  CROMER_MANN_S
  326  1  CROMER_MANN_C
  327  1  CROMER_MANN_H
  328  1  CROMER_MANN_H
  329  1  CROMER_MANN_H
  330  1  CROMER_MANN_C
  331  1  CROMER_MANN_O
  332  1  CROMER_MANN_N
  333  1  CROMER_MANN_H
  334  1  CROMER_MANN_C
  335  1  CROMER_MANN_H
  336  1  CROMER_MANN_C
  337  1  CROMER_MANN_H
  338  1  CROMER_MANN_H
  339  1  CROMER_MANN_C
  340  1  CROMER_MANN_H
  341  1  CROMER_MANN_H
  342  1  CROMER_MANN_C
  343  1  CROMER_MANN_O
  344  1  CROMER_MANN_O
  345  1  CROMER_MANN_C
  346  1  CROMER_MANN_O
  347  1  CROMER_MANN_N
  348  1  CROMER_MANN_H
  349  1  CROMER_MANN_C
  350  1  CROMER_MANN_H
  351  1  CROMER_MANN_C
  352  1  CROMER_MANN_H
  353  1  CROMER_MANN_H
  354  1  CROMER_MANN_C
  355  1  CROMER_MANN_C
  356  1  CROMER_MANN_H
  357  1  CROMER_MANN_C
  358  1  CROMER_MANN_H
  359  1  CROMER_MANN_C
  360  1  CROMER_MANN_H
  361  1  CROMER_MANN_C
  362  1  CROMER_MANN_H
  363  1  CROMER_MANN_C
  364  1  CROMER_MANN_H
  365  1  CROMER_MANN_C
  366  1  CROMER_MANN_O
  367  1  CROMER_MANN_N
  368  1  CROMER_MANN_H
  369  1  CROMER_MANN_C
  370  1  CROMER_MANN_H
  371  1  CROMER_MANN_C
  372  1  CROMER_MANN_H
  373  1  CROMER_MANN_H
  374  1  CROMER_MANN_C
  375  1  CROMER_MANN_O
  376  1  CROMER_MANN_N
  377  1  CROMER_MANN_H
  378  1  CROMER_MANN_H
  379  1  CROMER_MANN_C
  380  1  CROMER_MANN_O
  381  1  CROMER_MANN_N
  382  1  CROMER_MANN_H
  383  1  CROMER_MANN_C
  384  1  CROMER_MANN_H
  385  1  CROMER_MANN_H
  386  1  CROMER_MANN_C
  387  1  CROMER_MANN_O
  388  1  CROMER_MANN_N
  389  1  CROMER_MANN_H
  390  1  CROMER_MANN_C
  391  1  CROMER_MANN_H
  394  1  CROMER_MANN_C
  395  1  CROMER_MANN_H
  396  1  CROMER_MANN_H
  397  1  CROMER_MANN_H
  398  1  CROMER_MANN_C
  399  1  CROMER_MANN_O
  400  1  CROMER_MANN_N
  401  1  CROMER_MANN_H
  402  1  CROMER_MANN_C
  403  1  CROMER_MANN_H
  404  1  CROMER_MANN_C
  405  1  CROMER_MANN_H
  406  1  CROMER_MANN_H
  407  1  CROMER_MANN_C
  408  1  CROMER_MANN_H
  409  1  CROMER_MANN_H
  410  1  CROMER_MANN_C
  411  1  CROMER_MANN_H
  412  1  CROMER_MANN_H
  413  1  CROMER_MANN_N
  414  1  CROMER_MANN_H
  415  1  CROMER_MANN_C
  416  1  CROMER_MANN_N
  417  1  CROMER_MANN_H
  418  1  CROMER_MANN_H
  419  1  CROMER_MANN_N
  420  1  CROMER_MANN_H
  421  1  CROMER_MANN_H
  422  1  CROMER_MANN_C
  423  1  CROMER_MANN_O
  424  1  CROMER_MANN_N
  425  1  CROMER_MANN_H
  426  1  CROMER_MANN_C
  427  1  CROMER_MANN_H
  428  1  CROMER_MANN_C
  429  1  CROMER_MANN_H
  430  1  CROMER_MANN_H
  431  1  CROMER_MANN_C
  432  1  CROMER_MANN_H
  433  1  CROMER_MANN_H
  434  1  CROMER_MANN_C
  435  1  CROMER_MANN_O
  436  1  CROMER_MANN_N
  437  1  CROMER_MANN_H
  438  1  CROMER_MANN_H
  439  1  CROMER_MANN_C
  440  1  CROMER_MANN_O
  441  1  CROMER_MANN_N
  442  1  CROMER_MANN_H
  443  1  CROMER_MANN_C
  444  1  CROMER_MANN_H
  447  1  CROMER_MANN_C
  448  1  CROMER_MANN_H
  449  1  CROMER_MANN_H
  450  1  CROMER_MANN_H
  451  1  CROMER_MANN_C
  452  1  CROMER_MANN_O
  453  1  CROMER_MANN_N
  454  1  CROMER_MANN_H
  455  1  CROMER_MANN_C
  456  1  CROMER_MANN_H
  457  1  CROMER_MANN_C
  458  1  CROMER_MANN_H
  461  1  CROMER_MANN_C
  462  1  CROMER_MANN_H
  463  1  CROMER_MANN_H
  464  1  CROMER_MANN_H
  465  1  CROMER_MANN_C
  466  1  CROMER_MANN_H
  467  1  CROMER_MANN_H
  470  1  CROMER_MANN_C
  471  1  CROMER_MANN_H
  472  1  CROMER_MANN_H
  473  1  CROMER_MANN_H
  474  1  CROMER_MANN_C
  475  1  CROMER_MANN_O
  476  1  CROMER_MANN_N
  477  1  CROMER_MANN_H
  478  1  CROMER_MANN_C
  479  1  CROMER_MANN_H
  480  1  CROMER_MANN_C
  481  1  CROMER_MANN_H
  482  1  CROMER_MANN_H
  483  1  CROMER_MANN_C
  484  1  CROMER_MANN_H
  485  1  CROMER_MANN_H
  486  1  CROMER_MANN_C
  487  1  CROMER_MANN_H
  488  1  CROMER_MANN_H
  489  1  CROMER_MANN_C
  490  1  CROMER_MANN_H
  491  1  CROMER_MANN_H
  494  1  CROMER_MANN_N
  495  1  CROMER_MANN_H
  496  1  CROMER_MANN_H
  497  1  CROMER_MANN_H
  498  1  CROMER_MANN_C
  499  1  CROMER_MANN_O
  500  1  CROMER_MANN_N
  501  1  CROMER_MANN_H
  502  1  CROMER_MANN_C
  503  1  CROMER_MANN_H
  504  1  CROMER_MANN_C
  505  1  CROMER_MANN_H
  506  1  CROMER_MANN_H
  507  1  CROMER_MANN_C
  508  1  CROMER_MANN_O
  509  1  CROMER_MANN_O
  510  1  CROMER_MANN_C
  511  1  CROMER_MANN_O
  512  1  CROMER_MANN_N
  513  1  CROMER_MANN_H
  514  1  CROMER_MANN_C
  515  1  CROMER_MANN_H
  516  1  CROMER_MANN_C
  517  1  CROMER_MANN_H
  520  1  CROMER_MANN_C
  521  1  CROMER_MANN_H
  522  1  CROMER_MANN_H
  523  1  CROMER_MANN_H
  524  1  CROMER_MANN_C
  525  1  CROMER_MANN_H
  526  1  CROMER_MANN_H
  529  1  CROMER_MANN_C
  530  1  CROMER_MANN_H
  531  1  CROMER_MANN_H
  532  1  CROMER_MANN_H
  533  1  CROMER_MANN_C
  534  1  CROMER_MANN_O
  535  1  CROMER_MANN_N
  536  1  CROMER_MANN_H
  537  1  CROMER_MANN_C
  538  1  CROMER_MANN_H
  539  1  CROMER_MANN_C
  540  1  CROMER_MANN_H
  541  1  CROMER_MANN_H
  542  1  CROMER_MANN_C
  543  1  CROMER_MANN_O
  544  1  CROMER_MANN_N
  545  1  CROMER_MANN_H
  546  1  CROMER_MANN_H
  547  1  CROMER_MANN_C
  548  1  CROMER_MANN_O
  549  1  CROMER_MANN_N
  550  1  CROMER_MANN_H
  551  1  CROMER_MANN_C
  552  1  CROMER_MANN_H
  555  1  CROMER_MANN_C
  556  1  CROMER_MANN_H
  557  1  CROMER_MANN_H
  558  1  CROMER_MANN_H
  559  1  CROMER_MANN_C
  560  1  CROMER_MANN_O
  561  1  CROMER_MANN_N
  562  1  CROMER_MANN_H
  563  1  CROMER_MANN_C
  564  1  CROMER_MANN_H
  565  1  CROMER_MANN_C
  566  1  CROMER_MANN_H
  567  1  CROMER_MANN_H
  568  1  CROMER_MANN_C
  569  1  CROMER_MANN_H
  570  1  CROMER_MANN_H
  571  1  CROMER_MANN_C
  572  1  CROMER_MANN_H
  573  1  CROMER_MANN_H
  574  1  CROMER_MANN_C
  575  1  CROMER_MANN_H
  576  1  CROMER_MANN_H
  579  1  CROMER_MANN_N
  580  1  CROMER_MANN_H
  581  1  CROMER_MANN_H
  582  1  CROMER_MANN_H
  583  1  CROMER_MANN_C
  584  1  CROMER_MANN_O
  585  1  CROMER_MANN_N
  586  1  CROMER_MANN_H
  587  1  CROMER_MANN_C
  588  1  CROMER_MANN_H
  589  1  CROMER_MANN_H
  590  1  CROMER_MANN_C
  591  1  CROMER_MANN_O
  592  1  CROMER_MANN_N
  593  1  CROMER_MANN_H
  594  1  CROMER_MANN_C
  595  1  CROMER_MANN_H
  596  1  CROMER_MANN_H
  597  1  CROMER_MANN_C
  598  1  CROMER_MANN_O
  599  1  CROMER_MANN_N
  600  1  CROMER_MANN_H
  601  1  CROMER_MANN_C
  602  1  CROMER_MANN_H
  603  1  CROMER_MANN_C
  604  1  CROMER_MANN_H
  607  1  CROMER_MANN_C
  608  1  CROMER_MANN_H
  609  1  CROMER_MANN_H
  610  1  CROMER_MANN_H
  611  1  CROMER_MANN_C
  612  1  CROMER_MANN_H
  613  1  CROMER_MANN_H
  616  1  CROMER_MANN_C
  617  1  CROMER_MANN_H
  618  1  CROMER_MANN_H
  619  1  CROMER_MANN_H
  620  1  CROMER_MANN_C
  621  1  CROMER_MANN_O
  622  1  CROMER_MANN_N
  623  1  CROMER_MANN_H
  624  1  CROMER_MANN_C
  625  1  CROMER_MANN_H
  626  1  CROMER_MANN_C
  627  1  CROMER_MANN_H
  628  1  CROMER_MANN_H
  629  1  CROMER_MANN_C
  630  1  CROMER_MANN_H
  631  1  CROMER_MANN_H
  632  1  CROMER_MANN_C
  633  1  CROMER_MANN_H
  634  1  CROMER_MANN_H
  635  1  CROMER_MANN_C
  636  1  CROMER_MANN_H
  637  1  CROMER_MANN_H
  640  1  CROMER_MANN_N
  641  1  CROMER_MANN_H
  642  1  CROMER_MANN_H
  643  1  CROMER_MANN_H
  644  1  CROMER_MANN_C
  645  1  CROMER_MANN_O
  646  1  CROMER_MANN_N
  647  1  CROMER_MANN_H
  648  1  CROMER_MANN_C
  649  1  CROMER_MANN_H
  650  1  CROMER_MANN_H
  651  1  CROMER_MANN_C
  652  1  CROMER_MANN_O
  653  1  CROMER_MANN_N
  654  1  CROMER_MANN_H
  655  1  CROMER_MANN_C
  656  1  CROMER_MANN_H
  657  1  CROMER_MANN_C
  658  1  CROMER_MANN_H
  659  1  CROMER_MANN_H
  660  1  CROMER_MANN_C
  661  1  CROMER_MANN_O
  662  1  CROMER_MANN_O
  663  1  CROMER_MANN_C
  664  1  CROMER_MANN_O
  665  1  CROMER_MANN_N
  666  1  CROMER_MANN_H
  667  1  CROMER_MANN_C
  668  1  CROMER_MANN_H
  669  1  CROMER_MANN_C
  670  1  CROMER_MANN_H
  671  1  CROMER_MANN_H
  672  1  CROMER_MANN_C
  673  1  CROMER_MANN_H
  674  1  CROMER_MANN_H
  675  1  CROMER_MANN_C
  676  1  CROMER_MANN_H
  677  1  CROMER_MANN_H
  678  1  CROMER_MANN_C
  679  1  CROMER_MANN_H
  680  1  CROMER_MANN_H
  683  1  CROMER_MANN_N
  684  1  CROMER_MANN_H
  685  1  CROMER_MANN_H
  686  1  CROMER_MANN_H
  687  1  CROMER_MANN_C
  688  1  CROMER_MANN_O
  689  1  CROMER_MANN_N
  690  1  CROMER_MANN_H
  691  1  CROMER_MANN_C
  692  1  CROMER_MANN_H
  693  1  CROMER_MANN_C
  694  1  CROMER_MANN_H
  695  1  CROMER_MANN_H
  696  1  CROMER_MANN_C
  697  1  CROMER_MANN_H
  700  1  CROMER_MANN_C
  701  1  CROMER_MANN_H
  702  1  CROMER_MANN_H
  703  1  CROMER_MANN_H
  706  1  CROMER_MANN_C
  707  1  CROMER_MANN_H
  708  1  CROMER_MANN_H
  709  1  CROMER_MANN_H
  710  1  CROMER_MANN_C
  711  1  CROMER_MANN_O
  712  1  CROMER_MANN_N
  713  1  CROMER_MANN_H
  714  1  CROMER_MANN_C
  715  1  CROMER_MANN_H
  716  1  CROMER_MANN_C
  717  1  CROMER_MANN_H
  720  1  CROMER_MANN_C
  721  1  CROMER_MANN_H
  722  1  CROMER_MANN_H
  723  1  CROMER_MANN_H
  726  1  CROMER_MANN_C
  727  1  CROMER_MANN_H
  728  1  CROMER_MANN_H
  729  1  CROMER_MANN_H
  730  1  CROMER_MANN_C
  731  1  CROMER_MANN_O
  732  1  CROMER_MANN_N
  733  1  CROMER_MANN_H
  734  1  CROMER_MANN_C
  735  1  CROMER_MANN_H
  736  1  CROMER_MANN_H
  737  1  CROMER_MANN_C
  738  1  CROMER_MANN_O
  739  1  CROMER_MANN_N
  740  1  CROMER_MANN_H
  741  1  CROMER_MANN_C
  742  1  CROMER_MANN_H
  743  1  CROMER_MANN_C
  744  1  CROMER_MANN_H
  747  1  CROMER_MANN_C
  748  1  CROMER_MANN_H
  749  1  CROMER_MANN_H
  750  1  CROMER_MANN_H
  753  1  CROMER_MANN_C
  754  1  CROMER_MANN_H
  755  1  CROMER_MANN_H
  756  1  CROMER_MANN_H
  757  1  CROMER_MANN_C
  758  1  CROMER_MANN_O
  759  1  CROMER_MANN_N
  760  1  CROMER_MANN_H
  761  1  CROMER_MANN_C
  762  1  CROMER_MANN_H
  763  1  CROMER_MANN_C
  764  1  CROMER_MANN_H
  765  1  CROMER_MANN_H
  766  1  CROMER_MANN_C
  767  1  CROMER_MANN_H
  768  1  CROMER_MANN_H
  769  1  CROMER_MANN_C
  770  1  CROMER_MANN_O
  771  1  CROMER_MANN_O
  772  1  CROMER_MANN_C
  773  1  CROMER_MANN_O
  774  1  CROMER_MANN_N
  775  1  CROMER_MANN_H
  776  1  CROMER_MANN_C
  777  1  CROMER_MANN_H
  778  1  CROMER_MANN_C
  779  1  CROMER_MANN_H
  780  1  CROMER_MANN_H
  781  1  CROMER_MANN_C
  782  1  CROMER_MANN_C
  783  1  CROMER_MANN_H
  784  1  CROMER_MANN_C
  785  1  CROMER_MANN_H
  786  1  CROMER_MANN_C
  787  1  CROMER_MANN_O
  788  1  CROMER_MANN_H
  789  1  CROMER_MANN_C
  790  1  CROMER_MANN_H
  791  1  CROMER_MANN_C
  792  1  CROMER_MANN_H
  793  1  CROMER_MANN_C
  794  1  CROMER_MANN_O
  795  1  CROMER_MANN_N
  796  1  CROMER_MANN_H
  797  1  CROMER_MANN_C
  798  1  CROMER_MANN_H
  799  1  CROMER_MANN_C
  800  1  CROMER_MANN_H
  801  1  CROMER_MANN_H
  802  1  CROMER_MANN_C
  803  1  CROMER_MANN_O
  804  1  CROMER_MANN_O
  805  1  CROMER_MANN_C
  806  1  CROMER_MANN_O
  807  1  CROMER_MANN_N
  808  1  CROMER_MANN_H
  809  1  CROMER_MANN_C
  810  1  CROMER_MANN_H
  811  1  CROMER_MANN_C
  812  1  CROMER_MANN_H
  813  1  CROMER_MANN_H
  814  1  CROMER_MANN_C
  815  1  CROMER_MANN_O
  816  1  CROMER_MANN_O
  817  1  CROMER_MANN_C
  818  1  CROMER_MANN_O
  819  1  CROMER_MANN_N
  820  1  CROMER_MANN_H
  821  1  CROMER_MANN_C
  822  1  CROMER_MANN_H
  825  1  CROMER_MANN_C
  826  1  CROMER_MANN_H
  827  1  CROMER_MANN_H
  828  1  CROMER_MANN_H
  829  1  CROMER_MANN_C
  830  1  CROMER_MANN_O
  831  1  CROMER_MANN_N
  832  1  CROMER_MANN_H
  833  1  CROMER_MANN_C
  834  1  CROMER_MANN_H
  835  1  CROMER_MANN_C
  836  1  CROMER_MANN_H
  837  1  CROMER_MANN_H
  838  1  CROMER_MANN_S
  839  1  CROMER_MANN_C
  840  1  CROMER_MANN_O
  841  1  CROMER_MANN_N
  842  1  CROMER_MANN_H
  843  1  CROMER_MANN_C
  844  1  CROMER_MANN_H
  845  1  CROMER_MANN_C
  846  1  CROMER_MANN_H
  847  1  CROMER_MANN_H
  848  1  CROMER_MANN_C
  849  1  CROMER_MANN_O
  850  1  CROMER_MANN_O
  851  1  CROMER_MANN_C
  852  1  CROMER_MANN_O
  853  1  CROMER_MANN_N
  854  1  CROMER_MANN_C
  855  1  CROMER_MANN_H
  856  1  CROMER_MANN_H
  857  1  CROMER_MANN_C
  858  1  CROMER_MANN_H
  859  1  CROMER_MANN_C
  860  1  CROMER_MANN_H
  861  1  CROMER_MANN_H
  862  1  CROMER_MANN_C
  863  1  CROMER_MANN_H
  864  1  CROMER_MANN_H
  865  1  CROMER_MANN_C
  866  1  CROMER_MANN_O
  867  1  CROMER_MANN_N
  868  1  CROMER_MANN_H
  869  1  CROMER_MANN_C
  870  1  CROMER_MANN_H
  871  1  CROMER_MANN_C
  872  1  CROMER_MANN_H
  873  1  CROMER_MANN_H
  874  1  CROMER_MANN_C
  875  1  CROMER_MANN_H
  876  1  CROMER_MANN_H
  877  1  CROMER_MANN_C
  878  1  CROMER_MANN_H
  879  1  CROMER_MANN_H
  880  1  CROMER_MANN_C
  881  1  CROMER_MANN_H
  882  1  CROMER_MANN_H
  885  1  CROMER_MANN_N
  886  1  CROMER_MANN_H
  887  1  CROMER_MANN_H
  888  1  CROMER_MANN_H
  889  1  CROMER_MANN_C
  890  1  CROMER_MANN_O
  891  1  CROMER_MANN_N
  892  1  CROMER_MANN_H
  893  1  CROMER_MANN_C
  894  1  CROMER_MANN_H
  895  1  CROMER_MANN_C
  896  1  CROMER_MANN_H
  897  1  CROMER_MANN_H
  898  1  CROMER_MANN_C
  899  1  CROMER_MANN_H
  900  1  CROMER_MANN_H
  901  1  CROMER_MANN_C
  902  1  CROMER_MANN_O
  903  1  CROMER_MANN_N
  904  1  CROMER_MANN_H
  905  1  CROMER_MANN_H
  906  1  CROMER_MANN_C
  907  1  CROMER_MANN_O
  908  1  CROMER_MANN_N
  909  1  CROMER_MANN_H
  910  1  CROMER_MANN_C
  911  1  CROMER_MANN_H
  914  1  CROMER_MANN_C
  915  1  CROMER_MANN_H
  916  1  CROMER_MANN_H
  917  1  CROMER_MANN_H
  918  1  CROMER_MANN_C
  919  1  CROMER_MANN_O
  920  1  CROMER_MANN_N
  921  1  CROMER_MANN_H
  922  1  CROMER_MANN_C
  923  1  CROMER_MANN_H
  924  1  CROMER_MANN_C
  925  1  CROMER_MANN_H
  928  1  CROMER_MANN_C
  929  1  CROMER_MANN_H
  930  1  CROMER_MANN_H
  931  1  CROMER_MANN_H
  934  1  CROMER_MANN_C
  935  1  CROMER_MANN_H
  936  1  CROMER_MANN_H
  937  1  CROMER_MANN_H
  938  1  CROMER_MANN_C
  939  1  CROMER_MANN_O
  940  1  CROMER_MANN_N
  941  1  CROMER_MANN_H
  942  1  CROMER_MANN_C
  943  1  CROMER_MANN_H
  946  1  CROMER_MANN_C
  947  1  CROMER_MANN_H
  948  1  CROMER_MANN_H
  949  1  CROMER_MANN_H
  950  1  CROMER_MANN_C
  951  1  CROMER_MANN_O
  952  1  CROMER_MANN_N
  953  1  CROMER_MANN_H
  954  1  CROMER_MANN_C
  955  1  CROMER_MANN_H
  956  1  CROMER_MANN_C
  957  1  CROMER_MANN_H
  960  1  CROMER_MANN_C
  961  1  CROMER_MANN_H
  962  1  CROMER_MANN_H
  963  1  CROMER_MANN_H
  966  1  CROMER_MANN_C
  967  1  CROMER_MANN_H
  968  1  CROMER_MANN_H
  969  1  CROMER_MANN_H
  970  1  CROMER_MANN_C
  971  1  CROMER_MANN_O
  972  1  CROMER_MANN_N
  973  1  CROMER_MANN_H
  974  1  CROMER_MANN_C
  975  1  CROMER_MANN_H
  978  1  CROMER_MANN_C
  979  1  CROMER_MANN_H
  980  1  CROMER_MANN_H
  981  1  CROMER_MANN_H
  982  1  CROMER_MANN_C
  983  1  CROMER_MANN_O
  984  1  CROMER_MANN_N
  985  1  CROMER_MANN_H
  986  1  CROMER_MANN_C
  987  1  CROMER_MANN_H
  988  1  CROMER_MANN_C
  989  1  CROMER_MANN_H
  990  1  CROMER_MANN_H
  991  1  CROMER_MANN_C
  992  1  CROMER_MANN_O
  993  1  CROMER_MANN_N
  994  1  CROMER_MANN_H
  995  1  CROMER_MANN_H
  996  1  CROMER_MANN_C
  997  1  CROMER_MANN_O
  998  1  CROMER_MANN_N
  999  1  CROMER_MANN_H
 1000  1  CROMER_MANN_C
 1001  1  CROMER_MANN_H
 1002  1  CROMER_MANN_C
 1003  1  CROMER_MANN_H
 1004  1  CROMER_MANN_H
 1005  1  CROMER_MANN_C
 1006  1  CROMER_MANN_H
 1007  1  CROMER_MANN_H
 1008  1  CROMER_MANN_C
 1009  1  CROMER_MANN_H
 1010  1  CROMER_MANN_H
 1011  1  CROMER_MANN_C
 1012  1  CROMER_MANN_H
 1013  1  CROMER_MANN_H
 1016  1  CROMER_MANN_N
 1017  1  CROMER_MANN_H
 1018  1  CROMER_MANN_H
 1019  1  CROMER_MANN_H
 1020  1  CROMER_MANN_C
 1021  1  CROMER_MANN_O
 1022  1  CROMER_MANN_N
 1023  1  CROMER_MANN_H
 1024  1  CROMER_MANN_C
 1025  1  CROMER_MANN_H
 1026  1  CROMER_MANN_C
 1027  1  CROMER_MANN_H
 1030  1  CROMER_MANN_C
 1031  1  CROMER_MANN_H
 1032  1  CROMER_MANN_H
 1033  1  CROMER_MANN_H
 1034  1  CROMER_MANN_C
 1035  1  CROMER_MANN_H
 1036  1  CROMER_MANN_H
 1039  1  CROMER_MANN_C
 1040  1  CROMER_MANN_H
 1041  1  CROMER_MANN_H
 1042  1  CROMER_MANN_H
 1043  1  CROMER_MANN_C
 1044  1  CROMER_MANN_O
 1045  1  CROMER_MANN_N
 1046  1  CROMER_MANN_H
 1047  1  CROMER_MANN_C
 1048  1  CROMER_MANN_H
 1049  1  CROMER_MANN_C
 1050  1  CROMER_MANN_H
 1053  1  CROMER_MANN_C
 1054  1  CROMER_MANN_H
 1055  1  CROMER_MANN_H
 1056  1  CROMER_MANN_H
 1059  1  CROMER_MANN_C
 1060  1  CROMER_MANN_H
 1061  1  CROMER_MANN_H
 1062  1  CROMER_MANN_H
 1063  1  CROMER_MANN_C
 1064  1  CROMER_MANN_O
 1065  1  CROMER_MANN_N
 1066  1  CROMER_MANN_H
 1067  1  CROMER_MANN_C
 1068  1  CROMER_MANN_H
 1069  1  CROMER_MANN_C
 1070  1  CROMER_MANN_H
 1071  1  CROMER_MANN_H
 1072  1  CROMER_MANN_C
 1073  1  CROMER_MANN_O
 1074  1  CROMER_MANN_N
 1075  1  CROMER_MANN_H
 1076  1  CROMER_MANN_H
 1077  1  CROMER_MANN_C
 1078  1  CROMER_MANN_O
 1079  1  CROMER_MANN_N
 1080  1  CROMER_MANN_H
 1081  1  CROMER_MANN_C
 1082  1  CROMER_MANN_H
 1083  1  CROMER_MANN_C
 1084  1  CROMER_MANN_H
 1085  1  CROMER_MANN_H
 1086  1  CROMER_MANN_C
 1087  1  CROMER_MANN_O
 1088  1  CROMER_MANN_O
 1089  1  CROMER_MANN_C
 1090  1  CROMER_MANN_O
 1091  1  CROMER_MANN_N
 1092  1  CROMER_MANN_H
 1093  1  CROMER_MANN_C
 1094  1  CROMER_MANN_H
 1095  1  CROMER_MANN_H
 1096  1  CROMER_MANN_C
 1097  1  CROMER_MANN_O
 1098  1  CROMER_MANN_N
 1099  1  CROMER_MANN_H
 1100  1  CROMER_MANN_C
 1101  1  CROMER_MANN_H
 1102  1  CROMER_MANN_C
 1103  1  CROMER_MANN_H
 1106  1  CROMER_MANN_C
 1107  1  CROMER_MANN_H
 1108  1  CROMER_MANN_H
 1109  1  CROMER_MANN_H
 1110  1  CROMER_MANN_C
 1111  1  CROMER_MANN_H
 1112  1  CROMER_MANN_H
 1115  1  CROMER_MANN_C
 1116  1  CROMER_MANN_H
 1117  1  CROMER_MANN_H
 1118  1  CROMER_MANN_H
 1119  1  CROMER_MANN_C
 1120  1  CROMER_MANN_O
 1121  1  CROMER_MANN_N
 1122  1  CROMER_MANN_H
 1123  1  CROMER_MANN_C
 1124  1  CROMER_MANN_H
 1125  1  CROMER_MANN_C
 1126  1  CROMER_MANN_H
 1127  1  CROMER_MANN_H
 1128  1  CROMER_MANN_C
 1129  1  CROMER_MANN_H
 1130  1  CROMER_MANN_H
 1131  1  CROMER_MANN_C
 1132  1  CROMER_MANN_H
 1133  1  CROMER_MANN_H
 1134  1  CROMER_MANN_C
 1135  1  CROMER_MANN_H
 1136  1  CROMER_MANN_H
 1139  1  CROMER_MANN_N
 1140  1  CROMER_MANN_H
 1141  1  CROMER_MANN_H
 1142  1  CROMER_MANN_H
 1143  1  CROMER_MANN_C
 1144  1  CROMER_MANN_O
 1145  1  CROMER_MANN_N
 1146  1  CROMER_MANN_H
 1147  1  CROMER_MANN_C
 1148  1  CROMER_MANN_H
 1149  1  CROMER_MANN_C
 1150  1  CROMER_MANN_H
 1151  1  CROMER_MANN_H
 1152  1  CROMER_MANN_C
 1153  1  CROMER_MANN_C
 1154  1  CROMER_MANN_H
 1155  1  CROMER_MANN_C
 1156  1  CROMER_MANN_H
 1157  1  CROMER_MANN_C
 1158  1  CROMER_MANN_O
 1159  1  CROMER_MANN_H
 1160  1  CROMER_MANN_C
 1161  1  CROMER_MANN_H
 1162  1  CROMER_MANN_C
 1163  1  CROMER_MANN_H
 1164  1  CROMER_MANN_C
 1165  1  CROMER_MANN_O
 1166  1  CROMER_MANN_N
 1167  1  CROMER_MANN_H
 1168  1  CROMER_MANN_C
 1169  1  CROMER_MANN_H
 1170  1  CROMER_MANN_C
 1171  1  CROMER_MANN_H
 1174  1  CROMER_MANN_C
 1175  1  CROMER_MANN_H
 1176  1  CROMER_MANN_H
 1177  1  CROMER_MANN_H
 1180  1  CROMER_MANN_C
 1181  1  CROMER_MANN_H
 1182  1  CROMER_MANN_H
 1183  1  CROMER_MANN_H
 1184  1  CROMER_MANN_C
 1185  1  CROMER_MANN_O
 1186  1  CROMER_MANN_N
 1187  1  CROMER_MANN_H
 1188  1  CROMER_MANN_C
 1189  1  CROMER_MANN_H
 1190  1  CROMER_MANN_C
 1191  1  CROMER_MANN_H
 1194  1  CROMER_MANN_C
 1195  1  CROMER_MANN_H
 1196  1  CROMER_MANN_H
 1197  1  CROMER_MANN_H
 1198  1  CROMER_MANN_C
 1199  1  CROMER_MANN_H
 1200  1  CROMER_MANN_H
 1203  1  CROMER_MANN_C
 1204  1  CROMER_MANN_H
 1205  1  CROMER_MANN_H
 1206  1  CROMER_MANN_H
 1207  1  CROMER_MANN_C
 1208  1  CROMER_MANN_O
 1209  1  CROMER_MANN_N
 1210  1  CROMER_MANN_H
 1211  1  CROMER_MANN_C
 1212  1  CROMER_MANN_H
 1213  1  CROMER_MANN_H
 1214  1  CROMER_MANN_C
 1215  1  CROMER_MANN_O
 1216  1  CROMER_MANN_N
 1217  1  CROMER_MANN_H
 1218  1  CROMER_MANN_C
 1219  1  CROMER_MANN_H
 1220  1  CROMER_MANN_C
 1221  1  CROMER_MANN_H
 1222  1  CROMER_MANN_H
 1223  1  CROMER_MANN_C
 1224  1  CROMER_MANN_H
 1225  1  CROMER_MANN_C
 1226  1  CROMER_MANN_N
 1227  1  CROMER_MANN_H
 1228  1  CROMER_MANN_N
 1229  1  CROMER_MANN_H
 1230  1  CROMER_MANN_C
 1231  1  CROMER_MANN_H
 1232  1  CROMER_MANN_C
 1233  1  CROMER_MANN_O
 1234  1  CROMER_MANN_N
 1235  1  CROMER_MANN_H
 1236  1  CROMER_MANN_C
 1237  1  CROMER_MANN_H
 1238  1  CROMER_MANN_C
 1239  1  CROMER_MANN_H
 1240  1  CROMER_MANN_H
 1241  1  CROMER_MANN_C
 1242  1  CROMER_MANN_H
 1245  1  CROMER_MANN_C
 1246  1  CROMER_MANN_H
 1247  1  CROMER_MANN_H
 1248  1  CROMER_MANN_H
 1251  1  CROMER_MANN_C
 1252  1  CROMER_MANN_H
 1253  1  CROMER_MANN_H
 1254  1  CROMER_MANN_H
 1255  1  CROMER_MANN_C
 1256  1  CROMER_MANN_O
 1257  1  CROMER_MANN_N
 1258  1  CROMER_MANN_H
 1259  1  CROMER_MANN_C
 1260  1  CROMER_MANN_H
 1261  1  CROMER_MANN_C
 1262  1  CROMER_MANN_H
 1263  1  CROMER_MANN_H
 1264  1  CROMER_MANN_S
 1265  1  CROMER_MANN_C
 1266  1  CROMER_MANN_O
 1267  1  CROMER_MANN_N
 1268  1  CROMER_MANN_H
 1269  1  CROMER_MANN_C
 1270  1  CROMER_MANN_H
 1271  1  CROMER_MANN_C
 1272  1  CROMER_MANN_H
 1273  1  CROMER_MANN_H
 1274  1  CROMER_MANN_O
 1275  1  CROMER_MANN_H
 1276  1  CROMER_MANN_C
 1277  1  CROMER_MANN_O
 1278  1  CROMER_MANN_N
 1279  1  CROMER_MANN_H
 1280  1  CROMER_MANN_C
 1281  1  CROMER_MANN_H
 1282  1  CROMER_MANN_C
 1283  1  CROMER_MANN_H
 1284  1  CROMER_MANN_H
 1285  1  CROMER_MANN_O
 1286  1  CROMER_MANN_H
 1287  1  CROMER_MANN_C
 1288  1  CROMER_MANN_O
 1289  1  CROMER_MANN_N
 1290  1  CROMER_MANN_H
 1291  1  CROMER_MANN_C
 1292  1  CROMER_MANN_H
 1293  1  CROMER_MANN_C
 1294  1  CROMER_MANN_H
 1295  1  CROMER_MANN_H
 1296  1  CROMER_MANN_O
 1297  1  CROMER_MANN_H
 1298  1  CROMER_MANN_C
 1299  1  CROMER_MANN_O
 1300  1  CROMER_MANN_N
 1301  1  CROMER_MANN_H
 1302  1  CROMER_MANN_C
 1303  1  CROMER_MANN_H
 1304  1  CROMER_MANN_C
 1305  1  CROMER_MANN_H
 1306  1  CROMER_MANN_O
 1307  1  CROMER_MANN_H
 1310  1  CROMER_MANN_C
 1311  1  CROMER_MANN_H
 1312  1  CROMER_MANN_H
 1313  1  CROMER_MANN_H
 1314  1  CROMER_MANN_C
 1315  1  CROMER_MANN_O
 1316  1  CROMER_MANN_N
 1317  1  CROMER_MANN_H
 1318  1  CROMER_MANN_C
 1319  1  CROMER_MANN_H
 1320  1  CROMER_MANN_C
 1321  1  CROMER_MANN_H
 1322  1  CROMER_MANN_H
 1323  1  CROMER_MANN_C
 1324  1  CROMER_MANN_H
 1325  1  CROMER_MANN_H
 1326  1  CROMER_MANN_C
 1327  1  CROMER_MANN_O
 1328  1  CROMER_MANN_N
 1329  1  CROMER_MANN_H
 1330  1  CROMER_MANN_H
 1331  1  CROMER_MANN_C
 1332  1  CROMER_MANN_O
 1333  1  CROMER_MANN_N
 1334  1  CROMER_MANN_C
 1335  1  CROMER_MANN_H
 1336  1  CROMER_MANN_H
 1337  1  CROMER_MANN_C
 1338  1  CROMER_MANN_H
 1339  1  CROMER_MANN_C
 1340  1  CROMER_MANN_H
 1341  1  CROMER_MANN_H
 1342  1  CROMER_MANN_C
 1343  1  CROMER_MANN_H
 1344  1  CROMER_MANN_H
 1345  1  CROMER_MANN_C
 1346  1  CROMER_MANN_O
 1347  1  CROMER_MANN_N
 1348  1  CROMER_MANN_H
 1349  1  CROMER_MANN_C
 1350  1  CROMER_MANN_H
 1353  1  CROMER_MANN_C
 1354  1  CROMER_MANN_H
 1355  1  CROMER_MANN_H
 1356  1  CROMER_MANN_H
 1357  1  CROMER_MANN_C
 1358  1  CROMER_MANN_O
 1359  1  CROMER_MANN_N
 1360  1  CROMER_MANN_H
 1361  1  CROMER_MANN_C
 1362  1  CROMER_MANN_H
 1363  1  CROMER_MANN_C
 1364  1  CROMER_MANN_H
 1365  1  CROMER_MANN_H
 1366  1  CROMER_MANN_O
 1367  1  CROMER_MANN_H
 1368  1  CROMER_MANN_C
 1369  1  CROMER_MANN_O
 1370  1  CROMER_MANN_N
 1371  1  CROMER_MANN_H
 1372  1  CROMER_MANN_C
 1373  1  CROMER_MANN_H
 1374  1  CROMER_MANN_C
 1375  1  CROMER_MANN_H
 1376  1  CROMER_MANN_H
 1377  1  CROMER_MANN_C
 1378  1  CROMER_MANN_O
 1379  1  CROMER_MANN_O
 1380  1  CROMER_MANN_C
 1381  1  CROMER_MANN_O
 1382  1  CROMER_MANN_N
 1383  1  CROMER_MANN_H
 1384  1  CROMER_MANN_C
 1385  1  CROMER_MANN_H
 1386  1  CROMER_MANN_C
 1387  1  CROMER_MANN_H
 1390  1  CROMER_MANN_C
 1391  1  CROMER_MANN_H
 1392  1  CROMER_MANN_H
 1393  1  CROMER_MANN_H
 1394  1  CROMER_MANN_C
 1395  1  CROMER_MANN_H
 1396  1  CROMER_MANN_H
 1399  1  CROMER_MANN_C
 1400  1  CROMER_MANN_H
 1401  1  CROMER_MANN_H
 1402  1  CROMER_MANN_H
 1403  1  CROMER_MANN_C
 1404  1  CROMER_MANN_O
 1405  1  CROMER_MANN_N
 1406  1  CROMER_MANN_H
 1407  1  CROMER_MANN_C
 1408  1  CROMER_MANN_H
 1409  1  CROMER_MANN_C
 1410  1  CROMER_MANN_H
 1411  1  CROMER_MANN_H
 1412  1  CROMER_MANN_C
 1413  1  CROMER_MANN_C
 1414  1  CROMER_MANN_H
 1415  1  CROMER_MANN_C
 1416  1  CROMER_MANN_H
 1417  1  CROMER_MANN_C
 1418  1  CROMER_MANN_O
 1419  1  CROMER_MANN_H
 1420  1  CROMER_MANN_C
 1421  1  CROMER_MANN_H
 1422  1  CROMER_MANN_C
 1423  1  CROMER_MANN_H
 1424  1  CROMER_MANN_C
 1425  1  CROMER_MANN_O
 1426  1  CROMER_MANN_N
 1427  1  CROMER_MANN_H
 1428  1  CROMER_MANN_C
 1429  1  CROMER_MANN_H
 1430  1  CROMER_MANN_C
 1431  1  CROMER_MANN_H
 1432  1  CROMER_MANN_H
 1433  1  CROMER_MANN_C
 1434  1  CROMER_MANN_H
 1435  1  CROMER_MANN_H
 1436  1  CROMER_MANN_C
 1437  1  CROMER_MANN_O
 1438  1  CROMER_MANN_O
 1439  1  CROMER_MANN_C
 1440  1  CROMER_MANN_O
 1441  1  CROMER_MANN_N
 1442  1  CROMER_MANN_H
 1443  1  CROMER_MANN_C
 1444  1  CROMER_MANN_H
 1445  1  CROMER_MANN_C
 1446  1  CROMER_MANN_H
 1447  1  CROMER_MANN_H
 1448  1  CROMER_MANN_C
 1449  1  CROMER_MANN_O
 1450  1  CROMER_MANN_O
 1451  1  CROMER_MANN_C
 1452  1  CROMER_MANN_O
 1453  1  CROMER_MANN_N
 1454  1  CROMER_MANN_H
 1455  1  CROMER_MANN_C
 1456  1  CROMER_MANN_H
 1457  1  CROMER_MANN_C
 1458  1  CROMER_MANN_H
 1459  1  CROMER_MANN_H
 1460  1  CROMER_MANN_C
 1461  1  CROMER_MANN_H
 1462  1  CROMER_MANN_H
 1463  1  CROMER_MANN_C
 1464  1  CROMER_MANN_O
 1465  1  CROMER_MANN_O
 1466  1  CROMER_MANN_C
 1467  1  CROMER_MANN_O
 1468  1  CROMER_MANN_N
 1469  1  CROMER_MANN_H
 1470  1  CROMER_MANN_C
 1471  1  CROMER_MANN_H
 1472  1  CROMER_MANN_H
 1473  1  CROMER_MANN_C
 1474  1  CROMER_MANN_O
 1475  1  CROMER_MANN_N
 1476  1  CROMER_MANN_H
 1477  1  CROMER_MANN_C
 1478  1  CROMER_MANN_H
 1479  1  CROMER_MANN_C
 1480  1  CROMER_MANN_H
 1483  1  CROMER_MANN_C
 1484  1  CROMER_MANN_H
 1485  1  CROMER_MANN_H
 1486  1  CROMER_MANN_H
 1487  1  CROMER_MANN_C
 1488  1  CROMER_MANN_H
 1489  1  CROMER_MANN_H
 1492  1  CROMER_MANN_C
 1493  1  CROMER_MANN_H
 1494  1  CROMER_MANN_H
 1495  1  CROMER_MANN_H
 1496  1  CROMER_MANN_C
 1497  1  CROMER_MANN_O
 1498  1  CROMER_MANN_N
 1499  1  CROMER_MANN_H
 1500  1  CROMER_MANN_C
 1501  1  CROMER_MANN_H
 1502  1  CROMER_MANN_C
 1503  1  CROMER_MANN_H
 1504  1  CROMER_MANN_H
 1505  1  CROMER_MANN_C
 1506  1  CROMER_MANN_H
 1509  1  CROMER_MANN_C
 1510  1  CROMER_MANN_H
 1511  1  CROMER_MANN_H
 1512  1  CROMER_MANN_H
 1515  1  CROMER_MANN_C
 1516  1  CROMER_MANN_H
 1517  1  CROMER_MANN_H
 1518  1  CROMER_MANN_H
 1519  1  CROMER_MANN_C
 1520  1  CROMER_MANN_O
 1521  1  CROMER_MANN_N
 1522  1  CROMER_MANN_H
 1523  1  CROMER_MANN_C
 1524  1  CROMER_MANN_H
 1525  1  CROMER_MANN_C
 1526  1  CROMER_MANN_H
 1527  1  CROMER_MANN_H
 1528  1  CROMER_MANN_C
 1529  1  CROMER_MANN_H
 1530  1  CROMER_MANN_H
 1531  1  CROMER_MANN_S
 1534  1  CROMER_MANN_C
 1535  1  CROMER_MANN_H
 1536  1  CROMER_MANN_H
 1537  1  CROMER_MANN_H
 1538  1  CROMER_MANN_C
 1539  1  CROMER_MANN_O
 1540  1  CROMER_MANN_N
 1541  1  CROMER_MANN_H
 1542  1  CROMER_MANN_C
 1543  1  CROMER_MANN_H
 1544  1  CROMER_MANN_C
 1545  1  CROMER_MANN_H
 1548  1  CROMER_MANN_C
 1549  1  CROMER_MANN_H
 1550  1  CROMER_MANN_H
 1551  1  CROMER_MANN_H
 1552  1  CROMER_MANN_C
 1553  1  CROMER_MANN_H
 1554  1  CROMER_MANN_H
 1557  1  CROMER_MANN_C
 1558  1  CROMER_MANN_H
 1559  1  CROMER_MANN_H
 1560  1  CROMER_MANN_H
 1561  1  CROMER_MANN_C
 1562  1  CROMER_MANN_O
 1563  1  CROMER_MANN_N
 1564  1  CROMER_MANN_H
 1565  1  CROMER_MANN_C
 1566  1  CROMER_MANN_H
 1567  1  CROMER_MANN_C
 1568  1  CROMER_MANN_H
 1569  1  CROMER_MANN_H
 1570  1  CROMER_MANN_O
 1571  1  CROMER_MANN_H
 1572  1  CROMER_MANN_C
 1573  1  CROMER_MANN_O
 1574  1  CROMER_MANN_N
 1575  1  CROMER_MANN_C
 1576  1  CROMER_MANN_H
 1577  1  CROMER_MANN_H
 1578  1  CROMER_MANN_C
 1579  1  CROMER_MANN_H
 1580  1  CROMER_MANN_C
 1581  1  CROMER_MANN_H
 1582  1  CROMER_MANN_H
 1583  1  CROMER_MANN_C
 1584  1  CROMER_MANN_H
 1585  1  CROMER_MANN_H
 1586  1  CROMER_MANN_C
 1587  1  CROMER_MANN_O
 1588  1  CROMER_MANN_N
 1589  1  CROMER_MANN_H
 1590  1  CROMER_MANN_C
 1591  1  CROMER_MANN_H
 1592  1  CROMER_MANN_H
 1593  1  CROMER_MANN_C
 1594  1  CROMER_MANN_O
 1595  1  CROMER_MANN_N
 1596  1  CROMER_MANN_H
 1597  1  CROMER_MANN_C
 1598  1  CROMER_MANN_H
 1601  1  CROMER_MANN_C
 1602  1  CROMER_MANN_H
 1603  1  CROMER_MANN_H
 1604  1  CROMER_MANN_H
 1605  1  CROMER_MANN_C
 1606  1  CROMER_MANN_O
 1607  1  CROMER_MANN_N
 1608  1  CROMER_MANN_H
 1609  1  CROMER_MANN_C
 1610  1  CROMER_MANN_H
 1611  1  CROMER_MANN_C
 1612  1  CROMER_MANN_H
 1613  1  CROMER_MANN_O
 1614  1  CROMER_MANN_H
 1617  1  CROMER_MANN_C
 1618  1  CROMER_MANN_H
 1619  1  CROMER_MANN_H
 1620  1  CROMER_MANN_H
 1621  1  CROMER_MANN_C
 1622  1  CROMER_MANN_O
 1623  1  CROMER_MANN_N
 1624  1  CROMER_MANN_H
 1625  1  CROMER_MANN_C
 1626  1  CROMER_MANN_H
 1627  1  CROMER_MANN_C
 1628  1  CROMER_MANN_H
 1629  1  CROMER_MANN_H
 1630  1  CROMER_MANN_C
 1631  1  CROMER_MANN_O
 1632  1  CROMER_MANN_N
 1633  1  CROMER_MANN_H
 1634  1  CROMER_MANN_H
 1635  1  CROMER_MANN_C
 1636  1  CROMER_MANN_O
 1637  1  CROMER_MANN_N
 1638  1  CROMER_MANN_C
 1639  1  CROMER_MANN_H
 1640  1  CROMER_MANN_H
 1641  1  CROMER_MANN_C
 1642  1  CROMER_MANN_H
 1643  1  CROMER_MANN_C
 1644  1  CROMER_MANN_H
 1645  1  CROMER_MANN_H
 1646  1  CROMER_MANN_C
 1647  1  CROMER_MANN_H
 1648  1  CROMER_MANN_H
 1649  1  CROMER_MANN_C
 1650  1  CROMER_MANN_O
 1651  1  CROMER_MANN_N
 1652  1  CROMER_MANN_H
 1653  1  CROMER_MANN_C
 1654  1  CROMER_MANN_H
 1655  1  CROMER_MANN_C
 1656  1  CROMER_MANN_H
 1657  1  CROMER_MANN_H
 1658  1  CROMER_MANN_C
 1659  1  CROMER_MANN_H
 1660  1  CROMER_MANN_H
 1661  1  CROMER_MANN_C
 1662  1  CROMER_MANN_O
 1663  1  CROMER_MANN_O
 1664  1  CROMER_MANN_C
 1665  1  CROMER_MANN_O
 1666  1  CROMER_MANN_N
 1667  1  CROMER_MANN_H
 1668  1  CROMER_MANN_C
 1669  1  CROMER_MANN_H
 1670  1  CROMER_MANN_C
 1671  1  CROMER_MANN_H
 1672  1  CROMER_MANN_H
 1673  1  CROMER_MANN_C
 1674  1  CROMER_MANN_H
 1677  1  CROMER_MANN_C
 1678  1  CROMER_MANN_H
 1679  1  CROMER_MANN_H
 1680  1  CROMER_MANN_H
 1683  1  CROMER_MANN_C
 1684  1  CROMER_MANN_H
 1685  1  CROMER_MANN_H
 1686  1  CROMER_MANN_H
 1687  1  CROMER_MANN_C
 1688  1  CROMER_MANN_O
 1689  1  CROMER_MANN_N
 1690  1  CROMER_MANN_H
 1691  1  CROMER_MANN_C
 1692  1  CROMER_MANN_H
 1693  1  CROMER_MANN_C
 1694  1  CROMER_MANN_H
 1695  1  CROMER_MANN_O
 1696  1  CROMER_MANN_H
 1699  1  CROMER_MANN_C
 1700  1  CROMER_MANN_H
 1701  1  CROMER_MANN_H
 1702  1  CROMER_MANN_H
 1703  1  CROMER_MANN_C
 1704  1  CROMER_MANN_O
 1705  1  CROMER_MANN_N
 1706  1  CROMER_MANN_H
 1707  1  CROMER_MANN_C
 1708  1  CROMER_MANN_H
 1709  1  CROMER_MANN_C
 1710  1  CROMER_MANN_H
 1711  1  CROMER_MANN_H
 1712  1  CROMER_MANN_C
 1713  1  CROMER_MANN_H
 1714  1  CROMER_MANN_H
 1715  1  CROMER_MANN_C
 1716  1  CROMER_MANN_O
 1717  1  CROMER_MANN_N
 1718  1  CROMER_MANN_H
 1719  1  CROMER_MANN_H
 1720  1  CROMER_MANN_C
 1721  1  CROMER_MANN_O
 1722  1  CROMER_MANN_N
 1723  1  CROMER_MANN_H
 1724  1  CROMER_MANN_C
 1725  1  CROMER_MANN_H
 1726  1  CROMER_MANN_C
 1727  1  CROMER_MANN_H
 1728  1  CROMER_MANN_H
 1729  1  CROMER_MANN_C
 1730  1  CROMER_MANN_H
 1731  1  CROMER_MANN_H
 1732  1  CROMER_MANN_C
 1733  1  CROMER_MANN_H
 1734  1  CROMER_MANN_H
 1735  1  CROMER_MANN_N
 1736  1  CROMER_MANN_H
 1737  1  CROMER_MANN_C
 1738  1  CROMER_MANN_N
 1739  1  CROMER_MANN_H
 1740  1  CROMER_MANN_H
 1741  1  CROMER_MANN_N
 1742  1  CROMER_MANN_H
 1743  1  CROMER_MANN_H
 1744  1  CROMER_MANN_C
 1745  1  CROMER_MANN_O
 1746  1  CROMER_MANN_N
 1747  1  CROMER_MANN_H
 1748  1  CROMER_MANN_C
 1749  1  CROMER_MANN_H
 1750  1  CROMER_MANN_H
 1751  1  CROMER_MANN_C
 1752  1  CROMER_MANN_O
 1753  1  CROMER_MANN_N
 1754  1  CROMER_MANN_H
 1755  1  CROMER_MANN_C
 1756  1  CROMER_MANN_H
 1757  1  CROMER_MANN_C
 1758  1  CROMER_MANN_H
 1759  1  CROMER_MANN_H
 1760  1  CROMER_MANN_C
 1761  1  CROMER_MANN_C
 1762  1  CROMER_MANN_H
 1763  1  CROMER_MANN_C
 1764  1  CROMER_MANN_H
 1765  1  CROMER_MANN_C
 1766  1  CROMER_MANN_O
 1767  1  CROMER_MANN_H
 1768  1  CROMER_MANN_C
 1769  1  CROMER_MANN_H
 1770  1  CROMER_MANN_C
 1771  1  CROMER_MANN_H
 1772  1  CROMER_MANN_C
 1773  1  CROMER_MANN_O
 1774  1  CROMER_MANN_N
 1775  1  CROMER_MANN_H
 1776  1  CROMER_MANN_C
 1777  1  CROMER_MANN_H
 1778  1  CROMER_MANN_C
 1779  1  CROMER_MANN_H
 1780  1  CROMER_MANN_H
 1781  1  CROMER_MANN_C
 1782  1  CROMER_MANN_H
 1783  1  CROMER_MANN_H
 1784  1  CROMER_MANN_C
 1785  1  CROMER_MANN_O
 1786  1  CROMER_MANN_N
 1787  1  CROMER_MANN_H
 1788  1  CROMER_MANN_H
 1789  1  CROMER_MANN_C
 1790  1  CROMER_MANN_O
 1791  1  CROMER_MANN_N
 1792  1  CROMER_MANN_H
 1793  1  CROMER_MANN_C
 1794  1  CROMER_MANN_H
 1795  1  CROMER_MANN_C
 1796  1  CROMER_MANN_H
 1797  1  CROMER_MANN_H
 1798  1  CROMER_MANN_N
 1799  1  CROMER_MANN_C
 1800  1  CROMER_MANN_C
 1801  1  CROMER_MANN_H
 1802  1  CROMER_MANN_N
 1803  1  CROMER_MANN_H
 1804  1  CROMER_MANN_C
 1805  1  CROMER_MANN_H
 1806  1  CROMER_MANN_C
 1807  1  CROMER_MANN_O
 1808  1  CROMER_MANN_N
 1809  1  CROMER_MANN_H
 1810  1  CROMER_MANN_C
 1811  1  CROMER_MANN_H
 1812  1  CROMER_MANN_C
 1813  1  CROMER_MANN_H
 1816  1  CROMER_MANN_C
 1817  1  CROMER_MANN_H
 1818  1  CROMER_MANN_H
 1819  1  CROMER_MANN_H
 1820  1  CROMER_MANN_C
 1821  1  CROMER_MANN_H
 1822  1  CROMER_MANN_H
 1825  1  CROMER_MANN_C
 1826  1  CROMER_MANN_H
 1827  1  CROMER_MANN_H
 1828  1  CROMER_MANN_H
 1829  1  CROMER_MANN_C
 1830  1  CROMER_MANN_O
 1831  1  CROMER_MANN_N
 1832  1  CROMER_MANN_H
 1833  1  CROMER_MANN_C
 1834  1  CROMER_MANN_H
 1835  1  CROMER_MANN_C
 1836  1  CROMER_MANN_H
 1837  1  CROMER_MANN_H
 1838  1  CROMER_MANN_C
 1839  1  CROMER_MANN_H
 1840  1  CROMER_MANN_H
 1841  1  CROMER_MANN_S
 1844  1  CROMER_MANN_C
 1845  1  CROMER_MANN_H
 1846  1  CROMER_MANN_H
 1847  1  CROMER_MANN_H
 1848  1  CROMER_MANN_C
 1849  1  CROMER_MANN_O
 1850  1  CROMER_MANN_N
 1851  1  CROMER_MANN_H
 1852  1  CROMER_MANN_C
 1853  1  CROMER_MANN_H
 1854  1  CROMER_MANN_C
 1855  1  CROMER_MANN_H
 1856  1  CROMER_MANN_H
 1857  1  CROMER_MANN_C
 1858  1  CROMER_MANN_H
 1859  1  CROMER_MANN_H
 1860  1  CROMER_MANN_C
 1861  1  CROMER_MANN_H
 1862  1  CROMER_MANN_H
 1863  1  CROMER_MANN_N
 1864  1  CROMER_MANN_H
 1865  1  CROMER_MANN_C
 1866  1  CROMER_MANN_N
 1867  1  CROMER_MANN_H
 1868  1  CROMER_MANN_H
 1869  1  CROMER_MANN_N
 1870  1  CROMER_MANN_H
 1871  1  CROMER_MANN_H
 1872  1  CROMER_MANN_C
 1873  1  CROMER_MANN_O
 1874  1  CROMER_MANN_N
 1875  1  CROMER_MANN_H
 1876  1  CROMER_MANN_C
 1877  1  CROMER_MANN_H
 1878  1  CROMER_MANN_C
 1879  1  CROMER_MANN_H
 1880  1  CROMER_MANN_O
 1881  1  CROMER_MANN_H
 1884  1  CROMER_MANN_C
 1885  1  CROMER_MANN_H
 1886  1  CROMER_MANN_H
 1887  1  CROMER_MANN_H
 1888  1  CROMER_MANN_C
 1889  1  CROMER_MANN_O
 1890  1  CROMER_MANN_N
 1891  1  CROMER_MANN_H
 1892  1  CROMER_MANN_C
 1893  1  CROMER_MANN_H
 1896  1  CROMER_MANN_C
 1897  1  CROMER_MANN_H
 1898  1  CROMER_MANN_H
 1899  1  CROMER_MANN_H
 1900  1  CROMER_MANN_C
 1901  1  CROMER_MANN_O
 1902  1  CROMER_MANN_N
 1903  1  CROMER_MANN_H
 1904  1  CROMER_MANN_C
 1905  1  CROMER_MANN_H
 1906  1  CROMER_MANN_H
 1907  1  CROMER_MANN_C
 1908  1  CROMER_MANN_O
 1909  1  CROMER_MANN_N
 1910  1  CROMER_MANN_H
 1911  1  CROMER_MANN_C
 1912  1  CROMER_MANN_H
 1913  1  CROMER_MANN_C
 1914  1  CROMER_MANN_H
 1915  1  CROMER_MANN_H
 1916  1  CROMER_MANN_C
 1917  1  CROMER_MANN_H
 1920  1  CROMER_MANN_C
 1921  1  CROMER_MANN_H
 1922  1  CROMER_MANN_H
 1923  1  CROMER_MANN_H
 1926  1  CROMER_MANN_C
 1927  1  CROMER_MANN_H
 1928  1  CROMER_MANN_H
 1929  1  CROMER_MANN_H
 1930  1  CROMER_MANN_C
 1931  1  CROMER_MANN_O
 1932  1  CROMER_MANN_N
 1933  1  CROMER_MANN_H
 1934  1  CROMER_MANN_C
 1935  1  CROMER_MANN_H
 1936  1  CROMER_MANN_C
 1937  1  CROMER_MANN_H
 1938  1  CROMER_MANN_H
 1939  1  CROMER_MANN_C
 1940  1  CROMER_MANN_O
 1941  1  CROMER_MANN_O
 1942  1  CROMER_MANN_C
 1943  1  CROMER_MANN_O
 1944  1  CROMER_MANN_N
 1945  1  CROMER_MANN_H
 1946  1  CROMER_MANN_C
 1947  1  CROMER_MANN_H
 1948  1  CROMER_MANN_C
 1949  1  CROMER_MANN_H
 1950  1  CROMER_MANN_H
 1951  1  CROMER_MANN_O
 1952  1  CROMER_MANN_H
 1953  1  CROMER_MANN_C
 1954  1  CROMER_MANN_O
 1955  1  CROMER_MANN_N
 1956  1  CROMER_MANN_H
 1957  1  CROMER_MANN_C
 1958  1  CROMER_MANN_H
 1959  1  CROMER_MANN_C
 1960  1  CROMER_MANN_H
 1961  1  CROMER_MANN_H
 1962  1  CROMER_MANN_O
 1963  1  CROMER_MANN_H
 1964  1  CROMER_MANN_C
 1965  1  CROMER_MANN_O
 1966  1  CROMER_MANN_N
 1967  1  CROMER_MANN_H
 1968  1  CROMER_MANN_C
 1969  1  CROMER_MANN_H
 1970  1  CROMER_MANN_C
 1971  1  CROMER_MANN_H
 1972  1  CROMER_MANN_H
 1973  1  CROMER_MANN_C
 1974  1  CROMER_MANN_H
 1975  1  CROMER_MANN_H
 1976  1  CROMER_MANN_C
 1977  1  CROMER_MANN_O
 1978  1  CROMER_MANN_N
 1979  1  CROMER_MANN_H
 1980  1  CROMER_MANN_H
 1981  1  CROMER_MANN_C
 1982  1  CROMER_MANN_O
 1983  1  CROMER_MANN_N
 1984  1  CROMER_MANN_H
 1985  1  CROMER_MANN_C
 1986  1  CROMER_MANN_H
 1987  1  CROMER_MANN_H
 1988  1  CROMER_MANN_C
 1989  1  CROMER_MANN_O
 1990  1  CROMER_MANN_N
 1991  1  CROMER_MANN_C
 1992  1  CROMER_MANN_H
 1993  1  CROMER_MANN_H
 1994  1  CROMER_MANN_C
 1995  1  CROMER_MANN_H
 1996  1  CROMER_MANN_C
 1997  1  CROMER_MANN_H
 1998  1  CROMER_MANN_H
 1999  1  CROMER_MANN_C
 2000  1  CROMER_MANN_H
 2001  1  CROMER_MANN_H
 2002  1  CROMER_MANN_C
 2003  1  CROMER_MANN_O
 2004  1  CROMER_MANN_N
 2005  1  CROMER_MANN_H
 2006  1  CROMER_MANN_C
 2007  1  CROMER_MANN_H
 2008  1  CROMER_MANN_C
 2009  1  CROMER_MANN_H
 2010  1  CROMER_MANN_O
 2011  1  CROMER_MANN_H
 2014  1  CROMER_MANN_C
 2015  1  CROMER_MANN_H
 2016  1  CROMER_MANN_H
 2017  1  CROMER_MANN_H
 2018  1  CROMER_MANN_C
 2019  1  CROMER_MANN_O
 2020  1  CROMER_MANN_N
 2021  1  CROMER_MANN_H
 2022  1  CROMER_MANN_C
 2023  1  CROMER_MANN_H
 2026  1  CROMER_MANN_C
 2027  1  CROMER_MANN_H
 2028  1  CROMER_MANN_H
 2029  1  CROMER_MANN_H
 2030  1  CROMER_MANN_C
 2031  1  CROMER_MANN_O
 2032  1  CROMER_MANN_N
 2033  1  CROMER_MANN_H
 2034  1  CROMER_MANN_C
 2035  1  CROMER_MANN_H
 2038  1  CROMER_MANN_C
 2039  1  CROMER_MANN_H
 2040  1  CROMER_MANN_H
 2041  1  CROMER_MANN_H
 2042  1  CROMER_MANN_C
 2043  1  CROMER_MANN_O
 2044  1  CROMER_MANN_N
 2045  1  CROMER_MANN_H
 2046  1  CROMER_MANN_C
 2047  1  CROMER_MANN_H
 2048  1  CROMER_MANN_C
 2049  1  CROMER_MANN_H
 2050  1  CROMER_MANN_H
 2051  1  CROMER_MANN_C
 2052  1  CROMER_MANN_H
 2053  1  CROMER_MANN_H
 2054  1  CROMER_MANN_C
 2055  1  CROMER_MANN_H
 2056  1  CROMER_MANN_H
 2057  1  CROMER_MANN_C
 2058  1  CROMER_MANN_H
 2059  1  CROMER_MANN_H
 2062  1  CROMER_MANN_N
 2063  1  CROMER_MANN_H
 2064  1  CROMER_MANN_H
 2065  1  CROMER_MANN_H
 2066  1  CROMER_MANN_C
 2067  1  CROMER_MANN_O
 2068  1  CROMER_MANN_N
 2069  1  CROMER_MANN_H
 2070  1  CROMER_MANN_C
 2071  1  CROMER_MANN_H
 2072  1  CROMER_MANN_C
 2073  1  CROMER_MANN_H
 2074  1  CROMER_MANN_H
 2075  1  CROMER_MANN_C
 2076  1  CROMER_MANN_C
 2077  1  CROMER_MANN_H
 2078  1  CROMER_MANN_C
 2079  1  CROMER_MANN_H
 2080  1  CROMER_MANN_C
 2081  1  CROMER_MANN_O
 2082  1  CROMER_MANN_H
 2083  1  CROMER_MANN_C
 2084  1  CROMER_MANN_H
 2085  1  CROMER_MANN_C
 2086  1  CROMER_MANN_H
 2087  1  CROMER_MANN_C
 2088  1  CROMER_MANN_O
 2089  1  CROMER_MANN_N
 2090  1  CROMER_MANN_H
 2091  1  CROMER_MANN_C
 2092  1  CROMER_MANN_H
 2093  1  CROMER_MANN_C
 2094  1  CROMER_MANN_H
 2097  1  CROMER_MANN_C
 2098  1  CROMER_MANN_H
 2099  1  CROMER_MANN_H
 2100  1  CROMER_MANN_H
 2101  1  CROMER_MANN_C
 2102  1  CROMER_MANN_H
 2103  1  CROMER_MANN_H
 2106  1  CROMER_MANN_C
 2107  1  CROMER_MANN_H
 2108  1  CROMER_MANN_H
 2109  1  CROMER_MANN_H
 2110  1  CROMER_MANN_C
 2111  1  CROMER_MANN_O
 2112  1  CROMER_MANN_N
 2113  1  CROMER_MANN_H
 2114  1  CROMER_MANN_C
 2115  1  CROMER_MANN_H
 2116  1  CROMER_MANN_C
 2117  1  CROMER_MANN_H
 2118  1  CROMER_MANN_H
 2119  1  CROMER_MANN_C
 2120  1  CROMER_MANN_H
 2123  1  CROMER_MANN_C
 2124  1  CROMER_MANN_H
 2125  1  CROMER_MANN_H
 2126  1  CROMER_MANN_H
 2129  1  CROMER_MANN_C
 2130  1  CROMER_MANN_H
 2131  1  CROMER_MANN_H
 2132  1  CROMER_MANN_H
 2133  1  CROMER_MANN_C
 2134  1  CROMER_MANN_O
 2135  1  CROMER_MANN_N
 2136  1  CROMER_MANN_H
 2137  1  CROMER_MANN_C
 2138  1  CROMER_MANN_H
 2139  1  CROMER_MANN_C
 2140  1  CROMER_MANN_H
 2141  1  CROMER_MANN_H
 2142  1  CROMER_MANN_C
 2143  1  CROMER_MANN_H
 2144  1  CROMER_MANN_H
 2145  1  CROMER_MANN_C
 2146  1  CROMER_MANN_O
 2147  1  CROMER_MANN_O
 2148  1  CROMER_MANN_C
 2149  1  CROMER_MANN_O
 2150  1  CROMER_MANN_N
 2151  1  CROMER_MANN_H
 2152  1  CROMER_MANN_C
 2153  1  CROMER_MANN_H
 2154  1  CROMER_MANN_C
 2155  1  CROMER_MANN_H
 2156  1  CROMER_MANN_O
 2157  1  CROMER_MANN_H
 2160  1  CROMER_MANN_C
 2161  1  CROMER_MANN_H
 2162  1  CROMER_MANN_H
 2163  1  CROMER_MANN_H
 2164  1  CROMER_MANN_C
 2165  1  CROMER_MANN_O
 2166  1  CROMER_MANN_N
 2167  1  CROMER_MANN_H
 2168  1  CROMER_MANN_C
 2169  1  CROMER_MANN_H
 2170  1  CROMER_MANN_C
 2171  1  CROMER_MANN_H
 2174  1  CROMER_MANN_C
 2175  1  CROMER_MANN_H
 2176  1  CROMER_MANN_H
 2177  1  CROMER_MANN_H
 2180  1  CROMER_MANN_C
 2181  1  CROMER_MANN_H
 2182  1  CROMER_MANN_H
 2183  1  CROMER_MANN_H
 2184  1  CROMER_MANN_C
 2185  1  CROMER_MANN_O
 2186  1  CROMER_MANN_N
 2187  1  CROMER_MANN_H
 2188  1  CROMER_MANN_C
 2189  1  CROMER_MANN_H
 2190  1  CROMER_MANN_C
 2191  1  CROMER_MANN_H
 2192  1  CROMER_MANN_H
 2193  1  CROMER_MANN_C
 2194  1  CROMER_MANN_H
 2195  1  CROMER_MANN_H
 2196  1  CROMER_MANN_C
 2197  1  CROMER_MANN_H
 2198  1  CROMER_MANN_H
 2199  1  CROMER_MANN_C
 2200  1  CROMER_MANN_H
 2201  1  CROMER_MANN_H
 2204  1  CROMER_MANN_N
 2205  1  CROMER_MANN_H
 2206  1  CROMER_MANN_H
 2207  1  CROMER_MANN_H
 2208  1  CROMER_MANN_C
 2209  1  CROMER_MANN_O
 2210  1  CROMER_MANN_N
 2211  1  CROMER_MANN_C
 2212  1  CROMER_MANN_H
 2213  1  CROMER_MANN_H
 2214  1  CROMER_MANN_C
 2215  1  CROMER_MANN_H
 2216  1  CROMER_MANN_C
 2217  1  CROMER_MANN_H
 2218  1  CROMER_MANN_H
 2219  1  CROMER_MANN_C
 2220  1  CROMER_MANN_H
 2221  1  CROMER_MANN_H
 2222  1  CROMER_MANN_C
 2223  1  CROMER_MANN_O
 2224  1  CROMER_MANN_N
 2225  1  CROMER_MANN_H
 2226  1  CROMER_MANN_C
 2227  1  CROMER_MANN_H
 2228  1  CROMER_MANN_C
 2229  1  CROMER_MANN_H
 2230  1  CROMER_MANN_H
 2231  1  CROMER_MANN_C
 2232  1  CROMER_MANN_H
 2233  1  CROMER_MANN_H
 2234  1  CROMER_MANN_C
 2235  1  CROMER_MANN_O
 2236  1  CROMER_MANN_N
 2237  1  CROMER_MANN_H
 2238  1  CROMER_MANN_H
 2239  1  CROMER_MANN_C
 2240  1  CROMER_MANN_O
 2241  1  CROMER_MANN_N
 2242  1  CROMER_MANN_H
 2243  1  CROMER_MANN_C
 2244  1  CROMER_MANN_H
 2245  1  CROMER_MANN_C
 2246  1  CROMER_MANN_H
 2247  1  CROMER_MANN_H
 2248  1  CROMER_MANN_C
 2249  1  CROMER_MANN_H
 2250  1  CROMER_MANN_H
 2251  1  CROMER_MANN_C
 2252  1  CROMER_MANN_H
 2253  1  CROMER_MANN_H
 2254  1  CROMER_MANN_N
 2255  1  CROMER_MANN_H
 2256  1  CROMER_MANN_C
 2257  1  CROMER_MANN_N
 2258  1  CROMER_MANN_H
 2259  1  CROMER_MANN_H
 2260  1  CROMER_MANN_N
 2261  1  CROMER_MANN_H
 2262  1  CROMER_MANN_H
 2263  1  CROMER_MANN_C
 2264  1  CROMER_MANN_O
 2265  1  CROMER_MANN_N
 2266  1  CROMER_MANN_H
 2267  1  CROMER_MANN_C
 2268  1  CROMER_MANN_H
 2269  1  CROMER_MANN_C
 2270  1  CROMER_MANN_H
 2273  1  CROMER_MANN_C
 2274  1  CROMER_MANN_H
 2275  1  CROMER_MANN_H
 2276  1  CROMER_MANN_H
 2277  1  CROMER_MANN_C
 2278  1  CROMER_MANN_H
 2279  1  CROMER_MANN_H
 2282  1  CROMER_MANN_C
 2283  1  CROMER_MANN_H
 2284  1  CROMER_MANN_H
 2285  1  CROMER_MANN_H
 2286  1  CROMER_MANN_C
 2287  1  CROMER_MANN_O
 2288  1  CROMER_MANN_N
 2289  1  CROMER_MANN_H
 2290  1  CROMER_MANN_C
 2291  1  CROMER_MANN_H
 2294  1  CROMER_MANN_C
 2295  1  CROMER_MANN_H
 2296  1  CROMER_MANN_H
 2297  1  CROMER_MANN_H
 2298  1  CROMER_MANN_C
 2299  1  CROMER_MANN_O
 2300  1  CROMER_MANN_N
 2301  1  CROMER_MANN_H
 2302  1  CROMER_MANN_C
 2303  1  CROMER_MANN_H
 2304  1  CROMER_MANN_C
 2305  1  CROMER_MANN_H
 2308  1  CROMER_MANN_C
 2309  1  CROMER_MANN_H
 2310  1  CROMER_MANN_H
 2311  1  CROMER_MANN_H
 2312  1  CROMER_MANN_C
 2313  1  CROMER_MANN_H
 2314  1  CROMER_MANN_H
 2317  1  CROMER_MANN_C
 2318  1  CROMER_MANN_H
 2319  1  CROMER_MANN_H
 2320  1  CROMER_MANN_H
 2321  1  CROMER_MANN_C
 2322  1  CROMER_MANN_O
 2323  1  CROMER_MANN_N
 2324  1  CROMER_MANN_H
 2325  1  CROMER_MANN_C
 2326  1  CROMER_MANN_H
 2327  1  CROMER_MANN_C
 2328  1  CROMER_MANN_H
 2331  1  CROMER_MANN_C
 2332  1  CROMER_MANN_H
 2333  1  CROMER_MANN_H
 2334  1  CROMER_MANN_H
 2335  1  CROMER_MANN_C
 2336  1  CROMER_MANN_H
 2337  1  CROMER_MANN_H
 2340  1  CROMER_MANN_C
 2341  1  CROMER_MANN_H
 2342  1  CROMER_MANN_H
 2343  1  CROMER_MANN_H
 2344  1  CROMER_MANN_C
 2345  1  CROMER_MANN_O
 2346  1  CROMER_MANN_N
 2347  1  CROMER_MANN_H
 2348  1  CROMER_MANN_C
 2349  1  CROMER_MANN_H
 2350  1  CROMER_MANN_C
 2351  1  CROMER_MANN_H
 2352  1  CROMER_MANN_H
 2353  1  CROMER_MANN_N
 2354  1  CROMER_MANN_C
 2355  1  CROMER_MANN_C
 2356  1  CROMER_MANN_H
 2357  1  CROMER_MANN_N
 2358  1  CROMER_MANN_H
 2359  1  CROMER_MANN_C
 2360  1  CROMER_MANN_H
 2361  1  CROMER_MANN_C
 2362  1  CROMER_MANN_O
 2363  1  CROMER_MANN_N
 2364  1  CROMER_MANN_H
 2365  1  CROMER_MANN_C
 2366  1  CROMER_MANN_H
 2367  1  CROMER_MANN_C
 2368  1  CROMER_MANN_H
 2369  1  CROMER_MANN_H
 2370  1  CROMER_MANN_C
 2371  1  CROMER_MANN_O
 2372  1  CROMER_MANN_O
 2373  1  CROMER_MANN_C
 2374  1  CROMER_MANN_O
 2375  1  CROMER_MANN_N
 2376  1  CROMER_MANN_H
 2377  1  CROMER_MANN_C
 2378  1  CROMER_MANN_H
 2379  1  CROMER_MANN_C
 2380  1  CROMER_MANN_H
 2381  1  CROMER_MANN_H
 2382  1  CROMER_MANN_C
 2383  1  CROMER_MANN_H
 2384  1  CROMER_MANN_H
 2385  1  CROMER_MANN_C
 2386  1  CROMER_MANN_H
 2387  1  CROMER_MANN_H
 2388  1  CROMER_MANN_C
 2389  1  CROMER_MANN_H
 2390  1  CROMER_MANN_H
 2393  1  CROMER_MANN_N
 2394  1  CROMER_MANN_H
 2395  1  CROMER_MANN_H
 2396  1  CROMER_MANN_H
 2397  1  CROMER_MANN_C
 2398  1  CROMER_MANN_O
 2399  1  CROMER_MANN_N
 2400  1  CROMER_MANN_H
 2401  1  CROMER_MANN_C
 2402  1  CROMER_MANN_H
 2403  1  CROMER_MANN_C
 2404  1  CROMER_MANN_H
 2405  1  CROMER_MANN_H
 2406  1  CROMER_MANN_C
 2407  1  CROMER_MANN_H
 2408  1  CROMER_MANN_H
 2409  1  CROMER_MANN_C
 2410  1  CROMER_MANN_O
 2411  1  CROMER_MANN_N
 2412  1  CROMER_MANN_H
 2413  1  CROMER_MANN_H
 2414  1  CROMER_MANN_C
 2415  1  CROMER_MANN_O
 2416  1  CROMER_MANN_N
 2417  1  CROMER_MANN_H
 2418  1  CROMER_MANN_C
 2419  1  CROMER_MANN_H
 2420  1  CROMER_MANN_C
 2421  1  CROMER_MANN_H
 2422  1  CROMER_MANN_H
 2423  1  CROMER_MANN_C
 2424  1  CROMER_MANN_H
 2425  1  CROMER_MANN_H
 2426  1  CROMER_MANN_C
 2427  1  CROMER_MANN_O
 2428  1  CROMER_MANN_N
 2429  1  CROMER_MANN_H
 2430  1  CROMER_MANN_H
 2431  1  CROMER_MANN_C
 2432  1  CROMER_MANN_O
 2433  1  CROMER_MANN_N
 2434  1  CROMER_MANN_H
 2435  1  CROMER_MANN_C
 2436  1  CROMER_MANN_H
 2437  1  CROMER_MANN_C
 2438  1  CROMER_MANN_H
 2439  1  CROMER_MANN_H
 2440  1  CROMER_MANN_C
 2441  1  CROMER_MANN_C
 2442  1  CROMER_MANN_H
 2443  1  CROMER_MANN_C
 2444  1  CROMER_MANN_H
 2445  1  CROMER_MANN_C
 2446  1  CROMER_MANN_O
 2447  1  CROMER_MANN_H
 2448  1  CROMER_MANN_C
 2449  1  CROMER_MANN_H
 2450  1  CROMER_MANN_C
 2451  1  CROMER_MANN_H
 2452  1  CROMER_MANN_C
 2453  1  CROMER_MANN_O
 2454  1  CROMER_MANN_N
 2455  1  CROMER_MANN_H
 2456  1  CROMER_MANN_C
 2457  1  CROMER_MANN_H
 2458  1  CROMER_MANN_H
 2459  1  CROMER_MANN_C
 2460  1  CROMER_MANN_O
 2461  1  CROMER_MANN_N
 2462  1  CROMER_MANN_H
 2463  1  CROMER_MANN_C
 2464  1  CROMER_MANN_H
 2465  1  CROMER_MANN_C
 2466  1  CROMER_MANN_H
 2467  1  CROMER_MANN_H
 2468  1  CROMER_MANN_C
 2469  1  CROMER_MANN_H
 2470  1  CROMER_MANN_H
 2471  1  CROMER_MANN_C
 2472  1  CROMER_MANN_O
 2473  1  CROMER_MANN_O
 2474  1  CROMER_MANN_C
 2475  1  CROMER_MANN_O
 2476  1  CROMER_MANN_N
 2477  1  CROMER_MANN_H
 2478  1  CROMER_MANN_C
 2479  1  CROMER_MANN_H
 2480  1  CROMER_MANN_H
 2481  1  CROMER_MANN_C
 2482  1  CROMER_MANN_O
 2483  1  CROMER_MANN_N
 2484  1  CROMER_MANN_H
 2485  1  CROMER_MANN_C
 2486  1  CROMER_MANN_H
 2487  1  CROMER_MANN_C
 2488  1  CROMER_MANN_H
 2489  1  CROMER_MANN_H
 2490  1  CROMER_MANN_C
 2491  1  CROMER_MANN_H
 2494  1  CROMER_MANN_C
 2495  1  CROMER_MANN_H
 2496  1  CROMER_MANN_H
 2497  1  CROMER_MANN_H
 2500  1  CROMER_MANN_C
 2501  1  CROMER_MANN_H
 2502  1  CROMER_MANN_H
 2503  1  CROMER_MANN_H
 2504  1  CROMER_MANN_C
 2505  1  CROMER_MANN_O
 2506  1  CROMER_MANN_N
 2507  1  CROMER_MANN_H
 2508  1  CROMER_MANN_C
 2509  1  CROMER_MANN_H
 2512  1  CROMER_MANN_C
 2513  1  CROMER_MANN_H
 2514  1  CROMER_MANN_H
 2515  1  CROMER_MANN_H
 2516  1  CROMER_MANN_C
 2517  1  CROMER_MANN_O
 2518  1  CROMER_MANN_N
 2519  1  CROMER_MANN_H
 2520  1  CROMER_MANN_C
 2521  1  CROMER_MANN_H
 2522  1  CROMER_MANN_C
 2523  1  CROMER_MANN_H
 2524  1  CROMER_MANN_H
 2525  1  CROMER_MANN_C
 2526  1  CROMER_MANN_H
 2527  1  CROMER_MANN_H
 2528  1  CROMER_MANN_C
 2529  1  CROMER_MANN_H
 2530  1  CROMER_MANN_H
 2531  1  CROMER_MANN_N
 2532  1  CROMER_MANN_H
 2533  1  CROMER_MANN_C
 2534  1  CROMER_MANN_N
 2535  1  CROMER_MANN_H
 2536  1  CROMER_MANN_H
 2537  1  CROMER_MANN_N
 2538  1  CROMER_MANN_H
 2539  1  CROMER_MANN_H
 2540  1  CROMER_MANN_C
 2541  1  CROMER_MANN_O
 2542  1  CROMER_MANN_N
 2543  1  CROMER_MANN_H
 2544  1  CROMER_MANN_C
 2545  1  CROMER_MANN_H
 2546  1  CROMER_MANN_C
 2547  1  CROMER_MANN_H
 2548  1  CROMER_MANN_H
 2549  1  CROMER_MANN_O
 2550  1  CROMER_MANN_H
 2551  1  CROMER_MANN_C
 2552  1  CROMER_MANN_O
 2553  1  CROMER_MANN_N
 2554  1  CROMER_MANN_H
 2555  1  CROMER_MANN_C
 2556  1  CROMER_MANN_H
 2557  1  CROMER_MANN_C
 2558  1  CROMER_MANN_H
 2561  1  CROMER_MANN_C
 2562  1  CROMER_MANN_H
 2563  1  CROMER_MANN_H
 2564  1  CROMER_MANN_H
 2567  1  CROMER_MANN_C
 2568  1  CROMER_MANN_H
 2569  1  CROMER_MANN_H
 2570  1  CROMER_MANN_H
 2571  1  CROMER_MANN_C
 2572  1  CROMER_MANN_O
 2573  1  CROMER_MANN_N
 2574  1  CROMER_MANN_H
 2575  1  CROMER_MANN_C
 2576  1  CROMER_MANN_H
 2577  1  CROMER_MANN_C
 2578  1  CROMER_MANN_H
 2579  1  CROMER_MANN_H
 2580  1  CROMER_MANN_C
 2581  1  CROMER_MANN_H
 2582  1  CROMER_MANN_H
 2583  1  CROMER_MANN_C
 2584  1  CROMER_MANN_O
 2585  1  CROMER_MANN_N
 2586  1  CROMER_MANN_H
 2587  1  CROMER_MANN_H
 2588  1  CROMER_MANN_C
 2589  1  CROMER_MANN_O
 2590  1  CROMER_MANN_N
 2591  1  CROMER_MANN_H
 2592  1  CROMER_MANN_C
 2593  1  CROMER_MANN_H
 2594  1  CROMER_MANN_C
 2595  1  CROMER_MANN_H
 2596  1  CROMER_MANN_H
 2597  1  CROMER_MANN_C
 2598  1  CROMER_MANN_O
 2599  1  CROMER_MANN_O
 2600  1  CROMER_MANN_C
 2601  1  CROMER_MANN_O
 2602  1  CROMER_MANN_N
 2603  1  CROMER_MANN_H
 2604  1  CROMER_MANN_C
 2605  1  CROMER_MANN_H
 2606  1  CROMER_MANN_H
 2607  1  CROMER_MANN_C
 2608  1  CROMER_MANN_O
 2609  1  CROMER_MANN_N
 2610  1  CROMER_MANN_H
 2611  1  CROMER_MANN_C
 2612  1  CROMER_MANN_H
 2613  1  CROMER_MANN_C
 2614  1  CROMER_MANN_H
 2615  1  CROMER_MANN_H
 2616  1  CROMER_MANN_C
 2617  1  CROMER_MANN_H
 2620  1  CROMER_MANN_C
 2621  1  CROMER_MANN_H
 2622  1  CROMER_MANN_H
 2623  1  CROMER_MANN_H
 2626  1  CROMER_MANN_C
 2627  1  CROMER_MANN_H
 2628  1  CROMER_MANN_H
 2629  1  CROMER_MANN_H
 2630  1  CROMER_MANN_C
 2631  1  CROMER_MANN_O
 2632  1  CROMER_MANN_N
 2633  1  CROMER_MANN_H
 2634  1  CROMER_MANN_C
 2635  1  CROMER_MANN_H
 2636  1  CROMER_MANN_C
 2637  1  CROMER_MANN_H
 2638  1  CROMER_MANN_H
 2639  1  CROMER_MANN_C
 2640  1  CROMER_MANN_H
 2641  1  CROMER_MANN_H
 2642  1  CROMER_MANN_C
 2643  1  CROMER_MANN_H
 2644  1  CROMER_MANN_H
 2645  1  CROMER_MANN_C
 2646  1  CROMER_MANN_H
 2647  1  CROMER_MANN_H
 2650  1  CROMER_MANN_N
 2651  1  CROMER_MANN_H
 2652  1  CROMER_MANN_H
 2653  1  CROMER_MANN_H
 2654  1  CROMER_MANN_C
 2655  1  CROMER_MANN_O
 2656  1  CROMER_MANN_N
 2657  1  CROMER_MANN_H
 2658  1  CROMER_MANN_C
 2659  1  CROMER_MANN_H
 2662  1  CROMER_MANN_C
 2663  1  CROMER_MANN_H
 2664  1  CROMER_MANN_H
 2665  1  CROMER_MANN_H
 2666  1  CROMER_MANN_C
 2667  1  CROMER_MANN_O
 2668  1  CROMER_MANN_N
 2669  1  CROMER_MANN_H
 2670  1  CROMER_MANN_C
 2671  1  CROMER_MANN_H
 2674  1  CROMER_MANN_C
 2675  1  CROMER_MANN_H
 2676  1  CROMER_MANN_H
 2677  1  CROMER_MANN_H
 2678  1  CROMER_MANN_C
 2679  1  CROMER_MANN_O
 2680  1  CROMER_MANN_N
 2681  1  CROMER_MANN_H
 2682  1  CROMER_MANN_C
 2683  1  CROMER_MANN_H
 2684  1  CROMER_MANN_C
 2685  1  CROMER_MANN_H
 2686  1  CROMER_MANN_H
 2687  1  CROMER_MANN_C
 2688  1  CROMER_MANN_O
 2689  1  CROMER_MANN_N
 2690  1  CROMER_MANN_H
 2691  1  CROMER_MANN_H
 2692  1  CROMER_MANN_C
 2693  1  CROMER_MANN_O
 2694  1  CROMER_MANN_N
 2695  1  CROMER_MANN_H
 2696  1  CROMER_MANN_C
 2697  1  CROMER_MANN_H
 2700  1  CROMER_MANN_C
 2701  1  CROMER_MANN_H
 2702  1  CROMER_MANN_H
 2703  1  CROMER_MANN_H
 2704  1  CROMER_MANN_C
 2705  1  CROMER_MANN_O
 2706  1  CROMER_MANN_N
 2707  1  CROMER_MANN_H
 2708  1  CROMER_MANN_C
 2709  1  CROMER_MANN_H
 2710  1  CROMER_MANN_C
 2711  1  CROMER_MANN_H
 2712  1  CROMER_MANN_H
 2713  1  CROMER_MANN_C
 2714  1  CROMER_MANN_O
 2715  1  CROMER_MANN_N
 2716  1  CROMER_MANN_H
 2717  1  CROMER_MANN_H
 2718  1  CROMER_MANN_C
 2719  1  CROMER_MANN_O
 2720  1  CROMER_MANN_N
 2721  1  CROMER_MANN_H
 2722  1  CROMER_MANN_C
 2723  1  CROMER_MANN_H
 2724  1  CROMER_MANN_C
 2725  1  CROMER_MANN_H
 2728  1  CROMER_MANN_C
 2729  1  CROMER_MANN_H
 2730  1  CROMER_MANN_H
 2731  1  CROMER_MANN_H
 2734  1  CROMER_MANN_C
 2735  1  CROMER_MANN_H
 2736  1  CROMER_MANN_H
 2737  1  CROMER_MANN_H
 2738  1  CROMER_MANN_C
 2739  1  CROMER_MANN_O
 2740  1  CROMER_MANN_N
 2741  1  CROMER_MANN_H
 2742  1  CROMER_MANN_C
 2743  1  CROMER_MANN_H
 2744  1  CROMER_MANN_C
 2745  1  CROMER_MANN_H
 2748  1  CROMER_MANN_C
 2749  1  CROMER_MANN_H
 2750  1  CROMER_MANN_H
 2751  1  CROMER_MANN_H
 2754  1  CROMER_MANN_C
 2755  1  CROMER_MANN_H
 2756  1  CROMER_MANN_H
 2757  1  CROMER_MANN_H
 2758  1  CROMER_MANN_C
 2759  1  CROMER_MANN_O
 2760  1  CROMER_MANN_N
 2761  1  CROMER_MANN_H
 2762  1  CROMER_MANN_C
 2763  1  CROMER_MANN_H
 2764  1  CROMER_MANN_C
 2765  1  CROMER_MANN_H
 2766  1  CROMER_MANN_H
 2767  1  CROMER_MANN_C
 2768  1  CROMER_MANN_C
 2769  1  CROMER_MANN_H
 2770  1  CROMER_MANN_C
 2771  1  CROMER_MANN_H
 2772  1  CROMER_MANN_C
 2773  1  CROMER_MANN_H
 2774  1  CROMER_MANN_C
 2775  1  CROMER_MANN_H
 2776  1  CROMER_MANN_C
 2777  1  CROMER_MANN_H
 2778  1  CROMER_MANN_C
 2779  1  CROMER_MANN_O
 2780  1  CROMER_MANN_N
 2781  1  CROMER_MANN_H
 2782  1  CROMER_MANN_C
 2783  1  CROMER_MANN_H
 2784  1  CROMER_MANN_C
 2785  1  CROMER_MANN_H
 2786  1  CROMER_MANN_H
 2787  1  CROMER_MANN_C
 2788  1  CROMER_MANN_C
 2789  1  CROMER_MANN_H
 2790  1  CROMER_MANN_C
 2791  1  CROMER_MANN_H
 2792  1  CROMER_MANN_C
 2793  1  CROMER_MANN_H
 2794  1  CROMER_MANN_C
 2795  1  CROMER_MANN_H
 2796  1  CROMER_MANN_C
 2797  1  CROMER_MANN_H
 2798  1  CROMER_MANN_C
 2799  1  CROMER_MANN_O
 2800  1  CROMER_MANN_N
 2801  1  CROMER_MANN_H
 2802  1  CROMER_MANN_C
 2803  1  CROMER_MANN_H
 2804  1  CROMER_MANN_C
 2805  1  CROMER_MANN_H
 2806  1  CROMER_MANN_H
 2807  1  CROMER_MANN_C
 2808  1  CROMER_MANN_O
 2809  1  CROMER_MANN_O
 2810  1  CROMER_MANN_C
 2811  1  CROMER_MANN_O
 2812  1  CROMER_MANN_N
 2813  1  CROMER_MANN_H
 2814  1  CROMER_MANN_C
 2815  1  CROMER_MANN_H
 2816  1  CROMER_MANN_H
 2817  1  CROMER_MANN_C
 2818  1  CROMER_MANN_O
 2819  1  CROMER_MANN_N
 2820  1  CROMER_MANN_H
 2821  1  CROMER_MANN_C
 2822  1  CROMER_MANN_H
 2823  1  CROMER_MANN_C
 2824  1  CROMER_MANN_H
 2827  1  CROMER_MANN_C
 2828  1  CROMER_MANN_H
 2829  1  CROMER_MANN_H
 2830  1  CROMER_MANN_H
 2831  1  CROMER_MANN_C
 2832  1  CROMER_MANN_H
 2833  1  CROMER_MANN_H
 2836  1  CROMER_MANN_C
 2837  1  CROMER_MANN_H
 2838  1  CROMER_MANN_H
 2839  1  CROMER_MANN_H
 2840  1  CROMER_MANN_C
 2841  1  CROMER_MANN_O
 2842  1  CROMER_MANN_N
 2843  1  CROMER_MANN_H
 2844  1  CROMER_MANN_C
 2845  1  CROMER_MANN_H
 2846  1  CROMER_MANN_C
 2847  1  CROMER_MANN_H
 2848  1  CROMER_MANN_O
 2849  1  CROMER_MANN_H
 2852  1  CROMER_MANN_C
 2853  1  CROMER_MANN_H
 2854  1  CROMER_MANN_H
 2855  1  CROMER_MANN_H
 2856  1  CROMER_MANN_C
 2857  1  CROMER_MANN_O
 2858  1  CROMER_MANN_N
 2859  1  CROMER_MANN_H
 2860  1  CROMER_MANN_C
 2861  1  CROMER_MANN_H
 2864  1  CROMER_MANN_C
 2865  1  CROMER_MANN_H
 2866  1  CROMER_MANN_H
 2867  1  CROMER_MANN_H
 2868  1  CROMER_MANN_C
 2869  1  CROMER_MANN_O
 2870  1  CROMER_MANN_N
 2871  1  CROMER_MANN_H
 2872  1  CROMER_MANN_C
 2873  1  CROMER_MANN_H
 2874  1  CROMER_MANN_H
 2875  1  CROMER_MANN_C
 2876  1  CROMER_MANN_O
 2877  1  CROMER_MANN_N
 2878  1  CROMER_MANN_H
 2879  1  CROMER_MANN_C
 2880  1  CROMER_MANN_H
 2881  1  CROMER_MANN_C
 2882  1  CROMER_MANN_H
 2883  1  CROMER_MANN_H
 2884  1  CROMER_MANN_C
 2885  1  CROMER_MANN_H
 2886  1  CROMER_MANN_H
 2887  1  CROMER_MANN_C
 2888  1  CROMER_MANN_O
 2889  1  CROMER_MANN_O
 2890  1  CROMER_MANN_C
 2891  1  CROMER_MANN_O
 2892  1  CROMER_MANN_N
 2893  1  CROMER_MANN_H
 2894  1  CROMER_MANN_C
 2895  1  CROMER_MANN_H
 2896  1  CROMER_MANN_C
 2897  1  CROMER_MANN_H
 2898  1  CROMER_MANN_H
 2899  1  CROMER_MANN_C
 2900  1  CROMER_MANN_H
 2901  1  CROMER_MANN_H
 2902  1  CROMER_MANN_C
 2903  1  CROMER_MANN_H
 2904  1  CROMER_MANN_H
 2905  1  CROMER_MANN_C
 2906  1  CROMER_MANN_H
 2907  1  CROMER_MANN_H
 2910  1  CROMER_MANN_N
 2911  1  CROMER_MANN_H
 2912  1  CROMER_MANN_H
 2913  1  CROMER_MANN_H
 2914  1  CROMER_MANN_C
 2915  1  CROMER_MANN_O
 2916  1  CROMER_MANN_N
 2917  1  CROMER_MANN_H
 2918  1  CROMER_MANN_C
 2919  1  CROMER_MANN_H
 2920  1  CROMER_MANN_C
 2921  1  CROMER_MANN_H
 2922  1  CROMER_MANN_H
 2923  1  CROMER_MANN_C
 2924  1  CROMER_MANN_O
 2925  1  CROMER_MANN_O
 2926  1  CROMER_MANN_C
 2927  1  CROMER_MANN_O
 2928  1  CROMER_MANN_N
 2929  1  CROMER_MANN_H
 2930  1  CROMER_MANN_C
 2931  1  CROMER_MANN_H
 2932  1  CROMER_MANN_C
 2933  1  CROMER_MANN_H
 2934  1  CROMER_MANN_H
 2935  1  CROMER_MANN_C
 2936  1  CROMER_MANN_C
 2937  1  CROMER_MANN_H
 2938  1  CROMER_MANN_C
 2939  1  CROMER_MANN_H
 2940  1  CROMER_MANN_C
 2941  1  CROMER_MANN_H
 2942  1  CROMER_MANN_C
 2943  1  CROMER_MANN_H
 2944  1  CROMER_MANN_C
 2945  1  CROMER_MANN_H
 2946  1  CROMER_MANN_C
 2947  1  CROMER_MANN_O
 2948  1  CROMER_MANN_N
 2949  1  CROMER_MANN_H
 2950  1  CROMER_MANN_C
 2951  1  CROMER_MANN_H
 2952  1  CROMER_MANN_C
 2953  1  CROMER_MANN_H
 2954  1  CROMER_MANN_H
 2955  1  CROMER_MANN_O
 2956  1  CROMER_MANN_H
 2957  1  CROMER_MANN_C
 2958  1  CROMER_MANN_O
 2959  1  CROMER_MANN_N
 2960  1  CROMER_MANN_H
 2961  1  CROMER_MANN_C
 2962  1  CROMER_MANN_H
 2965  1  CROMER_MANN_C
 2966  1  CROMER_MANN_H
 2967  1  CROMER_MANN_H
 2968  1  CROMER_MANN_H
 2969  1  CROMER_MANN_C
 2970  1  CROMER_MANN_O
 2971  1  CROMER_MANN_N
 2972  1  CROMER_MANN_H
 2973  1  CROMER_MANN_C
 2974  1  CROMER_MANN_H
 2975  1  CROMER_MANN_C
 2976  1  CROMER_MANN_H
 2977  1  CROMER_MANN_H
 2978  1  CROMER_MANN_C
 2979  1  CROMER_MANN_H
 2982  1  CROMER_MANN_C
 2983  1  CROMER_MANN_H
 2984  1  CROMER_MANN_H
 2985  1  CROMER_MANN_H
 2988  1  CROMER_MANN_C
 2989  1  CROMER_MANN_H
 2990  1  CROMER_MANN_H
 2991  1  CROMER_MANN_H
 2992  1  CROMER_MANN_C
 2993  1  CROMER_MANN_O
 2994  1  CROMER_MANN_N
 2995  1  CROMER_MANN_H
 2996  1  CROMER_MANN_C
 2997  1  CROMER_MANN_H
 2998  1  CROMER_MANN_C
 2999  1  CROMER_MANN_H
 3002  1  CROMER_MANN_C
 3003  1  CROMER_MANN_H
 3004  1  CROMER_MANN_H
 3005  1  CROMER_MANN_H
 3006  1  CROMER_MANN_C
 3007  1  CROMER_MANN_H
 3008  1  CROMER_MANN_H
 3011  1  CROMER_MANN_C
 3012  1  CROMER_MANN_H
 3013  1  CROMER_MANN_H
 3014  1  CROMER_MANN_H
 3015  1  CROMER_MANN_C
 3016  1  CROMER_MANN_O
 3017  1  CROMER_MANN_N
 3018  1  CROMER_MANN_H
 3019  1  CROMER_MANN_C
 3020  1  CROMER_MANN_H
 3023  1  CROMER_MANN_C
 3024  1  CROMER_MANN_H
 3025  1  CROMER_MANN_H
 3026  1  CROMER_MANN_H
 3027  1  CROMER_MANN_C
 3028  1  CROMER_MANN_O
 3029  1  CROMER_MANN_N
 3030  1  CROMER_MANN_H
 3031  1  CROMER_MANN_C
 3032  1  CROMER_MANN_H
 3033  1  CROMER_MANN_C
 3034  1  CROMER_MANN_H
 3035  1  CROMER_MANN_H
 3036  1  CROMER_MANN_C
 3037  1  CROMER_MANN_H
 3038  1  CROMER_MANN_H
 3039  1  CROMER_MANN_C
 3040  1  CROMER_MANN_H
 3041  1  CROMER_MANN_H
 3042  1  CROMER_MANN_N
 3043  1  CROMER_MANN_H
 3044  1  CROMER_MANN_C
 3045  1  CROMER_MANN_N
 3046  1  CROMER_MANN_H
 3047  1  CROMER_MANN_H
 3048  1  CROMER_MANN_N
 3049  1  CROMER_MANN_H
 3050  1  CROMER_MANN_H
 3051  1  CROMER_MANN_C
 3052  1  CROMER_MANN_O
 3053  1  CROMER_MANN_N
 3054  1  CROMER_MANN_H
 3055  1  CROMER_MANN_C
 3056  1  CROMER_MANN_H
 3057  1  CROMER_MANN_C
 3058  1  CROMER_MANN_H
 3059  1  CROMER_MANN_H
 3060  1  CROMER_MANN_C
 3061  1  CROMER_MANN_H
 3064  1  CROMER_MANN_C
 3065  1  CROMER_MANN_H
 3066  1  CROMER_MANN_H
 3067  1  CROMER_MANN_H
 3070  1  CROMER_MANN_C
 3071  1  CROMER_MANN_H
 3072  1  CROMER_MANN_H
 3073  1  CROMER_MANN_H
 3074  1  CROMER_MANN_C
 3075  1  CROMER_MANN_O
 3076  1  CROMER_MANN_N
 3077  1  CROMER_MANN_H
 3078  1  CROMER_MANN_C
 3079  1  CROMER_MANN_H
 3080  1  CROMER_MANN_C
 3081  1  CROMER_MANN_H
 3082  1  CROMER_MANN_H
 3083  1  CROMER_MANN_C
 3084  1  CROMER_MANN_H
 3085  1  CROMER_MANN_H
 3086  1  CROMER_MANN_C
 3087  1  CROMER_MANN_H
 3088  1  CROMER_MANN_H
 3089  1  CROMER_MANN_C
 3090  1  CROMER_MANN_H
 3091  1  CROMER_MANN_H
 3094  1  CROMER_MANN_N
 3095  1  CROMER_MANN_H
 3096  1  CROMER_MANN_H
 3097  1  CROMER_MANN_H
 3098  1  CROMER_MANN_C
 3099  1  CROMER_MANN_O
 3100  1  CROMER_MANN_N
 3101  1  CROMER_MANN_H
 3102  1  CROMER_MANN_C
 3103  1  CROMER_MANN_H
 3104  1  CROMER_MANN_C
 3105  1  CROMER_MANN_H
 3106  1  CROMER_MANN_H
 3107  1  CROMER_MANN_C
 3108  1  CROMER_MANN_H
 3109  1  CROMER_MANN_H
 3110  1  CROMER_MANN_C
 3111  1  CROMER_MANN_H
 3112  1  CROMER_MANN_H
 3113  1  CROMER_MANN_C
 3114  1  CROMER_MANN_H
 3115  1  CROMER_MANN_H
 3118  1  CROMER_MANN_N
 3119  1  CROMER_MANN_H
 3120  1  CROMER_MANN_H
 3121  1  CROMER_MANN_H
 3122  1  CROMER_MANN_C
 3123  1  CROMER_MANN_O
 3124  1  CROMER_MANN_N
 3125  1  CROMER_MANN_H
 3126  1  CROMER_MANN_C
 3127  1  CROMER_MANN_H
 3128  1  CROMER_MANN_C
 3129  1  CROMER_MANN_H
 3130  1  CROMER_MANN_H
 3131  1  CROMER_MANN_C
 3132  1  CROMER_MANN_H
 3133  1  CROMER_MANN_H
 3134  1  CROMER_MANN_C
 3135  1  CROMER_MANN_O
 3136  1  CROMER_MANN_O
 3137  1  CROMER_MANN_C
 3138  1  CROMER_MANN_O
 3139  1  CROMER_MANN_N
 3140  1  CROMER_MANN_H
 3141  1  CROMER_MANN_C
 3142  1  CROMER_MANN_H
 3143  1  CROMER_MANN_C
 3144  1  CROMER_MANN_H
 3145  1  CROMER_MANN_H
 3146  1  CROMER_MANN_C
 3147  1  CROMER_MANN_O
 3148  1  CROMER_MANN_N
 3149  1  CROMER_MANN_H
 3150  1  CROMER_MANN_H
 3151  1  CROMER_MANN_C
 3152  1  CROMER_MANN_O
 3153  1  CROMER_MANN_N
 3154  1  CROMER_MANN_H
 3155  1  CROMER_MANN_C
 3156  1  CROMER_MANN_H
 3157  1  CROMER_MANN_C
 3158  1  CROMER_MANN_H
 3161  1  CROMER_MANN_C
 3162  1  CROMER_MANN_H
 3163  1  CROMER_MANN_H
 3164  1  CROMER_MANN_H
 3165  1  CROMER_MANN_C
 3166  1  CROMER_MANN_H
 3167  1  CROMER_MANN_H
 3170  1  CROMER_MANN_C
 3171  1  CROMER_MANN_H
 3172  1  CROMER_MANN_H
 3173  1  CROMER_MANN_H
 3174  1  CROMER_MANN_C
 3175  1  CROMER_MANN_O
 3176  1  CROMER_MANN_N
 3177  1  CROMER_MANN_H
 3178  1  CROMER_MANN_C
 3179  1  CROMER_MANN_H
 3180  1  CROMER_MANN_C
 3181  1  CROMER_MANN_H
 3182  1  CROMER_MANN_H
 3183  1  CROMER_MANN_C
 3184  1  CROMER_MANN_O
 3185  1  CROMER_MANN_O
 3186  1  CROMER_MANN_C
 3187  1  CROMER_MANN_O
 3188  1  CROMER_MANN_N
 3189  1  CROMER_MANN_H
 3190  1  CROMER_MANN_C
 3191  1  CROMER_MANN_H
 3192  1  CROMER_MANN_C
 3193  1  CROMER_MANN_H
 3194  1  CROMER_MANN_H
 3195  1  CROMER_MANN_C
 3196  1  CROMER_MANN_C
 3197  1  CROMER_MANN_H
 3198  1  CROMER_MANN_C
 3199  1  CROMER_MANN_H
 3200  1  CROMER_MANN_C
 3201  1  CROMER_MANN_H
 3202  1  CROMER_MANN_C
 3203  1  CROMER_MANN_H
 3204  1  CROMER_MANN_C
 3205  1  CROMER_MANN_H
 3206  1  CROMER_MANN_C
 3207  1  CROMER_MANN_O
 3208  1  CROMER_MANN_N
 3209  1  CROMER_MANN_H
 3210  1  CROMER_MANN_C
 3211  1  CROMER_MANN_H
 3212  1  CROMER_MANN_C
 3213  1  CROMER_MANN_H
 3216  1  CROMER_MANN_C
 3217  1  CROMER_MANN_H
 3218  1  CROMER_MANN_H
 3219  1  CROMER_MANN_H
 3222  1  CROMER_MANN_C
 3223  1  CROMER_MANN_H
 3224  1  CROMER_MANN_H
 3225  1  CROMER_MANN_H
 3226  1  CROMER_MANN_C
 3227  1  CROMER_MANN_O
 3228  1  CROMER_MANN_N
 3229  1  CROMER_MANN_H
 3230  1  CROMER_MANN_C
 3231  1  CROMER_MANN_H
 3232  1  CROMER_MANN_C
 3233  1  CROMER_MANN_H
 3234  1  CROMER_MANN_H
 3235  1  CROMER_MANN_C
 3236  1  CROMER_MANN_C
 3237  1  CROMER_MANN_H
 3238  1  CROMER_MANN_C
 3239  1  CROMER_MANN_H
 3240  1  CROMER_MANN_C
 3241  1  CROMER_MANN_O
 3242  1  CROMER_MANN_H
 3243  1  CROMER_MANN_C
 3244  1  CROMER_MANN_H
 3245  1  CROMER_MANN_C
 3246  1  CROMER_MANN_H
 3247  1  CROMER_MANN_C
 3248  1  CROMER_MANN_O
 3249  1  CROMER_MANN_N
 3250  1  CROMER_MANN_H
 3251  1  CROMER_MANN_C
 3252  1  CROMER_MANN_H
 3253  1  CROMER_MANN_C
 3254  1  CROMER_MANN_H
 3255  1  CROMER_MANN_H
 3256  1  CROMER_MANN_C
 3257  1  CROMER_MANN_C
 3258  1  CROMER_MANN_H
 3259  1  CROMER_MANN_C
 3260  1  CROMER_MANN_H
 3261  1  CROMER_MANN_C
 3262  1  CROMER_MANN_O
 3263  1  CROMER_MANN_H
 3264  1  CROMER_MANN_C
 3265  1  CROMER_MANN_H
 3266  1  CROMER_MANN_C
 3267  1  CROMER_MANN_H
 3268  1  CROMER_MANN_C
 3269  1  CROMER_MANN_O
 3270  1  CROMER_MANN_N
 3271  1  CROMER_MANN_H
 3272  1  CROMER_MANN_C
 3273  1  CROMER_MANN_H
 3274  1  CROMER_MANN_H
 3275  1  CROMER_MANN_C
 3276  1  CROMER_MANN_O
 3277  1  CROMER_MANN_N
 3278  1  CROMER_MANN_H
 3279  1  CROMER_MANN_C
 3280  1  CROMER_MANN_H
 3281  1  CROMER_MANN_H
 3282  1  CROMER_MANN_C
 3283  1  CROMER_MANN_O
 3284  1  CROMER_MANN_N
 3285  1  CROMER_MANN_H
 3286  1  CROMER_MANN_C
 3287  1  CROMER_MANN_H
 3288  1  CROMER_MANN_C
 3289  1  CROMER_MANN_H
 3290  1  CROMER_MANN_H
 3291  1  CROMER_MANN_C
 3292  1  CROMER_MANN_C
 3293  1  CROMER_MANN_H
 3294  1  CROMER_MANN_C
 3295  1  CROMER_MANN_H
 3296  1  CROMER_MANN_C
 3297  1  CROMER_MANN_O
 3298  1  CROMER_MANN_H
 3299  1  CROMER_MANN_C
 3300  1  CROMER_MANN_H
 3301  1  CROMER_MANN_C
 3302  1  CROMER_MANN_H
 3303  1  CROMER_MANN_C
 3304  1  CROMER_MANN_O
 3305  1  CROMER_MANN_N
 3306  1  CROMER_MANN_H
 3307  1  CROMER_MANN_C
 3308  1  CROMER_MANN_H
 3309  1  CROMER_MANN_C
 3310  1  CROMER_MANN_H
 3311  1  CROMER_MANN_H
 3312  1  CROMER_MANN_C
 3313  1  CROMER_MANN_C
 3314  1  CROMER_MANN_H
 3315  1  CROMER_MANN_C
 3316  1  CROMER_MANN_H
 3317  1  CROMER_MANN_C
 3318  1  CROMER_MANN_O
 3319  1  CROMER_MANN_H
 3320  1  CROMER_MANN_C
 3321  1  CROMER_MANN_H
 3322  1  CROMER_MANN_C
 3323  1  CROMER_MANN_H
 3324  1  CROMER_MANN_C
 3325  1  CROMER_MANN_O
 3326  1  CROMER_MANN_N
 3327  1  CROMER_MANN_C
 3328  1  CROMER_MANN_H
 3329  1  CROMER_MANN_H
 3330  1  CROMER_MANN_C
 3331  1  CROMER_MANN_H
 3332  1  CROMER_MANN_C
 3333  1  CROMER_MANN_H
 3334  1  CROMER_MANN_H
 3335  1  CROMER_MANN_C
 3336  1  CROMER_MANN_H
 3337  1  CROMER_MANN_H
 3338  1  CROMER_MANN_C
 3339  1  CROMER_MANN_O
 3340  1  CROMER_MANN_N
 3341  1  CROMER_MANN_H
 3342  1  CROMER_MANN_C
 3343  1  CROMER_MANN_H
 3344  1  CROMER_MANN_C
 3345  1  CROMER_MANN_H
 3346  1  CROMER_MANN_H
 3347  1  CROMER_MANN_C
 3348  1  CROMER_MANN_H
 3349  1  CROMER_MANN_H
 3350  1  CROMER_MANN_C
 3351  1  CROMER_MANN_O
 3352  1  CROMER_MANN_O
 3353  1  CROMER_MANN_C
 3354  1  CROMER_MANN_O
 3355  1  CROMER_MANN_N
 3356  1  CROMER_MANN_H
 3357  1  CROMER_MANN_C
 3358  1  CROMER_MANN_H
 3359  1  CROMER_MANN_C
 3360  1  CROMER_MANN_H
 3361  1  CROMER_MANN_H
 3362  1  CROMER_MANN_C
 3363  1  CROMER_MANN_H
 3364  1  CROMER_MANN_H
 3365  1  CROMER_MANN_S
 3368  1  CROMER_MANN_C
 3369  1  CROMER_MANN_H
 3370  1  CROMER_MANN_H
 3371  1  CROMER_MANN_H
 3372  1  CROMER_MANN_C
 3373  1  CROMER_MANN_O
 3374  1  CROMER_MANN_N
 3375  1  CROMER_MANN_H
 3376  1  CROMER_MANN_C
 3377  1  CROMER_MANN_H
 3378  1  CROMER_MANN_H
 3379  1  CROMER_MANN_C
 3380  1  CROMER_MANN_O
 3381  1  CROMER_MANN_N
 3382  1  CROMER_MANN_H
 3383  1  CROMER_MANN_C
 3384  1  CROMER_MANN_H
 3385  1  CROMER_MANN_C
 3386  1  CROMER_MANN_H
 3387  1  CROMER_MANN_H
 3388  1  CROMER_MANN_C
 3389  1  CROMER_MANN_H
 3390  1  CROMER_MANN_H
 3391  1  CROMER_MANN_C
 3392  1  CROMER_MANN_O
 3393  1  CROMER_MANN_N
 3394  1  CROMER_MANN_H
 3395  1  CROMER_MANN_H
 3396  1  CROMER_MANN_C
 3397  1  CROMER_MANN_O
 3398  1  CROMER_MANN_N
 3399  1  CROMER_MANN_H
 3400  1  CROMER_MANN_C
 3401  1  CROMER_MANN_H
 3402  1  CROMER_MANN_C
 3403  1  CROMER_MANN_H
 3404  1  CROMER_MANN_H
 3405  1  CROMER_MANN_C
 3406  1  CROMER_MANN_H
 3407  1  CROMER_MANN_H
 3408  1  CROMER_MANN_S
 3411  1  CROMER_MANN_C
 3412  1  CROMER_MANN_H
 3413  1  CROMER_MANN_H
 3414  1  CROMER_MANN_H
 3415  1  CROMER_MANN_C
 3416  1  CROMER_MANN_O
 3417  1  CROMER_MANN_N
 3418  1  CROMER_MANN_H
 3419  1  CROMER_MANN_C
 3420  1  CROMER_MANN_H
 3421  1  CROMER_MANN_C
 3422  1  CROMER_MANN_H
 3423  1  CROMER_MANN_H
 3424  1  CROMER_MANN_C
 3425  1  CROMER_MANN_H
 3428  1  CROMER_MANN_C
 3429  1  CROMER_MANN_H
 3430  1  CROMER_MANN_H
 3431  1  CROMER_MANN_H
 3434  1  CROMER_MANN_C
 3435  1  CROMER_MANN_H
 3436  1  CROMER_MANN_H
 3437  1  CROMER_MANN_H
 3438  1  CROMER_MANN_C
 3439  1  CROMER_MANN_O
 3440  1  CROMER_MANN_N
 3441  1  CROMER_MANN_H
 3442  1  CROMER_MANN_C
 3443  1  CROMER_MANN_H
 3444  1  CROMER_MANN_C
 3445  1  CROMER_MANN_H
 3446  1  CROMER_MANN_H
 3447  1  CROMER_MANN_C
 3448  1  CROMER_MANN_H
 3449  1  CROMER_MANN_H
 3450  1  CROMER_MANN_C
 3451  1  CROMER_MANN_H
 3452  1  CROMER_MANN_H
 3453  1  CROMER_MANN_N
 3454  1  CROMER_MANN_H
 3455  1  CROMER_MANN_C
 3456  1  CROMER_MANN_N
 3457  1  CROMER_MANN_H
 3458  1  CROMER_MANN_H
 3459  1  CROMER_MANN_N
 3460  1  CROMER_MANN_H
 3461  1  CROMER_MANN_H
 3462  1  CROMER_MANN_C
 3463  1  CROMER_MANN_O
 3464  1  CROMER_MANN_N
 3465  1  CROMER_MANN_H
 3466  1  CROMER_MANN_C
 3467  1  CROMER_MANN_H
 3468  1  CROMER_MANN_C
 3469  1  CROMER_MANN_H
 3470  1  CROMER_MANN_H
 3471  1  CROMER_MANN_C
 3472  1  CROMER_MANN_H
 3473  1  CROMER_MANN_H
 3474  1  CROMER_MANN_C
 3475  1  CROMER_MANN_O
 3476  1  CROMER_MANN_N
 3477  1  CROMER_MANN_H
 3478  1  CROMER_MANN_H
 3479  1  CROMER_MANN_C
 3480  1  CROMER_MANN_O
 3481  1  CROMER_MANN_N
 3482  1  CROMER_MANN_H
 3483  1  CROMER_MANN_C
 3484  1  CROMER_MANN_H
 3487  1  CROMER_MANN_C
 3488  1  CROMER_MANN_H
 3489  1  CROMER_MANN_H
 3490  1  CROMER_MANN_H
 3491  1  CROMER_MANN_C
 3492  1  CROMER_MANN_O
 3493  1  CROMER_MANN_N
 3494  1  CROMER_MANN_H
 3495  1  CROMER_MANN_C
 3496  1  CROMER_MANN_H
 3497  1  CROMER_MANN_C
 3498  1  CROMER_MANN_H
 3499  1  CROMER_MANN_H
 3500  1  CROMER_MANN_C
 3501  1  CROMER_MANN_H
 3502  1  CROMER_MANN_H
 3503  1  CROMER_MANN_C
 3504  1  CROMER_MANN_H
 3505  1  CROMER_MANN_H
 3506  1  CROMER_MANN_N
 3507  1  CROMER_MANN_H
 3508  1  CROMER_MANN_C
 3509  1  CROMER_MANN_N
 3510  1  CROMER_MANN_H
 3511  1  CROMER_MANN_H
 3512  1  CROMER_MANN_N
 3513  1  CROMER_MANN_H
 3514  1  CROMER_MANN_H
 3515  1  CROMER_MANN_C
 3516  1  CROMER_MANN_O
 3517  1  CROMER_MANN_N
 3518  1  CROMER_MANN_H
 3519  1  CROMER_MANN_C
 3520  1  CROMER_MANN_H
 3521  1  CROMER_MANN_C
 3522  1  CROMER_MANN_H
 3523  1  CROMER_MANN_H
 3524  1  CROMER_MANN_O
 3525  1  CROMER_MANN_H
 3526  1  CROMER_MANN_C
 3527  1  CROMER_MANN_O
 3528  1  CROMER_MANN_N
 3529  1  CROMER_MANN_H
 3530  1  CROMER_MANN_C
 3531  1  CROMER_MANN_H
 3532  1  CROMER_MANN_C
 3533  1  CROMER_MANN_H
 3536  1  CROMER_MANN_C
 3537  1  CROMER_MANN_H
 3538  1  CROMER_MANN_H
 3539  1  CROMER_MANN_H
 3542  1  CROMER_MANN_C
 3543  1  CROMER_MANN_H
 3544  1  CROMER_MANN_H
 3545  1  CROMER_MANN_H
 3546  1  CROMER_MANN_C
 3547  1  CROMER_MANN_O
 3548  1  CROMER_MANN_N
 3549  1  CROMER_MANN_H
 3550  1  CROMER_MANN_C
 3551  1  CROMER_MANN_H
 3552  1  CROMER_MANN_H
 3553  1  CROMER_MANN_C
 3554  1  CROMER_MANN_O
 3555  1  CROMER_MANN_N
 3556  1  CROMER_MANN_H
 3557  1  CROMER_MANN_C
 3558  1  CROMER_MANN_H
 3559  1  CROMER_MANN_C
 3560  1  CROMER_MANN_H
 3561  1  CROMER_MANN_H
 3562  1  CROMER_MANN_C
 3563  1  CROMER_MANN_H
 3566  1  CROMER_MANN_C
 3567  1  CROMER_MANN_H
 3568  1  CROMER_MANN_H
 3569  1  CROMER_MANN_H
 3572  1  CROMER_MANN_C
 3573  1  CROMER_MANN_H
 3574  1  CROMER_MANN_H
 3575  1  CROMER_MANN_H
 3576  1  CROMER_MANN_C
 3577  1  CROMER_MANN_O
 3578  1  CROMER_MANN_N
 3579  1  CROMER_MANN_H
 3580  1  CROMER_MANN_C
 3581  1  CROMER_MANN_H
 3582  1  CROMER_MANN_C
 3583  1  CROMER_MANN_H
 3584  1  CROMER_MANN_H
 3585  1  CROMER_MANN_C
 3586  1  CROMER_MANN_H
 3587  1  CROMER_MANN_H
 3588  1  CROMER_MANN_C
 3589  1  CROMER_MANN_H
 3590  1  CROMER_MANN_H
 3591  1  CROMER_MANN_C
 3592  1  CROMER_MANN_H
 3593  1  CROMER_MANN_H
 3596  1  CROMER_MANN_N
 3597  1  CROMER_MANN_H
 3598  1  CROMER_MANN_H
 3599  1  CROMER_MANN_H
 3600  1  CROMER_MANN_C
 3601  1  CROMER_MANN_O
 3602  1  CROMER_MANN_N
 3603  1  CROMER_MANN_H
 3604  1  CROMER_MANN_C
 3605  1  CROMER_MANN_H
 3606  1  CROMER_MANN_C
 3607  1  CROMER_MANN_H
 3608  1  CROMER_MANN_O
 3609  1  CROMER_MANN_H
 3612  1  CROMER_MANN_C
 3613  1  CROMER_MANN_H
 3614  1  CROMER_MANN_H
 3615  1  CROMER_MANN_H
 3616  1  CROMER_MANN_C
 3617  1  CROMER_MANN_O
 3618  1  CROMER_MANN_N
 3619  1  CROMER_MANN_H
 3620  1  CROMER_MANN_C
 3621  1  CROMER_MANN_H
 3622  1  CROMER_MANN_C
 3623  1  CROMER_MANN_H
 3624  1  CROMER_MANN_H
 3625  1  CROMER_MANN_C
 3626  1  CROMER_MANN_H
 3627  1  CROMER_MANN_H
 3628  1  CROMER_MANN_C
 3629  1  CROMER_MANN_O
 3630  1  CROMER_MANN_N
 3631  1  CROMER_MANN_H
 3632  1  CROMER_MANN_H
 3633  1  CROMER_MANN_C
 3634  1  CROMER_MANN_O
 3635  1  CROMER_MANN_N
 3636  1  CROMER_MANN_H
 3637  1  CROMER_MANN_C
 3638  1  CROMER_MANN_H
 3639  1  CROMER_MANN_C
 3640  1  CROMER_MANN_H
 3641  1  CROMER_MANN_H
 3642  1  CROMER_MANN_C
 3643  1  CROMER_MANN_C
 3644  1  CROMER_MANN_H
 3645  1  CROMER_MANN_C
 3646  1  CROMER_MANN_H
 3647  1  CROMER_MANN_C
 3648  1  CROMER_MANN_H
 3649  1  CROMER_MANN_C
 3650  1  CROMER_MANN_H
 3651  1  CROMER_MANN_C
 3652  1  CROMER_MANN_H
 3653  1  CROMER_MANN_C
 3654  1  CROMER_MANN_O
 3655  1  CROMER_MANN_N
 3656  1  CROMER_MANN_H
 3657  1  CROMER_MANN_C
 3658  1  CROMER_MANN_H
 3659  1  CROMER_MANN_C
 3660  1  CROMER_MANN_H
 3661  1  CROMER_MANN_H
 3662  1  CROMER_MANN_C
 3663  1  CROMER_MANN_H
 3664  1  CROMER_MANN_H
 3665  1  CROMER_MANN_S
 3668  1  CROMER_MANN_C
 3669  1  CROMER_MANN_H
 3670  1  CROMER_MANN_H
 3671  1  CROMER_MANN_H
 3672  1  CROMER_MANN_C
 3673  1  CROMER_MANN_O
 3674  1  CROMER_MANN_N
 3675  1  CROMER_MANN_H
 3676  1  CROMER_MANN_C
 3677  1  CROMER_MANN_H
 3678  1  CROMER_MANN_H
 3679  1  CROMER_MANN_C
 3680  1  CROMER_MANN_O
 3681  1  CROMER_MANN_N
 3682  1  CROMER_MANN_C
 3683  1  CROMER_MANN_H
 3684  1  CROMER_MANN_H
 3685  1  CROMER_MANN_C
 3686  1  CROMER_MANN_H
 3687  1  CROMER_MANN_C
 3688  1  CROMER_MANN_H
 3689  1  CROMER_MANN_H
 3690  1  CROMER_MANN_C
 3691  1  CROMER_MANN_H
 3692  1  CROMER_MANN_H
 3693  1  CROMER_MANN_C
 3694  1  CROMER_MANN_O
 3695  1  CROMER_MANN_N
 3696  1  CROMER_MANN_H
 3697  1  CROMER_MANN_C
 3698  1  CROMER_MANN_H
 3699  1  CROMER_MANN_C
 3700  1  CROMER_MANN_H
 3701  1  CROMER_MANN_H
 3702  1  CROMER_MANN_C
 3703  1  CROMER_MANN_H
 3704  1  CROMER_MANN_H
 3705  1  CROMER_MANN_C
 3706  1  CROMER_MANN_O
 3707  1  CROMER_MANN_O
 3708  1  CROMER_MANN_C
 3709  1  CROMER_MANN_O
 3710  1  CROMER_MANN_N
 3711  1  CROMER_MANN_H
 3712  1  CROMER_MANN_C
 3713  1  CROMER_MANN_H
 3714  1  CROMER_MANN_H
 3715  1  CROMER_MANN_C
 3716  1  CROMER_MANN_O
 3717  1  CROMER_MANN_N
 3718  1  CROMER_MANN_H
 3719  1  CROMER_MANN_C
 3720  1  CROMER_MANN_H
 3721  1  CROMER_MANN_C
 3722  1  CROMER_MANN_H
 3725  1  CROMER_MANN_C
 3726  1  CROMER_MANN_H
 3727  1  CROMER_MANN_H
 3728  1  CROMER_MANN_H
 3731  1  CROMER_MANN_C
 3732  1  CROMER_MANN_H
 3733  1  CROMER_MANN_H
 3734  1  CROMER_MANN_H
 3735  1  CROMER_MANN_C
 3736  1  CROMER_MANN_O
 3737  1  CROMER_MANN_N
 3738  1  CROMER_MANN_H
 3739  1  CROMER_MANN_C
 3740  1  CROMER_MANN_H
 3741  1  CROMER_MANN_H
 3742  1  CROMER_MANN_C
 3743  1  CROMER_MANN_O
 3744  1  CROMER_MANN_N
 3745  1  CROMER_MANN_H
 3746  1  CROMER_MANN_C
 3747  1  CROMER_MANN_H
 3748  1  CROMER_MANN_C
 3749  1  CROMER_MANN_H
 3750  1  CROMER_MANN_H
 3751  1  CROMER_MANN_C
 3752  1  CROMER_MANN_O
 3753  1  CROMER_MANN_N
 3754  1  CROMER_MANN_H
 3755  1  CROMER_MANN_H
 3756  1  CROMER_MANN_C
 3757  1  CROMER_MANN_O
 3758  1  CROMER_MANN_N
 3759  1  CROMER_MANN_H
 3760  1  CROMER_MANN_C
 3761  1  CROMER_MANN_H
 3764  1  CROMER_MANN_C
 3765  1  CROMER_MANN_H
 3766  1  CROMER_MANN_H
 3767  1  CROMER_MANN_H
 3768  1  CROMER_MANN_C
 3769  1  CROMER_MANN_O
 3770  1  CROMER_MANN_N
 3771  1  CROMER_MANN_H
 3772  1  CROMER_MANN_C
 3773  1  CROMER_MANN_H
 3774  1  CROMER_MANN_C
 3775  1  CROMER_MANN_H
 3776  1  CROMER_MANN_H
 3777  1  CROMER_MANN_O
 3778  1  CROMER_MANN_H
 3779  1  CROMER_MANN_C
 3780  1  CROMER_MANN_O
 3781  1  CROMER_MANN_N
 3782  1  CROMER_MANN_H
 3783  1  CROMER_MANN_C
 3784  1  CROMER_MANN_H
 3785  1  CROMER_MANN_C
 3786  1  CROMER_MANN_H
 3787  1  CROMER_MANN_H
 3788  1  CROMER_MANN_C
 3789  1  CROMER_MANN_H
 3792  1  CROMER_MANN_C
 3793  1  CROMER_MANN_H
 3794  1  CROMER_MANN_H
 3795  1  CROMER_MANN_H
 3798  1  CROMER_MANN_C
 3799  1  CROMER_MANN_H
 3800  1  CROMER_MANN_H
 3801  1  CROMER_MANN_H
 3802  1  CROMER_MANN_C
 3803  1  CROMER_MANN_O
 3804  1  CROMER_MANN_N
 3805  1  CROMER_MANN_H
 3806  1  CROMER_MANN_C
 3807  1  CROMER_MANN_H
 3808  1  CROMER_MANN_C
 3809  1  CROMER_MANN_H
 3810  1  CROMER_MANN_H
 3811  1  CROMER_MANN_O
 3812  1  CROMER_MANN_H
 3813  1  CROMER_MANN_C
 3814  1  CROMER_MANN_O
 3815  1  CROMER_MANN_N
 3816  1  CROMER_MANN_H
 3817  1  CROMER_MANN_C
 3818  1  CROMER_MANN_H
 3819  1  CROMER_MANN_C
 3820  1  CROMER_MANN_H
 3821  1  CROMER_MANN_H
 3822  1  CROMER_MANN_C
 3823  1  CROMER_MANN_O
 3824  1  CROMER_MANN_N
 3825  1  CROMER_MANN_H
 3826  1  CROMER_MANN_H
 3827  1  CROMER_MANN_C
 3828  1  CROMER_MANN_O
 3829  1  CROMER_MANN_N
 3830  1  CROMER_MANN_H
 3831  1  CROMER_MANN_C
 3832  1  CROMER_MANN_H
 3833  1  CROMER_MANN_C
 3834  1  CROMER_MANN_H
 3837  1  CROMER_MANN_C
 3838  1  CROMER_MANN_H
 3839  1  CROMER_MANN_H
 3840  1  CROMER_MANN_H
 3841  1  CROMER_MANN_C
 3842  1  CROMER_MANN_H
 3843  1  CROMER_MANN_H
 3846  1  CROMER_MANN_C
 3847  1  CROMER_MANN_H
 3848  1  CROMER_MANN_H
 3849  1  CROMER_MANN_H
 3850  1  CROMER_MANN_C
 3851  1  CROMER_MANN_O
 3852  1  CROMER_MANN_N
 3853  1  CROMER_MANN_H
 3854  1  CROMER_MANN_C
 3855  1  CROMER_MANN_H
 3858  1  CROMER_MANN_C
 3859  1  CROMER_MANN_H
 3860  1  CROMER_MANN_H
 3861  1  CROMER_MANN_H
 3862  1  CROMER_MANN_C
 3863  1  CROMER_MANN_O
 3864  1  CROMER_MANN_N
 3865  1  CROMER_MANN_H
 3866  1  CROMER_MANN_C
 3867  1  CROMER_MANN_H
 3868  1  CROMER_MANN_H
 3869  1  CROMER_MANN_C
 3870  1  CROMER_MANN_O
 3871  1  CROMER_MANN_N
 3872  1  CROMER_MANN_H
 3873  1  CROMER_MANN_C
 3874  1  CROMER_MANN_H
 3875  1  CROMER_MANN_C
 3876  1  CROMER_MANN_H
 3877  1  CROMER_MANN_H
 3878  1  CROMER_MANN_C
 3879  1  CROMER_MANN_O
 3880  1  CROMER_MANN_O
 3881  1  CROMER_MANN_C
 3882  1  CROMER_MANN_O
 3883  1  CROMER_MANN_N
 3884  1  CROMER_MANN_H
 3885  1  CROMER_MANN_C
 3886  1  CROMER_MANN_H
 3889  1  CROMER_MANN_C
 3890  1  CROMER_MANN_H
 3891  1  CROMER_MANN_H
 3892  1  CROMER_MANN_H
 3893  1  CROMER_MANN_C
 3894  1  CROMER_MANN_O
 3895  1  CROMER_MANN_N
 3896  1  CROMER_MANN_H
 3897  1  CROMER_MANN_C
 3898  1  CROMER_MANN_H
 3901  1  CROMER_MANN_C
 3902  1  CROMER_MANN_H
 3903  1  CROMER_MANN_H
 3904  1  CROMER_MANN_H
 3905  1  CROMER_MANN_C
 3906  1  CROMER_MANN_O
 3907  1  CROMER_MANN_N
 3908  1  CROMER_MANN_H
 3909  1  CROMER_MANN_C
 3910  1  CROMER_MANN_H
 3911  1  CROMER_MANN_C
 3912  1  CROMER_MANN_H
 3913  1  CROMER_MANN_H
 3914  1  CROMER_MANN_C
 3915  1  CROMER_MANN_H
 3916  1  CROMER_MANN_H
 3917  1  CROMER_MANN_C
 3918  1  CROMER_MANN_O
 3919  1  CROMER_MANN_O
 3920  1  CROMER_MANN_C
 3921  1  CROMER_MANN_O
 3922  1  CROMER_MANN_N
 3923  1  CROMER_MANN_H
 3924  1  CROMER_MANN_C
 3925  1  CROMER_MANN_H
 3926  1  CROMER_MANN_H
 3927  1  CROMER_MANN_C
 3928  1  CROMER_MANN_O
 3929  1  CROMER_MANN_N
 3930  1  CROMER_MANN_H
 3931  1  CROMER_MANN_C
 3932  1  CROMER_MANN_H
 3933  1  CROMER_MANN_C
 3934  1  CROMER_MANN_H
 3935  1  CROMER_MANN_H
 3936  1  CROMER_MANN_C
 3937  1  CROMER_MANN_H
 3938  1  CROMER_MANN_H
 3939  1  CROMER_MANN_S
 3942  1  CROMER_MANN_C
 3943  1  CROMER_MANN_H
 3944  1  CROMER_MANN_H
 3945  1  CROMER_MANN_H
 3946  1  CROMER_MANN_C
 3947  1  CROMER_MANN_O
 3948  1  CROMER_MANN_N
 3949  1  CROMER_MANN_H
 3950  1  CROMER_MANN_C
 3951  1  CROMER_MANN_H
 3952  1  CROMER_MANN_C
 3953  1  CROMER_MANN_H
 3954  1  CROMER_MANN_H
 3955  1  CROMER_MANN_C
 3956  1  CROMER_MANN_H
 3959  1  CROMER_MANN_C
 3960  1  CROMER_MANN_H
 3961  1  CROMER_MANN_H
 3962  1  CROMER_MANN_H
 3965  1  CROMER_MANN_C
 3966  1  CROMER_MANN_H
 3967  1  CROMER_MANN_H
 3968  1  CROMER_MANN_H
 3969  1  CROMER_MANN_C
 3970  1  CROMER_MANN_O
 3971  1  CROMER_MANN_N
 3972  1  CROMER_MANN_H
 3973  1  CROMER_MANN_C
 3974  1  CROMER_MANN_H
 3975  1  CROMER_MANN_C
 3976  1  CROMER_MANN_H
 3979  1  CROMER_MANN_C
 3980  1  CROMER_MANN_H
 3981  1  CROMER_MANN_H
 3982  1  CROMER_MANN_H
 3985  1  CROMER_MANN_C
 3986  1  CROMER_MANN_H
 3987  1  CROMER_MANN_H
 3988  1  CROMER_MANN_H
 3989  1  CROMER_MANN_C
 3990  1  CROMER_MANN_O
 3991  1  CROMER_MANN_N
 3992  1  CROMER_MANN_H
 3993  1  CROMER_MANN_C
 3994  1  CROMER_MANN_H
 3995  1  CROMER_MANN_C
 3996  1  CROMER_MANN_H
 3997  1  CROMER_MANN_O
 3998  1  CROMER_MANN_H
 4001  1  CROMER_MANN_C
 4002  1  CROMER_MANN_H
 4003  1  CROMER_MANN_H
 4004  1  CROMER_MANN_H
 4005  1  CROMER_MANN_C
 4006  1  CROMER_MANN_O
 4007  1  CROMER_MANN_N
 4008  1  CROMER_MANN_H
 4009  1  CROMER_MANN_C
 4010  1  CROMER_MANN_H
 4011  1  CROMER_MANN_C
 4012  1  CROMER_MANN_H
 4013  1  CROMER_MANN_H
 4014  1  CROMER_MANN_C
 4015  1  CROMER_MANN_H
 4016  1  CROMER_MANN_H
 4017  1  CROMER_MANN_S
 4020  1  CROMER_MANN_C
 4021  1  CROMER_MANN_H
 4022  1  CROMER_MANN_H
 4023  1  CROMER_MANN_H
 4024  1  CROMER_MANN_C
 4025  1  CROMER_MANN_O
 4026  1  CROMER_MANN_N
 4027  1  CROMER_MANN_C
 4028  1  CROMER_MANN_H
 4029  1  CROMER_MANN_H
 4030  1  CROMER_MANN_C
 4031  1  CROMER_MANN_H
 4032  1  CROMER_MANN_C
 4033  1  CROMER_MANN_H
 4034  1  CROMER_MANN_H
 4035  1  CROMER_MANN_C
 4036  1  CROMER_MANN_H
 4037  1  CROMER_MANN_H
 4038  1  CROMER_MANN_C
 4039  1  CROMER_MANN_O
 4040  1  CROMER_MANN_N
 4041  1  CROMER_MANN_H
 4042  1  CROMER_MANN_C
 4043  1  CROMER_MANN_H
 4044  1  CROMER_MANN_C
 4045  1  CROMER_MANN_H
 4046  1  CROMER_MANN_H
 4047  1  CROMER_MANN_C
 4048  1  CROMER_MANN_H
 4049  1  CROMER_MANN_H
 4050  1  CROMER_MANN_C
 4051  1  CROMER_MANN_H
 4052  1  CROMER_MANN_H
 4053  1  CROMER_MANN_C
 4054  1  CROMER_MANN_H
 4055  1  CROMER_MANN_H
 4058  1  CROMER_MANN_N
 4059  1  CROMER_MANN_H
 4060  1  CROMER_MANN_H
 4061  1  CROMER_MANN_H
 4062  1  CROMER_MANN_C
 4063  1  CROMER_MANN_O
 4064  1  CROMER_MANN_N
 4065  1  CROMER_MANN_H
 4066  1  CROMER_MANN_C
 4067  1  CROMER_MANN_H
 4068  1  CROMER_MANN_C
 4069  1  CROMER_MANN_H
 4070  1  CROMER_MANN_H
 4071  1  CROMER_MANN_C
 4072  1  CROMER_MANN_H
 4073  1  CROMER_MANN_H
 4074  1  CROMER_MANN_C
 4075  1  CROMER_MANN_H
 4076  1  CROMER_MANN_H
 4077  1  CROMER_MANN_N
 4078  1  CROMER_MANN_H
 4079  1  CROMER_MANN_C
 4080  1  CROMER_MANN_N
 4081  1  CROMER_MANN_H
 4082  1  CROMER_MANN_H
 4083  1  CROMER_MANN_N
 4084  1  CROMER_MANN_H
 4085  1  CROMER_MANN_H
 4086  1  CROMER_MANN_C
 4087  1  CROMER_MANN_O
 4088  1  CROMER_MANN_N
 4089  1  CROMER_MANN_H
 4090  1  CROMER_MANN_C
 4091  1  CROMER_MANN_H
 4092  1  CROMER_MANN_C
 4093  1  CROMER_MANN_H
 4094  1  CROMER_MANN_H
 4095  1  CROMER_MANN_C
 4096  1  CROMER_MANN_C
 4097  1  CROMER_MANN_H
 4098  1  CROMER_MANN_C
 4099  1  CROMER_MANN_H
 4100  1  CROMER_MANN_C
 4101  1  CROMER_MANN_O
 4102  1  CROMER_MANN_H
 4103  1  CROMER_MANN_C
 4104  1  CROMER_MANN_H
 4105  1  CROMER_MANN_C
 4106  1  CROMER_MANN_H
 4107  1  CROMER_MANN_C
 4108  1  CROMER_MANN_O
 4109  1  CROMER_MANN_N
 4110  1  CROMER_MANN_H
 4111  1  CROMER_MANN_C
 4112  1  CROMER_MANN_H
 4113  1  CROMER_MANN_C
 4114  1  CROMER_MANN_H
 4115  1  CROMER_MANN_H
 4116  1  CROMER_MANN_C
 4117  1  CROMER_MANN_O
 4118  1  CROMER_MANN_O
 4119  1  CROMER_MANN_C
 4120  1  CROMER_MANN_O
 4121  1  CROMER_MANN_N
 4122  1  CROMER_MANN_H
 4123  1  CROMER_MANN_C
 4124  1  CROMER_MANN_H
 4125  1  CROMER_MANN_C
 4126  1  CROMER_MANN_H
 4127  1  CROMER_MANN_H
 4128  1  CROMER_MANN_C
 4129  1  CROMER_MANN_H
 4130  1  CROMER_MANN_H
 4131  1  CROMER_MANN_C
 4132  1  CROMER_MANN_O
 4133  1  CROMER_MANN_N
 4134  1  CROMER_MANN_H
 4135  1  CROMER_MANN_H
 4136  1  CROMER_MANN_C
 4137  1  CROMER_MANN_O
 4138  1  CROMER_MANN_N
 4139  1  CROMER_MANN_H
 4140  1  CROMER_MANN_C
 4141  1  CROMER_MANN_H
 4142  1  CROMER_MANN_C
 4143  1  CROMER_MANN_H
 4144  1  CROMER_MANN_H
 4145  1  CROMER_MANN_C
 4146  1  CROMER_MANN_O
 4147  1  CROMER_MANN_O
 4148  1  CROMER_MANN_C
 4149  1  CROMER_MANN_O
 4150  1  CROMER_MANN_N
 4151  1  CROMER_MANN_C
 4152  1  CROMER_MANN_H
 4153  1  CROMER_MANN_H
 4154  1  CROMER_MANN_C
 4155  1  CROMER_MANN_H
 4156  1  CROMER_MANN_C
 4157  1  CROMER_MANN_H
 4158  1  CROMER_MANN_H
 4159  1  CROMER_MANN_C
 4160  1  CROMER_MANN_H
 4161  1  CROMER_MANN_H
 4162  1  CROMER_MANN_C
 4163  1  CROMER_MANN_O
 4164  1  CROMER_MANN_N
 4165  1  CROMER_MANN_H
 4166  1  CROMER_MANN_C
 4167  1  CROMER_MANN_H
 4170  1  CROMER_MANN_C
 4171  1  CROMER_MANN_H
 4172  1  CROMER_MANN_H
 4173  1  CROMER_MANN_H
 4174  1  CROMER_MANN_C
 4175  1  CROMER_MANN_O
 4176  1  CROMER_MANN_N
 4177  1  CROMER_MANN_H
 4178  1  CROMER_MANN_C
 4179  1  CROMER_MANN_H
 4180  1  CROMER_MANN_C
 4181  1  CROMER_MANN_H
 4182  1  CROMER_MANN_H
 4183  1  CROMER_MANN_C
 4184  1  CROMER_MANN_O
 4185  1  CROMER_MANN_N
 4186  1  CROMER_MANN_H
 4187  1  CROMER_MANN_H
 4188  1  CROMER_MANN_C
 4189  1  CROMER_MANN_O
 4190  1  CROMER_MANN_N
 4191  1  CROMER_MANN_H
 4192  1  CROMER_MANN_C
 4193  1  CROMER_MANN_H
 4194  1  CROMER_MANN_C
 4195  1  CROMER_MANN_H
 4196  1  CROMER_MANN_H
 4197  1  CROMER_MANN_C
 4198  1  CROMER_MANN_H
 4199  1  CROMER_MANN_H
 4200  1  CROMER_MANN_C
 4201  1  CROMER_MANN_O
 4202  1  CROMER_MANN_N
 4203  1  CROMER_MANN_H
 4204  1  CROMER_MANN_H
 4205  1  CROMER_MANN_C
 4206  1  CROMER_MANN_O
 4207  1  CROMER_MANN_N
 4208  1  CROMER_MANN_H
 4209  1  CROMER_MANN_C
 4210  1  CROMER_MANN_H
 4211  1  CROMER_MANN_H
 4212  1  CROMER_MANN_C
 4213  1  CROMER_MANN_O
 4214  1  CROMER_MANN_N
 4215  1  CROMER_MANN_H
 4216  1  CROMER_MANN_C
 4217  1  CROMER_MANN_H
 4218  1  CROMER_MANN_C
 4219  1  CROMER_MANN_H
 4222  1  CROMER_MANN_C
 4223  1  CROMER_MANN_H
 4224  1  CROMER_MANN_H
 4225  1  CROMER_MANN_H
 4226  1  CROMER_MANN_C
 4227  1  CROMER_MANN_H
 4228  1  CROMER_MANN_H
 4231  1  CROMER_MANN_C
 4232  1  CROMER_MANN_H
 4233  1  CROMER_MANN_H
 4234  1  CROMER_MANN_H
 4235  1  CROMER_MANN_C
 4236  1  CROMER_MANN_O
 4237  1  CROMER_MANN_N
 4238  1  CROMER_MANN_H
 4239  1  CROMER_MANN_C
 4240  1  CROMER_MANN_H
 4241  1  CROMER_MANN_C
 4242  1  CROMER_MANN_H
 4245  1  CROMER_MANN_C
 4246  1  CROMER_MANN_H
 4247  1  CROMER_MANN_H
 4248  1  CROMER_MANN_H
 4251  1  CROMER_MANN_C
 4252  1  CROMER_MANN_H
 4253  1  CROMER_MANN_H
 4254  1  CROMER_MANN_H
 4255  1  CROMER_MANN_C
 4256  1  CROMER_MANN_O
 4257  1  CROMER_MANN_N
 4258  1  CROMER_MANN_H
 4259  1  CROMER_MANN_C
 4260  1  CROMER_MANN_H
 4261  1  CROMER_MANN_C
 4262  1  CROMER_MANN_H
 4263  1  CROMER_MANN_H
 4264  1  CROMER_MANN_C
 4265  1  CROMER_MANN_O
 4266  1  CROMER_MANN_O
 4267  1  CROMER_MANN_C
 4268  1  CROMER_MANN_O
 4269  1  CROMER_MANN_N
 4270  1  CROMER_MANN_H
 4271  1  CROMER_MANN_C
 4272  1  CROMER_MANN_H
 4275  1  CROMER_MANN_C
 4276  1  CROMER_MANN_H
 4277  1  CROMER_MANN_H
 4278  1  CROMER_MANN_H
 4279  1  CROMER_MANN_C
 4280  1  CROMER_MANN_O
 4281  1  CROMER_MANN_N
 4282  1  CROMER_MANN_H
 4283  1  CROMER_MANN_C
 4284  1  CROMER_MANN_H
 4285  1  CROMER_MANN_C
 4286  1  CROMER_MANN_H
 4287  1  CROMER_MANN_H
 4288  1  CROMER_MANN_C
 4289  1  CROMER_MANN_H
 4292  1  CROMER_MANN_C
 4293  1  CROMER_MANN_H
 4294  1  CROMER_MANN_H
 4295  1  CROMER_MANN_H
 4298  1  CROMER_MANN_C
 4299  1  CROMER_MANN_H
 4300  1  CROMER_MANN_H
 4301  1  CROMER_MANN_H
 4302  1  CROMER_MANN_C
 4303  1  CROMER_MANN_O
 4304  1  CROMER_MANN_N
 4305  1  CROMER_MANN_H
 4306  1  CROMER_MANN_C
 4307  1  CROMER_MANN_H
 4308  1  CROMER_MANN_C
 4309  1  CROMER_MANN_H
 4310  1  CROMER_MANN_H
 4311  1  CROMER_MANN_C
 4312  1  CROMER_MANN_H
 4313  1  CROMER_MANN_H
 4314  1  CROMER_MANN_C
 4315  1  CROMER_MANN_H
 4316  1  CROMER_MANN_H
 4317  1  CROMER_MANN_C
 4318  1  CROMER_MANN_H
 4319  1  CROMER_MANN_H
 4322  1  CROMER_MANN_N
 4323  1  CROMER_MANN_H
 4324  1  CROMER_MANN_H
 4325  1  CROMER_MANN_H
 4326  1  CROMER_MANN_C
 4327  1  CROMER_MANN_O
 4328  1  CROMER_MANN_N
 4329  1  CROMER_MANN_H
 4330  1  CROMER_MANN_C
 4331  1  CROMER_MANN_H
 4334  1  CROMER_MANN_C
 4335  1  CROMER_MANN_H
 4336  1  CROMER_MANN_H
 4337  1  CROMER_MANN_H
 4338  1  CROMER_MANN_C
 4339  1  CROMER_MANN_O
 4340  1  CROMER_MANN_N
 4341  1  CROMER_MANN_H
 4342  1  CROMER_MANN_C
 4343  1  CROMER_MANN_H
 4344  1  CROMER_MANN_C
 4345  1  CROMER_MANN_H
 4346  1  CROMER_MANN_H
 4347  1  CROMER_MANN_C
 4348  1  CROMER_MANN_O
 4349  1  CROMER_MANN_O
 4350  1  CROMER_MANN_C
 4351  1  CROMER_MANN_O
 4352  1  CROMER_MANN_N
 4353  1  CROMER_MANN_H
 4354  1  CROMER_MANN_C
 4355  1  CROMER_MANN_H
 4356  1  CROMER_MANN_C
 4357  1  CROMER_MANN_H
 4358  1  CROMER_MANN_H
 4359  1  CROMER_MANN_C
 4360  1  CROMER_MANN_H
 4361  1  CROMER_MANN_H
 4362  1  CROMER_MANN_C
 4363  1  CROMER_MANN_H
 4364  1  CROMER_MANN_H
 4365  1  CROMER_MANN_C
 4366  1  CROMER_MANN_H
 4367  1  CROMER_MANN_H
 4370  1  CROMER_MANN_N
 4371  1  CROMER_MANN_H
 4372  1  CROMER_MANN_H
 4373  1  CROMER_MANN_H
 4374  1  CROMER_MANN_C
 4375  1  CROMER_MANN_O
 4376  1  CROMER_MANN_N
 4377  1  CROMER_MANN_H
 4378  1  CROMER_MANN_C
 4379  1  CROMER_MANN_H
 4380  1  CROMER_MANN_C
 4381  1  CROMER_MANN_H
 4382  1  CROMER_MANN_H
 4383  1  CROMER_MANN_C
 4384  1  CROMER_MANN_H
 4385  1  CROMER_MANN_H
 4386  1  CROMER_MANN_C
 4387  1  CROMER_MANN_H
 4388  1  CROMER_MANN_H
 4389  1  CROMER_MANN_C
 4390  1  CROMER_MANN_H
 4391  1  CROMER_MANN_H
 4394  1  CROMER_MANN_N
 4395  1  CROMER_MANN_H
 4396  1  CROMER_MANN_H
 4397  1  CROMER_MANN_H
 4398  1  CROMER_MANN_C
 4399  1  CROMER_MANN_O
 4400  1  CROMER_MANN_N
 4401  1  CROMER_MANN_H
 4402  1  CROMER_MANN_C
 4403  1  CROMER_MANN_H
 4404  1  CROMER_MANN_C
 4405  1  CROMER_MANN_H
 4406  1  CROMER_MANN_H
 4407  1  CROMER_MANN_C
 4408  1  CROMER_MANN_O
 4409  1  CROMER_MANN_O
 4410  1  CROMER_MANN_C
 4411  1  CROMER_MANN_O
 4412  1  CROMER_MANN_N
 4413  1  CROMER_MANN_C
 4414  1  CROMER_MANN_H
 4415  1  CROMER_MANN_H
 4416  1  CROMER_MANN_C
 4417  1  CROMER_MANN_H
 4418  1  CROMER_MANN_C
 4419  1  CROMER_MANN_H
 4420  1  CROMER_MANN_H
 4421  1  CROMER_MANN_C
 4422  1  CROMER_MANN_H
 4423  1  CROMER_MANN_H
 4424  1  CROMER_MANN_C
 4425  1  CROMER_MANN_O
 4426  1  CROMER_MANN_N
 4427  1  CROMER_MANN_H
 4428  1  CROMER_MANN_C
 4429  1  CROMER_MANN_H
 4430  1  CROMER_MANN_C
 4431  1  CROMER_MANN_H
 4432  1  CROMER_MANN_H
 4433  1  CROMER_MANN_O
 4434  1  CROMER_MANN_H
 4435  1  CROMER_MANN_C
 4436  1  CROMER_MANN_O
 4437  1  CROMER_MANN_N
 4438  1  CROMER_MANN_H
 4439  1  CROMER_MANN_C
 4440  1  CROMER_MANN_H
 4441  1  CROMER_MANN_H
 4442  1  CROMER_MANN_C
 4443  1  CROMER_MANN_O
 4444  1  CROMER_MANN_N
 4445  1  CROMER_MANN_C
 4446  1  CROMER_MANN_H
 4447  1  CROMER_MANN_H
 4448  1  CROMER_MANN_C
 4449  1  CROMER_MANN_H
 4450  1  CROMER_MANN_C
 4451  1  CROMER_MANN_H
 4452  1  CROMER_MANN_H
 4453  1  CROMER_MANN_C
 4454  1  CROMER_MANN_H
 4455  1  CROMER_MANN_H
 4456  1  CROMER_MANN_C
 4457  1  CROMER_MANN_O
 4458  1  CROMER_MANN_N
 4459  1  CROMER_MANN_H
 4460  1  CROMER_MANN_C
 4461  1  CROMER_MANN_H
 4462  1  CROMER_MANN_C
 4463  1  CROMER_MANN_H
 4464  1  CROMER_MANN_H
 4465  1  CROMER_MANN_C
 4466  1  CROMER_MANN_C
 4467  1  CROMER_MANN_H
 4468  1  CROMER_MANN_C
 4469  1  CROMER_MANN_H
 4470  1  CROMER_MANN_C
 4471  1  CROMER_MANN_O
 4472  1  CROMER_MANN_H
 4473  1  CROMER_MANN_C
 4474  1  CROMER_MANN_H
 4475  1  CROMER_MANN_C
 4476  1  CROMER_MANN_H
 4477  1  CROMER_MANN_C
 4478  1  CROMER_MANN_O
 4479  1  CROMER_MANN_N
 4480  1  CROMER_MANN_H
 4481  1  CROMER_MANN_C
 4482  1  CROMER_MANN_H
 4483  1  CROMER_MANN_C
 4484  1  CROMER_MANN_H
 4487  1  CROMER_MANN_C
 4488  1  CROMER_MANN_H
 4489  1  CROMER_MANN_H
 4490  1  CROMER_MANN_H
 4493  1  CROMER_MANN_C
 4494  1  CROMER_MANN_H
 4495  1  CROMER_MANN_H
 4496  1  CROMER_MANN_H
 4497  1  CROMER_MANN_C
 4498  1  CROMER_MANN_O
 4499  1  CROMER_MANN_N
 4500  1  CROMER_MANN_H
 4501  1  CROMER_MANN_C
 4502  1  CROMER_MANN_H
 4503  1  CROMER_MANN_C
 4504  1  CROMER_MANN_H
 4505  1  CROMER_MANN_H
 4506  1  CROMER_MANN_C
 4507  1  CROMER_MANN_C
 4508  1  CROMER_MANN_H
 4509  1  CROMER_MANN_N
 4510  1  CROMER_MANN_H
 4511  1  CROMER_MANN_C
 4512  1  CROMER_MANN_C
 4513  1  CROMER_MANN_C
 4514  1  CROMER_MANN_H
 4515  1  CROMER_MANN_C
 4516  1  CROMER_MANN_H
 4517  1  CROMER_MANN_C
 4518  1  CROMER_MANN_H
 4519  1  CROMER_MANN_C
 4520  1  CROMER_MANN_H
 4521  1  CROMER_MANN_C
 4522  1  CROMER_MANN_O
 4523  1  CROMER_MANN_N
 4524  1  CROMER_MANN_H
 4525  1  CROMER_MANN_C
 4526  1  CROMER_MANN_H
 4527  1  CROMER_MANN_C
 4528  1  CROMER_MANN_H
 4531  1  CROMER_MANN_C
 4532  1  CROMER_MANN_H
 4533  1  CROMER_MANN_H
 4534  1  CROMER_MANN_H
 4535  1  CROMER_MANN_C
 4536  1  CROMER_MANN_H
 4537  1  CROMER_MANN_H
 4540  1  CROMER_MANN_C
 4541  1  CROMER_MANN_H
 4542  1  CROMER_MANN_H
 4543  1  CROMER_MANN_H
 4544  1  CROMER_MANN_C
 4545  1  CROMER_MANN_O
 4546  1  CROMER_MANN_N
 4547  1  CROMER_MANN_H
 4548  1  CROMER_MANN_C
 4549  1  CROMER_MANN_H
 4550  1  CROMER_MANN_C
 4551  1  CROMER_MANN_H
 4552  1  CROMER_MANN_O
 4553  1  CROMER_MANN_H
 4556  1  CROMER_MANN_C
 4557  1  CROMER_MANN_H
 4558  1  CROMER_MANN_H
 4559  1  CROMER_MANN_H
 4560  1  CROMER_MANN_C
 4561  1  CROMER_MANN_O
 4562  1  CROMER_MANN_N
 4563  1  CROMER_MANN_H
 4564  1  CROMER_MANN_C
 4565  1  CROMER_MANN_H
 4566  1  CROMER_MANN_C
 4567  1  CROMER_MANN_H
 4568  1  CROMER_MANN_H
 4569  1  CROMER_MANN_C
 4570  1  CROMER_MANN_C
 4571  1  CROMER_MANN_H
 4572  1  CROMER_MANN_C
 4573  1  CROMER_MANN_H
 4574  1  CROMER_MANN_C
 4575  1  CROMER_MANN_O
 4576  1  CROMER_MANN_H
 4577  1  CROMER_MANN_C
 4578  1  CROMER_MANN_H
 4579  1  CROMER_MANN_C
 4580  1  CROMER_MANN_H
 4581  1  CROMER_MANN_C
 4582  1  CROMER_MANN_O
 4583  1  CROMER_MANN_N
 4584  1  CROMER_MANN_H
 4585  1  CROMER_MANN_C
 4586  1  CROMER_MANN_H
 4589  1  CROMER_MANN_C
 4590  1  CROMER_MANN_H
 4591  1  CROMER_MANN_H
 4592  1  CROMER_MANN_H
 4593  1  CROMER_MANN_C
 4594  1  CROMER_MANN_O
 4595  1  CROMER_MANN_N
 4596  1  CROMER_MANN_H
 4597  1  CROMER_MANN_C
 4598  1  CROMER_MANN_H
 4601  1  CROMER_MANN_C
 4602  1  CROMER_MANN_H
 4603  1  CROMER_MANN_H
 4604  1  CROMER_MANN_H
 4605  1  CROMER_MANN_C
 4606  1  CROMER_MANN_O
 4607  1  CROMER_MANN_N
 4608  1  CROMER_MANN_H
 4609  1  CROMER_MANN_C
 4610  1  CROMER_MANN_H
 4611  1  CROMER_MANN_C
 4612  1  CROMER_MANN_H
 4615  1  CROMER_MANN_C
 4616  1  CROMER_MANN_H
 4617  1  CROMER_MANN_H
 4618  1  CROMER_MANN_H
 4621  1  CROMER_MANN_C
 4622  1  CROMER_MANN_H
 4623  1  CROMER_MANN_H
 4624  1  CROMER_MANN_H
 4625  1  CROMER_MANN_C
 4626  1  CROMER_MANN_O
 4627  1  CROMER_MANN_N
 4628  1  CROMER_MANN_H
 4629  1  CROMER_MANN_C
 4630  1  CROMER_MANN_H
 4631  1  CROMER_MANN_C
 4632  1  CROMER_MANN_H
 4633  1  CROMER_MANN_H
 4634  1  CROMER_MANN_C
 4635  1  CROMER_MANN_H
 4636  1  CROMER_MANN_H
 4637  1  CROMER_MANN_C
 4638  1  CROMER_MANN_O
 4639  1  CROMER_MANN_N
 4640  1  CROMER_MANN_H
 4641  1  CROMER_MANN_H
 4642  1  CROMER_MANN_C
 4643  1  CROMER_MANN_O
 4644  1  CROMER_MANN_N
 4645  1  CROMER_MANN_H
 4646  1  CROMER_MANN_C
 4647  1  CROMER_MANN_H
 4648  1  CROMER_MANN_C
 4649  1  CROMER_MANN_H
 4650  1  CROMER_MANN_H
 4651  1  CROMER_MANN_O
 4652  1  CROMER_MANN_H
 4653  1  CROMER_MANN_C
 4654  1  CROMER_MANN_O
 4655  1  CROMER_MANN_N
 4656  1  CROMER_MANN_H
 4657  1  CROMER_MANN_C
 4658  1  CROMER_MANN_H
 4659  1  CROMER_MANN_C
 4660  1  CROMER_MANN_H
 4661  1  CROMER_MANN_H
 4662  1  CROMER_MANN_C
 4663  1  CROMER_MANN_H
 4666  1  CROMER_MANN_C
 4667  1  CROMER_MANN_H
 4668  1  CROMER_MANN_H
 4669  1  CROMER_MANN_H
 4672  1  CROMER_MANN_C
 4673  1  CROMER_MANN_H
 4674  1  CROMER_MANN_H
 4675  1  CROMER_MANN_H
 4676  1  CROMER_MANN_C
 4677  1  CROMER_MANN_O
 4678  1  CROMER_MANN_N
 4679  1  CROMER_MANN_H
 4680  1  CROMER_MANN_C
 4681  1  CROMER_MANN_H
 4684  1  CROMER_MANN_C
 4685  1  CROMER_MANN_H
 4686  1  CROMER_MANN_H
 4687  1  CROMER_MANN_H
 4688  1  CROMER_MANN_C
 4689  1  CROMER_MANN_O
 4690  1  CROMER_MANN_N
 4691  1  CROMER_MANN_H
 4692  1  CROMER_MANN_C
 4693  1  CROMER_MANN_H
 4694  1  CROMER_MANN_C
 4695  1  CROMER_MANN_H
 4696  1  CROMER_MANN_O
 4697  1  CROMER_MANN_H
 4700  1  CROMER_MANN_C
 4701  1  CROMER_MANN_H
 4702  1  CROMER_MANN_H
 4703  1  CROMER_MANN_H
 4704  1  CROMER_MANN_C
 4705  1  CROMER_MANN_O
 4706  1  CROMER_MANN_N
 4707  1  CROMER_MANN_H
 4708  1  CROMER_MANN_C
 4709  1  CROMER_MANN_H
 4712  1  CROMER_MANN_C
 4713  1  CROMER_MANN_H
 4714  1  CROMER_MANN_H
 4715  1  CROMER_MANN_H
 4716  1  CROMER_MANN_C
 4717  1  CROMER_MANN_O
 4718  1  CROMER_MANN_N
 4719  1  CROMER_MANN_H
 4720  1  CROMER_MANN_C
 4721  1  CROMER_MANN_H
 4722  1  CROMER_MANN_C
 4723  1  CROMER_MANN_H
 4724  1  CROMER_MANN_H
 4725  1  CROMER_MANN_C
 4726  1  CROMER_MANN_H
 4729  1  CROMER_MANN_C
 4730  1  CROMER_MANN_H
 4731  1  CROMER_MANN_H
 4732  1  CROMER_MANN_H
 4735  1  CROMER_MANN_C
 4736  1  CROMER_MANN_H
 4737  1  CROMER_MANN_H
 4738  1  CROMER_MANN_H
 4739  1  CROMER_MANN_C
 4740  1  CROMER_MANN_O
 4741  1  CROMER_MANN_N
 4742  1  CROMER_MANN_H
 4743  1  CROMER_MANN_C
 4744  1  CROMER_MANN_H
 4745  1  CROMER_MANN_C
 4746  1  CROMER_MANN_H
 4747  1  CROMER_MANN_H
 4748  1  CROMER_MANN_C
 4749  1  CROMER_MANN_H
 4750  1  CROMER_MANN_H
 4751  1  CROMER_MANN_C
 4752  1  CROMER_MANN_O
 4753  1  CROMER_MANN_O
 4754  1  CROMER_MANN_C
 4755  1  CROMER_MANN_O
 4756  1  CROMER_MANN_N
 4757  1  CROMER_MANN_H
 4758  1  CROMER_MANN_C
 4759  1  CROMER_MANN_H
 4760  1  CROMER_MANN_C
 4761  1  CROMER_MANN_H
 4762  1  CROMER_MANN_H
 4763  1  CROMER_MANN_C
 4764  1  CROMER_MANN_H
 4765  1  CROMER_MANN_H
 4766  1  CROMER_MANN_C
 4767  1  CROMER_MANN_H
 4768  1  CROMER_MANN_H
 4769  1  CROMER_MANN_N
 4770  1  CROMER_MANN_H
 4771  1  CROMER_MANN_C
 4772  1  CROMER_MANN_N
 4773  1  CROMER_MANN_H
 4774  1  CROMER_MANN_H
 4775  1  CROMER_MANN_N
 4776  1  CROMER_MANN_H
 4777  1  CROMER_MANN_H
 4778  1  CROMER_MANN_C
 4779  1  CROMER_MANN_O
 4780  1  CROMER_MANN_N
 4781  1  CROMER_MANN_H
 4782  1  CROMER_MANN_C
 4783  1  CROMER_MANN_H
 4784  1  CROMER_MANN_C
 4785  1  CROMER_MANN_H
 4786  1  CROMER_MANN_O
 4787  1  CROMER_MANN_H
 4790  1  CROMER_MANN_C
 4791  1  CROMER_MANN_H
 4792  1  CROMER_MANN_H
 4793  1  CROMER_MANN_H
 4794  1  CROMER_MANN_C
 4795  1  CROMER_MANN_O
 4796  1  CROMER_MANN_N
 4797  1  CROMER_MANN_H
 4798  1  CROMER_MANN_C
 4799  1  CROMER_MANN_H
 4800  1  CROMER_MANN_H
 4801  1  CROMER_MANN_C
 4802  1  CROMER_MANN_O
 4803  1  CROMER_MANN_N
 4804  1  CROMER_MANN_H
 4805  1  CROMER_MANN_C
 4806  1  CROMER_MANN_H
 4807  1  CROMER_MANN_C
 4808  1  CROMER_MANN_H
 4809  1  CROMER_MANN_H
 4810  1  CROMER_MANN_O
 4811  1  CROMER_MANN_H
 4812  1  CROMER_MANN_C
 4813  1  CROMER_MANN_O
 4814  1  CROMER_MANN_N
 4815  1  CROMER_MANN_H
 4816  1  CROMER_MANN_C
 4817  1  CROMER_MANN_H
 4818  1  CROMER_MANN_C
 4819  1  CROMER_MANN_H
 4820  1  CROMER_MANN_H
 4821  1  CROMER_MANN_C
 4822  1  CROMER_MANN_O
 4823  1  CROMER_MANN_O
 4824  1  CROMER_MANN_C
 4825  1  CROMER_MANN_O
 4826  1  CROMER_MANN_N
 4827  1  CROMER_MANN_H
 4828  1  CROMER_MANN_C
 4829  1  CROMER_MANN_H
 4830  1  CROMER_MANN_C
 4831  1  CROMER_MANN_H
 4832  1  CROMER_MANN_H
 4833  1  CROMER_MANN_C
 4834  1  CROMER_MANN_H
 4835  1  CROMER_MANN_H
 4836  1  CROMER_MANN_C
 4837  1  CROMER_MANN_O
 4838  1  CROMER_MANN_O
 4839  1  CROMER_MANN_C
 4840  1  CROMER_MANN_O
 4841  1  CROMER_MANN_N
 4842  1  CROMER_MANN_C
 4843  1  CROMER_MANN_H
 4844  1  CROMER_MANN_H
 4845  1  CROMER_MANN_C
 4846  1  CROMER_MANN_H
 4847  1  CROMER_MANN_C
 4848  1  CROMER_MANN_H
 4849  1  CROMER_MANN_H
 4850  1  CROMER_MANN_C
 4851  1  CROMER_MANN_H
 4852  1  CROMER_MANN_H
 4853  1  CROMER_MANN_C
 4854  1  CROMER_MANN_O
 4855  1  CROMER_MANN_N
 4856  1  CROMER_MANN_H
 4857  1  CROMER_MANN_C
 4858  1  CROMER_MANN_H
 4859  1  CROMER_MANN_C
 4860  1  CROMER_MANN_H
 4861  1  CROMER_MANN_H
 4862  1  CROMER_MANN_C
 4863  1  CROMER_MANN_H
 4866  1  CROMER_MANN_C
 4867  1  CROMER_MANN_H
 4868  1  CROMER_MANN_H
 4869  1  CROMER_MANN_H
 4872  1  CROMER_MANN_C
 4873  1  CROMER_MANN_H
 4874  1  CROMER_MANN_H
 4875  1  CROMER_MANN_H
 4876  1  CROMER_MANN_C
 4877  1  CROMER_MANN_O
 4878  1  CROMER_MANN_N
 4879  1  CROMER_MANN_H
 4880  1  CROMER_MANN_C
 4881  1  CROMER_MANN_H
 4884  1  CROMER_MANN_C
 4885  1  CROMER_MANN_H
 4886  1  CROMER_MANN_H
 4887  1  CROMER_MANN_H
 4888  1  CROMER_MANN_C
 4889  1  CROMER_MANN_O
 4890  1  CROMER_MANN_N
 4891  1  CROMER_MANN_H
 4892  1  CROMER_MANN_C
 4893  1  CROMER_MANN_H
 4894  1  CROMER_MANN_C
 4895  1  CROMER_MANN_H
 4896  1  CROMER_MANN_H
 4897  1  CROMER_MANN_C
 4898  1  CROMER_MANN_H
 4901  1  CROMER_MANN_C
 4902  1  CROMER_MANN_H
 4903  1  CROMER_MANN_H
 4904  1  CROMER_MANN_H
 4907  1  CROMER_MANN_C
 4908  1  CROMER_MANN_H
 4909  1  CROMER_MANN_H
 4910  1  CROMER_MANN_H
 4911  1  CROMER_MANN_C
 4912  1  CROMER_MANN_O
 4913  1  CROMER_MANN_N
 4914  1  CROMER_MANN_H
 4915  1  CROMER_MANN_C
 4916  1  CROMER_MANN_H
 4917  1  CROMER_MANN_C
 4918  1  CROMER_MANN_H
 4921  1  CROMER_MANN_C
 4922  1  CROMER_MANN_H
 4923  1  CROMER_MANN_H
 4924  1  CROMER_MANN_H
 4927  1  CROMER_MANN_C
 4928  1  CROMER_MANN_H
 4929  1  CROMER_MANN_H
 4930  1  CROMER_MANN_H
 4931  1  CROMER_MANN_C
 4932  1  CROMER_MANN_O
 4933  1  CROMER_MANN_N
 4934  1  CROMER_MANN_H
 4935  1  CROMER_MANN_C
 4936  1  CROMER_MANN_H
 4937  1  CROMER_MANN_C
 4938  1  CROMER_MANN_H
 4939  1  CROMER_MANN_H
 4940  1  CROMER_MANN_C
 4941  1  CROMER_MANN_H
 4942  1  CROMER_MANN_H
 4943  1  CROMER_MANN_C
 4944  1  CROMER_MANN_H
 4945  1  CROMER_MANN_H
 4946  1  CROMER_MANN_C
 4947  1  CROMER_MANN_H
 4948  1  CROMER_MANN_H
 4951  1  CROMER_MANN_N
 4952  1  CROMER_MANN_H
 4953  1  CROMER_MANN_H
 4954  1  CROMER_MANN_H
 4955  1  CROMER_MANN_C
 4956  1  CROMER_MANN_O
 4957  1  CROMER_MANN_N
 4958  1  CROMER_MANN_H
 4959  1  CROMER_MANN_C
 4960  1  CROMER_MANN_H
 4961  1  CROMER_MANN_C
 4962  1  CROMER_MANN_H
 4963  1  CROMER_MANN_H
 4964  1  CROMER_MANN_C
 4965  1  CROMER_MANN_O
 4966  1  CROMER_MANN_O
 4967  1  CROMER_MANN_C
 4968  1  CROMER_MANN_O
 4969  1  CROMER_MANN_N
 4970  1  CROMER_MANN_H
 4971  1  CROMER_MANN_C
 4972  1  CROMER_MANN_H
 4973  1  CROMER_MANN_C
 4974  1  CROMER_MANN_H
 4975  1  CROMER_MANN_H
 4976  1  CROMER_MANN_C
 4977  1  CROMER_MANN_H
 4980  1  CROMER_MANN_C
 4981  1  CROMER_MANN_H
 4982  1  CROMER_MANN_H
 4983  1  CROMER_MANN_H
 4986  1  CROMER_MANN_C
 4987  1  CROMER_MANN_H
 4988  1  CROMER_MANN_H
 4989  1  CROMER_MANN_H
 4990  1  CROMER_MANN_C
 4991  1  CROMER_MANN_O
 4992  1  CROMER_MANN_N
 4993  1  CROMER_MANN_H
 4994  1  CROMER_MANN_C
 4995  1  CROMER_MANN_H
 4996  1  CROMER_MANN_C
 4997  1  CROMER_MANN_H
 4998  1  CROMER_MANN_H
 4999  1  CROMER_MANN_C
 5000  1  CROMER_MANN_H
 5001  1  CROMER_MANN_H
 5002  1  CROMER_MANN_C
 5003  1  CROMER_MANN_H
 5004  1  CROMER_MANN_H
 5005  1  CROMER_MANN_C
 5006  1  CROMER_MANN_H
 5007  1  CROMER_MANN_H
 5010  1  CROMER_MANN_N
 5011  1  CROMER_MANN_H
 5012  1  CROMER_MANN_H
 5013  1  CROMER_MANN_H
 5014  1  CROMER_MANN_C
 5015  1  CROMER_MANN_O
 5016  1  CROMER_MANN_N
 5017  1  CROMER_MANN_H
 5018  1  CROMER_MANN_C
 5019  1  CROMER_MANN_H
 5022  1  CROMER_MANN_C
 5023  1  CROMER_MANN_H
 5024  1  CROMER_MANN_H
 5025  1  CROMER_MANN_H
 5026  1  CROMER_MANN_C
 5027  1  CROMER_MANN_O
 5028  1  CROMER_MANN_N
 5029  1  CROMER_MANN_H
 5030  1  CROMER_MANN_C
 5031  1  CROMER_MANN_H
 5032  1  CROMER_MANN_C
 5033  1  CROMER_MANN_H
 5034  1  CROMER_MANN_H
 5035  1  CROMER_MANN_C
 5036  1  CROMER_MANN_O
 5037  1  CROMER_MANN_N
 5038  1  CROMER_MANN_H
 5039  1  CROMER_MANN_H
 5040  1  CROMER_MANN_C
 5041  1  CROMER_MANN_O
 5042  1  CROMER_MANN_N
 5043  1  CROMER_MANN_H
 5044  1  CROMER_MANN_C
 5045  1  CROMER_MANN_H
 5046  1  CROMER_MANN_H
 5047  1  CROMER_MANN_C
 5048  1  CROMER_MANN_O
 5049  1  CROMER_MANN_N
 5050  1  CROMER_MANN_H
 5051  1  CROMER_MANN_C
 5052  1  CROMER_MANN_H
 5055  1  CROMER_MANN_C
 5056  1  CROMER_MANN_H
 5057  1  CROMER_MANN_H
 5058  1  CROMER_MANN_H
 5059  1  CROMER_MANN_C
 5060  1  CROMER_MANN_O
 5061  1  CROMER_MANN_N
 5062  1  CROMER_MANN_H
 5063  1  CROMER_MANN_C
 5064  1  CROMER_MANN_H
 5065  1  CROMER_MANN_C
 5066  1  CROMER_MANN_H
 5067  1  CROMER_MANN_H
 5068  1  CROMER_MANN_C
 5069  1  CROMER_MANN_O
 5070  1  CROMER_MANN_N
 5071  1  CROMER_MANN_H
 5072  1  CROMER_MANN_H
 5073  1  CROMER_MANN_C
 5074  1  CROMER_MANN_O
 5075  1  CROMER_MANN_N
 5076  1  CROMER_MANN_H
 5077  1  CROMER_MANN_C
 5078  1  CROMER_MANN_H
 5079  1  CROMER_MANN_C
 5080  1  CROMER_MANN_H
 5081  1  CROMER_MANN_O
 5082  1  CROMER_MANN_H
 5085  1  CROMER_MANN_C
 5086  1  CROMER_MANN_H
 5087  1  CROMER_MANN_H
 5088  1  CROMER_MANN_H
 5089  1  CROMER_MANN_C
 5090  1  CROMER_MANN_O
 5091  1  CROMER_MANN_N
 5092  1  CROMER_MANN_H
 5093  1  CROMER_MANN_C
 5094  1  CROMER_MANN_H
 5095  1  CROMER_MANN_C
 5096  1  CROMER_MANN_H
 5099  1  CROMER_MANN_C
 5100  1  CROMER_MANN_H
 5101  1  CROMER_MANN_H
 5102  1  CROMER_MANN_H
 5105  1  CROMER_MANN_C
 5106  1  CROMER_MANN_H
 5107  1  CROMER_MANN_H
 5108  1  CROMER_MANN_H
 5109  1  CROMER_MANN_C
 5110  1  CROMER_MANN_O
 5111  1  CROMER_MANN_N
 5112  1  CROMER_MANN_H
 5113  1  CROMER_MANN_C
 5114  1  CROMER_MANN_H
 5115  1  CROMER_MANN_C
 5116  1  CROMER_MANN_H
 5119  1  CROMER_MANN_C
 5120  1  CROMER_MANN_H
 5121  1  CROMER_MANN_H
 5122  1  CROMER_MANN_H
 5123  1  CROMER_MANN_C
 5124  1  CROMER_MANN_H
 5125  1  CROMER_MANN_H
 5128  1  CROMER_MANN_C
 5129  1  CROMER_MANN_H
 5130  1  CROMER_MANN_H
 5131  1  CROMER_MANN_H
 5132  1  CROMER_MANN_C
 5133  1  CROMER_MANN_O
 5134  1  CROMER_MANN_N
 5135  1  CROMER_MANN_H
 5136  1  CROMER_MANN_C
 5137  1  CROMER_MANN_H
 5138  1  CROMER_MANN_H
 5139  1  CROMER_MANN_C
 5140  1  CROMER_MANN_O
 5141  1  CROMER_MANN_N
 5142  1  CROMER_MANN_C
 5143  1  CROMER_MANN_H
 5144  1  CROMER_MANN_H
 5145  1  CROMER_MANN_C
 5146  1  CROMER_MANN_H
 5147  1  CROMER_MANN_C
 5148  1  CROMER_MANN_H
 5149  1  CROMER_MANN_H
 5150  1  CROMER_MANN_C
 5151  1  CROMER_MANN_H
 5152  1  CROMER_MANN_H
 5153  1  CROMER_MANN_C
 5154  1  CROMER_MANN_O
 5155  1  CROMER_MANN_N
 5156  1  CROMER_MANN_H
 5157  1  CROMER_MANN_C
 5158  1  CROMER_MANN_H
 5159  1  CROMER_MANN_C
 5160  1  CROMER_MANN_H
 5161  1  CROMER_MANN_H
 5162  1  CROMER_MANN_C
 5163  1  CROMER_MANN_H
 5166  1  CROMER_MANN_C
 5167  1  CROMER_MANN_H
 5168  1  CROMER_MANN_H
 5169  1  CROMER_MANN_H
 5172  1  CROMER_MANN_C
 5173  1  CROMER_MANN_H
 5174  1  CROMER_MANN_H
 5175  1  CROMER_MANN_H
 5176  1  CROMER_MANN_C
 5177  1  CROMER_MANN_O
 5178  1  CROMER_MANN_N
 5179  1  CROMER_MANN_H
 5180  1  CROMER_MANN_C
 5181  1  CROMER_MANN_H
 5182  1  CROMER_MANN_C
 5183  1  CROMER_MANN_H
 5184  1  CROMER_MANN_H
 5185  1  CROMER_MANN_C
 5186  1  CROMER_MANN_O
 5187  1  CROMER_MANN_N
 5188  1  CROMER_MANN_H
 5189  1  CROMER_MANN_H
 5190  1  CROMER_MANN_C
 5191  1  CROMER_MANN_O
 5192  1  CROMER_MANN_N
 5193  1  CROMER_MANN_H
 5194  1  CROMER_MANN_C
 5195  1  CROMER_MANN_H
 5196  1  CROMER_MANN_C
 5197  1  CROMER_MANN_H
 5198  1  CROMER_MANN_H
 5199  1  CROMER_MANN_C
 5200  1  CROMER_MANN_C
 5201  1  CROMER_MANN_H
 5202  1  CROMER_MANN_N
 5203  1  CROMER_MANN_H
 5204  1  CROMER_MANN_C
 5205  1  CROMER_MANN_C
 5206  1  CROMER_MANN_C
 5207  1  CROMER_MANN_H
 5208  1  CROMER_MANN_C
 5209  1  CROMER_MANN_H
 5210  1  CROMER_MANN_C
 5211  1  CROMER_MANN_H
 5212  1  CROMER_MANN_C
 5213  1  CROMER_MANN_H
 5214  1  CROMER_MANN_C
 5215  1  CROMER_MANN_O
 5216  1  CROMER_MANN_N
 5217  1  CROMER_MANN_H
 5218  1  CROMER_MANN_C
 5219  1  CROMER_MANN_H
 5220  1  CROMER_MANN_C
 5221  1  CROMER_MANN_H
 5222  1  CROMER_MANN_H
 5223  1  CROMER_MANN_C
 5224  1  CROMER_MANN_O
 5225  1  CROMER_MANN_O
 5226  1  CROMER_MANN_C
 5227  1  CROMER_MANN_O
 5228  1  CROMER_MANN_N
 5229  1  CROMER_MANN_H
 5230  1  CROMER_MANN_C
 5231  1  CROMER_MANN_H
 5232  1  CROMER_MANN_C
 5233  1  CROMER_MANN_H
 5234  1  CROMER_MANN_H
 5235  1  CROMER_MANN_C
 5236  1  CROMER_MANN_H
 5237  1  CROMER_MANN_H
 5238  1  CROMER_MANN_C
 5239  1  CROMER_MANN_O
 5240  1  CROMER_MANN_O
 5241  1  CROMER_MANN_C
 5242  1  CROMER_MANN_O
 5243  1  CROMER_MANN_N
 5244  1  CROMER_MANN_H
 5245  1  CROMER_MANN_C
 5246  1  CROMER_MANN_H
 5247  1  CROMER_MANN_C
 5248  1  CROMER_MANN_H
 5249  1  CROMER_MANN_H
 5250  1  CROMER_MANN_C
 5251  1  CROMER_MANN_H
 5252  1  CROMER_MANN_H
 5253  1  CROMER_MANN_C
 5254  1  CROMER_MANN_H
 5255  1  CROMER_MANN_H
 5256  1  CROMER_MANN_C
 5257  1  CROMER_MANN_H
 5258  1  CROMER_MANN_H
 5261  1  CROMER_MANN_N
 5262  1  CROMER_MANN_H
 5263  1  CROMER_MANN_H
 5264  1  CROMER_MANN_H
 5265  1  CROMER_MANN_C
 5266  1  CROMER_MANN_O
 5267  1  CROMER_MANN_N
 5268  1  CROMER_MANN_H
 5269  1  CROMER_MANN_C
 5270  1  CROMER_MANN_H
 5271  1  CROMER_MANN_H
 5272  1  CROMER_MANN_C
 5273  1  CROMER_MANN_O
 5274  1  CROMER_MANN_N
 5275  1  CROMER_MANN_H
 5276  1  CROMER_MANN_C
 5277  1  CROMER_MANN_H
 5278  1  CROMER_MANN_C
 5279  1  CROMER_MANN_H
 5280  1  CROMER_MANN_H
 5281  1  CROMER_MANN_C
 5282  1  CROMER_MANN_O
 5283  1  CROMER_MANN_O
 5284  1  CROMER_MANN_C
 5285  1  CROMER_MANN_O
 5286  1  CROMER_MANN_N
 5287  1  CROMER_MANN_H
 5288  1  CROMER_MANN_C
 5289  1  CROMER_MANN_H
 5290  1  CROMER_MANN_C
 5291  1  CROMER_MANN_H
 5292  1  CROMER_MANN_H
 5293  1  CROMER_MANN_C
 5294  1  CROMER_MANN_H
 5297  1  CROMER_MANN_C
 5298  1  CROMER_MANN_H
 5299  1  CROMER_MANN_H
 5300  1  CROMER_MANN_H
 5303  1  CROMER_MANN_C
 5304  1  CROMER_MANN_H
 5305  1  CROMER_MANN_H
 5306  1  CROMER_MANN_H
 5307  1  CROMER_MANN_C
 5308  1  CROMER_MANN_O
 5309  1  CROMER_MANN_N
 5310  1  CROMER_MANN_H
 5311  1  CROMER_MANN_C
 5312  1  CROMER_MANN_H
 5313  1  CROMER_MANN_C
 5314  1  CROMER_MANN_H
 5315  1  CROMER_MANN_H
 5316  1  CROMER_MANN_C
 5317  1  CROMER_MANN_H
 5318  1  CROMER_MANN_H
 5319  1  CROMER_MANN_C
 5320  1  CROMER_MANN_H
 5321  1  CROMER_MANN_H
 5322  1  CROMER_MANN_C
 5323  1  CROMER_MANN_H
 5324  1  CROMER_MANN_H
 5327  1  CROMER_MANN_N
 5328  1  CROMER_MANN_H
 5329  1  CROMER_MANN_H
 5330  1  CROMER_MANN_H
 5331  1  CROMER_MANN_C
 5332  1  CROMER_MANN_O
 5333  1  CROMER_MANN_N
 5334  1  CROMER_MANN_H
 5335  1  CROMER_MANN_C
 5336  1  CROMER_MANN_H
 5337  1  CROMER_MANN_H
 5338  1  CROMER_MANN_C
 5339  1  CROMER_MANN_O
 5340  1  CROMER_MANN_N
 5341  1  CROMER_MANN_H
 5342  1  CROMER_MANN_C
 5343  1  CROMER_MANN_H
 5344  1  CROMER_MANN_C
 5345  1  CROMER_MANN_H
 5346  1  CROMER_MANN_H
 5347  1  CROMER_MANN_C
 5348  1  CROMER_MANN_C
 5349  1  CROMER_MANN_H
 5350  1  CROMER_MANN_C
 5351  1  CROMER_MANN_H
 5352  1  CROMER_MANN_C
 5353  1  CROMER_MANN_H
 5354  1  CROMER_MANN_C
 5355  1  CROMER_MANN_H
 5356  1  CROMER_MANN_C
 5357  1  CROMER_MANN_H
 5358  1  CROMER_MANN_C
 5359  1  CROMER_MANN_O
 5360  1  CROMER_MANN_N
 5361  1  CROMER_MANN_H
 5362  1  CROMER_MANN_C
 5363  1  CROMER_MANN_H
 5364  1  CROMER_MANN_C
 5365  1  CROMER_MANN_H
 5366  1  CROMER_MANN_H
 5367  1  CROMER_MANN_C
 5368  1  CROMER_MANN_O
 5369  1  CROMER_MANN_O
 5370  1  CROMER_MANN_C
 5371  1  CROMER_MANN_O
 5372  1  CROMER_MANN_N
 5373  1  CROMER_MANN_H
 5374  1  CROMER_MANN_C
 5375  1  CROMER_MANN_H
 5376  1  CROMER_MANN_C
 5377  1  CROMER_MANN_H
 5378  1  CROMER_MANN_H
 5379  1  CROMER_MANN_C
 5380  1  CROMER_MANN_C
 5381  1  CROMER_MANN_H
 5382  1  CROMER_MANN_C
 5383  1  CROMER_MANN_H
 5384  1  CROMER_MANN_C
 5385  1  CROMER_MANN_H
 5386  1  CROMER_MANN_C
 5387  1  CROMER_MANN_H
 5388  1  CROMER_MANN_C
 5389  1  CROMER_MANN_H
 5390  1  CROMER_MANN_C
 5391  1  CROMER_MANN_O
 5392  1  CROMER_MANN_N
 5393  1  CROMER_MANN_H
 5394  1  CROMER_MANN_C
 5395  1  CROMER_MANN_H
 5396  1  CROMER_MANN_H
 5397  1  CROMER_MANN_C
 5398  1  CROMER_MANN_O
 5399  1  CROMER_MANN_N
 5400  1  CROMER_MANN_H
 5401  1  CROMER_MANN_C
 5402  1  CROMER_MANN_H
 5403  1  CROMER_MANN_C
 5404  1  CROMER_MANN_H
 5407  1  CROMER_MANN_C
 5408  1  CROMER_MANN_H
 5409  1  CROMER_MANN_H
 5410  1  CROMER_MANN_H
 5413  1  CROMER_MANN_C
 5414  1  CROMER_MANN_H
 5415  1  CROMER_MANN_H
 5416  1  CROMER_MANN_H
 5417  1  CROMER_MANN_C
 5418  1  CROMER_MANN_O
 5419  1  CROMER_MANN_N
 5420  1  CROMER_MANN_H
 5421  1  CROMER_MANN_C
 5422  1  CROMER_MANN_H
 5423  1  CROMER_MANN_C
 5424  1  CROMER_MANN_H
 5425  1  CROMER_MANN_H
 5426  1  CROMER_MANN_C
 5427  1  CROMER_MANN_C
 5428  1  CROMER_MANN_H
 5429  1  CROMER_MANN_C
 5430  1  CROMER_MANN_H
 5431  1  CROMER_MANN_C
 5432  1  CROMER_MANN_H
 5433  1  CROMER_MANN_C
 5434  1  CROMER_MANN_H
 5435  1  CROMER_MANN_C
 5436  1  CROMER_MANN_H
 5437  1  CROMER_MANN_C
 5438  1  CROMER_MANN_O
 5439  1  CROMER_MANN_N
 5440  1  CROMER_MANN_H
 5441  1  CROMER_MANN_C
 5442  1  CROMER_MANN_H
 5443  1  CROMER_MANN_C
 5444  1  CROMER_MANN_H
 5445  1  CROMER_MANN_H
 5446  1  CROMER_MANN_C
 5447  1  CROMER_MANN_H
 5448  1  CROMER_MANN_H
 5449  1  CROMER_MANN_C
 5450  1  CROMER_MANN_O
 5451  1  CROMER_MANN_N
 5452  1  CROMER_MANN_H
 5453  1  CROMER_MANN_H
 5454  1  CROMER_MANN_C
 5455  1  CROMER_MANN_O
 5456  1  CROMER_MANN_N
 5457  1  CROMER_MANN_H
 5458  1  CROMER_MANN_C
 5459  1  CROMER_MANN_H
 5460  1  CROMER_MANN_C
 5461  1  CROMER_MANN_H
 5462  1  CROMER_MANN_H
 5463  1  CROMER_MANN_C
 5464  1  CROMER_MANN_C
 5465  1  CROMER_MANN_H
 5466  1  CROMER_MANN_N
 5467  1  CROMER_MANN_H
 5468  1  CROMER_MANN_C
 5469  1  CROMER_MANN_C
 5470  1  CROMER_MANN_C
 5471  1  CROMER_MANN_H
 5472  1  CROMER_MANN_C
 5473  1  CROMER_MANN_H
 5474  1  CROMER_MANN_C
 5475  1  CROMER_MANN_H
 5476  1  CROMER_MANN_C
 5477  1  CROMER_MANN_H
 5478  1  CROMER_MANN_C
 5479  1  CROMER_MANN_O
 5480  1  CROMER_MANN_N
 5481  1  CROMER_MANN_H
 5482  1  CROMER_MANN_C
 5483  1  CROMER_MANN_H
 5484  1  CROMER_MANN_C
 5485  1  CROMER_MANN_H
 5486  1  CROMER_MANN_H
 5487  1  CROMER_MANN_C
 5488  1  CROMER_MANN_H
 5489  1  CROMER_MANN_C
 5490  1  CROMER_MANN_N
 5491  1  CROMER_MANN_H
 5492  1  CROMER_MANN_N
 5493  1  CROMER_MANN_H
 5494  1  CROMER_MANN_C
 5495  1  CROMER_MANN_H
 5496  1  CROMER_MANN_C
 5497  1  CROMER_MANN_O
 5498  1  CROMER_MANN_N
 5499  1  CROMER_MANN_H
 5500  1  CROMER_MANN_C
 5501  1  CROMER_MANN_H
 5504  1  CROMER_MANN_C
 5505  1  CROMER_MANN_H
 5506  1  CROMER_MANN_H
 5507  1  CROMER_MANN_H
 5508  1  CROMER_MANN_C
 5509  1  CROMER_MANN_O
 5510  1  CROMER_MANN_N
 5511  1  CROMER_MANN_H
 5512  1  CROMER_MANN_C
 5513  1  CROMER_MANN_H
 5514  1  CROMER_MANN_C
 5515  1  CROMER_MANN_H
 5516  1  CROMER_MANN_H
 5517  1  CROMER_MANN_C
 5518  1  CROMER_MANN_O
 5519  1  CROMER_MANN_O
 5520  1  CROMER_MANN_C
 5521  1  CROMER_MANN_O
 5522  1  CROMER_MANN_N
 5523  1  CROMER_MANN_H
 5524  1  CROMER_MANN_C
 5525  1  CROMER_MANN_H
 5526  1  CROMER_MANN_H
 5527  1  CROMER_MANN_C
 5528  1  CROMER_MANN_O
 5529  1  CROMER_MANN_N
 5530  1  CROMER_MANN_H
 5531  1  CROMER_MANN_C
 5532  1  CROMER_MANN_H
 5533  1  CROMER_MANN_C
 5534  1  CROMER_MANN_H
 5535  1  CROMER_MANN_H
 5536  1  CROMER_MANN_O
 5537  1  CROMER_MANN_H
 5538  1  CROMER_MANN_C
 5539  1  CROMER_MANN_O
 5540  1  CROMER_MANN_N
 5541  1  CROMER_MANN_H
 5542  1  CROMER_MANN_C
 5543  1  CROMER_MANN_H
 5544  1  CROMER_MANN_C
 5545  1  CROMER_MANN_H
 5546  1  CROMER_MANN_H
 5547  1  CROMER_MANN_O
 5548  1  CROMER_MANN_H
 5549  1  CROMER_MANN_C
 5550  1  CROMER_MANN_O
 5551  1  CROMER_MANN_N
 5552  1  CROMER_MANN_H
 5553  1  CROMER_MANN_C
 5554  1  CROMER_MANN_H
 5555  1  CROMER_MANN_C
 5556  1  CROMER_MANN_H
 5557  1  CROMER_MANN_O
 5558  1  CROMER_MANN_H
 5561  1  CROMER_MANN_C
 5562  1  CROMER_MANN_H
 5563  1  CROMER_MANN_H
 5564  1  CROMER_MANN_H
 5565  1  CROMER_MANN_C
 5566  1  CROMER_MANN_O
 5567  1  CROMER_MANN_N
 5568  1  CROMER_MANN_H
 5569  1  CROMER_MANN_C
 5570  1  CROMER_MANN_H
 5571  1  CROMER_MANN_C
 5572  1  CROMER_MANN_H
 5573  1  CROMER_MANN_H
 5574  1  CROMER_MANN_C
 5575  1  CROMER_MANN_H
 5576  1  CROMER_MANN_H
 5577  1  CROMER_MANN_C
 5578  1  CROMER_MANN_H
 5579  1  CROMER_MANN_H
 5580  1  CROMER_MANN_C
 5581  1  CROMER_MANN_H
 5582  1  CROMER_MANN_H
 5585  1  CROMER_MANN_N
 5586  1  CROMER_MANN_H
 5587  1  CROMER_MANN_H
 5588  1  CROMER_MANN_H
 5589  1  CROMER_MANN_C
 5590  1  CROMER_MANN_O
 5591  1  CROMER_MANN_N
 5592  1  CROMER_MANN_H
 5593  1  CROMER_MANN_C
 5594  1  CROMER_MANN_H
 5597  1  CROMER_MANN_C
 5598  1  CROMER_MANN_H
 5599  1  CROMER_MANN_H
 5600  1  CROMER_MANN_H
 5601  1  CROMER_MANN_C
 5602  1  CROMER_MANN_O
 5603  1  CROMER_MANN_N
 5604  1  CROMER_MANN_H
 5605  1  CROMER_MANN_C
 5606  1  CROMER_MANN_H
 5607  1  CROMER_MANN_C
 5608  1  CROMER_MANN_H
 5609  1  CROMER_MANN_H
 5610  1  CROMER_MANN_C
 5611  1  CROMER_MANN_H
 5612  1  CROMER_MANN_H
 5613  1  CROMER_MANN_C
 5614  1  CROMER_MANN_H
 5615  1  CROMER_MANN_H
 5616  1  CROMER_MANN_C
 5617  1  CROMER_MANN_H
 5618  1  CROMER_MANN_H
 5621  1  CROMER_MANN_N
 5622  1  CROMER_MANN_H
 5623  1  CROMER_MANN_H
 5624  1  CROMER_MANN_H
 5625  1  CROMER_MANN_C
 5626  1  CROMER_MANN_O
 5627  1  CROMER_MANN_O
