# Supplementary material for: Bayesian refinement of protein structures and ensembles against SAXS data using molecular dynamics
Source: PLoS Comput Biol. 2017 Oct 18;13(10):e1005800. doi: 10.1371/journal.pcbi.1005800 (PMC5662244; doi:10.1371/journal.pcbi.1005800)
Supplement: S2 Archive — (BZ) [file pcbi.1005800.s012.tar.bz › lbp/holof.top]

;
;	File 'holof-init.top' was generated
;	By user: pchen (504)
;	On host: ms-pc001.migen.bio.uni-goettingen.de
;	At date: Mon May  6 13:47:10 2013
;
;	This is a standalone topology file
;
;	It was generated using program:
;	pdb2gmx - VERSION 4.6.2-dev-20130429-e6994dc-dirty
;
;	Command line was:
;	pdb2gmx -f ../1USI-fixed.pdb -o holof-init.gro -p holof-init.top -ff charmm27 -vsite hydrogens -water tip3p 
;
;	Force field was read from the standard Gromacs share directory.
;

; Include forcefield parameters
#include "charmm27.ff/forcefield.itp"

; Include chain topologies
#include "holof_receptor.itp"
#ifdef SCATTER
    #include "holof-scatterR.itp"
#endif


; Include water topology
#include "charmm27.ff/tip3p.itp"

#ifdef POSRES_WATER
; Position restraint for each water oxygen
[ position_restraints ]
;  i funct       fcx        fcy        fcz
   1    1       1000       1000       1000
#endif

; Include topology for ions
#include "charmm27.ff/ions.itp"

[ system ]
; Name
Protein in water

[ molecules ]
; Compound        #mols
Receptor            1
SOL             26161 
NA                 57
CL                 51
