# Supplementary material for: Bayesian refinement of protein structures and ensembles against SAXS data using molecular dynamics
Source: PLoS Comput Biol. 2017 Oct 18;13(10):e1005800. doi: 10.1371/journal.pcbi.1005800 (PMC5662244; doi:10.1371/journal.pcbi.1005800)
Supplement: S2 Archive — (BZ) [file pcbi.1005800.s012.tar.bz › lbp/holof_receptor.itp]

;
;	File 'holof-init_Protein_chain_A.itp' was generated
;	By user: pchen (504)
;	On host: ms-pc001.migen.bio.uni-goettingen.de
;	At date: Mon May  6 13:47:11 2013
;
;	This is a include topology file
;
;	It was generated using program:
;	pdb2gmx - VERSION 4.6.2-dev-20130429-e6994dc-dirty
;
;	Command line was:
;	pdb2gmx -f ../1USI-fixed.pdb -o holof-init.gro -p holof-init.top -ff charmm27 -vsite hydrogens -water tip3p 
;
;	Force field was read from the standard Gromacs share directory.
;

[ moleculetype ]
; Name            nrexcl
Receptor            3

[ atoms ]
;   nr       type  resnr residue  atom   cgnr     charge       mass  typeB    chargeB      massB
; residue   1 ASP rtp ASP  q  0.0
     1       MNH3      1    ASP    MN1      1          0     8.5155   ; qtot 0
     2       MNH3      1    ASP    MN2      1          0     8.5155   ; qtot 0
     3        NH3      1    ASP      N      1       -0.3          0   ; qtot -0.3
     4         HC      1    ASP     H1      2       0.33          0   ; qtot 0.03
     5         HC      1    ASP     H2      3       0.33          0   ; qtot 0.36
     6         HC      1    ASP     H3      4       0.33          0   ; qtot 0.69
     7        CT1      1    ASP     CA      5       0.21     13.019   ; qtot 0.9
     8         HB      1    ASP     HA      6        0.1          0   ; qtot 1
     9        CT2      1    ASP     CB      7      -0.28     14.027   ; qtot 0.72
    10         HA      1    ASP    HB1      8       0.09          0   ; qtot 0.81
    11         HA      1    ASP    HB2      9       0.09          0   ; qtot 0.9
    12         CC      1    ASP     CG     10       0.62     12.011   ; qtot 1.52
    13         OC      1    ASP    OD1     11      -0.76     15.999   ; qtot 0.76
    14         OC      1    ASP    OD2     12      -0.76     15.999   ; qtot 0
    15          C      1    ASP      C     13       0.51     12.011   ; qtot 0.51
    16          O      1    ASP      O     14      -0.51     15.999   ; qtot 0
; residue   2 ASP rtp ASP  q -1.0
    17        NH1      2    ASP      N     15      -0.47     15.015   ; qtot -0.47
    18          H      2    ASP     HN     16       0.31          0   ; qtot -0.16
    19        CT1      2    ASP     CA     17       0.07     13.019   ; qtot -0.09
    20         HB      2    ASP     HA     18       0.09          0   ; qtot 0
    21        CT2      2    ASP     CB     19      -0.28     14.027   ; qtot -0.28
    22         HA      2    ASP    HB1     20       0.09          0   ; qtot -0.19
    23         HA      2    ASP    HB2     21       0.09          0   ; qtot -0.1
    24         CC      2    ASP     CG     22       0.62     12.011   ; qtot 0.52
    25         OC      2    ASP    OD1     23      -0.76     15.999   ; qtot -0.24
    26         OC      2    ASP    OD2     24      -0.76     15.999   ; qtot -1
    27          C      2    ASP      C     25       0.51     12.011   ; qtot -0.49
    28          O      2    ASP      O     26      -0.51     15.999   ; qtot -1
; residue   3 ILE rtp ILE  q  0.0
    29        NH1      3    ILE      N     27      -0.47     15.015   ; qtot -1.47
    30          H      3    ILE     HN     28       0.31          0   ; qtot -1.16
    31        CT1      3    ILE     CA     29       0.07     13.019   ; qtot -1.09
    32         HB      3    ILE     HA     30       0.09          0   ; qtot -1
    33        CT1      3    ILE     CB     31      -0.09     13.019   ; qtot -1.09
    34         HA      3    ILE     HB     32       0.09          0   ; qtot -1
    35       MCH3      3    ILE   MCG1     33          0     7.5175   ; qtot -1
    36       MCH3      3    ILE   MCG2     33          0     7.5175   ; qtot -1
    37        CT3      3    ILE    CG2     33      -0.27          0   ; qtot -1.27
    38         HA      3    ILE   HG21     34       0.09          0   ; qtot -1.18
    39         HA      3    ILE   HG22     35       0.09          0   ; qtot -1.09
    40         HA      3    ILE   HG23     36       0.09          0   ; qtot -1
    41        CT2      3    ILE    CG1     37      -0.18     14.027   ; qtot -1.18
    42         HA      3    ILE   HG11     38       0.09          0   ; qtot -1.09
    43         HA      3    ILE   HG12     39       0.09          0   ; qtot -1
    44       MCH3      3    ILE   MCD1     40          0     7.5175   ; qtot -1
    45       MCH3      3    ILE   MCD2     40          0     7.5175   ; qtot -1
    46        CT3      3    ILE     CD     40      -0.27          0   ; qtot -1.27
    47         HA      3    ILE    HD1     41       0.09          0   ; qtot -1.18
    48         HA      3    ILE    HD2     42       0.09          0   ; qtot -1.09
    49         HA      3    ILE    HD3     43       0.09          0   ; qtot -1
    50          C      3    ILE      C     44       0.51     12.011   ; qtot -0.49
    51          O      3    ILE      O     45      -0.51     15.999   ; qtot -1
; residue   4 LYS rtp LYS  q +1.0
    52        NH1      4    LYS      N     46      -0.47     15.015   ; qtot -1.47
    53          H      4    LYS     HN     47       0.31          0   ; qtot -1.16
    54        CT1      4    LYS     CA     48       0.07     13.019   ; qtot -1.09
    55         HB      4    LYS     HA     49       0.09          0   ; qtot -1
    56        CT2      4    LYS     CB     50      -0.18     14.027   ; qtot -1.18
    57         HA      4    LYS    HB1     51       0.09          0   ; qtot -1.09
    58         HA      4    LYS    HB2     52       0.09          0   ; qtot -1
    59        CT2      4    LYS     CG     53      -0.18     14.027   ; qtot -1.18
    60         HA      4    LYS    HG1     54       0.09          0   ; qtot -1.09
    61         HA      4    LYS    HG2     55       0.09          0   ; qtot -1
    62        CT2      4    LYS     CD     56      -0.18     14.027   ; qtot -1.18
    63         HA      4    LYS    HD1     57       0.09          0   ; qtot -1.09
    64         HA      4    LYS    HD2     58       0.09          0   ; qtot -1
    65        CT2      4    LYS     CE     59       0.21     14.027   ; qtot -0.79
    66         HA      4    LYS    HE1     60       0.05          0   ; qtot -0.74
    67         HA      4    LYS    HE2     61       0.05          0   ; qtot -0.69
    68       MNH3      4    LYS   MNZ1     62          0     8.5155   ; qtot -0.69
    69       MNH3      4    LYS   MNZ2     62          0     8.5155   ; qtot -0.69
    70        NH3      4    LYS     NZ     62       -0.3          0   ; qtot -0.99
    71         HC      4    LYS    HZ1     63       0.33          0   ; qtot -0.66
    72         HC      4    LYS    HZ2     64       0.33          0   ; qtot -0.33
    73         HC      4    LYS    HZ3     65       0.33          0   ; qtot 0
    74          C      4    LYS      C     66       0.51     12.011   ; qtot 0.51
    75          O      4    LYS      O     67      -0.51     15.999   ; qtot 0
; residue   5 VAL rtp VAL  q  0.0
    76        NH1      5    VAL      N     68      -0.47     15.015   ; qtot -0.47
    77          H      5    VAL     HN     69       0.31          0   ; qtot -0.16
    78        CT1      5    VAL     CA     70       0.07     13.019   ; qtot -0.09
    79         HB      5    VAL     HA     71       0.09          0   ; qtot 0
    80        CT1      5    VAL     CB     72      -0.09     13.019   ; qtot -0.09
    81         HA      5    VAL     HB     73       0.09          0   ; qtot 0
    82       MCH3      5    VAL   MCG1     74          0     7.5175   ; qtot 0
    83       MCH3      5    VAL   MCG2     74          0     7.5175   ; qtot 0
    84        CT3      5    VAL    CG1     74      -0.27          0   ; qtot -0.27
    85         HA      5    VAL   HG11     75       0.09          0   ; qtot -0.18
    86         HA      5    VAL   HG12     76       0.09          0   ; qtot -0.09
    87         HA      5    VAL   HG13     77       0.09          0   ; qtot 0
    88       MCH3      5    VAL   MCG1     78          0     7.5175   ; qtot 0
    89       MCH3      5    VAL   MCG2     78          0     7.5175   ; qtot 0
    90        CT3      5    VAL    CG2     78      -0.27          0   ; qtot -0.27
    91         HA      5    VAL   HG21     79       0.09          0   ; qtot -0.18
    92         HA      5    VAL   HG22     80       0.09          0   ; qtot -0.09
    93         HA      5    VAL   HG23     81       0.09          0   ; qtot 0
    94          C      5    VAL      C     82       0.51     12.011   ; qtot 0.51
    95          O      5    VAL      O     83      -0.51     15.999   ; qtot 0
; residue   6 ALA rtp ALA  q  0.0
    96        NH1      6    ALA      N     84      -0.47     15.015   ; qtot -0.47
    97          H      6    ALA     HN     85       0.31          0   ; qtot -0.16
    98        CT1      6    ALA     CA     86       0.07     13.019   ; qtot -0.09
    99         HB      6    ALA     HA     87       0.09          0   ; qtot 0
   100       MCH3      6    ALA   MCB1     88          0     7.5175   ; qtot 0
   101       MCH3      6    ALA   MCB2     88          0     7.5175   ; qtot 0
   102        CT3      6    ALA     CB     88      -0.27          0   ; qtot -0.27
   103         HA      6    ALA    HB1     89       0.09          0   ; qtot -0.18
   104         HA      6    ALA    HB2     90       0.09          0   ; qtot -0.09
   105         HA      6    ALA    HB3     91       0.09          0   ; qtot 0
   106          C      6    ALA      C     92       0.51     12.011   ; qtot 0.51
   107          O      6    ALA      O     93      -0.51     15.999   ; qtot 0
; residue   7 VAL rtp VAL  q  0.0
   108        NH1      7    VAL      N     94      -0.47     15.015   ; qtot -0.47
   109          H      7    VAL     HN     95       0.31          0   ; qtot -0.16
   110        CT1      7    VAL     CA     96       0.07     13.019   ; qtot -0.09
   111         HB      7    VAL     HA     97       0.09          0   ; qtot 0
   112        CT1      7    VAL     CB     98      -0.09     13.019   ; qtot -0.09
   113         HA      7    VAL     HB     99       0.09          0   ; qtot 0
   114       MCH3      7    VAL   MCG1    100          0     7.5175   ; qtot 0
   115       MCH3      7    VAL   MCG2    100          0     7.5175   ; qtot 0
   116        CT3      7    VAL    CG1    100      -0.27          0   ; qtot -0.27
   117         HA      7    VAL   HG11    101       0.09          0   ; qtot -0.18
   118         HA      7    VAL   HG12    102       0.09          0   ; qtot -0.09
   119         HA      7    VAL   HG13    103       0.09          0   ; qtot 0
   120       MCH3      7    VAL   MCG1    104          0     7.5175   ; qtot 0
   121       MCH3      7    VAL   MCG2    104          0     7.5175   ; qtot 0
   122        CT3      7    VAL    CG2    104      -0.27          0   ; qtot -0.27
   123         HA      7    VAL   HG21    105       0.09          0   ; qtot -0.18
   124         HA      7    VAL   HG22    106       0.09          0   ; qtot -0.09
   125         HA      7    VAL   HG23    107       0.09          0   ; qtot 0
   126          C      7    VAL      C    108       0.51     12.011   ; qtot 0.51
   127          O      7    VAL      O    109      -0.51     15.999   ; qtot 0
; residue   8 VAL rtp VAL  q  0.0
   128        NH1      8    VAL      N    110      -0.47     15.015   ; qtot -0.47
   129          H      8    VAL     HN    111       0.31          0   ; qtot -0.16
   130        CT1      8    VAL     CA    112       0.07     13.019   ; qtot -0.09
   131         HB      8    VAL     HA    113       0.09          0   ; qtot 0
   132        CT1      8    VAL     CB    114      -0.09     13.019   ; qtot -0.09
   133         HA      8    VAL     HB    115       0.09          0   ; qtot 0
   134       MCH3      8    VAL   MCG1    116          0     7.5175   ; qtot 0
   135       MCH3      8    VAL   MCG2    116          0     7.5175   ; qtot 0
   136        CT3      8    VAL    CG1    116      -0.27          0   ; qtot -0.27
   137         HA      8    VAL   HG11    117       0.09          0   ; qtot -0.18
   138         HA      8    VAL   HG12    118       0.09          0   ; qtot -0.09
   139         HA      8    VAL   HG13    119       0.09          0   ; qtot 0
   140       MCH3      8    VAL   MCG1    120          0     7.5175   ; qtot 0
   141       MCH3      8    VAL   MCG2    120          0     7.5175   ; qtot 0
   142        CT3      8    VAL    CG2    120      -0.27          0   ; qtot -0.27
   143         HA      8    VAL   HG21    121       0.09          0   ; qtot -0.18
   144         HA      8    VAL   HG22    122       0.09          0   ; qtot -0.09
   145         HA      8    VAL   HG23    123       0.09          0   ; qtot 0
   146          C      8    VAL      C    124       0.51     12.011   ; qtot 0.51
   147          O      8    VAL      O    125      -0.51     15.999   ; qtot 0
; residue   9 GLY rtp GLY  q  0.0
   148        NH1      9    GLY      N    126      -0.47     15.015   ; qtot -0.47
   149          H      9    GLY     HN    127       0.31          0   ; qtot -0.16
   150        CT2      9    GLY     CA    128      -0.02     14.027   ; qtot -0.18
   151         HB      9    GLY    HA1    129       0.09          0   ; qtot -0.09
   152         HB      9    GLY    HA2    130       0.09          0   ; qtot 0
   153          C      9    GLY      C    131       0.51     12.011   ; qtot 0.51
   154          O      9    GLY      O    132      -0.51     15.999   ; qtot 0
; residue  10 ALA rtp ALA  q  0.0
   155        NH1     10    ALA      N    133      -0.47     15.015   ; qtot -0.47
   156          H     10    ALA     HN    134       0.31          0   ; qtot -0.16
   157        CT1     10    ALA     CA    135       0.07     13.019   ; qtot -0.09
   158         HB     10    ALA     HA    136       0.09          0   ; qtot 0
   159       MCH3     10    ALA   MCB1    137          0     7.5175   ; qtot 0
   160       MCH3     10    ALA   MCB2    137          0     7.5175   ; qtot 0
   161        CT3     10    ALA     CB    137      -0.27          0   ; qtot -0.27
   162         HA     10    ALA    HB1    138       0.09          0   ; qtot -0.18
   163         HA     10    ALA    HB2    139       0.09          0   ; qtot -0.09
   164         HA     10    ALA    HB3    140       0.09          0   ; qtot 0
   165          C     10    ALA      C    141       0.51     12.011   ; qtot 0.51
   166          O     10    ALA      O    142      -0.51     15.999   ; qtot 0
; residue  11 MET rtp MET  q  0.0
   167        NH1     11    MET      N    143      -0.47     15.015   ; qtot -0.47
   168          H     11    MET     HN    144       0.31          0   ; qtot -0.16
   169        CT1     11    MET     CA    145       0.07     13.019   ; qtot -0.09
   170         HB     11    MET     HA    146       0.09          0   ; qtot 0
   171        CT2     11    MET     CB    147      -0.18     14.027   ; qtot -0.18
   172         HA     11    MET    HB1    148       0.09          0   ; qtot -0.09
   173         HA     11    MET    HB2    149       0.09          0   ; qtot 0
   174        CT2     11    MET     CG    150      -0.14     14.027   ; qtot -0.14
   175         HA     11    MET    HG1    151       0.09          0   ; qtot -0.05
   176         HA     11    MET    HG2    152       0.09          0   ; qtot 0.04
   177          S     11    MET     SD    153      -0.09      32.06   ; qtot -0.05
   178      MCH3S     11    MET   MCE1    154          0     7.5175   ; qtot -0.05
   179      MCH3S     11    MET   MCE2    154          0     7.5175   ; qtot -0.05
   180        CT3     11    MET     CE    154      -0.22          0   ; qtot -0.27
   181         HA     11    MET    HE1    155       0.09          0   ; qtot -0.18
   182         HA     11    MET    HE2    156       0.09          0   ; qtot -0.09
   183         HA     11    MET    HE3    157       0.09          0   ; qtot 0
   184          C     11    MET      C    158       0.51     12.011   ; qtot 0.51
   185          O     11    MET      O    159      -0.51     15.999   ; qtot 0
; residue  12 SER rtp SER  q  0.0
   186        NH1     12    SER      N    160      -0.47     15.015   ; qtot -0.47
   187          H     12    SER     HN    161       0.31          0   ; qtot -0.16
   188        CT1     12    SER     CA    162       0.07     13.019   ; qtot -0.09
   189         HB     12    SER     HA    163       0.09          0   ; qtot 0
   190        CT2     12    SER     CB    164       0.05     14.027   ; qtot 0.05
   191         HA     12    SER    HB1    165       0.09          0   ; qtot 0.14
   192         HA     12    SER    HB2    166       0.09          0   ; qtot 0.23
   193        OH1     12    SER     OG    167      -0.66     15.999   ; qtot -0.43
   194          H     12    SER    HG1    168       0.43      1.008   ; qtot 0
   195          C     12    SER      C    169       0.51     12.011   ; qtot 0.51
   196          O     12    SER      O    170      -0.51     15.999   ; qtot 0
; residue  13 GLY rtp GLY  q  0.0
   197        NH1     13    GLY      N    171      -0.47     15.015   ; qtot -0.47
   198          H     13    GLY     HN    172       0.31          0   ; qtot -0.16
   199        CT2     13    GLY     CA    173      -0.02     14.027   ; qtot -0.18
   200         HB     13    GLY    HA1    174       0.09          0   ; qtot -0.09
   201         HB     13    GLY    HA2    175       0.09          0   ; qtot 0
   202          C     13    GLY      C    176       0.51     12.011   ; qtot 0.51
   203          O     13    GLY      O    177      -0.51     15.999   ; qtot 0
; residue  14 PRO rtp PRO  q  0.0
   204          N     14    PRO      N    178      -0.29     14.007   ; qtot -0.29
   205        CP3     14    PRO     CD    179          0     14.027   ; qtot -0.29
   206         HA     14    PRO    HD1    180       0.09          0   ; qtot -0.2
   207         HA     14    PRO    HD2    181       0.09          0   ; qtot -0.11
   208        CP1     14    PRO     CA    182       0.02     13.019   ; qtot -0.09
   209         HB     14    PRO     HA    183       0.09          0   ; qtot 0
   210        CP2     14    PRO     CB    184      -0.18     14.027   ; qtot -0.18
   211         HA     14    PRO    HB1    185       0.09          0   ; qtot -0.09
   212         HA     14    PRO    HB2    186       0.09          0   ; qtot 0
   213        CP2     14    PRO     CG    187      -0.18     14.027   ; qtot -0.18
   214         HA     14    PRO    HG1    188       0.09          0   ; qtot -0.09
   215         HA     14    PRO    HG2    189       0.09          0   ; qtot 0
   216          C     14    PRO      C    190       0.51     12.011   ; qtot 0.51
   217          O     14    PRO      O    191      -0.51     15.999   ; qtot 0
; residue  15 ILE rtp ILE  q  0.0
   218        NH1     15    ILE      N    192      -0.47     15.015   ; qtot -0.47
   219          H     15    ILE     HN    193       0.31          0   ; qtot -0.16
   220        CT1     15    ILE     CA    194       0.07     13.019   ; qtot -0.09
   221         HB     15    ILE     HA    195       0.09          0   ; qtot 0
   222        CT1     15    ILE     CB    196      -0.09     13.019   ; qtot -0.09
   223         HA     15    ILE     HB    197       0.09          0   ; qtot 0
   224       MCH3     15    ILE   MCG1    198          0     7.5175   ; qtot 0
   225       MCH3     15    ILE   MCG2    198          0     7.5175   ; qtot 0
   226        CT3     15    ILE    CG2    198      -0.27          0   ; qtot -0.27
   227         HA     15    ILE   HG21    199       0.09          0   ; qtot -0.18
   228         HA     15    ILE   HG22    200       0.09          0   ; qtot -0.09
   229         HA     15    ILE   HG23    201       0.09          0   ; qtot 0
   230        CT2     15    ILE    CG1    202      -0.18     14.027   ; qtot -0.18
   231         HA     15    ILE   HG11    203       0.09          0   ; qtot -0.09
   232         HA     15    ILE   HG12    204       0.09          0   ; qtot 0
   233       MCH3     15    ILE   MCD1    205          0     7.5175   ; qtot 0
   234       MCH3     15    ILE   MCD2    205          0     7.5175   ; qtot 0
   235        CT3     15    ILE     CD    205      -0.27          0   ; qtot -0.27
   236         HA     15    ILE    HD1    206       0.09          0   ; qtot -0.18
   237         HA     15    ILE    HD2    207       0.09          0   ; qtot -0.09
   238         HA     15    ILE    HD3    208       0.09          0   ; qtot 0
   239          C     15    ILE      C    209       0.51     12.011   ; qtot 0.51
   240          O     15    ILE      O    210      -0.51     15.999   ; qtot 0
; residue  16 ALA rtp ALA  q  0.0
   241        NH1     16    ALA      N    211      -0.47     15.015   ; qtot -0.47
   242          H     16    ALA     HN    212       0.31          0   ; qtot -0.16
   243        CT1     16    ALA     CA    213       0.07     13.019   ; qtot -0.09
   244         HB     16    ALA     HA    214       0.09          0   ; qtot 0
   245       MCH3     16    ALA   MCB1    215          0     7.5175   ; qtot 0
   246       MCH3     16    ALA   MCB2    215          0     7.5175   ; qtot 0
   247        CT3     16    ALA     CB    215      -0.27          0   ; qtot -0.27
   248         HA     16    ALA    HB1    216       0.09          0   ; qtot -0.18
   249         HA     16    ALA    HB2    217       0.09          0   ; qtot -0.09
   250         HA     16    ALA    HB3    218       0.09          0   ; qtot 0
   251          C     16    ALA      C    219       0.51     12.011   ; qtot 0.51
   252          O     16    ALA      O    220      -0.51     15.999   ; qtot 0
; residue  17 GLN rtp GLN  q  0.0
   253        NH1     17    GLN      N    221      -0.47     15.015   ; qtot -0.47
   254          H     17    GLN     HN    222       0.31          0   ; qtot -0.16
   255        CT1     17    GLN     CA    223       0.07     13.019   ; qtot -0.09
   256         HB     17    GLN     HA    224       0.09          0   ; qtot 0
   257        CT2     17    GLN     CB    225      -0.18     14.027   ; qtot -0.18
   258         HA     17    GLN    HB1    226       0.09          0   ; qtot -0.09
   259         HA     17    GLN    HB2    227       0.09          0   ; qtot 0
   260        CT2     17    GLN     CG    228      -0.18     14.027   ; qtot -0.18
   261         HA     17    GLN    HG1    229       0.09          0   ; qtot -0.09
   262         HA     17    GLN    HG2    230       0.09          0   ; qtot 0
   263         CC     17    GLN     CD    231       0.55     12.011   ; qtot 0.55
   264          O     17    GLN    OE1    232      -0.55     15.999   ; qtot 0
   265        NH2     17    GLN    NE2    233      -0.62     16.023   ; qtot -0.62
   266          H     17    GLN   HE21    234       0.32          0   ; qtot -0.3
   267          H     17    GLN   HE22    235        0.3          0   ; qtot 0
   268          C     17    GLN      C    236       0.51     12.011   ; qtot 0.51
   269          O     17    GLN      O    237      -0.51     15.999   ; qtot 0
; residue  18 TRP rtp TRP  q  0.0
   270        NH1     18    TRP      N    238      -0.47     15.015   ; qtot -0.47
   271          H     18    TRP     HN    239       0.31          0   ; qtot -0.16
   272        CT1     18    TRP     CA    240       0.07     13.019   ; qtot -0.09
   273         HB     18    TRP     HA    241       0.09          0   ; qtot 0
   274        CT2     18    TRP     CB    242      -0.18     14.027   ; qtot -0.18
   275         HA     18    TRP    HB1    243       0.09          0   ; qtot -0.09
   276         HA     18    TRP    HB2    244       0.09          0   ; qtot 0
   277         CY     18    TRP     CG    245      -0.03     12.011   ; qtot -0.03
   278         CA     18    TRP    CD1    246      0.035     13.019   ; qtot 0.005
   279         HP     18    TRP    HD1    247      0.115          0   ; qtot 0.12
   280         NY     18    TRP    NE1    248      -0.61     15.015   ; qtot -0.49
   281          H     18    TRP    HE1    249       0.38          0   ; qtot -0.11
   282        CPT     18    TRP    CE2    250       0.13     12.011   ; qtot 0.02
   283        CPT     18    TRP    CD2    251      -0.02     12.011   ; qtot 0
   284         CA     18    TRP    CE3    252     -0.115     13.019   ; qtot -0.115
   285         HP     18    TRP    HE3    253      0.115          0   ; qtot 0
   286         CA     18    TRP    CZ3    254     -0.115     13.019   ; qtot -0.115
   287         HP     18    TRP    HZ3    255      0.115          0   ; qtot 0
   288         CA     18    TRP    CZ2    256     -0.115     13.019   ; qtot -0.115
   289         HP     18    TRP    HZ2    257      0.115          0   ; qtot 0
   290         CA     18    TRP    CH2    258     -0.115     13.019   ; qtot -0.115
   291         HP     18    TRP    HH2    259      0.115          0   ; qtot 0
   292          C     18    TRP      C    260       0.51     12.011   ; qtot 0.51
   293          O     18    TRP      O    261      -0.51     15.999   ; qtot 0
; residue  19 GLY rtp GLY  q  0.0
   294        NH1     19    GLY      N    262      -0.47     15.015   ; qtot -0.47
   295          H     19    GLY     HN    263       0.31          0   ; qtot -0.16
   296        CT2     19    GLY     CA    264      -0.02     14.027   ; qtot -0.18
   297         HB     19    GLY    HA1    265       0.09          0   ; qtot -0.09
   298         HB     19    GLY    HA2    266       0.09          0   ; qtot 0
   299          C     19    GLY      C    267       0.51     12.011   ; qtot 0.51
   300          O     19    GLY      O    268      -0.51     15.999   ; qtot 0
; residue  20 ASP rtp ASP  q -1.0
   301        NH1     20    ASP      N    269      -0.47     15.015   ; qtot -0.47
   302          H     20    ASP     HN    270       0.31          0   ; qtot -0.16
   303        CT1     20    ASP     CA    271       0.07     13.019   ; qtot -0.09
   304         HB     20    ASP     HA    272       0.09          0   ; qtot 0
   305        CT2     20    ASP     CB    273      -0.28     14.027   ; qtot -0.28
   306         HA     20    ASP    HB1    274       0.09          0   ; qtot -0.19
   307         HA     20    ASP    HB2    275       0.09          0   ; qtot -0.1
   308         CC     20    ASP     CG    276       0.62     12.011   ; qtot 0.52
   309         OC     20    ASP    OD1    277      -0.76     15.999   ; qtot -0.24
   310         OC     20    ASP    OD2    278      -0.76     15.999   ; qtot -1
   311          C     20    ASP      C    279       0.51     12.011   ; qtot -0.49
   312          O     20    ASP      O    280      -0.51     15.999   ; qtot -1
; residue  21 MET rtp MET  q  0.0
   313        NH1     21    MET      N    281      -0.47     15.015   ; qtot -1.47
   314          H     21    MET     HN    282       0.31          0   ; qtot -1.16
   315        CT1     21    MET     CA    283       0.07     13.019   ; qtot -1.09
   316         HB     21    MET     HA    284       0.09          0   ; qtot -1
   317        CT2     21    MET     CB    285      -0.18     14.027   ; qtot -1.18
   318         HA     21    MET    HB1    286       0.09          0   ; qtot -1.09
   319         HA     21    MET    HB2    287       0.09          0   ; qtot -1
   320        CT2     21    MET     CG    288      -0.14     14.027   ; qtot -1.14
   321         HA     21    MET    HG1    289       0.09          0   ; qtot -1.05
   322         HA     21    MET    HG2    290       0.09          0   ; qtot -0.96
   323          S     21    MET     SD    291      -0.09      32.06   ; qtot -1.05
   324      MCH3S     21    MET   MCE1    292          0     7.5175   ; qtot -1.05
   325      MCH3S     21    MET   MCE2    292          0     7.5175   ; qtot -1.05
   326        CT3     21    MET     CE    292      -0.22          0   ; qtot -1.27
   327         HA     21    MET    HE1    293       0.09          0   ; qtot -1.18
   328         HA     21    MET    HE2    294       0.09          0   ; qtot -1.09
   329         HA     21    MET    HE3    295       0.09          0   ; qtot -1
   330          C     21    MET      C    296       0.51     12.011   ; qtot -0.49
   331          O     21    MET      O    297      -0.51     15.999   ; qtot -1
; residue  22 GLU rtp GLU  q -1.0
   332        NH1     22    GLU      N    298      -0.47     15.015   ; qtot -1.47
   333          H     22    GLU     HN    299       0.31          0   ; qtot -1.16
   334        CT1     22    GLU     CA    300       0.07     13.019   ; qtot -1.09
   335         HB     22    GLU     HA    301       0.09          0   ; qtot -1
   336        CT2     22    GLU     CB    302      -0.18     14.027   ; qtot -1.18
   337         HA     22    GLU    HB1    303       0.09          0   ; qtot -1.09
   338         HA     22    GLU    HB2    304       0.09          0   ; qtot -1
   339        CT2     22    GLU     CG    305      -0.28     14.027   ; qtot -1.28
   340         HA     22    GLU    HG1    306       0.09          0   ; qtot -1.19
   341         HA     22    GLU    HG2    307       0.09          0   ; qtot -1.1
   342         CC     22    GLU     CD    308       0.62     12.011   ; qtot -0.48
   343         OC     22    GLU    OE1    309      -0.76     15.999   ; qtot -1.24
   344         OC     22    GLU    OE2    310      -0.76     15.999   ; qtot -2
   345          C     22    GLU      C    311       0.51     12.011   ; qtot -1.49
   346          O     22    GLU      O    312      -0.51     15.999   ; qtot -2
; residue  23 PHE rtp PHE  q  0.0
   347        NH1     23    PHE      N    313      -0.47     15.015   ; qtot -2.47
   348          H     23    PHE     HN    314       0.31          0   ; qtot -2.16
   349        CT1     23    PHE     CA    315       0.07     13.019   ; qtot -2.09
   350         HB     23    PHE     HA    316       0.09          0   ; qtot -2
   351        CT2     23    PHE     CB    317      -0.18     14.027   ; qtot -2.18
   352         HA     23    PHE    HB1    318       0.09          0   ; qtot -2.09
   353         HA     23    PHE    HB2    319       0.09          0   ; qtot -2
   354         CA     23    PHE     CG    320          0     12.011   ; qtot -2
   355         CA     23    PHE    CD1    321     -0.115     13.019   ; qtot -2.115
   356         HP     23    PHE    HD1    322      0.115          0   ; qtot -2
   357         CA     23    PHE    CE1    323     -0.115     13.019   ; qtot -2.115
   358         HP     23    PHE    HE1    324      0.115          0   ; qtot -2
   359         CA     23    PHE     CZ    325     -0.115     13.019   ; qtot -2.115
   360         HP     23    PHE     HZ    326      0.115          0   ; qtot -2
   361         CA     23    PHE    CD2    327     -0.115     13.019   ; qtot -2.115
   362         HP     23    PHE    HD2    328      0.115          0   ; qtot -2
   363         CA     23    PHE    CE2    329     -0.115     13.019   ; qtot -2.115
   364         HP     23    PHE    HE2    330      0.115          0   ; qtot -2
   365          C     23    PHE      C    331       0.51     12.011   ; qtot -1.49
   366          O     23    PHE      O    332      -0.51     15.999   ; qtot -2
; residue  24 ASN rtp ASN  q  0.0
   367        NH1     24    ASN      N    333      -0.47     15.015   ; qtot -2.47
   368          H     24    ASN     HN    334       0.31          0   ; qtot -2.16
   369        CT1     24    ASN     CA    335       0.07     13.019   ; qtot -2.09
   370         HB     24    ASN     HA    336       0.09          0   ; qtot -2
   371        CT2     24    ASN     CB    337      -0.18     14.027   ; qtot -2.18
   372         HA     24    ASN    HB1    338       0.09          0   ; qtot -2.09
   373         HA     24    ASN    HB2    339       0.09          0   ; qtot -2
   374         CC     24    ASN     CG    340       0.55     12.011   ; qtot -1.45
   375          O     24    ASN    OD1    341      -0.55     15.999   ; qtot -2
   376        NH2     24    ASN    ND2    342      -0.62     16.023   ; qtot -2.62
   377          H     24    ASN   HD21    343       0.32          0   ; qtot -2.3
   378          H     24    ASN   HD22    344        0.3          0   ; qtot -2
   379          C     24    ASN      C    345       0.51     12.011   ; qtot -1.49
   380          O     24    ASN      O    346      -0.51     15.999   ; qtot -2
; residue  25 GLY rtp GLY  q  0.0
   381        NH1     25    GLY      N    347      -0.47     15.015   ; qtot -2.47
   382          H     25    GLY     HN    348       0.31          0   ; qtot -2.16
   383        CT2     25    GLY     CA    349      -0.02     14.027   ; qtot -2.18
   384         HB     25    GLY    HA1    350       0.09          0   ; qtot -2.09
   385         HB     25    GLY    HA2    351       0.09          0   ; qtot -2
   386          C     25    GLY      C    352       0.51     12.011   ; qtot -1.49
   387          O     25    GLY      O    353      -0.51     15.999   ; qtot -2
; residue  26 ALA rtp ALA  q  0.0
   388        NH1     26    ALA      N    354      -0.47     15.015   ; qtot -2.47
   389          H     26    ALA     HN    355       0.31          0   ; qtot -2.16
   390        CT1     26    ALA     CA    356       0.07     13.019   ; qtot -2.09
   391         HB     26    ALA     HA    357       0.09          0   ; qtot -2
   392       MCH3     26    ALA   MCB1    358          0     7.5175   ; qtot -2
   393       MCH3     26    ALA   MCB2    358          0     7.5175   ; qtot -2
   394        CT3     26    ALA     CB    358      -0.27          0   ; qtot -2.27
   395         HA     26    ALA    HB1    359       0.09          0   ; qtot -2.18
   396         HA     26    ALA    HB2    360       0.09          0   ; qtot -2.09
   397         HA     26    ALA    HB3    361       0.09          0   ; qtot -2
   398          C     26    ALA      C    362       0.51     12.011   ; qtot -1.49
   399          O     26    ALA      O    363      -0.51     15.999   ; qtot -2
; residue  27 ARG rtp ARG  q +1.0
   400        NH1     27    ARG      N    364      -0.47     15.015   ; qtot -2.47
   401          H     27    ARG     HN    365       0.31          0   ; qtot -2.16
   402        CT1     27    ARG     CA    366       0.07     13.019   ; qtot -2.09
   403         HB     27    ARG     HA    367       0.09          0   ; qtot -2
   404        CT2     27    ARG     CB    368      -0.18     14.027   ; qtot -2.18
   405         HA     27    ARG    HB1    369       0.09          0   ; qtot -2.09
   406         HA     27    ARG    HB2    370       0.09          0   ; qtot -2
   407        CT2     27    ARG     CG    371      -0.18     14.027   ; qtot -2.18
   408         HA     27    ARG    HG1    372       0.09          0   ; qtot -2.09
   409         HA     27    ARG    HG2    373       0.09          0   ; qtot -2
   410        CT2     27    ARG     CD    374        0.2     14.027   ; qtot -1.8
   411         HA     27    ARG    HD1    375       0.09          0   ; qtot -1.71
   412         HA     27    ARG    HD2    376       0.09          0   ; qtot -1.62
   413        NC2     27    ARG     NE    377       -0.7     15.015   ; qtot -2.32
   414         HC     27    ARG     HE    378       0.44          0   ; qtot -1.88
   415          C     27    ARG     CZ    379       0.64     12.011   ; qtot -1.24
   416        NC2     27    ARG    NH1    380       -0.8     16.023   ; qtot -2.04
   417         HC     27    ARG   HH11    381       0.46          0   ; qtot -1.58
   418         HC     27    ARG   HH12    382       0.46          0   ; qtot -1.12
   419        NC2     27    ARG    NH2    383       -0.8     16.023   ; qtot -1.92
   420         HC     27    ARG   HH21    384       0.46          0   ; qtot -1.46
   421         HC     27    ARG   HH22    385       0.46          0   ; qtot -1
   422          C     27    ARG      C    386       0.51     12.011   ; qtot -0.49
   423          O     27    ARG      O    387      -0.51     15.999   ; qtot -1
; residue  28 GLN rtp GLN  q  0.0
   424        NH1     28    GLN      N    388      -0.47     15.015   ; qtot -1.47
   425          H     28    GLN     HN    389       0.31          0   ; qtot -1.16
   426        CT1     28    GLN     CA    390       0.07     13.019   ; qtot -1.09
   427         HB     28    GLN     HA    391       0.09          0   ; qtot -1
   428        CT2     28    GLN     CB    392      -0.18     14.027   ; qtot -1.18
   429         HA     28    GLN    HB1    393       0.09          0   ; qtot -1.09
   430         HA     28    GLN    HB2    394       0.09          0   ; qtot -1
   431        CT2     28    GLN     CG    395      -0.18     14.027   ; qtot -1.18
   432         HA     28    GLN    HG1    396       0.09          0   ; qtot -1.09
   433         HA     28    GLN    HG2    397       0.09          0   ; qtot -1
   434         CC     28    GLN     CD    398       0.55     12.011   ; qtot -0.45
   435          O     28    GLN    OE1    399      -0.55     15.999   ; qtot -1
   436        NH2     28    GLN    NE2    400      -0.62     16.023   ; qtot -1.62
   437          H     28    GLN   HE21    401       0.32          0   ; qtot -1.3
   438          H     28    GLN   HE22    402        0.3          0   ; qtot -1
   439          C     28    GLN      C    403       0.51     12.011   ; qtot -0.49
   440          O     28    GLN      O    404      -0.51     15.999   ; qtot -1
; residue  29 ALA rtp ALA  q  0.0
   441        NH1     29    ALA      N    405      -0.47     15.015   ; qtot -1.47
   442          H     29    ALA     HN    406       0.31          0   ; qtot -1.16
   443        CT1     29    ALA     CA    407       0.07     13.019   ; qtot -1.09
   444         HB     29    ALA     HA    408       0.09          0   ; qtot -1
   445       MCH3     29    ALA   MCB1    409          0     7.5175   ; qtot -1
   446       MCH3     29    ALA   MCB2    409          0     7.5175   ; qtot -1
   447        CT3     29    ALA     CB    409      -0.27          0   ; qtot -1.27
   448         HA     29    ALA    HB1    410       0.09          0   ; qtot -1.18
   449         HA     29    ALA    HB2    411       0.09          0   ; qtot -1.09
   450         HA     29    ALA    HB3    412       0.09          0   ; qtot -1
   451          C     29    ALA      C    413       0.51     12.011   ; qtot -0.49
   452          O     29    ALA      O    414      -0.51     15.999   ; qtot -1
; residue  30 ILE rtp ILE  q  0.0
   453        NH1     30    ILE      N    415      -0.47     15.015   ; qtot -1.47
   454          H     30    ILE     HN    416       0.31          0   ; qtot -1.16
   455        CT1     30    ILE     CA    417       0.07     13.019   ; qtot -1.09
   456         HB     30    ILE     HA    418       0.09          0   ; qtot -1
   457        CT1     30    ILE     CB    419      -0.09     13.019   ; qtot -1.09
   458         HA     30    ILE     HB    420       0.09          0   ; qtot -1
   459       MCH3     30    ILE   MCG1    421          0     7.5175   ; qtot -1
   460       MCH3     30    ILE   MCG2    421          0     7.5175   ; qtot -1
   461        CT3     30    ILE    CG2    421      -0.27          0   ; qtot -1.27
   462         HA     30    ILE   HG21    422       0.09          0   ; qtot -1.18
   463         HA     30    ILE   HG22    423       0.09          0   ; qtot -1.09
   464         HA     30    ILE   HG23    424       0.09          0   ; qtot -1
   465        CT2     30    ILE    CG1    425      -0.18     14.027   ; qtot -1.18
   466         HA     30    ILE   HG11    426       0.09          0   ; qtot -1.09
   467         HA     30    ILE   HG12    427       0.09          0   ; qtot -1
   468       MCH3     30    ILE   MCD1    428          0     7.5175   ; qtot -1
   469       MCH3     30    ILE   MCD2    428          0     7.5175   ; qtot -1
   470        CT3     30    ILE     CD    428      -0.27          0   ; qtot -1.27
   471         HA     30    ILE    HD1    429       0.09          0   ; qtot -1.18
   472         HA     30    ILE    HD2    430       0.09          0   ; qtot -1.09
   473         HA     30    ILE    HD3    431       0.09          0   ; qtot -1
   474          C     30    ILE      C    432       0.51     12.011   ; qtot -0.49
   475          O     30    ILE      O    433      -0.51     15.999   ; qtot -1
; residue  31 LYS rtp LYS  q +1.0
   476        NH1     31    LYS      N    434      -0.47     15.015   ; qtot -1.47
   477          H     31    LYS     HN    435       0.31          0   ; qtot -1.16
   478        CT1     31    LYS     CA    436       0.07     13.019   ; qtot -1.09
   479         HB     31    LYS     HA    437       0.09          0   ; qtot -1
   480        CT2     31    LYS     CB    438      -0.18     14.027   ; qtot -1.18
   481         HA     31    LYS    HB1    439       0.09          0   ; qtot -1.09
   482         HA     31    LYS    HB2    440       0.09          0   ; qtot -1
   483        CT2     31    LYS     CG    441      -0.18     14.027   ; qtot -1.18
   484         HA     31    LYS    HG1    442       0.09          0   ; qtot -1.09
   485         HA     31    LYS    HG2    443       0.09          0   ; qtot -1
   486        CT2     31    LYS     CD    444      -0.18     14.027   ; qtot -1.18
   487         HA     31    LYS    HD1    445       0.09          0   ; qtot -1.09
   488         HA     31    LYS    HD2    446       0.09          0   ; qtot -1
   489        CT2     31    LYS     CE    447       0.21     14.027   ; qtot -0.79
   490         HA     31    LYS    HE1    448       0.05          0   ; qtot -0.74
   491         HA     31    LYS    HE2    449       0.05          0   ; qtot -0.69
   492       MNH3     31    LYS   MNZ1    450          0     8.5155   ; qtot -0.69
   493       MNH3     31    LYS   MNZ2    450          0     8.5155   ; qtot -0.69
   494        NH3     31    LYS     NZ    450       -0.3          0   ; qtot -0.99
   495         HC     31    LYS    HZ1    451       0.33          0   ; qtot -0.66
   496         HC     31    LYS    HZ2    452       0.33          0   ; qtot -0.33
   497         HC     31    LYS    HZ3    453       0.33          0   ; qtot 0
   498          C     31    LYS      C    454       0.51     12.011   ; qtot 0.51
   499          O     31    LYS      O    455      -0.51     15.999   ; qtot 0
; residue  32 ASP rtp ASP  q -1.0
   500        NH1     32    ASP      N    456      -0.47     15.015   ; qtot -0.47
   501          H     32    ASP     HN    457       0.31          0   ; qtot -0.16
   502        CT1     32    ASP     CA    458       0.07     13.019   ; qtot -0.09
   503         HB     32    ASP     HA    459       0.09          0   ; qtot 0
   504        CT2     32    ASP     CB    460      -0.28     14.027   ; qtot -0.28
   505         HA     32    ASP    HB1    461       0.09          0   ; qtot -0.19
   506         HA     32    ASP    HB2    462       0.09          0   ; qtot -0.1
   507         CC     32    ASP     CG    463       0.62     12.011   ; qtot 0.52
   508         OC     32    ASP    OD1    464      -0.76     15.999   ; qtot -0.24
   509         OC     32    ASP    OD2    465      -0.76     15.999   ; qtot -1
   510          C     32    ASP      C    466       0.51     12.011   ; qtot -0.49
   511          O     32    ASP      O    467      -0.51     15.999   ; qtot -1
; residue  33 ILE rtp ILE  q  0.0
   512        NH1     33    ILE      N    468      -0.47     15.015   ; qtot -1.47
   513          H     33    ILE     HN    469       0.31          0   ; qtot -1.16
   514        CT1     33    ILE     CA    470       0.07     13.019   ; qtot -1.09
   515         HB     33    ILE     HA    471       0.09          0   ; qtot -1
   516        CT1     33    ILE     CB    472      -0.09     13.019   ; qtot -1.09
   517         HA     33    ILE     HB    473       0.09          0   ; qtot -1
   518       MCH3     33    ILE   MCG1    474          0     7.5175   ; qtot -1
   519       MCH3     33    ILE   MCG2    474          0     7.5175   ; qtot -1
   520        CT3     33    ILE    CG2    474      -0.27          0   ; qtot -1.27
   521         HA     33    ILE   HG21    475       0.09          0   ; qtot -1.18
   522         HA     33    ILE   HG22    476       0.09          0   ; qtot -1.09
   523         HA     33    ILE   HG23    477       0.09          0   ; qtot -1
   524        CT2     33    ILE    CG1    478      -0.18     14.027   ; qtot -1.18
   525         HA     33    ILE   HG11    479       0.09          0   ; qtot -1.09
   526         HA     33    ILE   HG12    480       0.09          0   ; qtot -1
   527       MCH3     33    ILE   MCD1    481          0     7.5175   ; qtot -1
   528       MCH3     33    ILE   MCD2    481          0     7.5175   ; qtot -1
   529        CT3     33    ILE     CD    481      -0.27          0   ; qtot -1.27
   530         HA     33    ILE    HD1    482       0.09          0   ; qtot -1.18
   531         HA     33    ILE    HD2    483       0.09          0   ; qtot -1.09
   532         HA     33    ILE    HD3    484       0.09          0   ; qtot -1
   533          C     33    ILE      C    485       0.51     12.011   ; qtot -0.49
   534          O     33    ILE      O    486      -0.51     15.999   ; qtot -1
; residue  34 ASN rtp ASN  q  0.0
   535        NH1     34    ASN      N    487      -0.47     15.015   ; qtot -1.47
   536          H     34    ASN     HN    488       0.31          0   ; qtot -1.16
   537        CT1     34    ASN     CA    489       0.07     13.019   ; qtot -1.09
   538         HB     34    ASN     HA    490       0.09          0   ; qtot -1
   539        CT2     34    ASN     CB    491      -0.18     14.027   ; qtot -1.18
   540         HA     34    ASN    HB1    492       0.09          0   ; qtot -1.09
   541         HA     34    ASN    HB2    493       0.09          0   ; qtot -1
   542         CC     34    ASN     CG    494       0.55     12.011   ; qtot -0.45
   543          O     34    ASN    OD1    495      -0.55     15.999   ; qtot -1
   544        NH2     34    ASN    ND2    496      -0.62     16.023   ; qtot -1.62
   545          H     34    ASN   HD21    497       0.32          0   ; qtot -1.3
   546          H     34    ASN   HD22    498        0.3          0   ; qtot -1
   547          C     34    ASN      C    499       0.51     12.011   ; qtot -0.49
   548          O     34    ASN      O    500      -0.51     15.999   ; qtot -1
; residue  35 ALA rtp ALA  q  0.0
   549        NH1     35    ALA      N    501      -0.47     15.015   ; qtot -1.47
   550          H     35    ALA     HN    502       0.31          0   ; qtot -1.16
   551        CT1     35    ALA     CA    503       0.07     13.019   ; qtot -1.09
   552         HB     35    ALA     HA    504       0.09          0   ; qtot -1
   553       MCH3     35    ALA   MCB1    505          0     7.5175   ; qtot -1
   554       MCH3     35    ALA   MCB2    505          0     7.5175   ; qtot -1
   555        CT3     35    ALA     CB    505      -0.27          0   ; qtot -1.27
   556         HA     35    ALA    HB1    506       0.09          0   ; qtot -1.18
   557         HA     35    ALA    HB2    507       0.09          0   ; qtot -1.09
   558         HA     35    ALA    HB3    508       0.09          0   ; qtot -1
   559          C     35    ALA      C    509       0.51     12.011   ; qtot -0.49
   560          O     35    ALA      O    510      -0.51     15.999   ; qtot -1
; residue  36 LYS rtp LYS  q +1.0
   561        NH1     36    LYS      N    511      -0.47     15.015   ; qtot -1.47
   562          H     36    LYS     HN    512       0.31          0   ; qtot -1.16
   563        CT1     36    LYS     CA    513       0.07     13.019   ; qtot -1.09
   564         HB     36    LYS     HA    514       0.09          0   ; qtot -1
   565        CT2     36    LYS     CB    515      -0.18     14.027   ; qtot -1.18
   566         HA     36    LYS    HB1    516       0.09          0   ; qtot -1.09
   567         HA     36    LYS    HB2    517       0.09          0   ; qtot -1
   568        CT2     36    LYS     CG    518      -0.18     14.027   ; qtot -1.18
   569         HA     36    LYS    HG1    519       0.09          0   ; qtot -1.09
   570         HA     36    LYS    HG2    520       0.09          0   ; qtot -1
   571        CT2     36    LYS     CD    521      -0.18     14.027   ; qtot -1.18
   572         HA     36    LYS    HD1    522       0.09          0   ; qtot -1.09
   573         HA     36    LYS    HD2    523       0.09          0   ; qtot -1
   574        CT2     36    LYS     CE    524       0.21     14.027   ; qtot -0.79
   575         HA     36    LYS    HE1    525       0.05          0   ; qtot -0.74
   576         HA     36    LYS    HE2    526       0.05          0   ; qtot -0.69
   577       MNH3     36    LYS   MNZ1    527          0     8.5155   ; qtot -0.69
   578       MNH3     36    LYS   MNZ2    527          0     8.5155   ; qtot -0.69
   579        NH3     36    LYS     NZ    527       -0.3          0   ; qtot -0.99
   580         HC     36    LYS    HZ1    528       0.33          0   ; qtot -0.66
   581         HC     36    LYS    HZ2    529       0.33          0   ; qtot -0.33
   582         HC     36    LYS    HZ3    530       0.33          0   ; qtot 0
   583          C     36    LYS      C    531       0.51     12.011   ; qtot 0.51
   584          O     36    LYS      O    532      -0.51     15.999   ; qtot 0
; residue  37 GLY rtp GLY  q  0.0
   585        NH1     37    GLY      N    533      -0.47     15.015   ; qtot -0.47
   586          H     37    GLY     HN    534       0.31          0   ; qtot -0.16
   587        CT2     37    GLY     CA    535      -0.02     14.027   ; qtot -0.18
   588         HB     37    GLY    HA1    536       0.09          0   ; qtot -0.09
   589         HB     37    GLY    HA2    537       0.09          0   ; qtot 0
   590          C     37    GLY      C    538       0.51     12.011   ; qtot 0.51
   591          O     37    GLY      O    539      -0.51     15.999   ; qtot 0
; residue  38 GLY rtp GLY  q  0.0
   592        NH1     38    GLY      N    540      -0.47     15.015   ; qtot -0.47
   593          H     38    GLY     HN    541       0.31          0   ; qtot -0.16
   594        CT2     38    GLY     CA    542      -0.02     14.027   ; qtot -0.18
   595         HB     38    GLY    HA1    543       0.09          0   ; qtot -0.09
   596         HB     38    GLY    HA2    544       0.09          0   ; qtot 0
   597          C     38    GLY      C    545       0.51     12.011   ; qtot 0.51
   598          O     38    GLY      O    546      -0.51     15.999   ; qtot 0
; residue  39 ILE rtp ILE  q  0.0
   599        NH1     39    ILE      N    547      -0.47     15.015   ; qtot -0.47
   600          H     39    ILE     HN    548       0.31          0   ; qtot -0.16
   601        CT1     39    ILE     CA    549       0.07     13.019   ; qtot -0.09
   602         HB     39    ILE     HA    550       0.09          0   ; qtot 0
   603        CT1     39    ILE     CB    551      -0.09     13.019   ; qtot -0.09
   604         HA     39    ILE     HB    552       0.09          0   ; qtot 0
   605       MCH3     39    ILE   MCG1    553          0     7.5175   ; qtot 0
   606       MCH3     39    ILE   MCG2    553          0     7.5175   ; qtot 0
   607        CT3     39    ILE    CG2    553      -0.27          0   ; qtot -0.27
   608         HA     39    ILE   HG21    554       0.09          0   ; qtot -0.18
   609         HA     39    ILE   HG22    555       0.09          0   ; qtot -0.09
   610         HA     39    ILE   HG23    556       0.09          0   ; qtot 0
   611        CT2     39    ILE    CG1    557      -0.18     14.027   ; qtot -0.18
   612         HA     39    ILE   HG11    558       0.09          0   ; qtot -0.09
   613         HA     39    ILE   HG12    559       0.09          0   ; qtot 0
   614       MCH3     39    ILE   MCD1    560          0     7.5175   ; qtot 0
   615       MCH3     39    ILE   MCD2    560          0     7.5175   ; qtot 0
   616        CT3     39    ILE     CD    560      -0.27          0   ; qtot -0.27
   617         HA     39    ILE    HD1    561       0.09          0   ; qtot -0.18
   618         HA     39    ILE    HD2    562       0.09          0   ; qtot -0.09
   619         HA     39    ILE    HD3    563       0.09          0   ; qtot 0
   620          C     39    ILE      C    564       0.51     12.011   ; qtot 0.51
   621          O     39    ILE      O    565      -0.51     15.999   ; qtot 0
; residue  40 LYS rtp LYS  q +1.0
   622        NH1     40    LYS      N    566      -0.47     15.015   ; qtot -0.47
   623          H     40    LYS     HN    567       0.31          0   ; qtot -0.16
   624        CT1     40    LYS     CA    568       0.07     13.019   ; qtot -0.09
   625         HB     40    LYS     HA    569       0.09          0   ; qtot 0
   626        CT2     40    LYS     CB    570      -0.18     14.027   ; qtot -0.18
   627         HA     40    LYS    HB1    571       0.09          0   ; qtot -0.09
   628         HA     40    LYS    HB2    572       0.09          0   ; qtot 0
   629        CT2     40    LYS     CG    573      -0.18     14.027   ; qtot -0.18
   630         HA     40    LYS    HG1    574       0.09          0   ; qtot -0.09
   631         HA     40    LYS    HG2    575       0.09          0   ; qtot 0
   632        CT2     40    LYS     CD    576      -0.18     14.027   ; qtot -0.18
   633         HA     40    LYS    HD1    577       0.09          0   ; qtot -0.09
   634         HA     40    LYS    HD2    578       0.09          0   ; qtot 0
   635        CT2     40    LYS     CE    579       0.21     14.027   ; qtot 0.21
   636         HA     40    LYS    HE1    580       0.05          0   ; qtot 0.26
   637         HA     40    LYS    HE2    581       0.05          0   ; qtot 0.31
   638       MNH3     40    LYS   MNZ1    582          0     8.5155   ; qtot 0.31
   639       MNH3     40    LYS   MNZ2    582          0     8.5155   ; qtot 0.31
   640        NH3     40    LYS     NZ    582       -0.3          0   ; qtot 0.01
   641         HC     40    LYS    HZ1    583       0.33          0   ; qtot 0.34
   642         HC     40    LYS    HZ2    584       0.33          0   ; qtot 0.67
   643         HC     40    LYS    HZ3    585       0.33          0   ; qtot 1
   644          C     40    LYS      C    586       0.51     12.011   ; qtot 1.51
   645          O     40    LYS      O    587      -0.51     15.999   ; qtot 1
; residue  41 GLY rtp GLY  q  0.0
   646        NH1     41    GLY      N    588      -0.47     15.015   ; qtot 0.53
   647          H     41    GLY     HN    589       0.31          0   ; qtot 0.84
   648        CT2     41    GLY     CA    590      -0.02     14.027   ; qtot 0.82
   649         HB     41    GLY    HA1    591       0.09          0   ; qtot 0.91
   650         HB     41    GLY    HA2    592       0.09          0   ; qtot 1
   651          C     41    GLY      C    593       0.51     12.011   ; qtot 1.51
   652          O     41    GLY      O    594      -0.51     15.999   ; qtot 1
; residue  42 ASP rtp ASP  q -1.0
   653        NH1     42    ASP      N    595      -0.47     15.015   ; qtot 0.53
   654          H     42    ASP     HN    596       0.31          0   ; qtot 0.84
   655        CT1     42    ASP     CA    597       0.07     13.019   ; qtot 0.91
   656         HB     42    ASP     HA    598       0.09          0   ; qtot 1
   657        CT2     42    ASP     CB    599      -0.28     14.027   ; qtot 0.72
   658         HA     42    ASP    HB1    600       0.09          0   ; qtot 0.81
   659         HA     42    ASP    HB2    601       0.09          0   ; qtot 0.9
   660         CC     42    ASP     CG    602       0.62     12.011   ; qtot 1.52
   661         OC     42    ASP    OD1    603      -0.76     15.999   ; qtot 0.76
   662         OC     42    ASP    OD2    604      -0.76     15.999   ; qtot 0
   663          C     42    ASP      C    605       0.51     12.011   ; qtot 0.51
   664          O     42    ASP      O    606      -0.51     15.999   ; qtot 0
; residue  43 LYS rtp LYS  q +1.0
   665        NH1     43    LYS      N    607      -0.47     15.015   ; qtot -0.47
   666          H     43    LYS     HN    608       0.31          0   ; qtot -0.16
   667        CT1     43    LYS     CA    609       0.07     13.019   ; qtot -0.09
   668         HB     43    LYS     HA    610       0.09          0   ; qtot 0
   669        CT2     43    LYS     CB    611      -0.18     14.027   ; qtot -0.18
   670         HA     43    LYS    HB1    612       0.09          0   ; qtot -0.09
   671         HA     43    LYS    HB2    613       0.09          0   ; qtot 0
   672        CT2     43    LYS     CG    614      -0.18     14.027   ; qtot -0.18
   673         HA     43    LYS    HG1    615       0.09          0   ; qtot -0.09
   674         HA     43    LYS    HG2    616       0.09          0   ; qtot 0
   675        CT2     43    LYS     CD    617      -0.18     14.027   ; qtot -0.18
   676         HA     43    LYS    HD1    618       0.09          0   ; qtot -0.09
   677         HA     43    LYS    HD2    619       0.09          0   ; qtot 0
   678        CT2     43    LYS     CE    620       0.21     14.027   ; qtot 0.21
   679         HA     43    LYS    HE1    621       0.05          0   ; qtot 0.26
   680         HA     43    LYS    HE2    622       0.05          0   ; qtot 0.31
   681       MNH3     43    LYS   MNZ1    623          0     8.5155   ; qtot 0.31
   682       MNH3     43    LYS   MNZ2    623          0     8.5155   ; qtot 0.31
   683        NH3     43    LYS     NZ    623       -0.3          0   ; qtot 0.01
   684         HC     43    LYS    HZ1    624       0.33          0   ; qtot 0.34
   685         HC     43    LYS    HZ2    625       0.33          0   ; qtot 0.67
   686         HC     43    LYS    HZ3    626       0.33          0   ; qtot 1
   687          C     43    LYS      C    627       0.51     12.011   ; qtot 1.51
   688          O     43    LYS      O    628      -0.51     15.999   ; qtot 1
; residue  44 LEU rtp LEU  q  0.0
   689        NH1     44    LEU      N    629      -0.47     15.015   ; qtot 0.53
   690          H     44    LEU     HN    630       0.31          0   ; qtot 0.84
   691        CT1     44    LEU     CA    631       0.07     13.019   ; qtot 0.91
   692         HB     44    LEU     HA    632       0.09          0   ; qtot 1
   693        CT2     44    LEU     CB    633      -0.18     14.027   ; qtot 0.82
   694         HA     44    LEU    HB1    634       0.09          0   ; qtot 0.91
   695         HA     44    LEU    HB2    635       0.09          0   ; qtot 1
   696        CT1     44    LEU     CG    636      -0.09     13.019   ; qtot 0.91
   697         HA     44    LEU     HG    637       0.09          0   ; qtot 1
   698       MCH3     44    LEU   MCD1    638          0     7.5175   ; qtot 1
   699       MCH3     44    LEU   MCD2    638          0     7.5175   ; qtot 1
   700        CT3     44    LEU    CD1    638      -0.27          0   ; qtot 0.73
   701         HA     44    LEU   HD11    639       0.09          0   ; qtot 0.82
   702         HA     44    LEU   HD12    640       0.09          0   ; qtot 0.91
   703         HA     44    LEU   HD13    641       0.09          0   ; qtot 1
   704       MCH3     44    LEU   MCD1    642          0     7.5175   ; qtot 1
   705       MCH3     44    LEU   MCD2    642          0     7.5175   ; qtot 1
   706        CT3     44    LEU    CD2    642      -0.27          0   ; qtot 0.73
   707         HA     44    LEU   HD21    643       0.09          0   ; qtot 0.82
   708         HA     44    LEU   HD22    644       0.09          0   ; qtot 0.91
   709         HA     44    LEU   HD23    645       0.09          0   ; qtot 1
   710          C     44    LEU      C    646       0.51     12.011   ; qtot 1.51
   711          O     44    LEU      O    647      -0.51     15.999   ; qtot 1
; residue  45 VAL rtp VAL  q  0.0
   712        NH1     45    VAL      N    648      -0.47     15.015   ; qtot 0.53
   713          H     45    VAL     HN    649       0.31          0   ; qtot 0.84
   714        CT1     45    VAL     CA    650       0.07     13.019   ; qtot 0.91
   715         HB     45    VAL     HA    651       0.09          0   ; qtot 1
   716        CT1     45    VAL     CB    652      -0.09     13.019   ; qtot 0.91
   717         HA     45    VAL     HB    653       0.09          0   ; qtot 1
   718       MCH3     45    VAL   MCG1    654          0     7.5175   ; qtot 1
   719       MCH3     45    VAL   MCG2    654          0     7.5175   ; qtot 1
   720        CT3     45    VAL    CG1    654      -0.27          0   ; qtot 0.73
   721         HA     45    VAL   HG11    655       0.09          0   ; qtot 0.82
   722         HA     45    VAL   HG12    656       0.09          0   ; qtot 0.91
   723         HA     45    VAL   HG13    657       0.09          0   ; qtot 1
   724       MCH3     45    VAL   MCG1    658          0     7.5175   ; qtot 1
   725       MCH3     45    VAL   MCG2    658          0     7.5175   ; qtot 1
   726        CT3     45    VAL    CG2    658      -0.27          0   ; qtot 0.73
   727         HA     45    VAL   HG21    659       0.09          0   ; qtot 0.82
   728         HA     45    VAL   HG22    660       0.09          0   ; qtot 0.91
   729         HA     45    VAL   HG23    661       0.09          0   ; qtot 1
   730          C     45    VAL      C    662       0.51     12.011   ; qtot 1.51
   731          O     45    VAL      O    663      -0.51     15.999   ; qtot 1
; residue  46 GLY rtp GLY  q  0.0
   732        NH1     46    GLY      N    664      -0.47     15.015   ; qtot 0.53
   733          H     46    GLY     HN    665       0.31          0   ; qtot 0.84
   734        CT2     46    GLY     CA    666      -0.02     14.027   ; qtot 0.82
   735         HB     46    GLY    HA1    667       0.09          0   ; qtot 0.91
   736         HB     46    GLY    HA2    668       0.09          0   ; qtot 1
   737          C     46    GLY      C    669       0.51     12.011   ; qtot 1.51
   738          O     46    GLY      O    670      -0.51     15.999   ; qtot 1
; residue  47 VAL rtp VAL  q  0.0
   739        NH1     47    VAL      N    671      -0.47     15.015   ; qtot 0.53
   740          H     47    VAL     HN    672       0.31          0   ; qtot 0.84
   741        CT1     47    VAL     CA    673       0.07     13.019   ; qtot 0.91
   742         HB     47    VAL     HA    674       0.09          0   ; qtot 1
   743        CT1     47    VAL     CB    675      -0.09     13.019   ; qtot 0.91
   744         HA     47    VAL     HB    676       0.09          0   ; qtot 1
   745       MCH3     47    VAL   MCG1    677          0     7.5175   ; qtot 1
   746       MCH3     47    VAL   MCG2    677          0     7.5175   ; qtot 1
   747        CT3     47    VAL    CG1    677      -0.27          0   ; qtot 0.73
   748         HA     47    VAL   HG11    678       0.09          0   ; qtot 0.82
   749         HA     47    VAL   HG12    679       0.09          0   ; qtot 0.91
   750         HA     47    VAL   HG13    680       0.09          0   ; qtot 1
   751       MCH3     47    VAL   MCG1    681          0     7.5175   ; qtot 1
   752       MCH3     47    VAL   MCG2    681          0     7.5175   ; qtot 1
   753        CT3     47    VAL    CG2    681      -0.27          0   ; qtot 0.73
   754         HA     47    VAL   HG21    682       0.09          0   ; qtot 0.82
   755         HA     47    VAL   HG22    683       0.09          0   ; qtot 0.91
   756         HA     47    VAL   HG23    684       0.09          0   ; qtot 1
   757          C     47    VAL      C    685       0.51     12.011   ; qtot 1.51
   758          O     47    VAL      O    686      -0.51     15.999   ; qtot 1
; residue  48 GLU rtp GLU  q -1.0
   759        NH1     48    GLU      N    687      -0.47     15.015   ; qtot 0.53
   760          H     48    GLU     HN    688       0.31          0   ; qtot 0.84
   761        CT1     48    GLU     CA    689       0.07     13.019   ; qtot 0.91
   762         HB     48    GLU     HA    690       0.09          0   ; qtot 1
   763        CT2     48    GLU     CB    691      -0.18     14.027   ; qtot 0.82
   764         HA     48    GLU    HB1    692       0.09          0   ; qtot 0.91
   765         HA     48    GLU    HB2    693       0.09          0   ; qtot 1
   766        CT2     48    GLU     CG    694      -0.28     14.027   ; qtot 0.72
   767         HA     48    GLU    HG1    695       0.09          0   ; qtot 0.81
   768         HA     48    GLU    HG2    696       0.09          0   ; qtot 0.9
   769         CC     48    GLU     CD    697       0.62     12.011   ; qtot 1.52
   770         OC     48    GLU    OE1    698      -0.76     15.999   ; qtot 0.76
   771         OC     48    GLU    OE2    699      -0.76     15.999   ; qtot 0
   772          C     48    GLU      C    700       0.51     12.011   ; qtot 0.51
   773          O     48    GLU      O    701      -0.51     15.999   ; qtot 0
; residue  49 TYR rtp TYR  q  0.0
   774        NH1     49    TYR      N    702      -0.47     15.015   ; qtot -0.47
   775          H     49    TYR     HN    703       0.31          0   ; qtot -0.16
   776        CT1     49    TYR     CA    704       0.07     13.019   ; qtot -0.09
   777         HB     49    TYR     HA    705       0.09          0   ; qtot 0
   778        CT2     49    TYR     CB    706      -0.18     14.027   ; qtot -0.18
   779         HA     49    TYR    HB1    707       0.09          0   ; qtot -0.09
   780         HA     49    TYR    HB2    708       0.09          0   ; qtot 0
   781         CA     49    TYR     CG    709          0     12.011   ; qtot 0
   782         CA     49    TYR    CD1    710     -0.115     13.019   ; qtot -0.115
   783         HP     49    TYR    HD1    711      0.115          0   ; qtot 0
   784         CA     49    TYR    CE1    712     -0.115     13.019   ; qtot -0.115
   785         HP     49    TYR    HE1    713      0.115          0   ; qtot 0
   786         CA     49    TYR     CZ    714       0.11     12.011   ; qtot 0.11
   787        OH1     49    TYR     OH    715      -0.54     15.999   ; qtot -0.43
   788          H     49    TYR     HH    716       0.43      1.008   ; qtot 0
   789         CA     49    TYR    CD2    717     -0.115     13.019   ; qtot -0.115
   790         HP     49    TYR    HD2    718      0.115          0   ; qtot 0
   791         CA     49    TYR    CE2    719     -0.115     13.019   ; qtot -0.115
   792         HP     49    TYR    HE2    720      0.115          0   ; qtot 0
   793          C     49    TYR      C    721       0.51     12.011   ; qtot 0.51
   794          O     49    TYR      O    722      -0.51     15.999   ; qtot 0
; residue  50 ASP rtp ASP  q -1.0
   795        NH1     50    ASP      N    723      -0.47     15.015   ; qtot -0.47
   796          H     50    ASP     HN    724       0.31          0   ; qtot -0.16
   797        CT1     50    ASP     CA    725       0.07     13.019   ; qtot -0.09
   798         HB     50    ASP     HA    726       0.09          0   ; qtot 0
   799        CT2     50    ASP     CB    727      -0.28     14.027   ; qtot -0.28
   800         HA     50    ASP    HB1    728       0.09          0   ; qtot -0.19
   801         HA     50    ASP    HB2    729       0.09          0   ; qtot -0.1
   802         CC     50    ASP     CG    730       0.62     12.011   ; qtot 0.52
   803         OC     50    ASP    OD1    731      -0.76     15.999   ; qtot -0.24
   804         OC     50    ASP    OD2    732      -0.76     15.999   ; qtot -1
   805          C     50    ASP      C    733       0.51     12.011   ; qtot -0.49
   806          O     50    ASP      O    734      -0.51     15.999   ; qtot -1
; residue  51 ASP rtp ASP  q -1.0
   807        NH1     51    ASP      N    735      -0.47     15.015   ; qtot -1.47
   808          H     51    ASP     HN    736       0.31          0   ; qtot -1.16
   809        CT1     51    ASP     CA    737       0.07     13.019   ; qtot -1.09
   810         HB     51    ASP     HA    738       0.09          0   ; qtot -1
   811        CT2     51    ASP     CB    739      -0.28     14.027   ; qtot -1.28
   812         HA     51    ASP    HB1    740       0.09          0   ; qtot -1.19
   813         HA     51    ASP    HB2    741       0.09          0   ; qtot -1.1
   814         CC     51    ASP     CG    742       0.62     12.011   ; qtot -0.48
   815         OC     51    ASP    OD1    743      -0.76     15.999   ; qtot -1.24
   816         OC     51    ASP    OD2    744      -0.76     15.999   ; qtot -2
   817          C     51    ASP      C    745       0.51     12.011   ; qtot -1.49
   818          O     51    ASP      O    746      -0.51     15.999   ; qtot -2
; residue  52 ALA rtp ALA  q  0.0
   819        NH1     52    ALA      N    747      -0.47     15.015   ; qtot -2.47
   820          H     52    ALA     HN    748       0.31          0   ; qtot -2.16
   821        CT1     52    ALA     CA    749       0.07     13.019   ; qtot -2.09
   822         HB     52    ALA     HA    750       0.09          0   ; qtot -2
   823       MCH3     52    ALA   MCB1    751          0     7.5175   ; qtot -2
   824       MCH3     52    ALA   MCB2    751          0     7.5175   ; qtot -2
   825        CT3     52    ALA     CB    751      -0.27          0   ; qtot -2.27
   826         HA     52    ALA    HB1    752       0.09          0   ; qtot -2.18
   827         HA     52    ALA    HB2    753       0.09          0   ; qtot -2.09
   828         HA     52    ALA    HB3    754       0.09          0   ; qtot -2
   829          C     52    ALA      C    755       0.51     12.011   ; qtot -1.49
   830          O     52    ALA      O    756      -0.51     15.999   ; qtot -2
; residue  53 CYS rtp CYS2 q  0.0
   831        NH1     53    CYS      N    757      -0.47     15.015   ; qtot -2.47
   832          H     53    CYS     HN    758       0.31          0   ; qtot -2.16
   833        CT1     53    CYS     CA    759       0.07     13.019   ; qtot -2.09
   834         HB     53    CYS     HA    760       0.09          0   ; qtot -2
   835        CT2     53    CYS     CB    761       -0.1     14.027   ; qtot -2.1
   836         HA     53    CYS    HB1    762       0.09          0   ; qtot -2.01
   837         HA     53    CYS    HB2    763       0.09          0   ; qtot -1.92
   838         SM     53    CYS     SG    764      -0.08      32.06   ; qtot -2
   839          C     53    CYS      C    765       0.51     12.011   ; qtot -1.49
   840          O     53    CYS      O    766      -0.51     15.999   ; qtot -2
; residue  54 ASP rtp ASP  q -1.0
   841        NH1     54    ASP      N    767      -0.47     15.015   ; qtot -2.47
   842          H     54    ASP     HN    768       0.31          0   ; qtot -2.16
   843        CT1     54    ASP     CA    769       0.07     13.019   ; qtot -2.09
   844         HB     54    ASP     HA    770       0.09          0   ; qtot -2
   845        CT2     54    ASP     CB    771      -0.28     14.027   ; qtot -2.28
   846         HA     54    ASP    HB1    772       0.09          0   ; qtot -2.19
   847         HA     54    ASP    HB2    773       0.09          0   ; qtot -2.1
   848         CC     54    ASP     CG    774       0.62     12.011   ; qtot -1.48
   849         OC     54    ASP    OD1    775      -0.76     15.999   ; qtot -2.24
   850         OC     54    ASP    OD2    776      -0.76     15.999   ; qtot -3
   851          C     54    ASP      C    777       0.51     12.011   ; qtot -2.49
   852          O     54    ASP      O    778      -0.51     15.999   ; qtot -3
; residue  55 PRO rtp PRO  q  0.0
   853          N     55    PRO      N    779      -0.29     14.007   ; qtot -3.29
   854        CP3     55    PRO     CD    780          0     14.027   ; qtot -3.29
   855         HA     55    PRO    HD1    781       0.09          0   ; qtot -3.2
   856         HA     55    PRO    HD2    782       0.09          0   ; qtot -3.11
   857        CP1     55    PRO     CA    783       0.02     13.019   ; qtot -3.09
   858         HB     55    PRO     HA    784       0.09          0   ; qtot -3
   859        CP2     55    PRO     CB    785      -0.18     14.027   ; qtot -3.18
   860         HA     55    PRO    HB1    786       0.09          0   ; qtot -3.09
   861         HA     55    PRO    HB2    787       0.09          0   ; qtot -3
   862        CP2     55    PRO     CG    788      -0.18     14.027   ; qtot -3.18
   863         HA     55    PRO    HG1    789       0.09          0   ; qtot -3.09
   864         HA     55    PRO    HG2    790       0.09          0   ; qtot -3
   865          C     55    PRO      C    791       0.51     12.011   ; qtot -2.49
   866          O     55    PRO      O    792      -0.51     15.999   ; qtot -3
; residue  56 LYS rtp LYS  q +1.0
   867        NH1     56    LYS      N    793      -0.47     15.015   ; qtot -3.47
   868          H     56    LYS     HN    794       0.31          0   ; qtot -3.16
   869        CT1     56    LYS     CA    795       0.07     13.019   ; qtot -3.09
   870         HB     56    LYS     HA    796       0.09          0   ; qtot -3
   871        CT2     56    LYS     CB    797      -0.18     14.027   ; qtot -3.18
   872         HA     56    LYS    HB1    798       0.09          0   ; qtot -3.09
   873         HA     56    LYS    HB2    799       0.09          0   ; qtot -3
   874        CT2     56    LYS     CG    800      -0.18     14.027   ; qtot -3.18
   875         HA     56    LYS    HG1    801       0.09          0   ; qtot -3.09
   876         HA     56    LYS    HG2    802       0.09          0   ; qtot -3
   877        CT2     56    LYS     CD    803      -0.18     14.027   ; qtot -3.18
   878         HA     56    LYS    HD1    804       0.09          0   ; qtot -3.09
   879         HA     56    LYS    HD2    805       0.09          0   ; qtot -3
   880        CT2     56    LYS     CE    806       0.21     14.027   ; qtot -2.79
   881         HA     56    LYS    HE1    807       0.05          0   ; qtot -2.74
   882         HA     56    LYS    HE2    808       0.05          0   ; qtot -2.69
   883       MNH3     56    LYS   MNZ1    809          0     8.5155   ; qtot -2.69
   884       MNH3     56    LYS   MNZ2    809          0     8.5155   ; qtot -2.69
   885        NH3     56    LYS     NZ    809       -0.3          0   ; qtot -2.99
   886         HC     56    LYS    HZ1    810       0.33          0   ; qtot -2.66
   887         HC     56    LYS    HZ2    811       0.33          0   ; qtot -2.33
   888         HC     56    LYS    HZ3    812       0.33          0   ; qtot -2
   889          C     56    LYS      C    813       0.51     12.011   ; qtot -1.49
   890          O     56    LYS      O    814      -0.51     15.999   ; qtot -2
; residue  57 GLN rtp GLN  q  0.0
   891        NH1     57    GLN      N    815      -0.47     15.015   ; qtot -2.47
   892          H     57    GLN     HN    816       0.31          0   ; qtot -2.16
   893        CT1     57    GLN     CA    817       0.07     13.019   ; qtot -2.09
   894         HB     57    GLN     HA    818       0.09          0   ; qtot -2
   895        CT2     57    GLN     CB    819      -0.18     14.027   ; qtot -2.18
   896         HA     57    GLN    HB1    820       0.09          0   ; qtot -2.09
   897         HA     57    GLN    HB2    821       0.09          0   ; qtot -2
   898        CT2     57    GLN     CG    822      -0.18     14.027   ; qtot -2.18
   899         HA     57    GLN    HG1    823       0.09          0   ; qtot -2.09
   900         HA     57    GLN    HG2    824       0.09          0   ; qtot -2
   901         CC     57    GLN     CD    825       0.55     12.011   ; qtot -1.45
   902          O     57    GLN    OE1    826      -0.55     15.999   ; qtot -2
   903        NH2     57    GLN    NE2    827      -0.62     16.023   ; qtot -2.62
   904          H     57    GLN   HE21    828       0.32          0   ; qtot -2.3
   905          H     57    GLN   HE22    829        0.3          0   ; qtot -2
   906          C     57    GLN      C    830       0.51     12.011   ; qtot -1.49
   907          O     57    GLN      O    831      -0.51     15.999   ; qtot -2
; residue  58 ALA rtp ALA  q  0.0
   908        NH1     58    ALA      N    832      -0.47     15.015   ; qtot -2.47
   909          H     58    ALA     HN    833       0.31          0   ; qtot -2.16
   910        CT1     58    ALA     CA    834       0.07     13.019   ; qtot -2.09
   911         HB     58    ALA     HA    835       0.09          0   ; qtot -2
   912       MCH3     58    ALA   MCB1    836          0     7.5175   ; qtot -2
   913       MCH3     58    ALA   MCB2    836          0     7.5175   ; qtot -2
   914        CT3     58    ALA     CB    836      -0.27          0   ; qtot -2.27
   915         HA     58    ALA    HB1    837       0.09          0   ; qtot -2.18
   916         HA     58    ALA    HB2    838       0.09          0   ; qtot -2.09
   917         HA     58    ALA    HB3    839       0.09          0   ; qtot -2
   918          C     58    ALA      C    840       0.51     12.011   ; qtot -1.49
   919          O     58    ALA      O    841      -0.51     15.999   ; qtot -2
; residue  59 VAL rtp VAL  q  0.0
   920        NH1     59    VAL      N    842      -0.47     15.015   ; qtot -2.47
   921          H     59    VAL     HN    843       0.31          0   ; qtot -2.16
   922        CT1     59    VAL     CA    844       0.07     13.019   ; qtot -2.09
   923         HB     59    VAL     HA    845       0.09          0   ; qtot -2
   924        CT1     59    VAL     CB    846      -0.09     13.019   ; qtot -2.09
   925         HA     59    VAL     HB    847       0.09          0   ; qtot -2
   926       MCH3     59    VAL   MCG1    848          0     7.5175   ; qtot -2
   927       MCH3     59    VAL   MCG2    848          0     7.5175   ; qtot -2
   928        CT3     59    VAL    CG1    848      -0.27          0   ; qtot -2.27
   929         HA     59    VAL   HG11    849       0.09          0   ; qtot -2.18
   930         HA     59    VAL   HG12    850       0.09          0   ; qtot -2.09
   931         HA     59    VAL   HG13    851       0.09          0   ; qtot -2
   932       MCH3     59    VAL   MCG1    852          0     7.5175   ; qtot -2
   933       MCH3     59    VAL   MCG2    852          0     7.5175   ; qtot -2
   934        CT3     59    VAL    CG2    852      -0.27          0   ; qtot -2.27
   935         HA     59    VAL   HG21    853       0.09          0   ; qtot -2.18
   936         HA     59    VAL   HG22    854       0.09          0   ; qtot -2.09
   937         HA     59    VAL   HG23    855       0.09          0   ; qtot -2
   938          C     59    VAL      C    856       0.51     12.011   ; qtot -1.49
   939          O     59    VAL      O    857      -0.51     15.999   ; qtot -2
; residue  60 ALA rtp ALA  q  0.0
   940        NH1     60    ALA      N    858      -0.47     15.015   ; qtot -2.47
   941          H     60    ALA     HN    859       0.31          0   ; qtot -2.16
   942        CT1     60    ALA     CA    860       0.07     13.019   ; qtot -2.09
   943         HB     60    ALA     HA    861       0.09          0   ; qtot -2
   944       MCH3     60    ALA   MCB1    862          0     7.5175   ; qtot -2
   945       MCH3     60    ALA   MCB2    862          0     7.5175   ; qtot -2
   946        CT3     60    ALA     CB    862      -0.27          0   ; qtot -2.27
   947         HA     60    ALA    HB1    863       0.09          0   ; qtot -2.18
   948         HA     60    ALA    HB2    864       0.09          0   ; qtot -2.09
   949         HA     60    ALA    HB3    865       0.09          0   ; qtot -2
   950          C     60    ALA      C    866       0.51     12.011   ; qtot -1.49
   951          O     60    ALA      O    867      -0.51     15.999   ; qtot -2
; residue  61 VAL rtp VAL  q  0.0
   952        NH1     61    VAL      N    868      -0.47     15.015   ; qtot -2.47
   953          H     61    VAL     HN    869       0.31          0   ; qtot -2.16
   954        CT1     61    VAL     CA    870       0.07     13.019   ; qtot -2.09
   955         HB     61    VAL     HA    871       0.09          0   ; qtot -2
   956        CT1     61    VAL     CB    872      -0.09     13.019   ; qtot -2.09
   957         HA     61    VAL     HB    873       0.09          0   ; qtot -2
   958       MCH3     61    VAL   MCG1    874          0     7.5175   ; qtot -2
   959       MCH3     61    VAL   MCG2    874          0     7.5175   ; qtot -2
   960        CT3     61    VAL    CG1    874      -0.27          0   ; qtot -2.27
   961         HA     61    VAL   HG11    875       0.09          0   ; qtot -2.18
   962         HA     61    VAL   HG12    876       0.09          0   ; qtot -2.09
   963         HA     61    VAL   HG13    877       0.09          0   ; qtot -2
   964       MCH3     61    VAL   MCG1    878          0     7.5175   ; qtot -2
   965       MCH3     61    VAL   MCG2    878          0     7.5175   ; qtot -2
   966        CT3     61    VAL    CG2    878      -0.27          0   ; qtot -2.27
   967         HA     61    VAL   HG21    879       0.09          0   ; qtot -2.18
   968         HA     61    VAL   HG22    880       0.09          0   ; qtot -2.09
   969         HA     61    VAL   HG23    881       0.09          0   ; qtot -2
   970          C     61    VAL      C    882       0.51     12.011   ; qtot -1.49
   971          O     61    VAL      O    883      -0.51     15.999   ; qtot -2
; residue  62 ALA rtp ALA  q  0.0
   972        NH1     62    ALA      N    884      -0.47     15.015   ; qtot -2.47
   973          H     62    ALA     HN    885       0.31          0   ; qtot -2.16
   974        CT1     62    ALA     CA    886       0.07     13.019   ; qtot -2.09
   975         HB     62    ALA     HA    887       0.09          0   ; qtot -2
   976       MCH3     62    ALA   MCB1    888          0     7.5175   ; qtot -2
   977       MCH3     62    ALA   MCB2    888          0     7.5175   ; qtot -2
   978        CT3     62    ALA     CB    888      -0.27          0   ; qtot -2.27
   979         HA     62    ALA    HB1    889       0.09          0   ; qtot -2.18
   980         HA     62    ALA    HB2    890       0.09          0   ; qtot -2.09
   981         HA     62    ALA    HB3    891       0.09          0   ; qtot -2
   982          C     62    ALA      C    892       0.51     12.011   ; qtot -1.49
   983          O     62    ALA      O    893      -0.51     15.999   ; qtot -2
; residue  63 ASN rtp ASN  q  0.0
   984        NH1     63    ASN      N    894      -0.47     15.015   ; qtot -2.47
   985          H     63    ASN     HN    895       0.31          0   ; qtot -2.16
   986        CT1     63    ASN     CA    896       0.07     13.019   ; qtot -2.09
   987         HB     63    ASN     HA    897       0.09          0   ; qtot -2
   988        CT2     63    ASN     CB    898      -0.18     14.027   ; qtot -2.18
   989         HA     63    ASN    HB1    899       0.09          0   ; qtot -2.09
   990         HA     63    ASN    HB2    900       0.09          0   ; qtot -2
   991         CC     63    ASN     CG    901       0.55     12.011   ; qtot -1.45
   992          O     63    ASN    OD1    902      -0.55     15.999   ; qtot -2
   993        NH2     63    ASN    ND2    903      -0.62     16.023   ; qtot -2.62
   994          H     63    ASN   HD21    904       0.32          0   ; qtot -2.3
   995          H     63    ASN   HD22    905        0.3          0   ; qtot -2
   996          C     63    ASN      C    906       0.51     12.011   ; qtot -1.49
   997          O     63    ASN      O    907      -0.51     15.999   ; qtot -2
; residue  64 LYS rtp LYS  q +1.0
   998        NH1     64    LYS      N    908      -0.47     15.015   ; qtot -2.47
   999          H     64    LYS     HN    909       0.31          0   ; qtot -2.16
  1000        CT1     64    LYS     CA    910       0.07     13.019   ; qtot -2.09
  1001         HB     64    LYS     HA    911       0.09          0   ; qtot -2
  1002        CT2     64    LYS     CB    912      -0.18     14.027   ; qtot -2.18
  1003         HA     64    LYS    HB1    913       0.09          0   ; qtot -2.09
  1004         HA     64    LYS    HB2    914       0.09          0   ; qtot -2
  1005        CT2     64    LYS     CG    915      -0.18     14.027   ; qtot -2.18
  1006         HA     64    LYS    HG1    916       0.09          0   ; qtot -2.09
  1007         HA     64    LYS    HG2    917       0.09          0   ; qtot -2
  1008        CT2     64    LYS     CD    918      -0.18     14.027   ; qtot -2.18
  1009         HA     64    LYS    HD1    919       0.09          0   ; qtot -2.09
  1010         HA     64    LYS    HD2    920       0.09          0   ; qtot -2
  1011        CT2     64    LYS     CE    921       0.21     14.027   ; qtot -1.79
  1012         HA     64    LYS    HE1    922       0.05          0   ; qtot -1.74
  1013         HA     64    LYS    HE2    923       0.05          0   ; qtot -1.69
  1014       MNH3     64    LYS   MNZ1    924          0     8.5155   ; qtot -1.69
  1015       MNH3     64    LYS   MNZ2    924          0     8.5155   ; qtot -1.69
  1016        NH3     64    LYS     NZ    924       -0.3          0   ; qtot -1.99
  1017         HC     64    LYS    HZ1    925       0.33          0   ; qtot -1.66
  1018         HC     64    LYS    HZ2    926       0.33          0   ; qtot -1.33
  1019         HC     64    LYS    HZ3    927       0.33          0   ; qtot -1
  1020          C     64    LYS      C    928       0.51     12.011   ; qtot -0.49
  1021          O     64    LYS      O    929      -0.51     15.999   ; qtot -1
; residue  65 ILE rtp ILE  q  0.0
  1022        NH1     65    ILE      N    930      -0.47     15.015   ; qtot -1.47
  1023          H     65    ILE     HN    931       0.31          0   ; qtot -1.16
  1024        CT1     65    ILE     CA    932       0.07     13.019   ; qtot -1.09
  1025         HB     65    ILE     HA    933       0.09          0   ; qtot -1
  1026        CT1     65    ILE     CB    934      -0.09     13.019   ; qtot -1.09
  1027         HA     65    ILE     HB    935       0.09          0   ; qtot -1
  1028       MCH3     65    ILE   MCG1    936          0     7.5175   ; qtot -1
  1029       MCH3     65    ILE   MCG2    936          0     7.5175   ; qtot -1
  1030        CT3     65    ILE    CG2    936      -0.27          0   ; qtot -1.27
  1031         HA     65    ILE   HG21    937       0.09          0   ; qtot -1.18
  1032         HA     65    ILE   HG22    938       0.09          0   ; qtot -1.09
  1033         HA     65    ILE   HG23    939       0.09          0   ; qtot -1
  1034        CT2     65    ILE    CG1    940      -0.18     14.027   ; qtot -1.18
  1035         HA     65    ILE   HG11    941       0.09          0   ; qtot -1.09
  1036         HA     65    ILE   HG12    942       0.09          0   ; qtot -1
  1037       MCH3     65    ILE   MCD1    943          0     7.5175   ; qtot -1
  1038       MCH3     65    ILE   MCD2    943          0     7.5175   ; qtot -1
  1039        CT3     65    ILE     CD    943      -0.27          0   ; qtot -1.27
  1040         HA     65    ILE    HD1    944       0.09          0   ; qtot -1.18
  1041         HA     65    ILE    HD2    945       0.09          0   ; qtot -1.09
  1042         HA     65    ILE    HD3    946       0.09          0   ; qtot -1
  1043          C     65    ILE      C    947       0.51     12.011   ; qtot -0.49
  1044          O     65    ILE      O    948      -0.51     15.999   ; qtot -1
; residue  66 VAL rtp VAL  q  0.0
  1045        NH1     66    VAL      N    949      -0.47     15.015   ; qtot -1.47
  1046          H     66    VAL     HN    950       0.31          0   ; qtot -1.16
  1047        CT1     66    VAL     CA    951       0.07     13.019   ; qtot -1.09
  1048         HB     66    VAL     HA    952       0.09          0   ; qtot -1
  1049        CT1     66    VAL     CB    953      -0.09     13.019   ; qtot -1.09
  1050         HA     66    VAL     HB    954       0.09          0   ; qtot -1
  1051       MCH3     66    VAL   MCG1    955          0     7.5175   ; qtot -1
  1052       MCH3     66    VAL   MCG2    955          0     7.5175   ; qtot -1
  1053        CT3     66    VAL    CG1    955      -0.27          0   ; qtot -1.27
  1054         HA     66    VAL   HG11    956       0.09          0   ; qtot -1.18
  1055         HA     66    VAL   HG12    957       0.09          0   ; qtot -1.09
  1056         HA     66    VAL   HG13    958       0.09          0   ; qtot -1
  1057       MCH3     66    VAL   MCG1    959          0     7.5175   ; qtot -1
  1058       MCH3     66    VAL   MCG2    959          0     7.5175   ; qtot -1
  1059        CT3     66    VAL    CG2    959      -0.27          0   ; qtot -1.27
  1060         HA     66    VAL   HG21    960       0.09          0   ; qtot -1.18
  1061         HA     66    VAL   HG22    961       0.09          0   ; qtot -1.09
  1062         HA     66    VAL   HG23    962       0.09          0   ; qtot -1
  1063          C     66    VAL      C    963       0.51     12.011   ; qtot -0.49
  1064          O     66    VAL      O    964      -0.51     15.999   ; qtot -1
; residue  67 ASN rtp ASN  q  0.0
  1065        NH1     67    ASN      N    965      -0.47     15.015   ; qtot -1.47
  1066          H     67    ASN     HN    966       0.31          0   ; qtot -1.16
  1067        CT1     67    ASN     CA    967       0.07     13.019   ; qtot -1.09
  1068         HB     67    ASN     HA    968       0.09          0   ; qtot -1
  1069        CT2     67    ASN     CB    969      -0.18     14.027   ; qtot -1.18
  1070         HA     67    ASN    HB1    970       0.09          0   ; qtot -1.09
  1071         HA     67    ASN    HB2    971       0.09          0   ; qtot -1
  1072         CC     67    ASN     CG    972       0.55     12.011   ; qtot -0.45
  1073          O     67    ASN    OD1    973      -0.55     15.999   ; qtot -1
  1074        NH2     67    ASN    ND2    974      -0.62     16.023   ; qtot -1.62
  1075          H     67    ASN   HD21    975       0.32          0   ; qtot -1.3
  1076          H     67    ASN   HD22    976        0.3          0   ; qtot -1
  1077          C     67    ASN      C    977       0.51     12.011   ; qtot -0.49
  1078          O     67    ASN      O    978      -0.51     15.999   ; qtot -1
; residue  68 ASP rtp ASP  q -1.0
  1079        NH1     68    ASP      N    979      -0.47     15.015   ; qtot -1.47
  1080          H     68    ASP     HN    980       0.31          0   ; qtot -1.16
  1081        CT1     68    ASP     CA    981       0.07     13.019   ; qtot -1.09
  1082         HB     68    ASP     HA    982       0.09          0   ; qtot -1
  1083        CT2     68    ASP     CB    983      -0.28     14.027   ; qtot -1.28
  1084         HA     68    ASP    HB1    984       0.09          0   ; qtot -1.19
  1085         HA     68    ASP    HB2    985       0.09          0   ; qtot -1.1
  1086         CC     68    ASP     CG    986       0.62     12.011   ; qtot -0.48
  1087         OC     68    ASP    OD1    987      -0.76     15.999   ; qtot -1.24
  1088         OC     68    ASP    OD2    988      -0.76     15.999   ; qtot -2
  1089          C     68    ASP      C    989       0.51     12.011   ; qtot -1.49
  1090          O     68    ASP      O    990      -0.51     15.999   ; qtot -2
; residue  69 GLY rtp GLY  q  0.0
  1091        NH1     69    GLY      N    991      -0.47     15.015   ; qtot -2.47
  1092          H     69    GLY     HN    992       0.31          0   ; qtot -2.16
  1093        CT2     69    GLY     CA    993      -0.02     14.027   ; qtot -2.18
  1094         HB     69    GLY    HA1    994       0.09          0   ; qtot -2.09
  1095         HB     69    GLY    HA2    995       0.09          0   ; qtot -2
  1096          C     69    GLY      C    996       0.51     12.011   ; qtot -1.49
  1097          O     69    GLY      O    997      -0.51     15.999   ; qtot -2
; residue  70 ILE rtp ILE  q  0.0
  1098        NH1     70    ILE      N    998      -0.47     15.015   ; qtot -2.47
  1099          H     70    ILE     HN    999       0.31          0   ; qtot -2.16
  1100        CT1     70    ILE     CA   1000       0.07     13.019   ; qtot -2.09
  1101         HB     70    ILE     HA   1001       0.09          0   ; qtot -2
  1102        CT1     70    ILE     CB   1002      -0.09     13.019   ; qtot -2.09
  1103         HA     70    ILE     HB   1003       0.09          0   ; qtot -2
  1104       MCH3     70    ILE   MCG1   1004          0     7.5175   ; qtot -2
  1105       MCH3     70    ILE   MCG2   1004          0     7.5175   ; qtot -2
  1106        CT3     70    ILE    CG2   1004      -0.27          0   ; qtot -2.27
  1107         HA     70    ILE   HG21   1005       0.09          0   ; qtot -2.18
  1108         HA     70    ILE   HG22   1006       0.09          0   ; qtot -2.09
  1109         HA     70    ILE   HG23   1007       0.09          0   ; qtot -2
  1110        CT2     70    ILE    CG1   1008      -0.18     14.027   ; qtot -2.18
  1111         HA     70    ILE   HG11   1009       0.09          0   ; qtot -2.09
  1112         HA     70    ILE   HG12   1010       0.09          0   ; qtot -2
  1113       MCH3     70    ILE   MCD1   1011          0     7.5175   ; qtot -2
  1114       MCH3     70    ILE   MCD2   1011          0     7.5175   ; qtot -2
  1115        CT3     70    ILE     CD   1011      -0.27          0   ; qtot -2.27
  1116         HA     70    ILE    HD1   1012       0.09          0   ; qtot -2.18
  1117         HA     70    ILE    HD2   1013       0.09          0   ; qtot -2.09
  1118         HA     70    ILE    HD3   1014       0.09          0   ; qtot -2
  1119          C     70    ILE      C   1015       0.51     12.011   ; qtot -1.49
  1120          O     70    ILE      O   1016      -0.51     15.999   ; qtot -2
; residue  71 LYS rtp LYS  q +1.0
  1121        NH1     71    LYS      N   1017      -0.47     15.015   ; qtot -2.47
  1122          H     71    LYS     HN   1018       0.31          0   ; qtot -2.16
  1123        CT1     71    LYS     CA   1019       0.07     13.019   ; qtot -2.09
  1124         HB     71    LYS     HA   1020       0.09          0   ; qtot -2
  1125        CT2     71    LYS     CB   1021      -0.18     14.027   ; qtot -2.18
  1126         HA     71    LYS    HB1   1022       0.09          0   ; qtot -2.09
  1127         HA     71    LYS    HB2   1023       0.09          0   ; qtot -2
  1128        CT2     71    LYS     CG   1024      -0.18     14.027   ; qtot -2.18
  1129         HA     71    LYS    HG1   1025       0.09          0   ; qtot -2.09
  1130         HA     71    LYS    HG2   1026       0.09          0   ; qtot -2
  1131        CT2     71    LYS     CD   1027      -0.18     14.027   ; qtot -2.18
  1132         HA     71    LYS    HD1   1028       0.09          0   ; qtot -2.09
  1133         HA     71    LYS    HD2   1029       0.09          0   ; qtot -2
  1134        CT2     71    LYS     CE   1030       0.21     14.027   ; qtot -1.79
  1135         HA     71    LYS    HE1   1031       0.05          0   ; qtot -1.74
  1136         HA     71    LYS    HE2   1032       0.05          0   ; qtot -1.69
  1137       MNH3     71    LYS   MNZ1   1033          0     8.5155   ; qtot -1.69
  1138       MNH3     71    LYS   MNZ2   1033          0     8.5155   ; qtot -1.69
  1139        NH3     71    LYS     NZ   1033       -0.3          0   ; qtot -1.99
  1140         HC     71    LYS    HZ1   1034       0.33          0   ; qtot -1.66
  1141         HC     71    LYS    HZ2   1035       0.33          0   ; qtot -1.33
  1142         HC     71    LYS    HZ3   1036       0.33          0   ; qtot -1
  1143          C     71    LYS      C   1037       0.51     12.011   ; qtot -0.49
  1144          O     71    LYS      O   1038      -0.51     15.999   ; qtot -1
; residue  72 TYR rtp TYR  q  0.0
  1145        NH1     72    TYR      N   1039      -0.47     15.015   ; qtot -1.47
  1146          H     72    TYR     HN   1040       0.31          0   ; qtot -1.16
  1147        CT1     72    TYR     CA   1041       0.07     13.019   ; qtot -1.09
  1148         HB     72    TYR     HA   1042       0.09          0   ; qtot -1
  1149        CT2     72    TYR     CB   1043      -0.18     14.027   ; qtot -1.18
  1150         HA     72    TYR    HB1   1044       0.09          0   ; qtot -1.09
  1151         HA     72    TYR    HB2   1045       0.09          0   ; qtot -1
  1152         CA     72    TYR     CG   1046          0     12.011   ; qtot -1
  1153         CA     72    TYR    CD1   1047     -0.115     13.019   ; qtot -1.115
  1154         HP     72    TYR    HD1   1048      0.115          0   ; qtot -1
  1155         CA     72    TYR    CE1   1049     -0.115     13.019   ; qtot -1.115
  1156         HP     72    TYR    HE1   1050      0.115          0   ; qtot -1
  1157         CA     72    TYR     CZ   1051       0.11     12.011   ; qtot -0.89
  1158        OH1     72    TYR     OH   1052      -0.54     15.999   ; qtot -1.43
  1159          H     72    TYR     HH   1053       0.43      1.008   ; qtot -1
  1160         CA     72    TYR    CD2   1054     -0.115     13.019   ; qtot -1.115
  1161         HP     72    TYR    HD2   1055      0.115          0   ; qtot -1
  1162         CA     72    TYR    CE2   1056     -0.115     13.019   ; qtot -1.115
  1163         HP     72    TYR    HE2   1057      0.115          0   ; qtot -1
  1164          C     72    TYR      C   1058       0.51     12.011   ; qtot -0.49
  1165          O     72    TYR      O   1059      -0.51     15.999   ; qtot -1
; residue  73 VAL rtp VAL  q  0.0
  1166        NH1     73    VAL      N   1060      -0.47     15.015   ; qtot -1.47
  1167          H     73    VAL     HN   1061       0.31          0   ; qtot -1.16
  1168        CT1     73    VAL     CA   1062       0.07     13.019   ; qtot -1.09
  1169         HB     73    VAL     HA   1063       0.09          0   ; qtot -1
  1170        CT1     73    VAL     CB   1064      -0.09     13.019   ; qtot -1.09
  1171         HA     73    VAL     HB   1065       0.09          0   ; qtot -1
  1172       MCH3     73    VAL   MCG1   1066          0     7.5175   ; qtot -1
  1173       MCH3     73    VAL   MCG2   1066          0     7.5175   ; qtot -1
  1174        CT3     73    VAL    CG1   1066      -0.27          0   ; qtot -1.27
  1175         HA     73    VAL   HG11   1067       0.09          0   ; qtot -1.18
  1176         HA     73    VAL   HG12   1068       0.09          0   ; qtot -1.09
  1177         HA     73    VAL   HG13   1069       0.09          0   ; qtot -1
  1178       MCH3     73    VAL   MCG1   1070          0     7.5175   ; qtot -1
  1179       MCH3     73    VAL   MCG2   1070          0     7.5175   ; qtot -1
  1180        CT3     73    VAL    CG2   1070      -0.27          0   ; qtot -1.27
  1181         HA     73    VAL   HG21   1071       0.09          0   ; qtot -1.18
  1182         HA     73    VAL   HG22   1072       0.09          0   ; qtot -1.09
  1183         HA     73    VAL   HG23   1073       0.09          0   ; qtot -1
  1184          C     73    VAL      C   1074       0.51     12.011   ; qtot -0.49
  1185          O     73    VAL      O   1075      -0.51     15.999   ; qtot -1
; residue  74 ILE rtp ILE  q  0.0
  1186        NH1     74    ILE      N   1076      -0.47     15.015   ; qtot -1.47
  1187          H     74    ILE     HN   1077       0.31          0   ; qtot -1.16
  1188        CT1     74    ILE     CA   1078       0.07     13.019   ; qtot -1.09
  1189         HB     74    ILE     HA   1079       0.09          0   ; qtot -1
  1190        CT1     74    ILE     CB   1080      -0.09     13.019   ; qtot -1.09
  1191         HA     74    ILE     HB   1081       0.09          0   ; qtot -1
  1192       MCH3     74    ILE   MCG1   1082          0     7.5175   ; qtot -1
  1193       MCH3     74    ILE   MCG2   1082          0     7.5175   ; qtot -1
  1194        CT3     74    ILE    CG2   1082      -0.27          0   ; qtot -1.27
  1195         HA     74    ILE   HG21   1083       0.09          0   ; qtot -1.18
  1196         HA     74    ILE   HG22   1084       0.09          0   ; qtot -1.09
  1197         HA     74    ILE   HG23   1085       0.09          0   ; qtot -1
  1198        CT2     74    ILE    CG1   1086      -0.18     14.027   ; qtot -1.18
  1199         HA     74    ILE   HG11   1087       0.09          0   ; qtot -1.09
  1200         HA     74    ILE   HG12   1088       0.09          0   ; qtot -1
  1201       MCH3     74    ILE   MCD1   1089          0     7.5175   ; qtot -1
  1202       MCH3     74    ILE   MCD2   1089          0     7.5175   ; qtot -1
  1203        CT3     74    ILE     CD   1089      -0.27          0   ; qtot -1.27
  1204         HA     74    ILE    HD1   1090       0.09          0   ; qtot -1.18
  1205         HA     74    ILE    HD2   1091       0.09          0   ; qtot -1.09
  1206         HA     74    ILE    HD3   1092       0.09          0   ; qtot -1
  1207          C     74    ILE      C   1093       0.51     12.011   ; qtot -0.49
  1208          O     74    ILE      O   1094      -0.51     15.999   ; qtot -1
; residue  75 GLY rtp GLY  q  0.0
  1209        NH1     75    GLY      N   1095      -0.47     15.015   ; qtot -1.47
  1210          H     75    GLY     HN   1096       0.31          0   ; qtot -1.16
  1211        CT2     75    GLY     CA   1097      -0.02     14.027   ; qtot -1.18
  1212         HB     75    GLY    HA1   1098       0.09          0   ; qtot -1.09
  1213         HB     75    GLY    HA2   1099       0.09          0   ; qtot -1
  1214          C     75    GLY      C   1100       0.51     12.011   ; qtot -0.49
  1215          O     75    GLY      O   1101      -0.51     15.999   ; qtot -1
; residue  76 HIS rtp HSP  q +1.0
  1216        NH1     76    HIS      N   1102      -0.47     15.015   ; qtot -1.47
  1217          H     76    HIS     HN   1103       0.31          0   ; qtot -1.16
  1218        CT1     76    HIS     CA   1104       0.07     13.019   ; qtot -1.09
  1219         HB     76    HIS     HA   1105       0.09          0   ; qtot -1
  1220        CT2     76    HIS     CB   1106      -0.05     14.027   ; qtot -1.05
  1221         HA     76    HIS    HB1   1107       0.09          0   ; qtot -0.96
  1222         HA     76    HIS    HB2   1108       0.09          0   ; qtot -0.87
  1223       CPH1     76    HIS    CD2   1109       0.19     13.019   ; qtot -0.68
  1224        HR1     76    HIS    HD2   1110       0.13          0   ; qtot -0.55
  1225       CPH1     76    HIS     CG   1111       0.19     12.011   ; qtot -0.36
  1226        NR3     76    HIS    NE2   1112      -0.51     15.015   ; qtot -0.87
  1227          H     76    HIS    HE2   1113       0.44          0   ; qtot -0.43
  1228        NR3     76    HIS    ND1   1114      -0.51     15.015   ; qtot -0.94
  1229          H     76    HIS    HD1   1115       0.44          0   ; qtot -0.5
  1230       CPH2     76    HIS    CE1   1116       0.32     13.019   ; qtot -0.18
  1231        HR2     76    HIS    HE1   1117       0.18          0   ; qtot 4.023e-07
  1232          C     76    HIS      C   1118       0.51     12.011   ; qtot 0.51
  1233          O     76    HIS      O   1119      -0.51     15.999   ; qtot 4.023e-07
; residue  77 LEU rtp LEU  q  0.0
  1234        NH1     77    LEU      N   1120      -0.47     15.015   ; qtot -0.47
  1235          H     77    LEU     HN   1121       0.31          0   ; qtot -0.16
  1236        CT1     77    LEU     CA   1122       0.07     13.019   ; qtot -0.09
  1237         HB     77    LEU     HA   1123       0.09          0   ; qtot 4.098e-07
  1238        CT2     77    LEU     CB   1124      -0.18     14.027   ; qtot -0.18
  1239         HA     77    LEU    HB1   1125       0.09          0   ; qtot -0.09
  1240         HA     77    LEU    HB2   1126       0.09          0   ; qtot 4.098e-07
  1241        CT1     77    LEU     CG   1127      -0.09     13.019   ; qtot -0.09
  1242         HA     77    LEU     HG   1128       0.09          0   ; qtot 4.098e-07
  1243       MCH3     77    LEU   MCD1   1129          0     7.5175   ; qtot 4.098e-07
  1244       MCH3     77    LEU   MCD2   1129          0     7.5175   ; qtot 4.098e-07
  1245        CT3     77    LEU    CD1   1129      -0.27          0   ; qtot -0.27
  1246         HA     77    LEU   HD11   1130       0.09          0   ; qtot -0.18
  1247         HA     77    LEU   HD12   1131       0.09          0   ; qtot -0.09
  1248         HA     77    LEU   HD13   1132       0.09          0   ; qtot 4.098e-07
  1249       MCH3     77    LEU   MCD1   1133          0     7.5175   ; qtot 4.098e-07
  1250       MCH3     77    LEU   MCD2   1133          0     7.5175   ; qtot 4.098e-07
  1251        CT3     77    LEU    CD2   1133      -0.27          0   ; qtot -0.27
  1252         HA     77    LEU   HD21   1134       0.09          0   ; qtot -0.18
  1253         HA     77    LEU   HD22   1135       0.09          0   ; qtot -0.09
  1254         HA     77    LEU   HD23   1136       0.09          0   ; qtot 4.098e-07
  1255          C     77    LEU      C   1137       0.51     12.011   ; qtot 0.51
  1256          O     77    LEU      O   1138      -0.51     15.999   ; qtot 4.098e-07
; residue  78 CYS rtp CYS2 q  0.0
  1257        NH1     78    CYS      N   1139      -0.47     15.015   ; qtot -0.47
  1258          H     78    CYS     HN   1140       0.31          0   ; qtot -0.16
  1259        CT1     78    CYS     CA   1141       0.07     13.019   ; qtot -0.09
  1260         HB     78    CYS     HA   1142       0.09          0   ; qtot 4.172e-07
  1261        CT2     78    CYS     CB   1143       -0.1     14.027   ; qtot -0.1
  1262         HA     78    CYS    HB1   1144       0.09          0   ; qtot -0.01
  1263         HA     78    CYS    HB2   1145       0.09          0   ; qtot 0.08
  1264         SM     78    CYS     SG   1146      -0.08      32.06   ; qtot 4.247e-07
  1265          C     78    CYS      C   1147       0.51     12.011   ; qtot 0.51
  1266          O     78    CYS      O   1148      -0.51     15.999   ; qtot 4.247e-07
; residue  79 SER rtp SER  q  0.0
  1267        NH1     79    SER      N   1149      -0.47     15.015   ; qtot -0.47
  1268          H     79    SER     HN   1150       0.31          0   ; qtot -0.16
  1269        CT1     79    SER     CA   1151       0.07     13.019   ; qtot -0.09
  1270         HB     79    SER     HA   1152       0.09          0   ; qtot 4.321e-07
  1271        CT2     79    SER     CB   1153       0.05     14.027   ; qtot 0.05
  1272         HA     79    SER    HB1   1154       0.09          0   ; qtot 0.14
  1273         HA     79    SER    HB2   1155       0.09          0   ; qtot 0.23
  1274        OH1     79    SER     OG   1156      -0.66     15.999   ; qtot -0.43
  1275          H     79    SER    HG1   1157       0.43      1.008   ; qtot 4.21e-07
  1276          C     79    SER      C   1158       0.51     12.011   ; qtot 0.51
  1277          O     79    SER      O   1159      -0.51     15.999   ; qtot 4.21e-07
; residue  80 SER rtp SER  q  0.0
  1278        NH1     80    SER      N   1160      -0.47     15.015   ; qtot -0.47
  1279          H     80    SER     HN   1161       0.31          0   ; qtot -0.16
  1280        CT1     80    SER     CA   1162       0.07     13.019   ; qtot -0.09
  1281         HB     80    SER     HA   1163       0.09          0   ; qtot 4.284e-07
  1282        CT2     80    SER     CB   1164       0.05     14.027   ; qtot 0.05
  1283         HA     80    SER    HB1   1165       0.09          0   ; qtot 0.14
  1284         HA     80    SER    HB2   1166       0.09          0   ; qtot 0.23
  1285        OH1     80    SER     OG   1167      -0.66     15.999   ; qtot -0.43
  1286          H     80    SER    HG1   1168       0.43      1.008   ; qtot 4.172e-07
  1287          C     80    SER      C   1169       0.51     12.011   ; qtot 0.51
  1288          O     80    SER      O   1170      -0.51     15.999   ; qtot 4.172e-07
; residue  81 SER rtp SER  q  0.0
  1289        NH1     81    SER      N   1171      -0.47     15.015   ; qtot -0.47
  1290          H     81    SER     HN   1172       0.31          0   ; qtot -0.16
  1291        CT1     81    SER     CA   1173       0.07     13.019   ; qtot -0.09
  1292         HB     81    SER     HA   1174       0.09          0   ; qtot 4.247e-07
  1293        CT2     81    SER     CB   1175       0.05     14.027   ; qtot 0.05
  1294         HA     81    SER    HB1   1176       0.09          0   ; qtot 0.14
  1295         HA     81    SER    HB2   1177       0.09          0   ; qtot 0.23
  1296        OH1     81    SER     OG   1178      -0.66     15.999   ; qtot -0.43
  1297          H     81    SER    HG1   1179       0.43      1.008   ; qtot 4.135e-07
  1298          C     81    SER      C   1180       0.51     12.011   ; qtot 0.51
  1299          O     81    SER      O   1181      -0.51     15.999   ; qtot 4.135e-07
; residue  82 THR rtp THR  q  0.0
  1300        NH1     82    THR      N   1182      -0.47     15.015   ; qtot -0.47
  1301          H     82    THR     HN   1183       0.31          0   ; qtot -0.16
  1302        CT1     82    THR     CA   1184       0.07     13.019   ; qtot -0.09
  1303         HB     82    THR     HA   1185       0.09          0   ; qtot 4.21e-07
  1304        CT1     82    THR     CB   1186       0.14     13.019   ; qtot 0.14
  1305         HA     82    THR     HB   1187       0.09          0   ; qtot 0.23
  1306        OH1     82    THR    OG1   1188      -0.66     15.999   ; qtot -0.43
  1307          H     82    THR    HG1   1189       0.43      1.008   ; qtot 4.061e-07
  1308       MCH3     82    THR   MCG1   1190          0     7.5175   ; qtot 4.061e-07
  1309       MCH3     82    THR   MCG2   1190          0     7.5175   ; qtot 4.061e-07
  1310        CT3     82    THR    CG2   1190      -0.27          0   ; qtot -0.27
  1311         HA     82    THR   HG21   1191       0.09          0   ; qtot -0.18
  1312         HA     82    THR   HG22   1192       0.09          0   ; qtot -0.09
  1313         HA     82    THR   HG23   1193       0.09          0   ; qtot 4.061e-07
  1314          C     82    THR      C   1194       0.51     12.011   ; qtot 0.51
  1315          O     82    THR      O   1195      -0.51     15.999   ; qtot 4.061e-07
; residue  83 GLN rtp GLN  q  0.0
  1316        NH1     83    GLN      N   1196      -0.47     15.015   ; qtot -0.47
  1317          H     83    GLN     HN   1197       0.31          0   ; qtot -0.16
  1318        CT1     83    GLN     CA   1198       0.07     13.019   ; qtot -0.09
  1319         HB     83    GLN     HA   1199       0.09          0   ; qtot 4.135e-07
  1320        CT2     83    GLN     CB   1200      -0.18     14.027   ; qtot -0.18
  1321         HA     83    GLN    HB1   1201       0.09          0   ; qtot -0.09
  1322         HA     83    GLN    HB2   1202       0.09          0   ; qtot 4.135e-07
  1323        CT2     83    GLN     CG   1203      -0.18     14.027   ; qtot -0.18
  1324         HA     83    GLN    HG1   1204       0.09          0   ; qtot -0.09
  1325         HA     83    GLN    HG2   1205       0.09          0   ; qtot 4.135e-07
  1326         CC     83    GLN     CD   1206       0.55     12.011   ; qtot 0.55
  1327          O     83    GLN    OE1   1207      -0.55     15.999   ; qtot 4.135e-07
  1328        NH2     83    GLN    NE2   1208      -0.62     16.023   ; qtot -0.62
  1329          H     83    GLN   HE21   1209       0.32          0   ; qtot -0.3
  1330          H     83    GLN   HE22   1210        0.3          0   ; qtot 4.135e-07
  1331          C     83    GLN      C   1211       0.51     12.011   ; qtot 0.51
  1332          O     83    GLN      O   1212      -0.51     15.999   ; qtot 4.135e-07
; residue  84 PRO rtp PRO  q  0.0
  1333          N     84    PRO      N   1213      -0.29     14.007   ; qtot -0.29
  1334        CP3     84    PRO     CD   1214          0     14.027   ; qtot -0.29
  1335         HA     84    PRO    HD1   1215       0.09          0   ; qtot -0.2
  1336         HA     84    PRO    HD2   1216       0.09          0   ; qtot -0.11
  1337        CP1     84    PRO     CA   1217       0.02     13.019   ; qtot -0.09
  1338         HB     84    PRO     HA   1218       0.09          0   ; qtot 4.321e-07
  1339        CP2     84    PRO     CB   1219      -0.18     14.027   ; qtot -0.18
  1340         HA     84    PRO    HB1   1220       0.09          0   ; qtot -0.09
  1341         HA     84    PRO    HB2   1221       0.09          0   ; qtot 4.321e-07
  1342        CP2     84    PRO     CG   1222      -0.18     14.027   ; qtot -0.18
  1343         HA     84    PRO    HG1   1223       0.09          0   ; qtot -0.09
  1344         HA     84    PRO    HG2   1224       0.09          0   ; qtot 4.321e-07
  1345          C     84    PRO      C   1225       0.51     12.011   ; qtot 0.51
  1346          O     84    PRO      O   1226      -0.51     15.999   ; qtot 4.321e-07
; residue  85 ALA rtp ALA  q  0.0
  1347        NH1     85    ALA      N   1227      -0.47     15.015   ; qtot -0.47
  1348          H     85    ALA     HN   1228       0.31          0   ; qtot -0.16
  1349        CT1     85    ALA     CA   1229       0.07     13.019   ; qtot -0.09
  1350         HB     85    ALA     HA   1230       0.09          0   ; qtot 4.396e-07
  1351       MCH3     85    ALA   MCB1   1231          0     7.5175   ; qtot 4.396e-07
  1352       MCH3     85    ALA   MCB2   1231          0     7.5175   ; qtot 4.396e-07
  1353        CT3     85    ALA     CB   1231      -0.27          0   ; qtot -0.27
  1354         HA     85    ALA    HB1   1232       0.09          0   ; qtot -0.18
  1355         HA     85    ALA    HB2   1233       0.09          0   ; qtot -0.09
  1356         HA     85    ALA    HB3   1234       0.09          0   ; qtot 4.396e-07
  1357          C     85    ALA      C   1235       0.51     12.011   ; qtot 0.51
  1358          O     85    ALA      O   1236      -0.51     15.999   ; qtot 4.396e-07
; residue  86 SER rtp SER  q  0.0
  1359        NH1     86    SER      N   1237      -0.47     15.015   ; qtot -0.47
  1360          H     86    SER     HN   1238       0.31          0   ; qtot -0.16
  1361        CT1     86    SER     CA   1239       0.07     13.019   ; qtot -0.09
  1362         HB     86    SER     HA   1240       0.09          0   ; qtot 4.47e-07
  1363        CT2     86    SER     CB   1241       0.05     14.027   ; qtot 0.05
  1364         HA     86    SER    HB1   1242       0.09          0   ; qtot 0.14
  1365         HA     86    SER    HB2   1243       0.09          0   ; qtot 0.23
  1366        OH1     86    SER     OG   1244      -0.66     15.999   ; qtot -0.43
  1367          H     86    SER    HG1   1245       0.43      1.008   ; qtot 4.359e-07
  1368          C     86    SER      C   1246       0.51     12.011   ; qtot 0.51
  1369          O     86    SER      O   1247      -0.51     15.999   ; qtot 4.359e-07
; residue  87 ASP rtp ASP  q -1.0
  1370        NH1     87    ASP      N   1248      -0.47     15.015   ; qtot -0.47
  1371          H     87    ASP     HN   1249       0.31          0   ; qtot -0.16
  1372        CT1     87    ASP     CA   1250       0.07     13.019   ; qtot -0.09
  1373         HB     87    ASP     HA   1251       0.09          0   ; qtot 4.433e-07
  1374        CT2     87    ASP     CB   1252      -0.28     14.027   ; qtot -0.28
  1375         HA     87    ASP    HB1   1253       0.09          0   ; qtot -0.19
  1376         HA     87    ASP    HB2   1254       0.09          0   ; qtot -0.1
  1377         CC     87    ASP     CG   1255       0.62     12.011   ; qtot 0.52
  1378         OC     87    ASP    OD1   1256      -0.76     15.999   ; qtot -0.24
  1379         OC     87    ASP    OD2   1257      -0.76     15.999   ; qtot -1
  1380          C     87    ASP      C   1258       0.51     12.011   ; qtot -0.49
  1381          O     87    ASP      O   1259      -0.51     15.999   ; qtot -1
; residue  88 ILE rtp ILE  q  0.0
  1382        NH1     88    ILE      N   1260      -0.47     15.015   ; qtot -1.47
  1383          H     88    ILE     HN   1261       0.31          0   ; qtot -1.16
  1384        CT1     88    ILE     CA   1262       0.07     13.019   ; qtot -1.09
  1385         HB     88    ILE     HA   1263       0.09          0   ; qtot -1
  1386        CT1     88    ILE     CB   1264      -0.09     13.019   ; qtot -1.09
  1387         HA     88    ILE     HB   1265       0.09          0   ; qtot -1
  1388       MCH3     88    ILE   MCG1   1266          0     7.5175   ; qtot -1
  1389       MCH3     88    ILE   MCG2   1266          0     7.5175   ; qtot -1
  1390        CT3     88    ILE    CG2   1266      -0.27          0   ; qtot -1.27
  1391         HA     88    ILE   HG21   1267       0.09          0   ; qtot -1.18
  1392         HA     88    ILE   HG22   1268       0.09          0   ; qtot -1.09
  1393         HA     88    ILE   HG23   1269       0.09          0   ; qtot -1
  1394        CT2     88    ILE    CG1   1270      -0.18     14.027   ; qtot -1.18
  1395         HA     88    ILE   HG11   1271       0.09          0   ; qtot -1.09
  1396         HA     88    ILE   HG12   1272       0.09          0   ; qtot -1
  1397       MCH3     88    ILE   MCD1   1273          0     7.5175   ; qtot -1
  1398       MCH3     88    ILE   MCD2   1273          0     7.5175   ; qtot -1
  1399        CT3     88    ILE     CD   1273      -0.27          0   ; qtot -1.27
  1400         HA     88    ILE    HD1   1274       0.09          0   ; qtot -1.18
  1401         HA     88    ILE    HD2   1275       0.09          0   ; qtot -1.09
  1402         HA     88    ILE    HD3   1276       0.09          0   ; qtot -1
  1403          C     88    ILE      C   1277       0.51     12.011   ; qtot -0.49
  1404          O     88    ILE      O   1278      -0.51     15.999   ; qtot -1
; residue  89 TYR rtp TYR  q  0.0
  1405        NH1     89    TYR      N   1279      -0.47     15.015   ; qtot -1.47
  1406          H     89    TYR     HN   1280       0.31          0   ; qtot -1.16
  1407        CT1     89    TYR     CA   1281       0.07     13.019   ; qtot -1.09
  1408         HB     89    TYR     HA   1282       0.09          0   ; qtot -1
  1409        CT2     89    TYR     CB   1283      -0.18     14.027   ; qtot -1.18
  1410         HA     89    TYR    HB1   1284       0.09          0   ; qtot -1.09
  1411         HA     89    TYR    HB2   1285       0.09          0   ; qtot -1
  1412         CA     89    TYR     CG   1286          0     12.011   ; qtot -1
  1413         CA     89    TYR    CD1   1287     -0.115     13.019   ; qtot -1.115
  1414         HP     89    TYR    HD1   1288      0.115          0   ; qtot -1
  1415         CA     89    TYR    CE1   1289     -0.115     13.019   ; qtot -1.115
  1416         HP     89    TYR    HE1   1290      0.115          0   ; qtot -1
  1417         CA     89    TYR     CZ   1291       0.11     12.011   ; qtot -0.89
  1418        OH1     89    TYR     OH   1292      -0.54     15.999   ; qtot -1.43
  1419          H     89    TYR     HH   1293       0.43      1.008   ; qtot -1
  1420         CA     89    TYR    CD2   1294     -0.115     13.019   ; qtot -1.115
  1421         HP     89    TYR    HD2   1295      0.115          0   ; qtot -1
  1422         CA     89    TYR    CE2   1296     -0.115     13.019   ; qtot -1.115
  1423         HP     89    TYR    HE2   1297      0.115          0   ; qtot -1
  1424          C     89    TYR      C   1298       0.51     12.011   ; qtot -0.49
  1425          O     89    TYR      O   1299      -0.51     15.999   ; qtot -1
; residue  90 GLU rtp GLU  q -1.0
  1426        NH1     90    GLU      N   1300      -0.47     15.015   ; qtot -1.47
  1427          H     90    GLU     HN   1301       0.31          0   ; qtot -1.16
  1428        CT1     90    GLU     CA   1302       0.07     13.019   ; qtot -1.09
  1429         HB     90    GLU     HA   1303       0.09          0   ; qtot -1
  1430        CT2     90    GLU     CB   1304      -0.18     14.027   ; qtot -1.18
  1431         HA     90    GLU    HB1   1305       0.09          0   ; qtot -1.09
  1432         HA     90    GLU    HB2   1306       0.09          0   ; qtot -1
  1433        CT2     90    GLU     CG   1307      -0.28     14.027   ; qtot -1.28
  1434         HA     90    GLU    HG1   1308       0.09          0   ; qtot -1.19
  1435         HA     90    GLU    HG2   1309       0.09          0   ; qtot -1.1
  1436         CC     90    GLU     CD   1310       0.62     12.011   ; qtot -0.48
  1437         OC     90    GLU    OE1   1311      -0.76     15.999   ; qtot -1.24
  1438         OC     90    GLU    OE2   1312      -0.76     15.999   ; qtot -2
  1439          C     90    GLU      C   1313       0.51     12.011   ; qtot -1.49
  1440          O     90    GLU      O   1314      -0.51     15.999   ; qtot -2
; residue  91 ASP rtp ASP  q -1.0
  1441        NH1     91    ASP      N   1315      -0.47     15.015   ; qtot -2.47
  1442          H     91    ASP     HN   1316       0.31          0   ; qtot -2.16
  1443        CT1     91    ASP     CA   1317       0.07     13.019   ; qtot -2.09
  1444         HB     91    ASP     HA   1318       0.09          0   ; qtot -2
  1445        CT2     91    ASP     CB   1319      -0.28     14.027   ; qtot -2.28
  1446         HA     91    ASP    HB1   1320       0.09          0   ; qtot -2.19
  1447         HA     91    ASP    HB2   1321       0.09          0   ; qtot -2.1
  1448         CC     91    ASP     CG   1322       0.62     12.011   ; qtot -1.48
  1449         OC     91    ASP    OD1   1323      -0.76     15.999   ; qtot -2.24
  1450         OC     91    ASP    OD2   1324      -0.76     15.999   ; qtot -3
  1451          C     91    ASP      C   1325       0.51     12.011   ; qtot -2.49
  1452          O     91    ASP      O   1326      -0.51     15.999   ; qtot -3
; residue  92 GLU rtp GLU  q -1.0
  1453        NH1     92    GLU      N   1327      -0.47     15.015   ; qtot -3.47
  1454          H     92    GLU     HN   1328       0.31          0   ; qtot -3.16
  1455        CT1     92    GLU     CA   1329       0.07     13.019   ; qtot -3.09
  1456         HB     92    GLU     HA   1330       0.09          0   ; qtot -3
  1457        CT2     92    GLU     CB   1331      -0.18     14.027   ; qtot -3.18
  1458         HA     92    GLU    HB1   1332       0.09          0   ; qtot -3.09
  1459         HA     92    GLU    HB2   1333       0.09          0   ; qtot -3
  1460        CT2     92    GLU     CG   1334      -0.28     14.027   ; qtot -3.28
  1461         HA     92    GLU    HG1   1335       0.09          0   ; qtot -3.19
  1462         HA     92    GLU    HG2   1336       0.09          0   ; qtot -3.1
  1463         CC     92    GLU     CD   1337       0.62     12.011   ; qtot -2.48
  1464         OC     92    GLU    OE1   1338      -0.76     15.999   ; qtot -3.24
  1465         OC     92    GLU    OE2   1339      -0.76     15.999   ; qtot -4
  1466          C     92    GLU      C   1340       0.51     12.011   ; qtot -3.49
  1467          O     92    GLU      O   1341      -0.51     15.999   ; qtot -4
; residue  93 GLY rtp GLY  q  0.0
  1468        NH1     93    GLY      N   1342      -0.47     15.015   ; qtot -4.47
  1469          H     93    GLY     HN   1343       0.31          0   ; qtot -4.16
  1470        CT2     93    GLY     CA   1344      -0.02     14.027   ; qtot -4.18
  1471         HB     93    GLY    HA1   1345       0.09          0   ; qtot -4.09
  1472         HB     93    GLY    HA2   1346       0.09          0   ; qtot -4
  1473          C     93    GLY      C   1347       0.51     12.011   ; qtot -3.49
  1474          O     93    GLY      O   1348      -0.51     15.999   ; qtot -4
; residue  94 ILE rtp ILE  q  0.0
  1475        NH1     94    ILE      N   1349      -0.47     15.015   ; qtot -4.47
  1476          H     94    ILE     HN   1350       0.31          0   ; qtot -4.16
  1477        CT1     94    ILE     CA   1351       0.07     13.019   ; qtot -4.09
  1478         HB     94    ILE     HA   1352       0.09          0   ; qtot -4
  1479        CT1     94    ILE     CB   1353      -0.09     13.019   ; qtot -4.09
  1480         HA     94    ILE     HB   1354       0.09          0   ; qtot -4
  1481       MCH3     94    ILE   MCG1   1355          0     7.5175   ; qtot -4
  1482       MCH3     94    ILE   MCG2   1355          0     7.5175   ; qtot -4
  1483        CT3     94    ILE    CG2   1355      -0.27          0   ; qtot -4.27
  1484         HA     94    ILE   HG21   1356       0.09          0   ; qtot -4.18
  1485         HA     94    ILE   HG22   1357       0.09          0   ; qtot -4.09
  1486         HA     94    ILE   HG23   1358       0.09          0   ; qtot -4
  1487        CT2     94    ILE    CG1   1359      -0.18     14.027   ; qtot -4.18
  1488         HA     94    ILE   HG11   1360       0.09          0   ; qtot -4.09
  1489         HA     94    ILE   HG12   1361       0.09          0   ; qtot -4
  1490       MCH3     94    ILE   MCD1   1362          0     7.5175   ; qtot -4
  1491       MCH3     94    ILE   MCD2   1362          0     7.5175   ; qtot -4
  1492        CT3     94    ILE     CD   1362      -0.27          0   ; qtot -4.27
  1493         HA     94    ILE    HD1   1363       0.09          0   ; qtot -4.18
  1494         HA     94    ILE    HD2   1364       0.09          0   ; qtot -4.09
  1495         HA     94    ILE    HD3   1365       0.09          0   ; qtot -4
  1496          C     94    ILE      C   1366       0.51     12.011   ; qtot -3.49
  1497          O     94    ILE      O   1367      -0.51     15.999   ; qtot -4
; residue  95 LEU rtp LEU  q  0.0
  1498        NH1     95    LEU      N   1368      -0.47     15.015   ; qtot -4.47
  1499          H     95    LEU     HN   1369       0.31          0   ; qtot -4.16
  1500        CT1     95    LEU     CA   1370       0.07     13.019   ; qtot -4.09
  1501         HB     95    LEU     HA   1371       0.09          0   ; qtot -4
  1502        CT2     95    LEU     CB   1372      -0.18     14.027   ; qtot -4.18
  1503         HA     95    LEU    HB1   1373       0.09          0   ; qtot -4.09
  1504         HA     95    LEU    HB2   1374       0.09          0   ; qtot -4
  1505        CT1     95    LEU     CG   1375      -0.09     13.019   ; qtot -4.09
  1506         HA     95    LEU     HG   1376       0.09          0   ; qtot -4
  1507       MCH3     95    LEU   MCD1   1377          0     7.5175   ; qtot -4
  1508       MCH3     95    LEU   MCD2   1377          0     7.5175   ; qtot -4
  1509        CT3     95    LEU    CD1   1377      -0.27          0   ; qtot -4.27
  1510         HA     95    LEU   HD11   1378       0.09          0   ; qtot -4.18
  1511         HA     95    LEU   HD12   1379       0.09          0   ; qtot -4.09
  1512         HA     95    LEU   HD13   1380       0.09          0   ; qtot -4
  1513       MCH3     95    LEU   MCD1   1381          0     7.5175   ; qtot -4
  1514       MCH3     95    LEU   MCD2   1381          0     7.5175   ; qtot -4
  1515        CT3     95    LEU    CD2   1381      -0.27          0   ; qtot -4.27
  1516         HA     95    LEU   HD21   1382       0.09          0   ; qtot -4.18
  1517         HA     95    LEU   HD22   1383       0.09          0   ; qtot -4.09
  1518         HA     95    LEU   HD23   1384       0.09          0   ; qtot -4
  1519          C     95    LEU      C   1385       0.51     12.011   ; qtot -3.49
  1520          O     95    LEU      O   1386      -0.51     15.999   ; qtot -4
; residue  96 MET rtp MET  q  0.0
  1521        NH1     96    MET      N   1387      -0.47     15.015   ; qtot -4.47
  1522          H     96    MET     HN   1388       0.31          0   ; qtot -4.16
  1523        CT1     96    MET     CA   1389       0.07     13.019   ; qtot -4.09
  1524         HB     96    MET     HA   1390       0.09          0   ; qtot -4
  1525        CT2     96    MET     CB   1391      -0.18     14.027   ; qtot -4.18
  1526         HA     96    MET    HB1   1392       0.09          0   ; qtot -4.09
  1527         HA     96    MET    HB2   1393       0.09          0   ; qtot -4
  1528        CT2     96    MET     CG   1394      -0.14     14.027   ; qtot -4.14
  1529         HA     96    MET    HG1   1395       0.09          0   ; qtot -4.05
  1530         HA     96    MET    HG2   1396       0.09          0   ; qtot -3.96
  1531          S     96    MET     SD   1397      -0.09      32.06   ; qtot -4.05
  1532      MCH3S     96    MET   MCE1   1398          0     7.5175   ; qtot -4.05
  1533      MCH3S     96    MET   MCE2   1398          0     7.5175   ; qtot -4.05
  1534        CT3     96    MET     CE   1398      -0.22          0   ; qtot -4.27
  1535         HA     96    MET    HE1   1399       0.09          0   ; qtot -4.18
  1536         HA     96    MET    HE2   1400       0.09          0   ; qtot -4.09
  1537         HA     96    MET    HE3   1401       0.09          0   ; qtot -4
  1538          C     96    MET      C   1402       0.51     12.011   ; qtot -3.49
  1539          O     96    MET      O   1403      -0.51     15.999   ; qtot -4
; residue  97 ILE rtp ILE  q  0.0
  1540        NH1     97    ILE      N   1404      -0.47     15.015   ; qtot -4.47
  1541          H     97    ILE     HN   1405       0.31          0   ; qtot -4.16
  1542        CT1     97    ILE     CA   1406       0.07     13.019   ; qtot -4.09
  1543         HB     97    ILE     HA   1407       0.09          0   ; qtot -4
  1544        CT1     97    ILE     CB   1408      -0.09     13.019   ; qtot -4.09
  1545         HA     97    ILE     HB   1409       0.09          0   ; qtot -4
  1546       MCH3     97    ILE   MCG1   1410          0     7.5175   ; qtot -4
  1547       MCH3     97    ILE   MCG2   1410          0     7.5175   ; qtot -4
  1548        CT3     97    ILE    CG2   1410      -0.27          0   ; qtot -4.27
  1549         HA     97    ILE   HG21   1411       0.09          0   ; qtot -4.18
  1550         HA     97    ILE   HG22   1412       0.09          0   ; qtot -4.09
  1551         HA     97    ILE   HG23   1413       0.09          0   ; qtot -4
  1552        CT2     97    ILE    CG1   1414      -0.18     14.027   ; qtot -4.18
  1553         HA     97    ILE   HG11   1415       0.09          0   ; qtot -4.09
  1554         HA     97    ILE   HG12   1416       0.09          0   ; qtot -4
  1555       MCH3     97    ILE   MCD1   1417          0     7.5175   ; qtot -4
  1556       MCH3     97    ILE   MCD2   1417          0     7.5175   ; qtot -4
  1557        CT3     97    ILE     CD   1417      -0.27          0   ; qtot -4.27
  1558         HA     97    ILE    HD1   1418       0.09          0   ; qtot -4.18
  1559         HA     97    ILE    HD2   1419       0.09          0   ; qtot -4.09
  1560         HA     97    ILE    HD3   1420       0.09          0   ; qtot -4
  1561          C     97    ILE      C   1421       0.51     12.011   ; qtot -3.49
  1562          O     97    ILE      O   1422      -0.51     15.999   ; qtot -4
; residue  98 SER rtp SER  q  0.0
  1563        NH1     98    SER      N   1423      -0.47     15.015   ; qtot -4.47
  1564          H     98    SER     HN   1424       0.31          0   ; qtot -4.16
  1565        CT1     98    SER     CA   1425       0.07     13.019   ; qtot -4.09
  1566         HB     98    SER     HA   1426       0.09          0   ; qtot -4
  1567        CT2     98    SER     CB   1427       0.05     14.027   ; qtot -3.95
  1568         HA     98    SER    HB1   1428       0.09          0   ; qtot -3.86
  1569         HA     98    SER    HB2   1429       0.09          0   ; qtot -3.77
  1570        OH1     98    SER     OG   1430      -0.66     15.999   ; qtot -4.43
  1571          H     98    SER    HG1   1431       0.43      1.008   ; qtot -4
  1572          C     98    SER      C   1432       0.51     12.011   ; qtot -3.49
  1573          O     98    SER      O   1433      -0.51     15.999   ; qtot -4
; residue  99 PRO rtp PRO  q  0.0
  1574          N     99    PRO      N   1434      -0.29     14.007   ; qtot -4.29
  1575        CP3     99    PRO     CD   1435          0     14.027   ; qtot -4.29
  1576         HA     99    PRO    HD1   1436       0.09          0   ; qtot -4.2
  1577         HA     99    PRO    HD2   1437       0.09          0   ; qtot -4.11
  1578        CP1     99    PRO     CA   1438       0.02     13.019   ; qtot -4.09
  1579         HB     99    PRO     HA   1439       0.09          0   ; qtot -4
  1580        CP2     99    PRO     CB   1440      -0.18     14.027   ; qtot -4.18
  1581         HA     99    PRO    HB1   1441       0.09          0   ; qtot -4.09
  1582         HA     99    PRO    HB2   1442       0.09          0   ; qtot -4
  1583        CP2     99    PRO     CG   1443      -0.18     14.027   ; qtot -4.18
  1584         HA     99    PRO    HG1   1444       0.09          0   ; qtot -4.09
  1585         HA     99    PRO    HG2   1445       0.09          0   ; qtot -4
  1586          C     99    PRO      C   1446       0.51     12.011   ; qtot -3.49
  1587          O     99    PRO      O   1447      -0.51     15.999   ; qtot -4
; residue 100 GLY rtp GLY  q  0.0
  1588        NH1    100    GLY      N   1448      -0.47     15.015   ; qtot -4.47
  1589          H    100    GLY     HN   1449       0.31          0   ; qtot -4.16
  1590        CT2    100    GLY     CA   1450      -0.02     14.027   ; qtot -4.18
  1591         HB    100    GLY    HA1   1451       0.09          0   ; qtot -4.09
  1592         HB    100    GLY    HA2   1452       0.09          0   ; qtot -4
  1593          C    100    GLY      C   1453       0.51     12.011   ; qtot -3.49
  1594          O    100    GLY      O   1454      -0.51     15.999   ; qtot -4
; residue 101 ALA rtp ALA  q  0.0
  1595        NH1    101    ALA      N   1455      -0.47     15.015   ; qtot -4.47
  1596          H    101    ALA     HN   1456       0.31          0   ; qtot -4.16
  1597        CT1    101    ALA     CA   1457       0.07     13.019   ; qtot -4.09
  1598         HB    101    ALA     HA   1458       0.09          0   ; qtot -4
  1599       MCH3    101    ALA   MCB1   1459          0     7.5175   ; qtot -4
  1600       MCH3    101    ALA   MCB2   1459          0     7.5175   ; qtot -4
  1601        CT3    101    ALA     CB   1459      -0.27          0   ; qtot -4.27
  1602         HA    101    ALA    HB1   1460       0.09          0   ; qtot -4.18
  1603         HA    101    ALA    HB2   1461       0.09          0   ; qtot -4.09
  1604         HA    101    ALA    HB3   1462       0.09          0   ; qtot -4
  1605          C    101    ALA      C   1463       0.51     12.011   ; qtot -3.49
  1606          O    101    ALA      O   1464      -0.51     15.999   ; qtot -4
; residue 102 THR rtp THR  q  0.0
  1607        NH1    102    THR      N   1465      -0.47     15.015   ; qtot -4.47
  1608          H    102    THR     HN   1466       0.31          0   ; qtot -4.16
  1609        CT1    102    THR     CA   1467       0.07     13.019   ; qtot -4.09
  1610         HB    102    THR     HA   1468       0.09          0   ; qtot -4
  1611        CT1    102    THR     CB   1469       0.14     13.019   ; qtot -3.86
  1612         HA    102    THR     HB   1470       0.09          0   ; qtot -3.77
  1613        OH1    102    THR    OG1   1471      -0.66     15.999   ; qtot -4.43
  1614          H    102    THR    HG1   1472       0.43      1.008   ; qtot -4
  1615       MCH3    102    THR   MCG1   1473          0     7.5175   ; qtot -4
  1616       MCH3    102    THR   MCG2   1473          0     7.5175   ; qtot -4
  1617        CT3    102    THR    CG2   1473      -0.27          0   ; qtot -4.27
  1618         HA    102    THR   HG21   1474       0.09          0   ; qtot -4.18
  1619         HA    102    THR   HG22   1475       0.09          0   ; qtot -4.09
  1620         HA    102    THR   HG23   1476       0.09          0   ; qtot -4
  1621          C    102    THR      C   1477       0.51     12.011   ; qtot -3.49
  1622          O    102    THR      O   1478      -0.51     15.999   ; qtot -4
; residue 103 ASN rtp ASN  q  0.0
  1623        NH1    103    ASN      N   1479      -0.47     15.015   ; qtot -4.47
  1624          H    103    ASN     HN   1480       0.31          0   ; qtot -4.16
  1625        CT1    103    ASN     CA   1481       0.07     13.019   ; qtot -4.09
  1626         HB    103    ASN     HA   1482       0.09          0   ; qtot -4
  1627        CT2    103    ASN     CB   1483      -0.18     14.027   ; qtot -4.18
  1628         HA    103    ASN    HB1   1484       0.09          0   ; qtot -4.09
  1629         HA    103    ASN    HB2   1485       0.09          0   ; qtot -4
  1630         CC    103    ASN     CG   1486       0.55     12.011   ; qtot -3.45
  1631          O    103    ASN    OD1   1487      -0.55     15.999   ; qtot -4
  1632        NH2    103    ASN    ND2   1488      -0.62     16.023   ; qtot -4.62
  1633          H    103    ASN   HD21   1489       0.32          0   ; qtot -4.3
  1634          H    103    ASN   HD22   1490        0.3          0   ; qtot -4
  1635          C    103    ASN      C   1491       0.51     12.011   ; qtot -3.49
  1636          O    103    ASN      O   1492      -0.51     15.999   ; qtot -4
; residue 104 PRO rtp PRO  q  0.0
  1637          N    104    PRO      N   1493      -0.29     14.007   ; qtot -4.29
  1638        CP3    104    PRO     CD   1494          0     14.027   ; qtot -4.29
  1639         HA    104    PRO    HD1   1495       0.09          0   ; qtot -4.2
  1640         HA    104    PRO    HD2   1496       0.09          0   ; qtot -4.11
  1641        CP1    104    PRO     CA   1497       0.02     13.019   ; qtot -4.09
  1642         HB    104    PRO     HA   1498       0.09          0   ; qtot -4
  1643        CP2    104    PRO     CB   1499      -0.18     14.027   ; qtot -4.18
  1644         HA    104    PRO    HB1   1500       0.09          0   ; qtot -4.09
  1645         HA    104    PRO    HB2   1501       0.09          0   ; qtot -4
  1646        CP2    104    PRO     CG   1502      -0.18     14.027   ; qtot -4.18
  1647         HA    104    PRO    HG1   1503       0.09          0   ; qtot -4.09
  1648         HA    104    PRO    HG2   1504       0.09          0   ; qtot -4
  1649          C    104    PRO      C   1505       0.51     12.011   ; qtot -3.49
  1650          O    104    PRO      O   1506      -0.51     15.999   ; qtot -4
; residue 105 GLU rtp GLU  q -1.0
  1651        NH1    105    GLU      N   1507      -0.47     15.015   ; qtot -4.47
  1652          H    105    GLU     HN   1508       0.31          0   ; qtot -4.16
  1653        CT1    105    GLU     CA   1509       0.07     13.019   ; qtot -4.09
  1654         HB    105    GLU     HA   1510       0.09          0   ; qtot -4
  1655        CT2    105    GLU     CB   1511      -0.18     14.027   ; qtot -4.18
  1656         HA    105    GLU    HB1   1512       0.09          0   ; qtot -4.09
  1657         HA    105    GLU    HB2   1513       0.09          0   ; qtot -4
  1658        CT2    105    GLU     CG   1514      -0.28     14.027   ; qtot -4.28
  1659         HA    105    GLU    HG1   1515       0.09          0   ; qtot -4.19
  1660         HA    105    GLU    HG2   1516       0.09          0   ; qtot -4.1
  1661         CC    105    GLU     CD   1517       0.62     12.011   ; qtot -3.48
  1662         OC    105    GLU    OE1   1518      -0.76     15.999   ; qtot -4.24
  1663         OC    105    GLU    OE2   1519      -0.76     15.999   ; qtot -5
  1664          C    105    GLU      C   1520       0.51     12.011   ; qtot -4.49
  1665          O    105    GLU      O   1521      -0.51     15.999   ; qtot -5
; residue 106 LEU rtp LEU  q  0.0
  1666        NH1    106    LEU      N   1522      -0.47     15.015   ; qtot -5.47
  1667          H    106    LEU     HN   1523       0.31          0   ; qtot -5.16
  1668        CT1    106    LEU     CA   1524       0.07     13.019   ; qtot -5.09
  1669         HB    106    LEU     HA   1525       0.09          0   ; qtot -5
  1670        CT2    106    LEU     CB   1526      -0.18     14.027   ; qtot -5.18
  1671         HA    106    LEU    HB1   1527       0.09          0   ; qtot -5.09
  1672         HA    106    LEU    HB2   1528       0.09          0   ; qtot -5
  1673        CT1    106    LEU     CG   1529      -0.09     13.019   ; qtot -5.09
  1674         HA    106    LEU     HG   1530       0.09          0   ; qtot -5
  1675       MCH3    106    LEU   MCD1   1531          0     7.5175   ; qtot -5
  1676       MCH3    106    LEU   MCD2   1531          0     7.5175   ; qtot -5
  1677        CT3    106    LEU    CD1   1531      -0.27          0   ; qtot -5.27
  1678         HA    106    LEU   HD11   1532       0.09          0   ; qtot -5.18
  1679         HA    106    LEU   HD12   1533       0.09          0   ; qtot -5.09
  1680         HA    106    LEU   HD13   1534       0.09          0   ; qtot -5
  1681       MCH3    106    LEU   MCD1   1535          0     7.5175   ; qtot -5
  1682       MCH3    106    LEU   MCD2   1535          0     7.5175   ; qtot -5
  1683        CT3    106    LEU    CD2   1535      -0.27          0   ; qtot -5.27
  1684         HA    106    LEU   HD21   1536       0.09          0   ; qtot -5.18
  1685         HA    106    LEU   HD22   1537       0.09          0   ; qtot -5.09
  1686         HA    106    LEU   HD23   1538       0.09          0   ; qtot -5
  1687          C    106    LEU      C   1539       0.51     12.011   ; qtot -4.49
  1688          O    106    LEU      O   1540      -0.51     15.999   ; qtot -5
; residue 107 THR rtp THR  q  0.0
  1689        NH1    107    THR      N   1541      -0.47     15.015   ; qtot -5.47
  1690          H    107    THR     HN   1542       0.31          0   ; qtot -5.16
  1691        CT1    107    THR     CA   1543       0.07     13.019   ; qtot -5.09
  1692         HB    107    THR     HA   1544       0.09          0   ; qtot -5
  1693        CT1    107    THR     CB   1545       0.14     13.019   ; qtot -4.86
  1694         HA    107    THR     HB   1546       0.09          0   ; qtot -4.77
  1695        OH1    107    THR    OG1   1547      -0.66     15.999   ; qtot -5.43
  1696          H    107    THR    HG1   1548       0.43      1.008   ; qtot -5
  1697       MCH3    107    THR   MCG1   1549          0     7.5175   ; qtot -5
  1698       MCH3    107    THR   MCG2   1549          0     7.5175   ; qtot -5
  1699        CT3    107    THR    CG2   1549      -0.27          0   ; qtot -5.27
  1700         HA    107    THR   HG21   1550       0.09          0   ; qtot -5.18
  1701         HA    107    THR   HG22   1551       0.09          0   ; qtot -5.09
  1702         HA    107    THR   HG23   1552       0.09          0   ; qtot -5
  1703          C    107    THR      C   1553       0.51     12.011   ; qtot -4.49
  1704          O    107    THR      O   1554      -0.51     15.999   ; qtot -5
; residue 108 GLN rtp GLN  q  0.0
  1705        NH1    108    GLN      N   1555      -0.47     15.015   ; qtot -5.47
  1706          H    108    GLN     HN   1556       0.31          0   ; qtot -5.16
  1707        CT1    108    GLN     CA   1557       0.07     13.019   ; qtot -5.09
  1708         HB    108    GLN     HA   1558       0.09          0   ; qtot -5
  1709        CT2    108    GLN     CB   1559      -0.18     14.027   ; qtot -5.18
  1710         HA    108    GLN    HB1   1560       0.09          0   ; qtot -5.09
  1711         HA    108    GLN    HB2   1561       0.09          0   ; qtot -5
  1712        CT2    108    GLN     CG   1562      -0.18     14.027   ; qtot -5.18
  1713         HA    108    GLN    HG1   1563       0.09          0   ; qtot -5.09
  1714         HA    108    GLN    HG2   1564       0.09          0   ; qtot -5
  1715         CC    108    GLN     CD   1565       0.55     12.011   ; qtot -4.45
  1716          O    108    GLN    OE1   1566      -0.55     15.999   ; qtot -5
  1717        NH2    108    GLN    NE2   1567      -0.62     16.023   ; qtot -5.62
  1718          H    108    GLN   HE21   1568       0.32          0   ; qtot -5.3
  1719          H    108    GLN   HE22   1569        0.3          0   ; qtot -5
  1720          C    108    GLN      C   1570       0.51     12.011   ; qtot -4.49
  1721          O    108    GLN      O   1571      -0.51     15.999   ; qtot -5
; residue 109 ARG rtp ARG  q +1.0
  1722        NH1    109    ARG      N   1572      -0.47     15.015   ; qtot -5.47
  1723          H    109    ARG     HN   1573       0.31          0   ; qtot -5.16
  1724        CT1    109    ARG     CA   1574       0.07     13.019   ; qtot -5.09
  1725         HB    109    ARG     HA   1575       0.09          0   ; qtot -5
  1726        CT2    109    ARG     CB   1576      -0.18     14.027   ; qtot -5.18
  1727         HA    109    ARG    HB1   1577       0.09          0   ; qtot -5.09
  1728         HA    109    ARG    HB2   1578       0.09          0   ; qtot -5
  1729        CT2    109    ARG     CG   1579      -0.18     14.027   ; qtot -5.18
  1730         HA    109    ARG    HG1   1580       0.09          0   ; qtot -5.09
  1731         HA    109    ARG    HG2   1581       0.09          0   ; qtot -5
  1732        CT2    109    ARG     CD   1582        0.2     14.027   ; qtot -4.8
  1733         HA    109    ARG    HD1   1583       0.09          0   ; qtot -4.71
  1734         HA    109    ARG    HD2   1584       0.09          0   ; qtot -4.62
  1735        NC2    109    ARG     NE   1585       -0.7     15.015   ; qtot -5.32
  1736         HC    109    ARG     HE   1586       0.44          0   ; qtot -4.88
  1737          C    109    ARG     CZ   1587       0.64     12.011   ; qtot -4.24
  1738        NC2    109    ARG    NH1   1588       -0.8     16.023   ; qtot -5.04
  1739         HC    109    ARG   HH11   1589       0.46          0   ; qtot -4.58
  1740         HC    109    ARG   HH12   1590       0.46          0   ; qtot -4.12
  1741        NC2    109    ARG    NH2   1591       -0.8     16.023   ; qtot -4.92
  1742         HC    109    ARG   HH21   1592       0.46          0   ; qtot -4.46
  1743         HC    109    ARG   HH22   1593       0.46          0   ; qtot -4
  1744          C    109    ARG      C   1594       0.51     12.011   ; qtot -3.49
  1745          O    109    ARG      O   1595      -0.51     15.999   ; qtot -4
; residue 110 GLY rtp GLY  q  0.0
  1746        NH1    110    GLY      N   1596      -0.47     15.015   ; qtot -4.47
  1747          H    110    GLY     HN   1597       0.31          0   ; qtot -4.16
  1748        CT2    110    GLY     CA   1598      -0.02     14.027   ; qtot -4.18
  1749         HB    110    GLY    HA1   1599       0.09          0   ; qtot -4.09
  1750         HB    110    GLY    HA2   1600       0.09          0   ; qtot -4
  1751          C    110    GLY      C   1601       0.51     12.011   ; qtot -3.49
  1752          O    110    GLY      O   1602      -0.51     15.999   ; qtot -4
; residue 111 TYR rtp TYR  q  0.0
  1753        NH1    111    TYR      N   1603      -0.47     15.015   ; qtot -4.47
  1754          H    111    TYR     HN   1604       0.31          0   ; qtot -4.16
  1755        CT1    111    TYR     CA   1605       0.07     13.019   ; qtot -4.09
  1756         HB    111    TYR     HA   1606       0.09          0   ; qtot -4
  1757        CT2    111    TYR     CB   1607      -0.18     14.027   ; qtot -4.18
  1758         HA    111    TYR    HB1   1608       0.09          0   ; qtot -4.09
  1759         HA    111    TYR    HB2   1609       0.09          0   ; qtot -4
  1760         CA    111    TYR     CG   1610          0     12.011   ; qtot -4
  1761         CA    111    TYR    CD1   1611     -0.115     13.019   ; qtot -4.115
  1762         HP    111    TYR    HD1   1612      0.115          0   ; qtot -4
  1763         CA    111    TYR    CE1   1613     -0.115     13.019   ; qtot -4.115
  1764         HP    111    TYR    HE1   1614      0.115          0   ; qtot -4
  1765         CA    111    TYR     CZ   1615       0.11     12.011   ; qtot -3.89
  1766        OH1    111    TYR     OH   1616      -0.54     15.999   ; qtot -4.43
  1767          H    111    TYR     HH   1617       0.43      1.008   ; qtot -4
  1768         CA    111    TYR    CD2   1618     -0.115     13.019   ; qtot -4.115
  1769         HP    111    TYR    HD2   1619      0.115          0   ; qtot -4
  1770         CA    111    TYR    CE2   1620     -0.115     13.019   ; qtot -4.115
  1771         HP    111    TYR    HE2   1621      0.115          0   ; qtot -4
  1772          C    111    TYR      C   1622       0.51     12.011   ; qtot -3.49
  1773          O    111    TYR      O   1623      -0.51     15.999   ; qtot -4
; residue 112 GLN rtp GLN  q  0.0
  1774        NH1    112    GLN      N   1624      -0.47     15.015   ; qtot -4.47
  1775          H    112    GLN     HN   1625       0.31          0   ; qtot -4.16
  1776        CT1    112    GLN     CA   1626       0.07     13.019   ; qtot -4.09
  1777         HB    112    GLN     HA   1627       0.09          0   ; qtot -4
  1778        CT2    112    GLN     CB   1628      -0.18     14.027   ; qtot -4.18
  1779         HA    112    GLN    HB1   1629       0.09          0   ; qtot -4.09
  1780         HA    112    GLN    HB2   1630       0.09          0   ; qtot -4
  1781        CT2    112    GLN     CG   1631      -0.18     14.027   ; qtot -4.18
  1782         HA    112    GLN    HG1   1632       0.09          0   ; qtot -4.09
  1783         HA    112    GLN    HG2   1633       0.09          0   ; qtot -4
  1784         CC    112    GLN     CD   1634       0.55     12.011   ; qtot -3.45
  1785          O    112    GLN    OE1   1635      -0.55     15.999   ; qtot -4
  1786        NH2    112    GLN    NE2   1636      -0.62     16.023   ; qtot -4.62
  1787          H    112    GLN   HE21   1637       0.32          0   ; qtot -4.3
  1788          H    112    GLN   HE22   1638        0.3          0   ; qtot -4
  1789          C    112    GLN      C   1639       0.51     12.011   ; qtot -3.49
  1790          O    112    GLN      O   1640      -0.51     15.999   ; qtot -4
; residue 113 HIS rtp HSE  q  0.0
  1791        NH1    113    HIS      N   1641      -0.47     15.015   ; qtot -4.47
  1792          H    113    HIS     HN   1642       0.31          0   ; qtot -4.16
  1793        CT1    113    HIS     CA   1643       0.07     13.019   ; qtot -4.09
  1794         HB    113    HIS     HA   1644       0.09          0   ; qtot -4
  1795        CT2    113    HIS     CB   1645      -0.08     14.027   ; qtot -4.08
  1796         HA    113    HIS    HB1   1646       0.09          0   ; qtot -3.99
  1797         HA    113    HIS    HB2   1647       0.09          0   ; qtot -3.9
  1798        NR2    113    HIS    ND1   1648       -0.7     14.007   ; qtot -4.6
  1799       CPH1    113    HIS     CG   1649       0.22     12.011   ; qtot -4.38
  1800       CPH2    113    HIS    CE1   1650       0.25     13.019   ; qtot -4.13
  1801        HR1    113    HIS    HE1   1651       0.13          0   ; qtot -4
  1802        NR1    113    HIS    NE2   1652      -0.36     15.015   ; qtot -4.36
  1803          H    113    HIS    HE2   1653       0.32          0   ; qtot -4.04
  1804       CPH1    113    HIS    CD2   1654      -0.05     13.019   ; qtot -4.09
  1805        HR3    113    HIS    HD2   1655       0.09          0   ; qtot -4
  1806          C    113    HIS      C   1656       0.51     12.011   ; qtot -3.49
  1807          O    113    HIS      O   1657      -0.51     15.999   ; qtot -4
; residue 114 ILE rtp ILE  q  0.0
  1808        NH1    114    ILE      N   1658      -0.47     15.015   ; qtot -4.47
  1809          H    114    ILE     HN   1659       0.31          0   ; qtot -4.16
  1810        CT1    114    ILE     CA   1660       0.07     13.019   ; qtot -4.09
  1811         HB    114    ILE     HA   1661       0.09          0   ; qtot -4
  1812        CT1    114    ILE     CB   1662      -0.09     13.019   ; qtot -4.09
  1813         HA    114    ILE     HB   1663       0.09          0   ; qtot -4
  1814       MCH3    114    ILE   MCG1   1664          0     7.5175   ; qtot -4
  1815       MCH3    114    ILE   MCG2   1664          0     7.5175   ; qtot -4
  1816        CT3    114    ILE    CG2   1664      -0.27          0   ; qtot -4.27
  1817         HA    114    ILE   HG21   1665       0.09          0   ; qtot -4.18
  1818         HA    114    ILE   HG22   1666       0.09          0   ; qtot -4.09
  1819         HA    114    ILE   HG23   1667       0.09          0   ; qtot -4
  1820        CT2    114    ILE    CG1   1668      -0.18     14.027   ; qtot -4.18
  1821         HA    114    ILE   HG11   1669       0.09          0   ; qtot -4.09
  1822         HA    114    ILE   HG12   1670       0.09          0   ; qtot -4
  1823       MCH3    114    ILE   MCD1   1671          0     7.5175   ; qtot -4
  1824       MCH3    114    ILE   MCD2   1671          0     7.5175   ; qtot -4
  1825        CT3    114    ILE     CD   1671      -0.27          0   ; qtot -4.27
  1826         HA    114    ILE    HD1   1672       0.09          0   ; qtot -4.18
  1827         HA    114    ILE    HD2   1673       0.09          0   ; qtot -4.09
  1828         HA    114    ILE    HD3   1674       0.09          0   ; qtot -4
  1829          C    114    ILE      C   1675       0.51     12.011   ; qtot -3.49
  1830          O    114    ILE      O   1676      -0.51     15.999   ; qtot -4
; residue 115 MET rtp MET  q  0.0
  1831        NH1    115    MET      N   1677      -0.47     15.015   ; qtot -4.47
  1832          H    115    MET     HN   1678       0.31          0   ; qtot -4.16
  1833        CT1    115    MET     CA   1679       0.07     13.019   ; qtot -4.09
  1834         HB    115    MET     HA   1680       0.09          0   ; qtot -4
  1835        CT2    115    MET     CB   1681      -0.18     14.027   ; qtot -4.18
  1836         HA    115    MET    HB1   1682       0.09          0   ; qtot -4.09
  1837         HA    115    MET    HB2   1683       0.09          0   ; qtot -4
  1838        CT2    115    MET     CG   1684      -0.14     14.027   ; qtot -4.14
  1839         HA    115    MET    HG1   1685       0.09          0   ; qtot -4.05
  1840         HA    115    MET    HG2   1686       0.09          0   ; qtot -3.96
  1841          S    115    MET     SD   1687      -0.09      32.06   ; qtot -4.05
  1842      MCH3S    115    MET   MCE1   1688          0     7.5175   ; qtot -4.05
  1843      MCH3S    115    MET   MCE2   1688          0     7.5175   ; qtot -4.05
  1844        CT3    115    MET     CE   1688      -0.22          0   ; qtot -4.27
  1845         HA    115    MET    HE1   1689       0.09          0   ; qtot -4.18
  1846         HA    115    MET    HE2   1690       0.09          0   ; qtot -4.09
  1847         HA    115    MET    HE3   1691       0.09          0   ; qtot -4
  1848          C    115    MET      C   1692       0.51     12.011   ; qtot -3.49
  1849          O    115    MET      O   1693      -0.51     15.999   ; qtot -4
; residue 116 ARG rtp ARG  q +1.0
  1850        NH1    116    ARG      N   1694      -0.47     15.015   ; qtot -4.47
  1851          H    116    ARG     HN   1695       0.31          0   ; qtot -4.16
  1852        CT1    116    ARG     CA   1696       0.07     13.019   ; qtot -4.09
  1853         HB    116    ARG     HA   1697       0.09          0   ; qtot -4
  1854        CT2    116    ARG     CB   1698      -0.18     14.027   ; qtot -4.18
  1855         HA    116    ARG    HB1   1699       0.09          0   ; qtot -4.09
  1856         HA    116    ARG    HB2   1700       0.09          0   ; qtot -4
  1857        CT2    116    ARG     CG   1701      -0.18     14.027   ; qtot -4.18
  1858         HA    116    ARG    HG1   1702       0.09          0   ; qtot -4.09
  1859         HA    116    ARG    HG2   1703       0.09          0   ; qtot -4
  1860        CT2    116    ARG     CD   1704        0.2     14.027   ; qtot -3.8
  1861         HA    116    ARG    HD1   1705       0.09          0   ; qtot -3.71
  1862         HA    116    ARG    HD2   1706       0.09          0   ; qtot -3.62
  1863        NC2    116    ARG     NE   1707       -0.7     15.015   ; qtot -4.32
  1864         HC    116    ARG     HE   1708       0.44          0   ; qtot -3.88
  1865          C    116    ARG     CZ   1709       0.64     12.011   ; qtot -3.24
  1866        NC2    116    ARG    NH1   1710       -0.8     16.023   ; qtot -4.04
  1867         HC    116    ARG   HH11   1711       0.46          0   ; qtot -3.58
  1868         HC    116    ARG   HH12   1712       0.46          0   ; qtot -3.12
  1869        NC2    116    ARG    NH2   1713       -0.8     16.023   ; qtot -3.92
  1870         HC    116    ARG   HH21   1714       0.46          0   ; qtot -3.46
  1871         HC    116    ARG   HH22   1715       0.46          0   ; qtot -3
  1872          C    116    ARG      C   1716       0.51     12.011   ; qtot -2.49
  1873          O    116    ARG      O   1717      -0.51     15.999   ; qtot -3
; residue 117 THR rtp THR  q  0.0
  1874        NH1    117    THR      N   1718      -0.47     15.015   ; qtot -3.47
  1875          H    117    THR     HN   1719       0.31          0   ; qtot -3.16
  1876        CT1    117    THR     CA   1720       0.07     13.019   ; qtot -3.09
  1877         HB    117    THR     HA   1721       0.09          0   ; qtot -3
  1878        CT1    117    THR     CB   1722       0.14     13.019   ; qtot -2.86
  1879         HA    117    THR     HB   1723       0.09          0   ; qtot -2.77
  1880        OH1    117    THR    OG1   1724      -0.66     15.999   ; qtot -3.43
  1881          H    117    THR    HG1   1725       0.43      1.008   ; qtot -3
  1882       MCH3    117    THR   MCG1   1726          0     7.5175   ; qtot -3
  1883       MCH3    117    THR   MCG2   1726          0     7.5175   ; qtot -3
  1884        CT3    117    THR    CG2   1726      -0.27          0   ; qtot -3.27
  1885         HA    117    THR   HG21   1727       0.09          0   ; qtot -3.18
  1886         HA    117    THR   HG22   1728       0.09          0   ; qtot -3.09
  1887         HA    117    THR   HG23   1729       0.09          0   ; qtot -3
  1888          C    117    THR      C   1730       0.51     12.011   ; qtot -2.49
  1889          O    117    THR      O   1731      -0.51     15.999   ; qtot -3
; residue 118 ALA rtp ALA  q  0.0
  1890        NH1    118    ALA      N   1732      -0.47     15.015   ; qtot -3.47
  1891          H    118    ALA     HN   1733       0.31          0   ; qtot -3.16
  1892        CT1    118    ALA     CA   1734       0.07     13.019   ; qtot -3.09
  1893         HB    118    ALA     HA   1735       0.09          0   ; qtot -3
  1894       MCH3    118    ALA   MCB1   1736          0     7.5175   ; qtot -3
  1895       MCH3    118    ALA   MCB2   1736          0     7.5175   ; qtot -3
  1896        CT3    118    ALA     CB   1736      -0.27          0   ; qtot -3.27
  1897         HA    118    ALA    HB1   1737       0.09          0   ; qtot -3.18
  1898         HA    118    ALA    HB2   1738       0.09          0   ; qtot -3.09
  1899         HA    118    ALA    HB3   1739       0.09          0   ; qtot -3
  1900          C    118    ALA      C   1740       0.51     12.011   ; qtot -2.49
  1901          O    118    ALA      O   1741      -0.51     15.999   ; qtot -3
; residue 119 GLY rtp GLY  q  0.0
  1902        NH1    119    GLY      N   1742      -0.47     15.015   ; qtot -3.47
  1903          H    119    GLY     HN   1743       0.31          0   ; qtot -3.16
  1904        CT2    119    GLY     CA   1744      -0.02     14.027   ; qtot -3.18
  1905         HB    119    GLY    HA1   1745       0.09          0   ; qtot -3.09
  1906         HB    119    GLY    HA2   1746       0.09          0   ; qtot -3
  1907          C    119    GLY      C   1747       0.51     12.011   ; qtot -2.49
  1908          O    119    GLY      O   1748      -0.51     15.999   ; qtot -3
; residue 120 LEU rtp LEU  q  0.0
  1909        NH1    120    LEU      N   1749      -0.47     15.015   ; qtot -3.47
  1910          H    120    LEU     HN   1750       0.31          0   ; qtot -3.16
  1911        CT1    120    LEU     CA   1751       0.07     13.019   ; qtot -3.09
  1912         HB    120    LEU     HA   1752       0.09          0   ; qtot -3
  1913        CT2    120    LEU     CB   1753      -0.18     14.027   ; qtot -3.18
  1914         HA    120    LEU    HB1   1754       0.09          0   ; qtot -3.09
  1915         HA    120    LEU    HB2   1755       0.09          0   ; qtot -3
  1916        CT1    120    LEU     CG   1756      -0.09     13.019   ; qtot -3.09
  1917         HA    120    LEU     HG   1757       0.09          0   ; qtot -3
  1918       MCH3    120    LEU   MCD1   1758          0     7.5175   ; qtot -3
  1919       MCH3    120    LEU   MCD2   1758          0     7.5175   ; qtot -3
  1920        CT3    120    LEU    CD1   1758      -0.27          0   ; qtot -3.27
  1921         HA    120    LEU   HD11   1759       0.09          0   ; qtot -3.18
  1922         HA    120    LEU   HD12   1760       0.09          0   ; qtot -3.09
  1923         HA    120    LEU   HD13   1761       0.09          0   ; qtot -3
  1924       MCH3    120    LEU   MCD1   1762          0     7.5175   ; qtot -3
  1925       MCH3    120    LEU   MCD2   1762          0     7.5175   ; qtot -3
  1926        CT3    120    LEU    CD2   1762      -0.27          0   ; qtot -3.27
  1927         HA    120    LEU   HD21   1763       0.09          0   ; qtot -3.18
  1928         HA    120    LEU   HD22   1764       0.09          0   ; qtot -3.09
  1929         HA    120    LEU   HD23   1765       0.09          0   ; qtot -3
  1930          C    120    LEU      C   1766       0.51     12.011   ; qtot -2.49
  1931          O    120    LEU      O   1767      -0.51     15.999   ; qtot -3
; residue 121 ASP rtp ASP  q -1.0
  1932        NH1    121    ASP      N   1768      -0.47     15.015   ; qtot -3.47
  1933          H    121    ASP     HN   1769       0.31          0   ; qtot -3.16
  1934        CT1    121    ASP     CA   1770       0.07     13.019   ; qtot -3.09
  1935         HB    121    ASP     HA   1771       0.09          0   ; qtot -3
  1936        CT2    121    ASP     CB   1772      -0.28     14.027   ; qtot -3.28
  1937         HA    121    ASP    HB1   1773       0.09          0   ; qtot -3.19
  1938         HA    121    ASP    HB2   1774       0.09          0   ; qtot -3.1
  1939         CC    121    ASP     CG   1775       0.62     12.011   ; qtot -2.48
  1940         OC    121    ASP    OD1   1776      -0.76     15.999   ; qtot -3.24
  1941         OC    121    ASP    OD2   1777      -0.76     15.999   ; qtot -4
  1942          C    121    ASP      C   1778       0.51     12.011   ; qtot -3.49
  1943          O    121    ASP      O   1779      -0.51     15.999   ; qtot -4
; residue 122 SER rtp SER  q  0.0
  1944        NH1    122    SER      N   1780      -0.47     15.015   ; qtot -4.47
  1945          H    122    SER     HN   1781       0.31          0   ; qtot -4.16
  1946        CT1    122    SER     CA   1782       0.07     13.019   ; qtot -4.09
  1947         HB    122    SER     HA   1783       0.09          0   ; qtot -4
  1948        CT2    122    SER     CB   1784       0.05     14.027   ; qtot -3.95
  1949         HA    122    SER    HB1   1785       0.09          0   ; qtot -3.86
  1950         HA    122    SER    HB2   1786       0.09          0   ; qtot -3.77
  1951        OH1    122    SER     OG   1787      -0.66     15.999   ; qtot -4.43
  1952          H    122    SER    HG1   1788       0.43      1.008   ; qtot -4
  1953          C    122    SER      C   1789       0.51     12.011   ; qtot -3.49
  1954          O    122    SER      O   1790      -0.51     15.999   ; qtot -4
; residue 123 SER rtp SER  q  0.0
  1955        NH1    123    SER      N   1791      -0.47     15.015   ; qtot -4.47
  1956          H    123    SER     HN   1792       0.31          0   ; qtot -4.16
  1957        CT1    123    SER     CA   1793       0.07     13.019   ; qtot -4.09
  1958         HB    123    SER     HA   1794       0.09          0   ; qtot -4
  1959        CT2    123    SER     CB   1795       0.05     14.027   ; qtot -3.95
  1960         HA    123    SER    HB1   1796       0.09          0   ; qtot -3.86
  1961         HA    123    SER    HB2   1797       0.09          0   ; qtot -3.77
  1962        OH1    123    SER     OG   1798      -0.66     15.999   ; qtot -4.43
  1963          H    123    SER    HG1   1799       0.43      1.008   ; qtot -4
  1964          C    123    SER      C   1800       0.51     12.011   ; qtot -3.49
  1965          O    123    SER      O   1801      -0.51     15.999   ; qtot -4
; residue 124 GLN rtp GLN  q  0.0
  1966        NH1    124    GLN      N   1802      -0.47     15.015   ; qtot -4.47
  1967          H    124    GLN     HN   1803       0.31          0   ; qtot -4.16
  1968        CT1    124    GLN     CA   1804       0.07     13.019   ; qtot -4.09
  1969         HB    124    GLN     HA   1805       0.09          0   ; qtot -4
  1970        CT2    124    GLN     CB   1806      -0.18     14.027   ; qtot -4.18
  1971         HA    124    GLN    HB1   1807       0.09          0   ; qtot -4.09
  1972         HA    124    GLN    HB2   1808       0.09          0   ; qtot -4
  1973        CT2    124    GLN     CG   1809      -0.18     14.027   ; qtot -4.18
  1974         HA    124    GLN    HG1   1810       0.09          0   ; qtot -4.09
  1975         HA    124    GLN    HG2   1811       0.09          0   ; qtot -4
  1976         CC    124    GLN     CD   1812       0.55     12.011   ; qtot -3.45
  1977          O    124    GLN    OE1   1813      -0.55     15.999   ; qtot -4
  1978        NH2    124    GLN    NE2   1814      -0.62     16.023   ; qtot -4.62
  1979          H    124    GLN   HE21   1815       0.32          0   ; qtot -4.3
  1980          H    124    GLN   HE22   1816        0.3          0   ; qtot -4
  1981          C    124    GLN      C   1817       0.51     12.011   ; qtot -3.49
  1982          O    124    GLN      O   1818      -0.51     15.999   ; qtot -4
; residue 125 GLY rtp GLY  q  0.0
  1983        NH1    125    GLY      N   1819      -0.47     15.015   ; qtot -4.47
  1984          H    125    GLY     HN   1820       0.31          0   ; qtot -4.16
  1985        CT2    125    GLY     CA   1821      -0.02     14.027   ; qtot -4.18
  1986         HB    125    GLY    HA1   1822       0.09          0   ; qtot -4.09
  1987         HB    125    GLY    HA2   1823       0.09          0   ; qtot -4
  1988          C    125    GLY      C   1824       0.51     12.011   ; qtot -3.49
  1989          O    125    GLY      O   1825      -0.51     15.999   ; qtot -4
; residue 126 PRO rtp PRO  q  0.0
  1990          N    126    PRO      N   1826      -0.29     14.007   ; qtot -4.29
  1991        CP3    126    PRO     CD   1827          0     14.027   ; qtot -4.29
  1992         HA    126    PRO    HD1   1828       0.09          0   ; qtot -4.2
  1993         HA    126    PRO    HD2   1829       0.09          0   ; qtot -4.11
  1994        CP1    126    PRO     CA   1830       0.02     13.019   ; qtot -4.09
  1995         HB    126    PRO     HA   1831       0.09          0   ; qtot -4
  1996        CP2    126    PRO     CB   1832      -0.18     14.027   ; qtot -4.18
  1997         HA    126    PRO    HB1   1833       0.09          0   ; qtot -4.09
  1998         HA    126    PRO    HB2   1834       0.09          0   ; qtot -4
  1999        CP2    126    PRO     CG   1835      -0.18     14.027   ; qtot -4.18
  2000         HA    126    PRO    HG1   1836       0.09          0   ; qtot -4.09
  2001         HA    126    PRO    HG2   1837       0.09          0   ; qtot -4
  2002          C    126    PRO      C   1838       0.51     12.011   ; qtot -3.49
  2003          O    126    PRO      O   1839      -0.51     15.999   ; qtot -4
; residue 127 THR rtp THR  q  0.0
  2004        NH1    127    THR      N   1840      -0.47     15.015   ; qtot -4.47
  2005          H    127    THR     HN   1841       0.31          0   ; qtot -4.16
  2006        CT1    127    THR     CA   1842       0.07     13.019   ; qtot -4.09
  2007         HB    127    THR     HA   1843       0.09          0   ; qtot -4
  2008        CT1    127    THR     CB   1844       0.14     13.019   ; qtot -3.86
  2009         HA    127    THR     HB   1845       0.09          0   ; qtot -3.77
  2010        OH1    127    THR    OG1   1846      -0.66     15.999   ; qtot -4.43
  2011          H    127    THR    HG1   1847       0.43      1.008   ; qtot -4
  2012       MCH3    127    THR   MCG1   1848          0     7.5175   ; qtot -4
  2013       MCH3    127    THR   MCG2   1848          0     7.5175   ; qtot -4
  2014        CT3    127    THR    CG2   1848      -0.27          0   ; qtot -4.27
  2015         HA    127    THR   HG21   1849       0.09          0   ; qtot -4.18
  2016         HA    127    THR   HG22   1850       0.09          0   ; qtot -4.09
  2017         HA    127    THR   HG23   1851       0.09          0   ; qtot -4
  2018          C    127    THR      C   1852       0.51     12.011   ; qtot -3.49
  2019          O    127    THR      O   1853      -0.51     15.999   ; qtot -4
; residue 128 ALA rtp ALA  q  0.0
  2020        NH1    128    ALA      N   1854      -0.47     15.015   ; qtot -4.47
  2021          H    128    ALA     HN   1855       0.31          0   ; qtot -4.16
  2022        CT1    128    ALA     CA   1856       0.07     13.019   ; qtot -4.09
  2023         HB    128    ALA     HA   1857       0.09          0   ; qtot -4
  2024       MCH3    128    ALA   MCB1   1858          0     7.5175   ; qtot -4
  2025       MCH3    128    ALA   MCB2   1858          0     7.5175   ; qtot -4
  2026        CT3    128    ALA     CB   1858      -0.27          0   ; qtot -4.27
  2027         HA    128    ALA    HB1   1859       0.09          0   ; qtot -4.18
  2028         HA    128    ALA    HB2   1860       0.09          0   ; qtot -4.09
  2029         HA    128    ALA    HB3   1861       0.09          0   ; qtot -4
  2030          C    128    ALA      C   1862       0.51     12.011   ; qtot -3.49
  2031          O    128    ALA      O   1863      -0.51     15.999   ; qtot -4
; residue 129 ALA rtp ALA  q  0.0
  2032        NH1    129    ALA      N   1864      -0.47     15.015   ; qtot -4.47
  2033          H    129    ALA     HN   1865       0.31          0   ; qtot -4.16
  2034        CT1    129    ALA     CA   1866       0.07     13.019   ; qtot -4.09
  2035         HB    129    ALA     HA   1867       0.09          0   ; qtot -4
  2036       MCH3    129    ALA   MCB1   1868          0     7.5175   ; qtot -4
  2037       MCH3    129    ALA   MCB2   1868          0     7.5175   ; qtot -4
  2038        CT3    129    ALA     CB   1868      -0.27          0   ; qtot -4.27
  2039         HA    129    ALA    HB1   1869       0.09          0   ; qtot -4.18
  2040         HA    129    ALA    HB2   1870       0.09          0   ; qtot -4.09
  2041         HA    129    ALA    HB3   1871       0.09          0   ; qtot -4
  2042          C    129    ALA      C   1872       0.51     12.011   ; qtot -3.49
  2043          O    129    ALA      O   1873      -0.51     15.999   ; qtot -4
; residue 130 LYS rtp LYS  q +1.0
  2044        NH1    130    LYS      N   1874      -0.47     15.015   ; qtot -4.47
  2045          H    130    LYS     HN   1875       0.31          0   ; qtot -4.16
  2046        CT1    130    LYS     CA   1876       0.07     13.019   ; qtot -4.09
  2047         HB    130    LYS     HA   1877       0.09          0   ; qtot -4
  2048        CT2    130    LYS     CB   1878      -0.18     14.027   ; qtot -4.18
  2049         HA    130    LYS    HB1   1879       0.09          0   ; qtot -4.09
  2050         HA    130    LYS    HB2   1880       0.09          0   ; qtot -4
  2051        CT2    130    LYS     CG   1881      -0.18     14.027   ; qtot -4.18
  2052         HA    130    LYS    HG1   1882       0.09          0   ; qtot -4.09
  2053         HA    130    LYS    HG2   1883       0.09          0   ; qtot -4
  2054        CT2    130    LYS     CD   1884      -0.18     14.027   ; qtot -4.18
  2055         HA    130    LYS    HD1   1885       0.09          0   ; qtot -4.09
  2056         HA    130    LYS    HD2   1886       0.09          0   ; qtot -4
  2057        CT2    130    LYS     CE   1887       0.21     14.027   ; qtot -3.79
  2058         HA    130    LYS    HE1   1888       0.05          0   ; qtot -3.74
  2059         HA    130    LYS    HE2   1889       0.05          0   ; qtot -3.69
  2060       MNH3    130    LYS   MNZ1   1890          0     8.5155   ; qtot -3.69
  2061       MNH3    130    LYS   MNZ2   1890          0     8.5155   ; qtot -3.69
  2062        NH3    130    LYS     NZ   1890       -0.3          0   ; qtot -3.99
  2063         HC    130    LYS    HZ1   1891       0.33          0   ; qtot -3.66
  2064         HC    130    LYS    HZ2   1892       0.33          0   ; qtot -3.33
  2065         HC    130    LYS    HZ3   1893       0.33          0   ; qtot -3
  2066          C    130    LYS      C   1894       0.51     12.011   ; qtot -2.49
  2067          O    130    LYS      O   1895      -0.51     15.999   ; qtot -3
; residue 131 TYR rtp TYR  q  0.0
  2068        NH1    131    TYR      N   1896      -0.47     15.015   ; qtot -3.47
  2069          H    131    TYR     HN   1897       0.31          0   ; qtot -3.16
  2070        CT1    131    TYR     CA   1898       0.07     13.019   ; qtot -3.09
  2071         HB    131    TYR     HA   1899       0.09          0   ; qtot -3
  2072        CT2    131    TYR     CB   1900      -0.18     14.027   ; qtot -3.18
  2073         HA    131    TYR    HB1   1901       0.09          0   ; qtot -3.09
  2074         HA    131    TYR    HB2   1902       0.09          0   ; qtot -3
  2075         CA    131    TYR     CG   1903          0     12.011   ; qtot -3
  2076         CA    131    TYR    CD1   1904     -0.115     13.019   ; qtot -3.115
  2077         HP    131    TYR    HD1   1905      0.115          0   ; qtot -3
  2078         CA    131    TYR    CE1   1906     -0.115     13.019   ; qtot -3.115
  2079         HP    131    TYR    HE1   1907      0.115          0   ; qtot -3
  2080         CA    131    TYR     CZ   1908       0.11     12.011   ; qtot -2.89
  2081        OH1    131    TYR     OH   1909      -0.54     15.999   ; qtot -3.43
  2082          H    131    TYR     HH   1910       0.43      1.008   ; qtot -3
  2083         CA    131    TYR    CD2   1911     -0.115     13.019   ; qtot -3.115
  2084         HP    131    TYR    HD2   1912      0.115          0   ; qtot -3
  2085         CA    131    TYR    CE2   1913     -0.115     13.019   ; qtot -3.115
  2086         HP    131    TYR    HE2   1914      0.115          0   ; qtot -3
  2087          C    131    TYR      C   1915       0.51     12.011   ; qtot -2.49
  2088          O    131    TYR      O   1916      -0.51     15.999   ; qtot -3
; residue 132 ILE rtp ILE  q  0.0
  2089        NH1    132    ILE      N   1917      -0.47     15.015   ; qtot -3.47
  2090          H    132    ILE     HN   1918       0.31          0   ; qtot -3.16
  2091        CT1    132    ILE     CA   1919       0.07     13.019   ; qtot -3.09
  2092         HB    132    ILE     HA   1920       0.09          0   ; qtot -3
  2093        CT1    132    ILE     CB   1921      -0.09     13.019   ; qtot -3.09
  2094         HA    132    ILE     HB   1922       0.09          0   ; qtot -3
  2095       MCH3    132    ILE   MCG1   1923          0     7.5175   ; qtot -3
  2096       MCH3    132    ILE   MCG2   1923          0     7.5175   ; qtot -3
  2097        CT3    132    ILE    CG2   1923      -0.27          0   ; qtot -3.27
  2098         HA    132    ILE   HG21   1924       0.09          0   ; qtot -3.18
  2099         HA    132    ILE   HG22   1925       0.09          0   ; qtot -3.09
  2100         HA    132    ILE   HG23   1926       0.09          0   ; qtot -3
  2101        CT2    132    ILE    CG1   1927      -0.18     14.027   ; qtot -3.18
  2102         HA    132    ILE   HG11   1928       0.09          0   ; qtot -3.09
  2103         HA    132    ILE   HG12   1929       0.09          0   ; qtot -3
  2104       MCH3    132    ILE   MCD1   1930          0     7.5175   ; qtot -3
  2105       MCH3    132    ILE   MCD2   1930          0     7.5175   ; qtot -3
  2106        CT3    132    ILE     CD   1930      -0.27          0   ; qtot -3.27
  2107         HA    132    ILE    HD1   1931       0.09          0   ; qtot -3.18
  2108         HA    132    ILE    HD2   1932       0.09          0   ; qtot -3.09
  2109         HA    132    ILE    HD3   1933       0.09          0   ; qtot -3
  2110          C    132    ILE      C   1934       0.51     12.011   ; qtot -2.49
  2111          O    132    ILE      O   1935      -0.51     15.999   ; qtot -3
; residue 133 LEU rtp LEU  q  0.0
  2112        NH1    133    LEU      N   1936      -0.47     15.015   ; qtot -3.47
  2113          H    133    LEU     HN   1937       0.31          0   ; qtot -3.16
  2114        CT1    133    LEU     CA   1938       0.07     13.019   ; qtot -3.09
  2115         HB    133    LEU     HA   1939       0.09          0   ; qtot -3
  2116        CT2    133    LEU     CB   1940      -0.18     14.027   ; qtot -3.18
  2117         HA    133    LEU    HB1   1941       0.09          0   ; qtot -3.09
  2118         HA    133    LEU    HB2   1942       0.09          0   ; qtot -3
  2119        CT1    133    LEU     CG   1943      -0.09     13.019   ; qtot -3.09
  2120         HA    133    LEU     HG   1944       0.09          0   ; qtot -3
  2121       MCH3    133    LEU   MCD1   1945          0     7.5175   ; qtot -3
  2122       MCH3    133    LEU   MCD2   1945          0     7.5175   ; qtot -3
  2123        CT3    133    LEU    CD1   1945      -0.27          0   ; qtot -3.27
  2124         HA    133    LEU   HD11   1946       0.09          0   ; qtot -3.18
  2125         HA    133    LEU   HD12   1947       0.09          0   ; qtot -3.09
  2126         HA    133    LEU   HD13   1948       0.09          0   ; qtot -3
  2127       MCH3    133    LEU   MCD1   1949          0     7.5175   ; qtot -3
  2128       MCH3    133    LEU   MCD2   1949          0     7.5175   ; qtot -3
  2129        CT3    133    LEU    CD2   1949      -0.27          0   ; qtot -3.27
  2130         HA    133    LEU   HD21   1950       0.09          0   ; qtot -3.18
  2131         HA    133    LEU   HD22   1951       0.09          0   ; qtot -3.09
  2132         HA    133    LEU   HD23   1952       0.09          0   ; qtot -3
  2133          C    133    LEU      C   1953       0.51     12.011   ; qtot -2.49
  2134          O    133    LEU      O   1954      -0.51     15.999   ; qtot -3
; residue 134 GLU rtp GLU  q -1.0
  2135        NH1    134    GLU      N   1955      -0.47     15.015   ; qtot -3.47
  2136          H    134    GLU     HN   1956       0.31          0   ; qtot -3.16
  2137        CT1    134    GLU     CA   1957       0.07     13.019   ; qtot -3.09
  2138         HB    134    GLU     HA   1958       0.09          0   ; qtot -3
  2139        CT2    134    GLU     CB   1959      -0.18     14.027   ; qtot -3.18
  2140         HA    134    GLU    HB1   1960       0.09          0   ; qtot -3.09
  2141         HA    134    GLU    HB2   1961       0.09          0   ; qtot -3
  2142        CT2    134    GLU     CG   1962      -0.28     14.027   ; qtot -3.28
  2143         HA    134    GLU    HG1   1963       0.09          0   ; qtot -3.19
  2144         HA    134    GLU    HG2   1964       0.09          0   ; qtot -3.1
  2145         CC    134    GLU     CD   1965       0.62     12.011   ; qtot -2.48
  2146         OC    134    GLU    OE1   1966      -0.76     15.999   ; qtot -3.24
  2147         OC    134    GLU    OE2   1967      -0.76     15.999   ; qtot -4
  2148          C    134    GLU      C   1968       0.51     12.011   ; qtot -3.49
  2149          O    134    GLU      O   1969      -0.51     15.999   ; qtot -4
; residue 135 THR rtp THR  q  0.0
  2150        NH1    135    THR      N   1970      -0.47     15.015   ; qtot -4.47
  2151          H    135    THR     HN   1971       0.31          0   ; qtot -4.16
  2152        CT1    135    THR     CA   1972       0.07     13.019   ; qtot -4.09
  2153         HB    135    THR     HA   1973       0.09          0   ; qtot -4
  2154        CT1    135    THR     CB   1974       0.14     13.019   ; qtot -3.86
  2155         HA    135    THR     HB   1975       0.09          0   ; qtot -3.77
  2156        OH1    135    THR    OG1   1976      -0.66     15.999   ; qtot -4.43
  2157          H    135    THR    HG1   1977       0.43      1.008   ; qtot -4
  2158       MCH3    135    THR   MCG1   1978          0     7.5175   ; qtot -4
  2159       MCH3    135    THR   MCG2   1978          0     7.5175   ; qtot -4
  2160        CT3    135    THR    CG2   1978      -0.27          0   ; qtot -4.27
  2161         HA    135    THR   HG21   1979       0.09          0   ; qtot -4.18
  2162         HA    135    THR   HG22   1980       0.09          0   ; qtot -4.09
  2163         HA    135    THR   HG23   1981       0.09          0   ; qtot -4
  2164          C    135    THR      C   1982       0.51     12.011   ; qtot -3.49
  2165          O    135    THR      O   1983      -0.51     15.999   ; qtot -4
; residue 136 VAL rtp VAL  q  0.0
  2166        NH1    136    VAL      N   1984      -0.47     15.015   ; qtot -4.47
  2167          H    136    VAL     HN   1985       0.31          0   ; qtot -4.16
  2168        CT1    136    VAL     CA   1986       0.07     13.019   ; qtot -4.09
  2169         HB    136    VAL     HA   1987       0.09          0   ; qtot -4
  2170        CT1    136    VAL     CB   1988      -0.09     13.019   ; qtot -4.09
  2171         HA    136    VAL     HB   1989       0.09          0   ; qtot -4
  2172       MCH3    136    VAL   MCG1   1990          0     7.5175   ; qtot -4
  2173       MCH3    136    VAL   MCG2   1990          0     7.5175   ; qtot -4
  2174        CT3    136    VAL    CG1   1990      -0.27          0   ; qtot -4.27
  2175         HA    136    VAL   HG11   1991       0.09          0   ; qtot -4.18
  2176         HA    136    VAL   HG12   1992       0.09          0   ; qtot -4.09
  2177         HA    136    VAL   HG13   1993       0.09          0   ; qtot -4
  2178       MCH3    136    VAL   MCG1   1994          0     7.5175   ; qtot -4
  2179       MCH3    136    VAL   MCG2   1994          0     7.5175   ; qtot -4
  2180        CT3    136    VAL    CG2   1994      -0.27          0   ; qtot -4.27
  2181         HA    136    VAL   HG21   1995       0.09          0   ; qtot -4.18
  2182         HA    136    VAL   HG22   1996       0.09          0   ; qtot -4.09
  2183         HA    136    VAL   HG23   1997       0.09          0   ; qtot -4
  2184          C    136    VAL      C   1998       0.51     12.011   ; qtot -3.49
  2185          O    136    VAL      O   1999      -0.51     15.999   ; qtot -4
; residue 137 LYS rtp LYS  q +1.0
  2186        NH1    137    LYS      N   2000      -0.47     15.015   ; qtot -4.47
  2187          H    137    LYS     HN   2001       0.31          0   ; qtot -4.16
  2188        CT1    137    LYS     CA   2002       0.07     13.019   ; qtot -4.09
  2189         HB    137    LYS     HA   2003       0.09          0   ; qtot -4
  2190        CT2    137    LYS     CB   2004      -0.18     14.027   ; qtot -4.18
  2191         HA    137    LYS    HB1   2005       0.09          0   ; qtot -4.09
  2192         HA    137    LYS    HB2   2006       0.09          0   ; qtot -4
  2193        CT2    137    LYS     CG   2007      -0.18     14.027   ; qtot -4.18
  2194         HA    137    LYS    HG1   2008       0.09          0   ; qtot -4.09
  2195         HA    137    LYS    HG2   2009       0.09          0   ; qtot -4
  2196        CT2    137    LYS     CD   2010      -0.18     14.027   ; qtot -4.18
  2197         HA    137    LYS    HD1   2011       0.09          0   ; qtot -4.09
  2198         HA    137    LYS    HD2   2012       0.09          0   ; qtot -4
  2199        CT2    137    LYS     CE   2013       0.21     14.027   ; qtot -3.79
  2200         HA    137    LYS    HE1   2014       0.05          0   ; qtot -3.74
  2201         HA    137    LYS    HE2   2015       0.05          0   ; qtot -3.69
  2202       MNH3    137    LYS   MNZ1   2016          0     8.5155   ; qtot -3.69
  2203       MNH3    137    LYS   MNZ2   2016          0     8.5155   ; qtot -3.69
  2204        NH3    137    LYS     NZ   2016       -0.3          0   ; qtot -3.99
  2205         HC    137    LYS    HZ1   2017       0.33          0   ; qtot -3.66
  2206         HC    137    LYS    HZ2   2018       0.33          0   ; qtot -3.33
  2207         HC    137    LYS    HZ3   2019       0.33          0   ; qtot -3
  2208          C    137    LYS      C   2020       0.51     12.011   ; qtot -2.49
  2209          O    137    LYS      O   2021      -0.51     15.999   ; qtot -3
; residue 138 PRO rtp PRO  q  0.0
  2210          N    138    PRO      N   2022      -0.29     14.007   ; qtot -3.29
  2211        CP3    138    PRO     CD   2023          0     14.027   ; qtot -3.29
  2212         HA    138    PRO    HD1   2024       0.09          0   ; qtot -3.2
  2213         HA    138    PRO    HD2   2025       0.09          0   ; qtot -3.11
  2214        CP1    138    PRO     CA   2026       0.02     13.019   ; qtot -3.09
  2215         HB    138    PRO     HA   2027       0.09          0   ; qtot -3
  2216        CP2    138    PRO     CB   2028      -0.18     14.027   ; qtot -3.18
  2217         HA    138    PRO    HB1   2029       0.09          0   ; qtot -3.09
  2218         HA    138    PRO    HB2   2030       0.09          0   ; qtot -3
  2219        CP2    138    PRO     CG   2031      -0.18     14.027   ; qtot -3.18
  2220         HA    138    PRO    HG1   2032       0.09          0   ; qtot -3.09
  2221         HA    138    PRO    HG2   2033       0.09          0   ; qtot -3
  2222          C    138    PRO      C   2034       0.51     12.011   ; qtot -2.49
  2223          O    138    PRO      O   2035      -0.51     15.999   ; qtot -3
; residue 139 GLN rtp GLN  q  0.0
  2224        NH1    139    GLN      N   2036      -0.47     15.015   ; qtot -3.47
  2225          H    139    GLN     HN   2037       0.31          0   ; qtot -3.16
  2226        CT1    139    GLN     CA   2038       0.07     13.019   ; qtot -3.09
  2227         HB    139    GLN     HA   2039       0.09          0   ; qtot -3
  2228        CT2    139    GLN     CB   2040      -0.18     14.027   ; qtot -3.18
  2229         HA    139    GLN    HB1   2041       0.09          0   ; qtot -3.09
  2230         HA    139    GLN    HB2   2042       0.09          0   ; qtot -3
  2231        CT2    139    GLN     CG   2043      -0.18     14.027   ; qtot -3.18
  2232         HA    139    GLN    HG1   2044       0.09          0   ; qtot -3.09
  2233         HA    139    GLN    HG2   2045       0.09          0   ; qtot -3
  2234         CC    139    GLN     CD   2046       0.55     12.011   ; qtot -2.45
  2235          O    139    GLN    OE1   2047      -0.55     15.999   ; qtot -3
  2236        NH2    139    GLN    NE2   2048      -0.62     16.023   ; qtot -3.62
  2237          H    139    GLN   HE21   2049       0.32          0   ; qtot -3.3
  2238          H    139    GLN   HE22   2050        0.3          0   ; qtot -3
  2239          C    139    GLN      C   2051       0.51     12.011   ; qtot -2.49
  2240          O    139    GLN      O   2052      -0.51     15.999   ; qtot -3
; residue 140 ARG rtp ARG  q +1.0
  2241        NH1    140    ARG      N   2053      -0.47     15.015   ; qtot -3.47
  2242          H    140    ARG     HN   2054       0.31          0   ; qtot -3.16
  2243        CT1    140    ARG     CA   2055       0.07     13.019   ; qtot -3.09
  2244         HB    140    ARG     HA   2056       0.09          0   ; qtot -3
  2245        CT2    140    ARG     CB   2057      -0.18     14.027   ; qtot -3.18
  2246         HA    140    ARG    HB1   2058       0.09          0   ; qtot -3.09
  2247         HA    140    ARG    HB2   2059       0.09          0   ; qtot -3
  2248        CT2    140    ARG     CG   2060      -0.18     14.027   ; qtot -3.18
  2249         HA    140    ARG    HG1   2061       0.09          0   ; qtot -3.09
  2250         HA    140    ARG    HG2   2062       0.09          0   ; qtot -3
  2251        CT2    140    ARG     CD   2063        0.2     14.027   ; qtot -2.8
  2252         HA    140    ARG    HD1   2064       0.09          0   ; qtot -2.71
  2253         HA    140    ARG    HD2   2065       0.09          0   ; qtot -2.62
  2254        NC2    140    ARG     NE   2066       -0.7     15.015   ; qtot -3.32
  2255         HC    140    ARG     HE   2067       0.44          0   ; qtot -2.88
  2256          C    140    ARG     CZ   2068       0.64     12.011   ; qtot -2.24
  2257        NC2    140    ARG    NH1   2069       -0.8     16.023   ; qtot -3.04
  2258         HC    140    ARG   HH11   2070       0.46          0   ; qtot -2.58
  2259         HC    140    ARG   HH12   2071       0.46          0   ; qtot -2.12
  2260        NC2    140    ARG    NH2   2072       -0.8     16.023   ; qtot -2.92
  2261         HC    140    ARG   HH21   2073       0.46          0   ; qtot -2.46
  2262         HC    140    ARG   HH22   2074       0.46          0   ; qtot -2
  2263          C    140    ARG      C   2075       0.51     12.011   ; qtot -1.49
  2264          O    140    ARG      O   2076      -0.51     15.999   ; qtot -2
; residue 141 ILE rtp ILE  q  0.0
  2265        NH1    141    ILE      N   2077      -0.47     15.015   ; qtot -2.47
  2266          H    141    ILE     HN   2078       0.31          0   ; qtot -2.16
  2267        CT1    141    ILE     CA   2079       0.07     13.019   ; qtot -2.09
  2268         HB    141    ILE     HA   2080       0.09          0   ; qtot -2
  2269        CT1    141    ILE     CB   2081      -0.09     13.019   ; qtot -2.09
  2270         HA    141    ILE     HB   2082       0.09          0   ; qtot -2
  2271       MCH3    141    ILE   MCG1   2083          0     7.5175   ; qtot -2
  2272       MCH3    141    ILE   MCG2   2083          0     7.5175   ; qtot -2
  2273        CT3    141    ILE    CG2   2083      -0.27          0   ; qtot -2.27
  2274         HA    141    ILE   HG21   2084       0.09          0   ; qtot -2.18
  2275         HA    141    ILE   HG22   2085       0.09          0   ; qtot -2.09
  2276         HA    141    ILE   HG23   2086       0.09          0   ; qtot -2
  2277        CT2    141    ILE    CG1   2087      -0.18     14.027   ; qtot -2.18
  2278         HA    141    ILE   HG11   2088       0.09          0   ; qtot -2.09
  2279         HA    141    ILE   HG12   2089       0.09          0   ; qtot -2
  2280       MCH3    141    ILE   MCD1   2090          0     7.5175   ; qtot -2
  2281       MCH3    141    ILE   MCD2   2090          0     7.5175   ; qtot -2
  2282        CT3    141    ILE     CD   2090      -0.27          0   ; qtot -2.27
  2283         HA    141    ILE    HD1   2091       0.09          0   ; qtot -2.18
  2284         HA    141    ILE    HD2   2092       0.09          0   ; qtot -2.09
  2285         HA    141    ILE    HD3   2093       0.09          0   ; qtot -2
  2286          C    141    ILE      C   2094       0.51     12.011   ; qtot -1.49
  2287          O    141    ILE      O   2095      -0.51     15.999   ; qtot -2
; residue 142 ALA rtp ALA  q  0.0
  2288        NH1    142    ALA      N   2096      -0.47     15.015   ; qtot -2.47
  2289          H    142    ALA     HN   2097       0.31          0   ; qtot -2.16
  2290        CT1    142    ALA     CA   2098       0.07     13.019   ; qtot -2.09
  2291         HB    142    ALA     HA   2099       0.09          0   ; qtot -2
  2292       MCH3    142    ALA   MCB1   2100          0     7.5175   ; qtot -2
  2293       MCH3    142    ALA   MCB2   2100          0     7.5175   ; qtot -2
  2294        CT3    142    ALA     CB   2100      -0.27          0   ; qtot -2.27
  2295         HA    142    ALA    HB1   2101       0.09          0   ; qtot -2.18
  2296         HA    142    ALA    HB2   2102       0.09          0   ; qtot -2.09
  2297         HA    142    ALA    HB3   2103       0.09          0   ; qtot -2
  2298          C    142    ALA      C   2104       0.51     12.011   ; qtot -1.49
  2299          O    142    ALA      O   2105      -0.51     15.999   ; qtot -2
; residue 143 ILE rtp ILE  q  0.0
  2300        NH1    143    ILE      N   2106      -0.47     15.015   ; qtot -2.47
  2301          H    143    ILE     HN   2107       0.31          0   ; qtot -2.16
  2302        CT1    143    ILE     CA   2108       0.07     13.019   ; qtot -2.09
  2303         HB    143    ILE     HA   2109       0.09          0   ; qtot -2
  2304        CT1    143    ILE     CB   2110      -0.09     13.019   ; qtot -2.09
  2305         HA    143    ILE     HB   2111       0.09          0   ; qtot -2
  2306       MCH3    143    ILE   MCG1   2112          0     7.5175   ; qtot -2
  2307       MCH3    143    ILE   MCG2   2112          0     7.5175   ; qtot -2
  2308        CT3    143    ILE    CG2   2112      -0.27          0   ; qtot -2.27
  2309         HA    143    ILE   HG21   2113       0.09          0   ; qtot -2.18
  2310         HA    143    ILE   HG22   2114       0.09          0   ; qtot -2.09
  2311         HA    143    ILE   HG23   2115       0.09          0   ; qtot -2
  2312        CT2    143    ILE    CG1   2116      -0.18     14.027   ; qtot -2.18
  2313         HA    143    ILE   HG11   2117       0.09          0   ; qtot -2.09
  2314         HA    143    ILE   HG12   2118       0.09          0   ; qtot -2
  2315       MCH3    143    ILE   MCD1   2119          0     7.5175   ; qtot -2
  2316       MCH3    143    ILE   MCD2   2119          0     7.5175   ; qtot -2
  2317        CT3    143    ILE     CD   2119      -0.27          0   ; qtot -2.27
  2318         HA    143    ILE    HD1   2120       0.09          0   ; qtot -2.18
  2319         HA    143    ILE    HD2   2121       0.09          0   ; qtot -2.09
  2320         HA    143    ILE    HD3   2122       0.09          0   ; qtot -2
  2321          C    143    ILE      C   2123       0.51     12.011   ; qtot -1.49
  2322          O    143    ILE      O   2124      -0.51     15.999   ; qtot -2
; residue 144 ILE rtp ILE  q  0.0
  2323        NH1    144    ILE      N   2125      -0.47     15.015   ; qtot -2.47
  2324          H    144    ILE     HN   2126       0.31          0   ; qtot -2.16
  2325        CT1    144    ILE     CA   2127       0.07     13.019   ; qtot -2.09
  2326         HB    144    ILE     HA   2128       0.09          0   ; qtot -2
  2327        CT1    144    ILE     CB   2129      -0.09     13.019   ; qtot -2.09
  2328         HA    144    ILE     HB   2130       0.09          0   ; qtot -2
  2329       MCH3    144    ILE   MCG1   2131          0     7.5175   ; qtot -2
  2330       MCH3    144    ILE   MCG2   2131          0     7.5175   ; qtot -2
  2331        CT3    144    ILE    CG2   2131      -0.27          0   ; qtot -2.27
  2332         HA    144    ILE   HG21   2132       0.09          0   ; qtot -2.18
  2333         HA    144    ILE   HG22   2133       0.09          0   ; qtot -2.09
  2334         HA    144    ILE   HG23   2134       0.09          0   ; qtot -2
  2335        CT2    144    ILE    CG1   2135      -0.18     14.027   ; qtot -2.18
  2336         HA    144    ILE   HG11   2136       0.09          0   ; qtot -2.09
  2337         HA    144    ILE   HG12   2137       0.09          0   ; qtot -2
  2338       MCH3    144    ILE   MCD1   2138          0     7.5175   ; qtot -2
  2339       MCH3    144    ILE   MCD2   2138          0     7.5175   ; qtot -2
  2340        CT3    144    ILE     CD   2138      -0.27          0   ; qtot -2.27
  2341         HA    144    ILE    HD1   2139       0.09          0   ; qtot -2.18
  2342         HA    144    ILE    HD2   2140       0.09          0   ; qtot -2.09
  2343         HA    144    ILE    HD3   2141       0.09          0   ; qtot -2
  2344          C    144    ILE      C   2142       0.51     12.011   ; qtot -1.49
  2345          O    144    ILE      O   2143      -0.51     15.999   ; qtot -2
; residue 145 HIS rtp HSE  q  0.0
  2346        NH1    145    HIS      N   2144      -0.47     15.015   ; qtot -2.47
  2347          H    145    HIS     HN   2145       0.31          0   ; qtot -2.16
  2348        CT1    145    HIS     CA   2146       0.07     13.019   ; qtot -2.09
  2349         HB    145    HIS     HA   2147       0.09          0   ; qtot -2
  2350        CT2    145    HIS     CB   2148      -0.08     14.027   ; qtot -2.08
  2351         HA    145    HIS    HB1   2149       0.09          0   ; qtot -1.99
  2352         HA    145    HIS    HB2   2150       0.09          0   ; qtot -1.9
  2353        NR2    145    HIS    ND1   2151       -0.7     14.007   ; qtot -2.6
  2354       CPH1    145    HIS     CG   2152       0.22     12.011   ; qtot -2.38
  2355       CPH2    145    HIS    CE1   2153       0.25     13.019   ; qtot -2.13
  2356        HR1    145    HIS    HE1   2154       0.13          0   ; qtot -2
  2357        NR1    145    HIS    NE2   2155      -0.36     15.015   ; qtot -2.36
  2358          H    145    HIS    HE2   2156       0.32          0   ; qtot -2.04
  2359       CPH1    145    HIS    CD2   2157      -0.05     13.019   ; qtot -2.09
  2360        HR3    145    HIS    HD2   2158       0.09          0   ; qtot -2
  2361          C    145    HIS      C   2159       0.51     12.011   ; qtot -1.49
  2362          O    145    HIS      O   2160      -0.51     15.999   ; qtot -2
; residue 146 ASP rtp ASP  q -1.0
  2363        NH1    146    ASP      N   2161      -0.47     15.015   ; qtot -2.47
  2364          H    146    ASP     HN   2162       0.31          0   ; qtot -2.16
  2365        CT1    146    ASP     CA   2163       0.07     13.019   ; qtot -2.09
  2366         HB    146    ASP     HA   2164       0.09          0   ; qtot -2
  2367        CT2    146    ASP     CB   2165      -0.28     14.027   ; qtot -2.28
  2368         HA    146    ASP    HB1   2166       0.09          0   ; qtot -2.19
  2369         HA    146    ASP    HB2   2167       0.09          0   ; qtot -2.1
  2370         CC    146    ASP     CG   2168       0.62     12.011   ; qtot -1.48
  2371         OC    146    ASP    OD1   2169      -0.76     15.999   ; qtot -2.24
  2372         OC    146    ASP    OD2   2170      -0.76     15.999   ; qtot -3
  2373          C    146    ASP      C   2171       0.51     12.011   ; qtot -2.49
  2374          O    146    ASP      O   2172      -0.51     15.999   ; qtot -3
; residue 147 LYS rtp LYS  q +1.0
  2375        NH1    147    LYS      N   2173      -0.47     15.015   ; qtot -3.47
  2376          H    147    LYS     HN   2174       0.31          0   ; qtot -3.16
  2377        CT1    147    LYS     CA   2175       0.07     13.019   ; qtot -3.09
  2378         HB    147    LYS     HA   2176       0.09          0   ; qtot -3
  2379        CT2    147    LYS     CB   2177      -0.18     14.027   ; qtot -3.18
  2380         HA    147    LYS    HB1   2178       0.09          0   ; qtot -3.09
  2381         HA    147    LYS    HB2   2179       0.09          0   ; qtot -3
  2382        CT2    147    LYS     CG   2180      -0.18     14.027   ; qtot -3.18
  2383         HA    147    LYS    HG1   2181       0.09          0   ; qtot -3.09
  2384         HA    147    LYS    HG2   2182       0.09          0   ; qtot -3
  2385        CT2    147    LYS     CD   2183      -0.18     14.027   ; qtot -3.18
  2386         HA    147    LYS    HD1   2184       0.09          0   ; qtot -3.09
  2387         HA    147    LYS    HD2   2185       0.09          0   ; qtot -3
  2388        CT2    147    LYS     CE   2186       0.21     14.027   ; qtot -2.79
  2389         HA    147    LYS    HE1   2187       0.05          0   ; qtot -2.74
  2390         HA    147    LYS    HE2   2188       0.05          0   ; qtot -2.69
  2391       MNH3    147    LYS   MNZ1   2189          0     8.5155   ; qtot -2.69
  2392       MNH3    147    LYS   MNZ2   2189          0     8.5155   ; qtot -2.69
  2393        NH3    147    LYS     NZ   2189       -0.3          0   ; qtot -2.99
  2394         HC    147    LYS    HZ1   2190       0.33          0   ; qtot -2.66
  2395         HC    147    LYS    HZ2   2191       0.33          0   ; qtot -2.33
  2396         HC    147    LYS    HZ3   2192       0.33          0   ; qtot -2
  2397          C    147    LYS      C   2193       0.51     12.011   ; qtot -1.49
  2398          O    147    LYS      O   2194      -0.51     15.999   ; qtot -2
; residue 148 GLN rtp GLN  q  0.0
  2399        NH1    148    GLN      N   2195      -0.47     15.015   ; qtot -2.47
  2400          H    148    GLN     HN   2196       0.31          0   ; qtot -2.16
  2401        CT1    148    GLN     CA   2197       0.07     13.019   ; qtot -2.09
  2402         HB    148    GLN     HA   2198       0.09          0   ; qtot -2
  2403        CT2    148    GLN     CB   2199      -0.18     14.027   ; qtot -2.18
  2404         HA    148    GLN    HB1   2200       0.09          0   ; qtot -2.09
  2405         HA    148    GLN    HB2   2201       0.09          0   ; qtot -2
  2406        CT2    148    GLN     CG   2202      -0.18     14.027   ; qtot -2.18
  2407         HA    148    GLN    HG1   2203       0.09          0   ; qtot -2.09
  2408         HA    148    GLN    HG2   2204       0.09          0   ; qtot -2
  2409         CC    148    GLN     CD   2205       0.55     12.011   ; qtot -1.45
  2410          O    148    GLN    OE1   2206      -0.55     15.999   ; qtot -2
  2411        NH2    148    GLN    NE2   2207      -0.62     16.023   ; qtot -2.62
  2412          H    148    GLN   HE21   2208       0.32          0   ; qtot -2.3
  2413          H    148    GLN   HE22   2209        0.3          0   ; qtot -2
  2414          C    148    GLN      C   2210       0.51     12.011   ; qtot -1.49
  2415          O    148    GLN      O   2211      -0.51     15.999   ; qtot -2
; residue 149 GLN rtp GLN  q  0.0
  2416        NH1    149    GLN      N   2212      -0.47     15.015   ; qtot -2.47
  2417          H    149    GLN     HN   2213       0.31          0   ; qtot -2.16
  2418        CT1    149    GLN     CA   2214       0.07     13.019   ; qtot -2.09
  2419         HB    149    GLN     HA   2215       0.09          0   ; qtot -2
  2420        CT2    149    GLN     CB   2216      -0.18     14.027   ; qtot -2.18
  2421         HA    149    GLN    HB1   2217       0.09          0   ; qtot -2.09
  2422         HA    149    GLN    HB2   2218       0.09          0   ; qtot -2
  2423        CT2    149    GLN     CG   2219      -0.18     14.027   ; qtot -2.18
  2424         HA    149    GLN    HG1   2220       0.09          0   ; qtot -2.09
  2425         HA    149    GLN    HG2   2221       0.09          0   ; qtot -2
  2426         CC    149    GLN     CD   2222       0.55     12.011   ; qtot -1.45
  2427          O    149    GLN    OE1   2223      -0.55     15.999   ; qtot -2
  2428        NH2    149    GLN    NE2   2224      -0.62     16.023   ; qtot -2.62
  2429          H    149    GLN   HE21   2225       0.32          0   ; qtot -2.3
  2430          H    149    GLN   HE22   2226        0.3          0   ; qtot -2
  2431          C    149    GLN      C   2227       0.51     12.011   ; qtot -1.49
  2432          O    149    GLN      O   2228      -0.51     15.999   ; qtot -2
; residue 150 TYR rtp TYR  q  0.0
  2433        NH1    150    TYR      N   2229      -0.47     15.015   ; qtot -2.47
  2434          H    150    TYR     HN   2230       0.31          0   ; qtot -2.16
  2435        CT1    150    TYR     CA   2231       0.07     13.019   ; qtot -2.09
  2436         HB    150    TYR     HA   2232       0.09          0   ; qtot -2
  2437        CT2    150    TYR     CB   2233      -0.18     14.027   ; qtot -2.18
  2438         HA    150    TYR    HB1   2234       0.09          0   ; qtot -2.09
  2439         HA    150    TYR    HB2   2235       0.09          0   ; qtot -2
  2440         CA    150    TYR     CG   2236          0     12.011   ; qtot -2
  2441         CA    150    TYR    CD1   2237     -0.115     13.019   ; qtot -2.115
  2442         HP    150    TYR    HD1   2238      0.115          0   ; qtot -2
  2443         CA    150    TYR    CE1   2239     -0.115     13.019   ; qtot -2.115
  2444         HP    150    TYR    HE1   2240      0.115          0   ; qtot -2
  2445         CA    150    TYR     CZ   2241       0.11     12.011   ; qtot -1.89
  2446        OH1    150    TYR     OH   2242      -0.54     15.999   ; qtot -2.43
  2447          H    150    TYR     HH   2243       0.43      1.008   ; qtot -2
  2448         CA    150    TYR    CD2   2244     -0.115     13.019   ; qtot -2.115
  2449         HP    150    TYR    HD2   2245      0.115          0   ; qtot -2
  2450         CA    150    TYR    CE2   2246     -0.115     13.019   ; qtot -2.115
  2451         HP    150    TYR    HE2   2247      0.115          0   ; qtot -2
  2452          C    150    TYR      C   2248       0.51     12.011   ; qtot -1.49
  2453          O    150    TYR      O   2249      -0.51     15.999   ; qtot -2
; residue 151 GLY rtp GLY  q  0.0
  2454        NH1    151    GLY      N   2250      -0.47     15.015   ; qtot -2.47
  2455          H    151    GLY     HN   2251       0.31          0   ; qtot -2.16
  2456        CT2    151    GLY     CA   2252      -0.02     14.027   ; qtot -2.18
  2457         HB    151    GLY    HA1   2253       0.09          0   ; qtot -2.09
  2458         HB    151    GLY    HA2   2254       0.09          0   ; qtot -2
  2459          C    151    GLY      C   2255       0.51     12.011   ; qtot -1.49
  2460          O    151    GLY      O   2256      -0.51     15.999   ; qtot -2
; residue 152 GLU rtp GLU  q -1.0
  2461        NH1    152    GLU      N   2257      -0.47     15.015   ; qtot -2.47
  2462          H    152    GLU     HN   2258       0.31          0   ; qtot -2.16
  2463        CT1    152    GLU     CA   2259       0.07     13.019   ; qtot -2.09
  2464         HB    152    GLU     HA   2260       0.09          0   ; qtot -2
  2465        CT2    152    GLU     CB   2261      -0.18     14.027   ; qtot -2.18
  2466         HA    152    GLU    HB1   2262       0.09          0   ; qtot -2.09
  2467         HA    152    GLU    HB2   2263       0.09          0   ; qtot -2
  2468        CT2    152    GLU     CG   2264      -0.28     14.027   ; qtot -2.28
  2469         HA    152    GLU    HG1   2265       0.09          0   ; qtot -2.19
  2470         HA    152    GLU    HG2   2266       0.09          0   ; qtot -2.1
  2471         CC    152    GLU     CD   2267       0.62     12.011   ; qtot -1.48
  2472         OC    152    GLU    OE1   2268      -0.76     15.999   ; qtot -2.24
  2473         OC    152    GLU    OE2   2269      -0.76     15.999   ; qtot -3
  2474          C    152    GLU      C   2270       0.51     12.011   ; qtot -2.49
  2475          O    152    GLU      O   2271      -0.51     15.999   ; qtot -3
; residue 153 GLY rtp GLY  q  0.0
  2476        NH1    153    GLY      N   2272      -0.47     15.015   ; qtot -3.47
  2477          H    153    GLY     HN   2273       0.31          0   ; qtot -3.16
  2478        CT2    153    GLY     CA   2274      -0.02     14.027   ; qtot -3.18
  2479         HB    153    GLY    HA1   2275       0.09          0   ; qtot -3.09
  2480         HB    153    GLY    HA2   2276       0.09          0   ; qtot -3
  2481          C    153    GLY      C   2277       0.51     12.011   ; qtot -2.49
  2482          O    153    GLY      O   2278      -0.51     15.999   ; qtot -3
; residue 154 LEU rtp LEU  q  0.0
  2483        NH1    154    LEU      N   2279      -0.47     15.015   ; qtot -3.47
  2484          H    154    LEU     HN   2280       0.31          0   ; qtot -3.16
  2485        CT1    154    LEU     CA   2281       0.07     13.019   ; qtot -3.09
  2486         HB    154    LEU     HA   2282       0.09          0   ; qtot -3
  2487        CT2    154    LEU     CB   2283      -0.18     14.027   ; qtot -3.18
  2488         HA    154    LEU    HB1   2284       0.09          0   ; qtot -3.09
  2489         HA    154    LEU    HB2   2285       0.09          0   ; qtot -3
  2490        CT1    154    LEU     CG   2286      -0.09     13.019   ; qtot -3.09
  2491         HA    154    LEU     HG   2287       0.09          0   ; qtot -3
  2492       MCH3    154    LEU   MCD1   2288          0     7.5175   ; qtot -3
  2493       MCH3    154    LEU   MCD2   2288          0     7.5175   ; qtot -3
  2494        CT3    154    LEU    CD1   2288      -0.27          0   ; qtot -3.27
  2495         HA    154    LEU   HD11   2289       0.09          0   ; qtot -3.18
  2496         HA    154    LEU   HD12   2290       0.09          0   ; qtot -3.09
  2497         HA    154    LEU   HD13   2291       0.09          0   ; qtot -3
  2498       MCH3    154    LEU   MCD1   2292          0     7.5175   ; qtot -3
  2499       MCH3    154    LEU   MCD2   2292          0     7.5175   ; qtot -3
  2500        CT3    154    LEU    CD2   2292      -0.27          0   ; qtot -3.27
  2501         HA    154    LEU   HD21   2293       0.09          0   ; qtot -3.18
  2502         HA    154    LEU   HD22   2294       0.09          0   ; qtot -3.09
  2503         HA    154    LEU   HD23   2295       0.09          0   ; qtot -3
  2504          C    154    LEU      C   2296       0.51     12.011   ; qtot -2.49
  2505          O    154    LEU      O   2297      -0.51     15.999   ; qtot -3
; residue 155 ALA rtp ALA  q  0.0
  2506        NH1    155    ALA      N   2298      -0.47     15.015   ; qtot -3.47
  2507          H    155    ALA     HN   2299       0.31          0   ; qtot -3.16
  2508        CT1    155    ALA     CA   2300       0.07     13.019   ; qtot -3.09
  2509         HB    155    ALA     HA   2301       0.09          0   ; qtot -3
  2510       MCH3    155    ALA   MCB1   2302          0     7.5175   ; qtot -3
  2511       MCH3    155    ALA   MCB2   2302          0     7.5175   ; qtot -3
  2512        CT3    155    ALA     CB   2302      -0.27          0   ; qtot -3.27
  2513         HA    155    ALA    HB1   2303       0.09          0   ; qtot -3.18
  2514         HA    155    ALA    HB2   2304       0.09          0   ; qtot -3.09
  2515         HA    155    ALA    HB3   2305       0.09          0   ; qtot -3
  2516          C    155    ALA      C   2306       0.51     12.011   ; qtot -2.49
  2517          O    155    ALA      O   2307      -0.51     15.999   ; qtot -3
; residue 156 ARG rtp ARG  q +1.0
  2518        NH1    156    ARG      N   2308      -0.47     15.015   ; qtot -3.47
  2519          H    156    ARG     HN   2309       0.31          0   ; qtot -3.16
  2520        CT1    156    ARG     CA   2310       0.07     13.019   ; qtot -3.09
  2521         HB    156    ARG     HA   2311       0.09          0   ; qtot -3
  2522        CT2    156    ARG     CB   2312      -0.18     14.027   ; qtot -3.18
  2523         HA    156    ARG    HB1   2313       0.09          0   ; qtot -3.09
  2524         HA    156    ARG    HB2   2314       0.09          0   ; qtot -3
  2525        CT2    156    ARG     CG   2315      -0.18     14.027   ; qtot -3.18
  2526         HA    156    ARG    HG1   2316       0.09          0   ; qtot -3.09
  2527         HA    156    ARG    HG2   2317       0.09          0   ; qtot -3
  2528        CT2    156    ARG     CD   2318        0.2     14.027   ; qtot -2.8
  2529         HA    156    ARG    HD1   2319       0.09          0   ; qtot -2.71
  2530         HA    156    ARG    HD2   2320       0.09          0   ; qtot -2.62
  2531        NC2    156    ARG     NE   2321       -0.7     15.015   ; qtot -3.32
  2532         HC    156    ARG     HE   2322       0.44          0   ; qtot -2.88
  2533          C    156    ARG     CZ   2323       0.64     12.011   ; qtot -2.24
  2534        NC2    156    ARG    NH1   2324       -0.8     16.023   ; qtot -3.04
  2535         HC    156    ARG   HH11   2325       0.46          0   ; qtot -2.58
  2536         HC    156    ARG   HH12   2326       0.46          0   ; qtot -2.12
  2537        NC2    156    ARG    NH2   2327       -0.8     16.023   ; qtot -2.92
  2538         HC    156    ARG   HH21   2328       0.46          0   ; qtot -2.46
  2539         HC    156    ARG   HH22   2329       0.46          0   ; qtot -2
  2540          C    156    ARG      C   2330       0.51     12.011   ; qtot -1.49
  2541          O    156    ARG      O   2331      -0.51     15.999   ; qtot -2
; residue 157 SER rtp SER  q  0.0
  2542        NH1    157    SER      N   2332      -0.47     15.015   ; qtot -2.47
  2543          H    157    SER     HN   2333       0.31          0   ; qtot -2.16
  2544        CT1    157    SER     CA   2334       0.07     13.019   ; qtot -2.09
  2545         HB    157    SER     HA   2335       0.09          0   ; qtot -2
  2546        CT2    157    SER     CB   2336       0.05     14.027   ; qtot -1.95
  2547         HA    157    SER    HB1   2337       0.09          0   ; qtot -1.86
  2548         HA    157    SER    HB2   2338       0.09          0   ; qtot -1.77
  2549        OH1    157    SER     OG   2339      -0.66     15.999   ; qtot -2.43
  2550          H    157    SER    HG1   2340       0.43      1.008   ; qtot -2
  2551          C    157    SER      C   2341       0.51     12.011   ; qtot -1.49
  2552          O    157    SER      O   2342      -0.51     15.999   ; qtot -2
; residue 158 VAL rtp VAL  q  0.0
  2553        NH1    158    VAL      N   2343      -0.47     15.015   ; qtot -2.47
  2554          H    158    VAL     HN   2344       0.31          0   ; qtot -2.16
  2555        CT1    158    VAL     CA   2345       0.07     13.019   ; qtot -2.09
  2556         HB    158    VAL     HA   2346       0.09          0   ; qtot -2
  2557        CT1    158    VAL     CB   2347      -0.09     13.019   ; qtot -2.09
  2558         HA    158    VAL     HB   2348       0.09          0   ; qtot -2
  2559       MCH3    158    VAL   MCG1   2349          0     7.5175   ; qtot -2
  2560       MCH3    158    VAL   MCG2   2349          0     7.5175   ; qtot -2
  2561        CT3    158    VAL    CG1   2349      -0.27          0   ; qtot -2.27
  2562         HA    158    VAL   HG11   2350       0.09          0   ; qtot -2.18
  2563         HA    158    VAL   HG12   2351       0.09          0   ; qtot -2.09
  2564         HA    158    VAL   HG13   2352       0.09          0   ; qtot -2
  2565       MCH3    158    VAL   MCG1   2353          0     7.5175   ; qtot -2
  2566       MCH3    158    VAL   MCG2   2353          0     7.5175   ; qtot -2
  2567        CT3    158    VAL    CG2   2353      -0.27          0   ; qtot -2.27
  2568         HA    158    VAL   HG21   2354       0.09          0   ; qtot -2.18
  2569         HA    158    VAL   HG22   2355       0.09          0   ; qtot -2.09
  2570         HA    158    VAL   HG23   2356       0.09          0   ; qtot -2
  2571          C    158    VAL      C   2357       0.51     12.011   ; qtot -1.49
  2572          O    158    VAL      O   2358      -0.51     15.999   ; qtot -2
; residue 159 GLN rtp GLN  q  0.0
  2573        NH1    159    GLN      N   2359      -0.47     15.015   ; qtot -2.47
  2574          H    159    GLN     HN   2360       0.31          0   ; qtot -2.16
  2575        CT1    159    GLN     CA   2361       0.07     13.019   ; qtot -2.09
  2576         HB    159    GLN     HA   2362       0.09          0   ; qtot -2
  2577        CT2    159    GLN     CB   2363      -0.18     14.027   ; qtot -2.18
  2578         HA    159    GLN    HB1   2364       0.09          0   ; qtot -2.09
  2579         HA    159    GLN    HB2   2365       0.09          0   ; qtot -2
  2580        CT2    159    GLN     CG   2366      -0.18     14.027   ; qtot -2.18
  2581         HA    159    GLN    HG1   2367       0.09          0   ; qtot -2.09
  2582         HA    159    GLN    HG2   2368       0.09          0   ; qtot -2
  2583         CC    159    GLN     CD   2369       0.55     12.011   ; qtot -1.45
  2584          O    159    GLN    OE1   2370      -0.55     15.999   ; qtot -2
  2585        NH2    159    GLN    NE2   2371      -0.62     16.023   ; qtot -2.62
  2586          H    159    GLN   HE21   2372       0.32          0   ; qtot -2.3
  2587          H    159    GLN   HE22   2373        0.3          0   ; qtot -2
  2588          C    159    GLN      C   2374       0.51     12.011   ; qtot -1.49
  2589          O    159    GLN      O   2375      -0.51     15.999   ; qtot -2
; residue 160 ASP rtp ASP  q -1.0
  2590        NH1    160    ASP      N   2376      -0.47     15.015   ; qtot -2.47
  2591          H    160    ASP     HN   2377       0.31          0   ; qtot -2.16
  2592        CT1    160    ASP     CA   2378       0.07     13.019   ; qtot -2.09
  2593         HB    160    ASP     HA   2379       0.09          0   ; qtot -2
  2594        CT2    160    ASP     CB   2380      -0.28     14.027   ; qtot -2.28
  2595         HA    160    ASP    HB1   2381       0.09          0   ; qtot -2.19
  2596         HA    160    ASP    HB2   2382       0.09          0   ; qtot -2.1
  2597         CC    160    ASP     CG   2383       0.62     12.011   ; qtot -1.48
  2598         OC    160    ASP    OD1   2384      -0.76     15.999   ; qtot -2.24
  2599         OC    160    ASP    OD2   2385      -0.76     15.999   ; qtot -3
  2600          C    160    ASP      C   2386       0.51     12.011   ; qtot -2.49
  2601          O    160    ASP      O   2387      -0.51     15.999   ; qtot -3
; residue 161 GLY rtp GLY  q  0.0
  2602        NH1    161    GLY      N   2388      -0.47     15.015   ; qtot -3.47
  2603          H    161    GLY     HN   2389       0.31          0   ; qtot -3.16
  2604        CT2    161    GLY     CA   2390      -0.02     14.027   ; qtot -3.18
  2605         HB    161    GLY    HA1   2391       0.09          0   ; qtot -3.09
  2606         HB    161    GLY    HA2   2392       0.09          0   ; qtot -3
  2607          C    161    GLY      C   2393       0.51     12.011   ; qtot -2.49
  2608          O    161    GLY      O   2394      -0.51     15.999   ; qtot -3
; residue 162 LEU rtp LEU  q  0.0
  2609        NH1    162    LEU      N   2395      -0.47     15.015   ; qtot -3.47
  2610          H    162    LEU     HN   2396       0.31          0   ; qtot -3.16
  2611        CT1    162    LEU     CA   2397       0.07     13.019   ; qtot -3.09
  2612         HB    162    LEU     HA   2398       0.09          0   ; qtot -3
  2613        CT2    162    LEU     CB   2399      -0.18     14.027   ; qtot -3.18
  2614         HA    162    LEU    HB1   2400       0.09          0   ; qtot -3.09
  2615         HA    162    LEU    HB2   2401       0.09          0   ; qtot -3
  2616        CT1    162    LEU     CG   2402      -0.09     13.019   ; qtot -3.09
  2617         HA    162    LEU     HG   2403       0.09          0   ; qtot -3
  2618       MCH3    162    LEU   MCD1   2404          0     7.5175   ; qtot -3
  2619       MCH3    162    LEU   MCD2   2404          0     7.5175   ; qtot -3
  2620        CT3    162    LEU    CD1   2404      -0.27          0   ; qtot -3.27
  2621         HA    162    LEU   HD11   2405       0.09          0   ; qtot -3.18
  2622         HA    162    LEU   HD12   2406       0.09          0   ; qtot -3.09
  2623         HA    162    LEU   HD13   2407       0.09          0   ; qtot -3
  2624       MCH3    162    LEU   MCD1   2408          0     7.5175   ; qtot -3
  2625       MCH3    162    LEU   MCD2   2408          0     7.5175   ; qtot -3
  2626        CT3    162    LEU    CD2   2408      -0.27          0   ; qtot -3.27
  2627         HA    162    LEU   HD21   2409       0.09          0   ; qtot -3.18
  2628         HA    162    LEU   HD22   2410       0.09          0   ; qtot -3.09
  2629         HA    162    LEU   HD23   2411       0.09          0   ; qtot -3
  2630          C    162    LEU      C   2412       0.51     12.011   ; qtot -2.49
  2631          O    162    LEU      O   2413      -0.51     15.999   ; qtot -3
; residue 163 LYS rtp LYS  q +1.0
  2632        NH1    163    LYS      N   2414      -0.47     15.015   ; qtot -3.47
  2633          H    163    LYS     HN   2415       0.31          0   ; qtot -3.16
  2634        CT1    163    LYS     CA   2416       0.07     13.019   ; qtot -3.09
  2635         HB    163    LYS     HA   2417       0.09          0   ; qtot -3
  2636        CT2    163    LYS     CB   2418      -0.18     14.027   ; qtot -3.18
  2637         HA    163    LYS    HB1   2419       0.09          0   ; qtot -3.09
  2638         HA    163    LYS    HB2   2420       0.09          0   ; qtot -3
  2639        CT2    163    LYS     CG   2421      -0.18     14.027   ; qtot -3.18
  2640         HA    163    LYS    HG1   2422       0.09          0   ; qtot -3.09
  2641         HA    163    LYS    HG2   2423       0.09          0   ; qtot -3
  2642        CT2    163    LYS     CD   2424      -0.18     14.027   ; qtot -3.18
  2643         HA    163    LYS    HD1   2425       0.09          0   ; qtot -3.09
  2644         HA    163    LYS    HD2   2426       0.09          0   ; qtot -3
  2645        CT2    163    LYS     CE   2427       0.21     14.027   ; qtot -2.79
  2646         HA    163    LYS    HE1   2428       0.05          0   ; qtot -2.74
  2647         HA    163    LYS    HE2   2429       0.05          0   ; qtot -2.69
  2648       MNH3    163    LYS   MNZ1   2430          0     8.5155   ; qtot -2.69
  2649       MNH3    163    LYS   MNZ2   2430          0     8.5155   ; qtot -2.69
  2650        NH3    163    LYS     NZ   2430       -0.3          0   ; qtot -2.99
  2651         HC    163    LYS    HZ1   2431       0.33          0   ; qtot -2.66
  2652         HC    163    LYS    HZ2   2432       0.33          0   ; qtot -2.33
  2653         HC    163    LYS    HZ3   2433       0.33          0   ; qtot -2
  2654          C    163    LYS      C   2434       0.51     12.011   ; qtot -1.49
  2655          O    163    LYS      O   2435      -0.51     15.999   ; qtot -2
; residue 164 ALA rtp ALA  q  0.0
  2656        NH1    164    ALA      N   2436      -0.47     15.015   ; qtot -2.47
  2657          H    164    ALA     HN   2437       0.31          0   ; qtot -2.16
  2658        CT1    164    ALA     CA   2438       0.07     13.019   ; qtot -2.09
  2659         HB    164    ALA     HA   2439       0.09          0   ; qtot -2
  2660       MCH3    164    ALA   MCB1   2440          0     7.5175   ; qtot -2
  2661       MCH3    164    ALA   MCB2   2440          0     7.5175   ; qtot -2
  2662        CT3    164    ALA     CB   2440      -0.27          0   ; qtot -2.27
  2663         HA    164    ALA    HB1   2441       0.09          0   ; qtot -2.18
  2664         HA    164    ALA    HB2   2442       0.09          0   ; qtot -2.09
  2665         HA    164    ALA    HB3   2443       0.09          0   ; qtot -2
  2666          C    164    ALA      C   2444       0.51     12.011   ; qtot -1.49
  2667          O    164    ALA      O   2445      -0.51     15.999   ; qtot -2
; residue 165 ALA rtp ALA  q  0.0
  2668        NH1    165    ALA      N   2446      -0.47     15.015   ; qtot -2.47
  2669          H    165    ALA     HN   2447       0.31          0   ; qtot -2.16
  2670        CT1    165    ALA     CA   2448       0.07     13.019   ; qtot -2.09
  2671         HB    165    ALA     HA   2449       0.09          0   ; qtot -2
  2672       MCH3    165    ALA   MCB1   2450          0     7.5175   ; qtot -2
  2673       MCH3    165    ALA   MCB2   2450          0     7.5175   ; qtot -2
  2674        CT3    165    ALA     CB   2450      -0.27          0   ; qtot -2.27
  2675         HA    165    ALA    HB1   2451       0.09          0   ; qtot -2.18
  2676         HA    165    ALA    HB2   2452       0.09          0   ; qtot -2.09
  2677         HA    165    ALA    HB3   2453       0.09          0   ; qtot -2
  2678          C    165    ALA      C   2454       0.51     12.011   ; qtot -1.49
  2679          O    165    ALA      O   2455      -0.51     15.999   ; qtot -2
; residue 166 ASN rtp ASN  q  0.0
  2680        NH1    166    ASN      N   2456      -0.47     15.015   ; qtot -2.47
  2681          H    166    ASN     HN   2457       0.31          0   ; qtot -2.16
  2682        CT1    166    ASN     CA   2458       0.07     13.019   ; qtot -2.09
  2683         HB    166    ASN     HA   2459       0.09          0   ; qtot -2
  2684        CT2    166    ASN     CB   2460      -0.18     14.027   ; qtot -2.18
  2685         HA    166    ASN    HB1   2461       0.09          0   ; qtot -2.09
  2686         HA    166    ASN    HB2   2462       0.09          0   ; qtot -2
  2687         CC    166    ASN     CG   2463       0.55     12.011   ; qtot -1.45
  2688          O    166    ASN    OD1   2464      -0.55     15.999   ; qtot -2
  2689        NH2    166    ASN    ND2   2465      -0.62     16.023   ; qtot -2.62
  2690          H    166    ASN   HD21   2466       0.32          0   ; qtot -2.3
  2691          H    166    ASN   HD22   2467        0.3          0   ; qtot -2
  2692          C    166    ASN      C   2468       0.51     12.011   ; qtot -1.49
  2693          O    166    ASN      O   2469      -0.51     15.999   ; qtot -2
; residue 167 ALA rtp ALA  q  0.0
  2694        NH1    167    ALA      N   2470      -0.47     15.015   ; qtot -2.47
  2695          H    167    ALA     HN   2471       0.31          0   ; qtot -2.16
  2696        CT1    167    ALA     CA   2472       0.07     13.019   ; qtot -2.09
  2697         HB    167    ALA     HA   2473       0.09          0   ; qtot -2
  2698       MCH3    167    ALA   MCB1   2474          0     7.5175   ; qtot -2
  2699       MCH3    167    ALA   MCB2   2474          0     7.5175   ; qtot -2
  2700        CT3    167    ALA     CB   2474      -0.27          0   ; qtot -2.27
  2701         HA    167    ALA    HB1   2475       0.09          0   ; qtot -2.18
  2702         HA    167    ALA    HB2   2476       0.09          0   ; qtot -2.09
  2703         HA    167    ALA    HB3   2477       0.09          0   ; qtot -2
  2704          C    167    ALA      C   2478       0.51     12.011   ; qtot -1.49
  2705          O    167    ALA      O   2479      -0.51     15.999   ; qtot -2
; residue 168 ASN rtp ASN  q  0.0
  2706        NH1    168    ASN      N   2480      -0.47     15.015   ; qtot -2.47
  2707          H    168    ASN     HN   2481       0.31          0   ; qtot -2.16
  2708        CT1    168    ASN     CA   2482       0.07     13.019   ; qtot -2.09
  2709         HB    168    ASN     HA   2483       0.09          0   ; qtot -2
  2710        CT2    168    ASN     CB   2484      -0.18     14.027   ; qtot -2.18
  2711         HA    168    ASN    HB1   2485       0.09          0   ; qtot -2.09
  2712         HA    168    ASN    HB2   2486       0.09          0   ; qtot -2
  2713         CC    168    ASN     CG   2487       0.55     12.011   ; qtot -1.45
  2714          O    168    ASN    OD1   2488      -0.55     15.999   ; qtot -2
  2715        NH2    168    ASN    ND2   2489      -0.62     16.023   ; qtot -2.62
  2716          H    168    ASN   HD21   2490       0.32          0   ; qtot -2.3
  2717          H    168    ASN   HD22   2491        0.3          0   ; qtot -2
  2718          C    168    ASN      C   2492       0.51     12.011   ; qtot -1.49
  2719          O    168    ASN      O   2493      -0.51     15.999   ; qtot -2
; residue 169 VAL rtp VAL  q  0.0
  2720        NH1    169    VAL      N   2494      -0.47     15.015   ; qtot -2.47
  2721          H    169    VAL     HN   2495       0.31          0   ; qtot -2.16
  2722        CT1    169    VAL     CA   2496       0.07     13.019   ; qtot -2.09
  2723         HB    169    VAL     HA   2497       0.09          0   ; qtot -2
  2724        CT1    169    VAL     CB   2498      -0.09     13.019   ; qtot -2.09
  2725         HA    169    VAL     HB   2499       0.09          0   ; qtot -2
  2726       MCH3    169    VAL   MCG1   2500          0     7.5175   ; qtot -2
  2727       MCH3    169    VAL   MCG2   2500          0     7.5175   ; qtot -2
  2728        CT3    169    VAL    CG1   2500      -0.27          0   ; qtot -2.27
  2729         HA    169    VAL   HG11   2501       0.09          0   ; qtot -2.18
  2730         HA    169    VAL   HG12   2502       0.09          0   ; qtot -2.09
  2731         HA    169    VAL   HG13   2503       0.09          0   ; qtot -2
  2732       MCH3    169    VAL   MCG1   2504          0     7.5175   ; qtot -2
  2733       MCH3    169    VAL   MCG2   2504          0     7.5175   ; qtot -2
  2734        CT3    169    VAL    CG2   2504      -0.27          0   ; qtot -2.27
  2735         HA    169    VAL   HG21   2505       0.09          0   ; qtot -2.18
  2736         HA    169    VAL   HG22   2506       0.09          0   ; qtot -2.09
  2737         HA    169    VAL   HG23   2507       0.09          0   ; qtot -2
  2738          C    169    VAL      C   2508       0.51     12.011   ; qtot -1.49
  2739          O    169    VAL      O   2509      -0.51     15.999   ; qtot -2
; residue 170 VAL rtp VAL  q  0.0
  2740        NH1    170    VAL      N   2510      -0.47     15.015   ; qtot -2.47
  2741          H    170    VAL     HN   2511       0.31          0   ; qtot -2.16
  2742        CT1    170    VAL     CA   2512       0.07     13.019   ; qtot -2.09
  2743         HB    170    VAL     HA   2513       0.09          0   ; qtot -2
  2744        CT1    170    VAL     CB   2514      -0.09     13.019   ; qtot -2.09
  2745         HA    170    VAL     HB   2515       0.09          0   ; qtot -2
  2746       MCH3    170    VAL   MCG1   2516          0     7.5175   ; qtot -2
  2747       MCH3    170    VAL   MCG2   2516          0     7.5175   ; qtot -2
  2748        CT3    170    VAL    CG1   2516      -0.27          0   ; qtot -2.27
  2749         HA    170    VAL   HG11   2517       0.09          0   ; qtot -2.18
  2750         HA    170    VAL   HG12   2518       0.09          0   ; qtot -2.09
  2751         HA    170    VAL   HG13   2519       0.09          0   ; qtot -2
  2752       MCH3    170    VAL   MCG1   2520          0     7.5175   ; qtot -2
  2753       MCH3    170    VAL   MCG2   2520          0     7.5175   ; qtot -2
  2754        CT3    170    VAL    CG2   2520      -0.27          0   ; qtot -2.27
  2755         HA    170    VAL   HG21   2521       0.09          0   ; qtot -2.18
  2756         HA    170    VAL   HG22   2522       0.09          0   ; qtot -2.09
  2757         HA    170    VAL   HG23   2523       0.09          0   ; qtot -2
  2758          C    170    VAL      C   2524       0.51     12.011   ; qtot -1.49
  2759          O    170    VAL      O   2525      -0.51     15.999   ; qtot -2
; residue 171 PHE rtp PHE  q  0.0
  2760        NH1    171    PHE      N   2526      -0.47     15.015   ; qtot -2.47
  2761          H    171    PHE     HN   2527       0.31          0   ; qtot -2.16
  2762        CT1    171    PHE     CA   2528       0.07     13.019   ; qtot -2.09
  2763         HB    171    PHE     HA   2529       0.09          0   ; qtot -2
  2764        CT2    171    PHE     CB   2530      -0.18     14.027   ; qtot -2.18
  2765         HA    171    PHE    HB1   2531       0.09          0   ; qtot -2.09
  2766         HA    171    PHE    HB2   2532       0.09          0   ; qtot -2
  2767         CA    171    PHE     CG   2533          0     12.011   ; qtot -2
  2768         CA    171    PHE    CD1   2534     -0.115     13.019   ; qtot -2.115
  2769         HP    171    PHE    HD1   2535      0.115          0   ; qtot -2
  2770         CA    171    PHE    CE1   2536     -0.115     13.019   ; qtot -2.115
  2771         HP    171    PHE    HE1   2537      0.115          0   ; qtot -2
  2772         CA    171    PHE     CZ   2538     -0.115     13.019   ; qtot -2.115
  2773         HP    171    PHE     HZ   2539      0.115          0   ; qtot -2
  2774         CA    171    PHE    CD2   2540     -0.115     13.019   ; qtot -2.115
  2775         HP    171    PHE    HD2   2541      0.115          0   ; qtot -2
  2776         CA    171    PHE    CE2   2542     -0.115     13.019   ; qtot -2.115
  2777         HP    171    PHE    HE2   2543      0.115          0   ; qtot -2
  2778          C    171    PHE      C   2544       0.51     12.011   ; qtot -1.49
  2779          O    171    PHE      O   2545      -0.51     15.999   ; qtot -2
; residue 172 PHE rtp PHE  q  0.0
  2780        NH1    172    PHE      N   2546      -0.47     15.015   ; qtot -2.47
  2781          H    172    PHE     HN   2547       0.31          0   ; qtot -2.16
  2782        CT1    172    PHE     CA   2548       0.07     13.019   ; qtot -2.09
  2783         HB    172    PHE     HA   2549       0.09          0   ; qtot -2
  2784        CT2    172    PHE     CB   2550      -0.18     14.027   ; qtot -2.18
  2785         HA    172    PHE    HB1   2551       0.09          0   ; qtot -2.09
  2786         HA    172    PHE    HB2   2552       0.09          0   ; qtot -2
  2787         CA    172    PHE     CG   2553          0     12.011   ; qtot -2
  2788         CA    172    PHE    CD1   2554     -0.115     13.019   ; qtot -2.115
  2789         HP    172    PHE    HD1   2555      0.115          0   ; qtot -2
  2790         CA    172    PHE    CE1   2556     -0.115     13.019   ; qtot -2.115
  2791         HP    172    PHE    HE1   2557      0.115          0   ; qtot -2
  2792         CA    172    PHE     CZ   2558     -0.115     13.019   ; qtot -2.115
  2793         HP    172    PHE     HZ   2559      0.115          0   ; qtot -2
  2794         CA    172    PHE    CD2   2560     -0.115     13.019   ; qtot -2.115
  2795         HP    172    PHE    HD2   2561      0.115          0   ; qtot -2
  2796         CA    172    PHE    CE2   2562     -0.115     13.019   ; qtot -2.115
  2797         HP    172    PHE    HE2   2563      0.115          0   ; qtot -2
  2798          C    172    PHE      C   2564       0.51     12.011   ; qtot -1.49
  2799          O    172    PHE      O   2565      -0.51     15.999   ; qtot -2
; residue 173 ASP rtp ASP  q -1.0
  2800        NH1    173    ASP      N   2566      -0.47     15.015   ; qtot -2.47
  2801          H    173    ASP     HN   2567       0.31          0   ; qtot -2.16
  2802        CT1    173    ASP     CA   2568       0.07     13.019   ; qtot -2.09
  2803         HB    173    ASP     HA   2569       0.09          0   ; qtot -2
  2804        CT2    173    ASP     CB   2570      -0.28     14.027   ; qtot -2.28
  2805         HA    173    ASP    HB1   2571       0.09          0   ; qtot -2.19
  2806         HA    173    ASP    HB2   2572       0.09          0   ; qtot -2.1
  2807         CC    173    ASP     CG   2573       0.62     12.011   ; qtot -1.48
  2808         OC    173    ASP    OD1   2574      -0.76     15.999   ; qtot -2.24
  2809         OC    173    ASP    OD2   2575      -0.76     15.999   ; qtot -3
  2810          C    173    ASP      C   2576       0.51     12.011   ; qtot -2.49
  2811          O    173    ASP      O   2577      -0.51     15.999   ; qtot -3
; residue 174 GLY rtp GLY  q  0.0
  2812        NH1    174    GLY      N   2578      -0.47     15.015   ; qtot -3.47
  2813          H    174    GLY     HN   2579       0.31          0   ; qtot -3.16
  2814        CT2    174    GLY     CA   2580      -0.02     14.027   ; qtot -3.18
  2815         HB    174    GLY    HA1   2581       0.09          0   ; qtot -3.09
  2816         HB    174    GLY    HA2   2582       0.09          0   ; qtot -3
  2817          C    174    GLY      C   2583       0.51     12.011   ; qtot -2.49
  2818          O    174    GLY      O   2584      -0.51     15.999   ; qtot -3
; residue 175 ILE rtp ILE  q  0.0
  2819        NH1    175    ILE      N   2585      -0.47     15.015   ; qtot -3.47
  2820          H    175    ILE     HN   2586       0.31          0   ; qtot -3.16
  2821        CT1    175    ILE     CA   2587       0.07     13.019   ; qtot -3.09
  2822         HB    175    ILE     HA   2588       0.09          0   ; qtot -3
  2823        CT1    175    ILE     CB   2589      -0.09     13.019   ; qtot -3.09
  2824         HA    175    ILE     HB   2590       0.09          0   ; qtot -3
  2825       MCH3    175    ILE   MCG1   2591          0     7.5175   ; qtot -3
  2826       MCH3    175    ILE   MCG2   2591          0     7.5175   ; qtot -3
  2827        CT3    175    ILE    CG2   2591      -0.27          0   ; qtot -3.27
  2828         HA    175    ILE   HG21   2592       0.09          0   ; qtot -3.18
  2829         HA    175    ILE   HG22   2593       0.09          0   ; qtot -3.09
  2830         HA    175    ILE   HG23   2594       0.09          0   ; qtot -3
  2831        CT2    175    ILE    CG1   2595      -0.18     14.027   ; qtot -3.18
  2832         HA    175    ILE   HG11   2596       0.09          0   ; qtot -3.09
  2833         HA    175    ILE   HG12   2597       0.09          0   ; qtot -3
  2834       MCH3    175    ILE   MCD1   2598          0     7.5175   ; qtot -3
  2835       MCH3    175    ILE   MCD2   2598          0     7.5175   ; qtot -3
  2836        CT3    175    ILE     CD   2598      -0.27          0   ; qtot -3.27
  2837         HA    175    ILE    HD1   2599       0.09          0   ; qtot -3.18
  2838         HA    175    ILE    HD2   2600       0.09          0   ; qtot -3.09
  2839         HA    175    ILE    HD3   2601       0.09          0   ; qtot -3
  2840          C    175    ILE      C   2602       0.51     12.011   ; qtot -2.49
  2841          O    175    ILE      O   2603      -0.51     15.999   ; qtot -3
; residue 176 THR rtp THR  q  0.0
  2842        NH1    176    THR      N   2604      -0.47     15.015   ; qtot -3.47
  2843          H    176    THR     HN   2605       0.31          0   ; qtot -3.16
  2844        CT1    176    THR     CA   2606       0.07     13.019   ; qtot -3.09
  2845         HB    176    THR     HA   2607       0.09          0   ; qtot -3
  2846        CT1    176    THR     CB   2608       0.14     13.019   ; qtot -2.86
  2847         HA    176    THR     HB   2609       0.09          0   ; qtot -2.77
  2848        OH1    176    THR    OG1   2610      -0.66     15.999   ; qtot -3.43
  2849          H    176    THR    HG1   2611       0.43      1.008   ; qtot -3
  2850       MCH3    176    THR   MCG1   2612          0     7.5175   ; qtot -3
  2851       MCH3    176    THR   MCG2   2612          0     7.5175   ; qtot -3
  2852        CT3    176    THR    CG2   2612      -0.27          0   ; qtot -3.27
  2853         HA    176    THR   HG21   2613       0.09          0   ; qtot -3.18
  2854         HA    176    THR   HG22   2614       0.09          0   ; qtot -3.09
  2855         HA    176    THR   HG23   2615       0.09          0   ; qtot -3
  2856          C    176    THR      C   2616       0.51     12.011   ; qtot -2.49
  2857          O    176    THR      O   2617      -0.51     15.999   ; qtot -3
; residue 177 ALA rtp ALA  q  0.0
  2858        NH1    177    ALA      N   2618      -0.47     15.015   ; qtot -3.47
  2859          H    177    ALA     HN   2619       0.31          0   ; qtot -3.16
  2860        CT1    177    ALA     CA   2620       0.07     13.019   ; qtot -3.09
  2861         HB    177    ALA     HA   2621       0.09          0   ; qtot -3
  2862       MCH3    177    ALA   MCB1   2622          0     7.5175   ; qtot -3
  2863       MCH3    177    ALA   MCB2   2622          0     7.5175   ; qtot -3
  2864        CT3    177    ALA     CB   2622      -0.27          0   ; qtot -3.27
  2865         HA    177    ALA    HB1   2623       0.09          0   ; qtot -3.18
  2866         HA    177    ALA    HB2   2624       0.09          0   ; qtot -3.09
  2867         HA    177    ALA    HB3   2625       0.09          0   ; qtot -3
  2868          C    177    ALA      C   2626       0.51     12.011   ; qtot -2.49
  2869          O    177    ALA      O   2627      -0.51     15.999   ; qtot -3
; residue 178 GLY rtp GLY  q  0.0
  2870        NH1    178    GLY      N   2628      -0.47     15.015   ; qtot -3.47
  2871          H    178    GLY     HN   2629       0.31          0   ; qtot -3.16
  2872        CT2    178    GLY     CA   2630      -0.02     14.027   ; qtot -3.18
  2873         HB    178    GLY    HA1   2631       0.09          0   ; qtot -3.09
  2874         HB    178    GLY    HA2   2632       0.09          0   ; qtot -3
  2875          C    178    GLY      C   2633       0.51     12.011   ; qtot -2.49
  2876          O    178    GLY      O   2634      -0.51     15.999   ; qtot -3
; residue 179 GLU rtp GLU  q -1.0
  2877        NH1    179    GLU      N   2635      -0.47     15.015   ; qtot -3.47
  2878          H    179    GLU     HN   2636       0.31          0   ; qtot -3.16
  2879        CT1    179    GLU     CA   2637       0.07     13.019   ; qtot -3.09
  2880         HB    179    GLU     HA   2638       0.09          0   ; qtot -3
  2881        CT2    179    GLU     CB   2639      -0.18     14.027   ; qtot -3.18
  2882         HA    179    GLU    HB1   2640       0.09          0   ; qtot -3.09
  2883         HA    179    GLU    HB2   2641       0.09          0   ; qtot -3
  2884        CT2    179    GLU     CG   2642      -0.28     14.027   ; qtot -3.28
  2885         HA    179    GLU    HG1   2643       0.09          0   ; qtot -3.19
  2886         HA    179    GLU    HG2   2644       0.09          0   ; qtot -3.1
  2887         CC    179    GLU     CD   2645       0.62     12.011   ; qtot -2.48
  2888         OC    179    GLU    OE1   2646      -0.76     15.999   ; qtot -3.24
  2889         OC    179    GLU    OE2   2647      -0.76     15.999   ; qtot -4
  2890          C    179    GLU      C   2648       0.51     12.011   ; qtot -3.49
  2891          O    179    GLU      O   2649      -0.51     15.999   ; qtot -4
; residue 180 LYS rtp LYS  q +1.0
  2892        NH1    180    LYS      N   2650      -0.47     15.015   ; qtot -4.47
  2893          H    180    LYS     HN   2651       0.31          0   ; qtot -4.16
  2894        CT1    180    LYS     CA   2652       0.07     13.019   ; qtot -4.09
  2895         HB    180    LYS     HA   2653       0.09          0   ; qtot -4
  2896        CT2    180    LYS     CB   2654      -0.18     14.027   ; qtot -4.18
  2897         HA    180    LYS    HB1   2655       0.09          0   ; qtot -4.09
  2898         HA    180    LYS    HB2   2656       0.09          0   ; qtot -4
  2899        CT2    180    LYS     CG   2657      -0.18     14.027   ; qtot -4.18
  2900         HA    180    LYS    HG1   2658       0.09          0   ; qtot -4.09
  2901         HA    180    LYS    HG2   2659       0.09          0   ; qtot -4
  2902        CT2    180    LYS     CD   2660      -0.18     14.027   ; qtot -4.18
  2903         HA    180    LYS    HD1   2661       0.09          0   ; qtot -4.09
  2904         HA    180    LYS    HD2   2662       0.09          0   ; qtot -4
  2905        CT2    180    LYS     CE   2663       0.21     14.027   ; qtot -3.79
  2906         HA    180    LYS    HE1   2664       0.05          0   ; qtot -3.74
  2907         HA    180    LYS    HE2   2665       0.05          0   ; qtot -3.69
  2908       MNH3    180    LYS   MNZ1   2666          0     8.5155   ; qtot -3.69
  2909       MNH3    180    LYS   MNZ2   2666          0     8.5155   ; qtot -3.69
  2910        NH3    180    LYS     NZ   2666       -0.3          0   ; qtot -3.99
  2911         HC    180    LYS    HZ1   2667       0.33          0   ; qtot -3.66
  2912         HC    180    LYS    HZ2   2668       0.33          0   ; qtot -3.33
  2913         HC    180    LYS    HZ3   2669       0.33          0   ; qtot -3
  2914          C    180    LYS      C   2670       0.51     12.011   ; qtot -2.49
  2915          O    180    LYS      O   2671      -0.51     15.999   ; qtot -3
; residue 181 ASP rtp ASP  q -1.0
  2916        NH1    181    ASP      N   2672      -0.47     15.015   ; qtot -3.47
  2917          H    181    ASP     HN   2673       0.31          0   ; qtot -3.16
  2918        CT1    181    ASP     CA   2674       0.07     13.019   ; qtot -3.09
  2919         HB    181    ASP     HA   2675       0.09          0   ; qtot -3
  2920        CT2    181    ASP     CB   2676      -0.28     14.027   ; qtot -3.28
  2921         HA    181    ASP    HB1   2677       0.09          0   ; qtot -3.19
  2922         HA    181    ASP    HB2   2678       0.09          0   ; qtot -3.1
  2923         CC    181    ASP     CG   2679       0.62     12.011   ; qtot -2.48
  2924         OC    181    ASP    OD1   2680      -0.76     15.999   ; qtot -3.24
  2925         OC    181    ASP    OD2   2681      -0.76     15.999   ; qtot -4
  2926          C    181    ASP      C   2682       0.51     12.011   ; qtot -3.49
  2927          O    181    ASP      O   2683      -0.51     15.999   ; qtot -4
; residue 182 PHE rtp PHE  q  0.0
  2928        NH1    182    PHE      N   2684      -0.47     15.015   ; qtot -4.47
  2929          H    182    PHE     HN   2685       0.31          0   ; qtot -4.16
  2930        CT1    182    PHE     CA   2686       0.07     13.019   ; qtot -4.09
  2931         HB    182    PHE     HA   2687       0.09          0   ; qtot -4
  2932        CT2    182    PHE     CB   2688      -0.18     14.027   ; qtot -4.18
  2933         HA    182    PHE    HB1   2689       0.09          0   ; qtot -4.09
  2934         HA    182    PHE    HB2   2690       0.09          0   ; qtot -4
  2935         CA    182    PHE     CG   2691          0     12.011   ; qtot -4
  2936         CA    182    PHE    CD1   2692     -0.115     13.019   ; qtot -4.115
  2937         HP    182    PHE    HD1   2693      0.115          0   ; qtot -4
  2938         CA    182    PHE    CE1   2694     -0.115     13.019   ; qtot -4.115
  2939         HP    182    PHE    HE1   2695      0.115          0   ; qtot -4
  2940         CA    182    PHE     CZ   2696     -0.115     13.019   ; qtot -4.115
  2941         HP    182    PHE     HZ   2697      0.115          0   ; qtot -4
  2942         CA    182    PHE    CD2   2698     -0.115     13.019   ; qtot -4.115
  2943         HP    182    PHE    HD2   2699      0.115          0   ; qtot -4
  2944         CA    182    PHE    CE2   2700     -0.115     13.019   ; qtot -4.115
  2945         HP    182    PHE    HE2   2701      0.115          0   ; qtot -4
  2946          C    182    PHE      C   2702       0.51     12.011   ; qtot -3.49
  2947          O    182    PHE      O   2703      -0.51     15.999   ; qtot -4
; residue 183 SER rtp SER  q  0.0
  2948        NH1    183    SER      N   2704      -0.47     15.015   ; qtot -4.47
  2949          H    183    SER     HN   2705       0.31          0   ; qtot -4.16
  2950        CT1    183    SER     CA   2706       0.07     13.019   ; qtot -4.09
  2951         HB    183    SER     HA   2707       0.09          0   ; qtot -4
  2952        CT2    183    SER     CB   2708       0.05     14.027   ; qtot -3.95
  2953         HA    183    SER    HB1   2709       0.09          0   ; qtot -3.86
  2954         HA    183    SER    HB2   2710       0.09          0   ; qtot -3.77
  2955        OH1    183    SER     OG   2711      -0.66     15.999   ; qtot -4.43
  2956          H    183    SER    HG1   2712       0.43      1.008   ; qtot -4
  2957          C    183    SER      C   2713       0.51     12.011   ; qtot -3.49
  2958          O    183    SER      O   2714      -0.51     15.999   ; qtot -4
; residue 184 ALA rtp ALA  q  0.0
  2959        NH1    184    ALA      N   2715      -0.47     15.015   ; qtot -4.47
  2960          H    184    ALA     HN   2716       0.31          0   ; qtot -4.16
  2961        CT1    184    ALA     CA   2717       0.07     13.019   ; qtot -4.09
  2962         HB    184    ALA     HA   2718       0.09          0   ; qtot -4
  2963       MCH3    184    ALA   MCB1   2719          0     7.5175   ; qtot -4
  2964       MCH3    184    ALA   MCB2   2719          0     7.5175   ; qtot -4
  2965        CT3    184    ALA     CB   2719      -0.27          0   ; qtot -4.27
  2966         HA    184    ALA    HB1   2720       0.09          0   ; qtot -4.18
  2967         HA    184    ALA    HB2   2721       0.09          0   ; qtot -4.09
  2968         HA    184    ALA    HB3   2722       0.09          0   ; qtot -4
  2969          C    184    ALA      C   2723       0.51     12.011   ; qtot -3.49
  2970          O    184    ALA      O   2724      -0.51     15.999   ; qtot -4
; residue 185 LEU rtp LEU  q  0.0
  2971        NH1    185    LEU      N   2725      -0.47     15.015   ; qtot -4.47
  2972          H    185    LEU     HN   2726       0.31          0   ; qtot -4.16
  2973        CT1    185    LEU     CA   2727       0.07     13.019   ; qtot -4.09
  2974         HB    185    LEU     HA   2728       0.09          0   ; qtot -4
  2975        CT2    185    LEU     CB   2729      -0.18     14.027   ; qtot -4.18
  2976         HA    185    LEU    HB1   2730       0.09          0   ; qtot -4.09
  2977         HA    185    LEU    HB2   2731       0.09          0   ; qtot -4
  2978        CT1    185    LEU     CG   2732      -0.09     13.019   ; qtot -4.09
  2979         HA    185    LEU     HG   2733       0.09          0   ; qtot -4
  2980       MCH3    185    LEU   MCD1   2734          0     7.5175   ; qtot -4
  2981       MCH3    185    LEU   MCD2   2734          0     7.5175   ; qtot -4
  2982        CT3    185    LEU    CD1   2734      -0.27          0   ; qtot -4.27
  2983         HA    185    LEU   HD11   2735       0.09          0   ; qtot -4.18
  2984         HA    185    LEU   HD12   2736       0.09          0   ; qtot -4.09
  2985         HA    185    LEU   HD13   2737       0.09          0   ; qtot -4
  2986       MCH3    185    LEU   MCD1   2738          0     7.5175   ; qtot -4
  2987       MCH3    185    LEU   MCD2   2738          0     7.5175   ; qtot -4
  2988        CT3    185    LEU    CD2   2738      -0.27          0   ; qtot -4.27
  2989         HA    185    LEU   HD21   2739       0.09          0   ; qtot -4.18
  2990         HA    185    LEU   HD22   2740       0.09          0   ; qtot -4.09
  2991         HA    185    LEU   HD23   2741       0.09          0   ; qtot -4
  2992          C    185    LEU      C   2742       0.51     12.011   ; qtot -3.49
  2993          O    185    LEU      O   2743      -0.51     15.999   ; qtot -4
; residue 186 ILE rtp ILE  q  0.0
  2994        NH1    186    ILE      N   2744      -0.47     15.015   ; qtot -4.47
  2995          H    186    ILE     HN   2745       0.31          0   ; qtot -4.16
  2996        CT1    186    ILE     CA   2746       0.07     13.019   ; qtot -4.09
  2997         HB    186    ILE     HA   2747       0.09          0   ; qtot -4
  2998        CT1    186    ILE     CB   2748      -0.09     13.019   ; qtot -4.09
  2999         HA    186    ILE     HB   2749       0.09          0   ; qtot -4
  3000       MCH3    186    ILE   MCG1   2750          0     7.5175   ; qtot -4
  3001       MCH3    186    ILE   MCG2   2750          0     7.5175   ; qtot -4
  3002        CT3    186    ILE    CG2   2750      -0.27          0   ; qtot -4.27
  3003         HA    186    ILE   HG21   2751       0.09          0   ; qtot -4.18
  3004         HA    186    ILE   HG22   2752       0.09          0   ; qtot -4.09
  3005         HA    186    ILE   HG23   2753       0.09          0   ; qtot -4
  3006        CT2    186    ILE    CG1   2754      -0.18     14.027   ; qtot -4.18
  3007         HA    186    ILE   HG11   2755       0.09          0   ; qtot -4.09
  3008         HA    186    ILE   HG12   2756       0.09          0   ; qtot -4
  3009       MCH3    186    ILE   MCD1   2757          0     7.5175   ; qtot -4
  3010       MCH3    186    ILE   MCD2   2757          0     7.5175   ; qtot -4
  3011        CT3    186    ILE     CD   2757      -0.27          0   ; qtot -4.27
  3012         HA    186    ILE    HD1   2758       0.09          0   ; qtot -4.18
  3013         HA    186    ILE    HD2   2759       0.09          0   ; qtot -4.09
  3014         HA    186    ILE    HD3   2760       0.09          0   ; qtot -4
  3015          C    186    ILE      C   2761       0.51     12.011   ; qtot -3.49
  3016          O    186    ILE      O   2762      -0.51     15.999   ; qtot -4
; residue 187 ALA rtp ALA  q  0.0
  3017        NH1    187    ALA      N   2763      -0.47     15.015   ; qtot -4.47
  3018          H    187    ALA     HN   2764       0.31          0   ; qtot -4.16
  3019        CT1    187    ALA     CA   2765       0.07     13.019   ; qtot -4.09
  3020         HB    187    ALA     HA   2766       0.09          0   ; qtot -4
  3021       MCH3    187    ALA   MCB1   2767          0     7.5175   ; qtot -4
  3022       MCH3    187    ALA   MCB2   2767          0     7.5175   ; qtot -4
  3023        CT3    187    ALA     CB   2767      -0.27          0   ; qtot -4.27
  3024         HA    187    ALA    HB1   2768       0.09          0   ; qtot -4.18
  3025         HA    187    ALA    HB2   2769       0.09          0   ; qtot -4.09
  3026         HA    187    ALA    HB3   2770       0.09          0   ; qtot -4
  3027          C    187    ALA      C   2771       0.51     12.011   ; qtot -3.49
  3028          O    187    ALA      O   2772      -0.51     15.999   ; qtot -4
; residue 188 ARG rtp ARG  q +1.0
  3029        NH1    188    ARG      N   2773      -0.47     15.015   ; qtot -4.47
  3030          H    188    ARG     HN   2774       0.31          0   ; qtot -4.16
  3031        CT1    188    ARG     CA   2775       0.07     13.019   ; qtot -4.09
  3032         HB    188    ARG     HA   2776       0.09          0   ; qtot -4
  3033        CT2    188    ARG     CB   2777      -0.18     14.027   ; qtot -4.18
  3034         HA    188    ARG    HB1   2778       0.09          0   ; qtot -4.09
  3035         HA    188    ARG    HB2   2779       0.09          0   ; qtot -4
  3036        CT2    188    ARG     CG   2780      -0.18     14.027   ; qtot -4.18
  3037         HA    188    ARG    HG1   2781       0.09          0   ; qtot -4.09
  3038         HA    188    ARG    HG2   2782       0.09          0   ; qtot -4
  3039        CT2    188    ARG     CD   2783        0.2     14.027   ; qtot -3.8
  3040         HA    188    ARG    HD1   2784       0.09          0   ; qtot -3.71
  3041         HA    188    ARG    HD2   2785       0.09          0   ; qtot -3.62
  3042        NC2    188    ARG     NE   2786       -0.7     15.015   ; qtot -4.32
  3043         HC    188    ARG     HE   2787       0.44          0   ; qtot -3.88
  3044          C    188    ARG     CZ   2788       0.64     12.011   ; qtot -3.24
  3045        NC2    188    ARG    NH1   2789       -0.8     16.023   ; qtot -4.04
  3046         HC    188    ARG   HH11   2790       0.46          0   ; qtot -3.58
  3047         HC    188    ARG   HH12   2791       0.46          0   ; qtot -3.12
  3048        NC2    188    ARG    NH2   2792       -0.8     16.023   ; qtot -3.92
  3049         HC    188    ARG   HH21   2793       0.46          0   ; qtot -3.46
  3050         HC    188    ARG   HH22   2794       0.46          0   ; qtot -3
  3051          C    188    ARG      C   2795       0.51     12.011   ; qtot -2.49
  3052          O    188    ARG      O   2796      -0.51     15.999   ; qtot -3
; residue 189 LEU rtp LEU  q  0.0
  3053        NH1    189    LEU      N   2797      -0.47     15.015   ; qtot -3.47
  3054          H    189    LEU     HN   2798       0.31          0   ; qtot -3.16
  3055        CT1    189    LEU     CA   2799       0.07     13.019   ; qtot -3.09
  3056         HB    189    LEU     HA   2800       0.09          0   ; qtot -3
  3057        CT2    189    LEU     CB   2801      -0.18     14.027   ; qtot -3.18
  3058         HA    189    LEU    HB1   2802       0.09          0   ; qtot -3.09
  3059         HA    189    LEU    HB2   2803       0.09          0   ; qtot -3
  3060        CT1    189    LEU     CG   2804      -0.09     13.019   ; qtot -3.09
  3061         HA    189    LEU     HG   2805       0.09          0   ; qtot -3
  3062       MCH3    189    LEU   MCD1   2806          0     7.5175   ; qtot -3
  3063       MCH3    189    LEU   MCD2   2806          0     7.5175   ; qtot -3
  3064        CT3    189    LEU    CD1   2806      -0.27          0   ; qtot -3.27
  3065         HA    189    LEU   HD11   2807       0.09          0   ; qtot -3.18
  3066         HA    189    LEU   HD12   2808       0.09          0   ; qtot -3.09
  3067         HA    189    LEU   HD13   2809       0.09          0   ; qtot -3
  3068       MCH3    189    LEU   MCD1   2810          0     7.5175   ; qtot -3
  3069       MCH3    189    LEU   MCD2   2810          0     7.5175   ; qtot -3
  3070        CT3    189    LEU    CD2   2810      -0.27          0   ; qtot -3.27
  3071         HA    189    LEU   HD21   2811       0.09          0   ; qtot -3.18
  3072         HA    189    LEU   HD22   2812       0.09          0   ; qtot -3.09
  3073         HA    189    LEU   HD23   2813       0.09          0   ; qtot -3
  3074          C    189    LEU      C   2814       0.51     12.011   ; qtot -2.49
  3075          O    189    LEU      O   2815      -0.51     15.999   ; qtot -3
; residue 190 LYS rtp LYS  q +1.0
  3076        NH1    190    LYS      N   2816      -0.47     15.015   ; qtot -3.47
  3077          H    190    LYS     HN   2817       0.31          0   ; qtot -3.16
  3078        CT1    190    LYS     CA   2818       0.07     13.019   ; qtot -3.09
  3079         HB    190    LYS     HA   2819       0.09          0   ; qtot -3
  3080        CT2    190    LYS     CB   2820      -0.18     14.027   ; qtot -3.18
  3081         HA    190    LYS    HB1   2821       0.09          0   ; qtot -3.09
  3082         HA    190    LYS    HB2   2822       0.09          0   ; qtot -3
  3083        CT2    190    LYS     CG   2823      -0.18     14.027   ; qtot -3.18
  3084         HA    190    LYS    HG1   2824       0.09          0   ; qtot -3.09
  3085         HA    190    LYS    HG2   2825       0.09          0   ; qtot -3
  3086        CT2    190    LYS     CD   2826      -0.18     14.027   ; qtot -3.18
  3087         HA    190    LYS    HD1   2827       0.09          0   ; qtot -3.09
  3088         HA    190    LYS    HD2   2828       0.09          0   ; qtot -3
  3089        CT2    190    LYS     CE   2829       0.21     14.027   ; qtot -2.79
  3090         HA    190    LYS    HE1   2830       0.05          0   ; qtot -2.74
  3091         HA    190    LYS    HE2   2831       0.05          0   ; qtot -2.69
  3092       MNH3    190    LYS   MNZ1   2832          0     8.5155   ; qtot -2.69
  3093       MNH3    190    LYS   MNZ2   2832          0     8.5155   ; qtot -2.69
  3094        NH3    190    LYS     NZ   2832       -0.3          0   ; qtot -2.99
  3095         HC    190    LYS    HZ1   2833       0.33          0   ; qtot -2.66
  3096         HC    190    LYS    HZ2   2834       0.33          0   ; qtot -2.33
  3097         HC    190    LYS    HZ3   2835       0.33          0   ; qtot -2
  3098          C    190    LYS      C   2836       0.51     12.011   ; qtot -1.49
  3099          O    190    LYS      O   2837      -0.51     15.999   ; qtot -2
; residue 191 LYS rtp LYS  q +1.0
  3100        NH1    191    LYS      N   2838      -0.47     15.015   ; qtot -2.47
  3101          H    191    LYS     HN   2839       0.31          0   ; qtot -2.16
  3102        CT1    191    LYS     CA   2840       0.07     13.019   ; qtot -2.09
  3103         HB    191    LYS     HA   2841       0.09          0   ; qtot -2
  3104        CT2    191    LYS     CB   2842      -0.18     14.027   ; qtot -2.18
  3105         HA    191    LYS    HB1   2843       0.09          0   ; qtot -2.09
  3106         HA    191    LYS    HB2   2844       0.09          0   ; qtot -2
  3107        CT2    191    LYS     CG   2845      -0.18     14.027   ; qtot -2.18
  3108         HA    191    LYS    HG1   2846       0.09          0   ; qtot -2.09
  3109         HA    191    LYS    HG2   2847       0.09          0   ; qtot -2
  3110        CT2    191    LYS     CD   2848      -0.18     14.027   ; qtot -2.18
  3111         HA    191    LYS    HD1   2849       0.09          0   ; qtot -2.09
  3112         HA    191    LYS    HD2   2850       0.09          0   ; qtot -2
  3113        CT2    191    LYS     CE   2851       0.21     14.027   ; qtot -1.79
  3114         HA    191    LYS    HE1   2852       0.05          0   ; qtot -1.74
  3115         HA    191    LYS    HE2   2853       0.05          0   ; qtot -1.69
  3116       MNH3    191    LYS   MNZ1   2854          0     8.5155   ; qtot -1.69
  3117       MNH3    191    LYS   MNZ2   2854          0     8.5155   ; qtot -1.69
  3118        NH3    191    LYS     NZ   2854       -0.3          0   ; qtot -1.99
  3119         HC    191    LYS    HZ1   2855       0.33          0   ; qtot -1.66
  3120         HC    191    LYS    HZ2   2856       0.33          0   ; qtot -1.33
  3121         HC    191    LYS    HZ3   2857       0.33          0   ; qtot -1
  3122          C    191    LYS      C   2858       0.51     12.011   ; qtot -0.49
  3123          O    191    LYS      O   2859      -0.51     15.999   ; qtot -1
; residue 192 GLU rtp GLU  q -1.0
  3124        NH1    192    GLU      N   2860      -0.47     15.015   ; qtot -1.47
  3125          H    192    GLU     HN   2861       0.31          0   ; qtot -1.16
  3126        CT1    192    GLU     CA   2862       0.07     13.019   ; qtot -1.09
  3127         HB    192    GLU     HA   2863       0.09          0   ; qtot -1
  3128        CT2    192    GLU     CB   2864      -0.18     14.027   ; qtot -1.18
  3129         HA    192    GLU    HB1   2865       0.09          0   ; qtot -1.09
  3130         HA    192    GLU    HB2   2866       0.09          0   ; qtot -1
  3131        CT2    192    GLU     CG   2867      -0.28     14.027   ; qtot -1.28
  3132         HA    192    GLU    HG1   2868       0.09          0   ; qtot -1.19
  3133         HA    192    GLU    HG2   2869       0.09          0   ; qtot -1.1
  3134         CC    192    GLU     CD   2870       0.62     12.011   ; qtot -0.48
  3135         OC    192    GLU    OE1   2871      -0.76     15.999   ; qtot -1.24
  3136         OC    192    GLU    OE2   2872      -0.76     15.999   ; qtot -2
  3137          C    192    GLU      C   2873       0.51     12.011   ; qtot -1.49
  3138          O    192    GLU      O   2874      -0.51     15.999   ; qtot -2
; residue 193 ASN rtp ASN  q  0.0
  3139        NH1    193    ASN      N   2875      -0.47     15.015   ; qtot -2.47
  3140          H    193    ASN     HN   2876       0.31          0   ; qtot -2.16
  3141        CT1    193    ASN     CA   2877       0.07     13.019   ; qtot -2.09
  3142         HB    193    ASN     HA   2878       0.09          0   ; qtot -2
  3143        CT2    193    ASN     CB   2879      -0.18     14.027   ; qtot -2.18
  3144         HA    193    ASN    HB1   2880       0.09          0   ; qtot -2.09
  3145         HA    193    ASN    HB2   2881       0.09          0   ; qtot -2
  3146         CC    193    ASN     CG   2882       0.55     12.011   ; qtot -1.45
  3147          O    193    ASN    OD1   2883      -0.55     15.999   ; qtot -2
  3148        NH2    193    ASN    ND2   2884      -0.62     16.023   ; qtot -2.62
  3149          H    193    ASN   HD21   2885       0.32          0   ; qtot -2.3
  3150          H    193    ASN   HD22   2886        0.3          0   ; qtot -2
  3151          C    193    ASN      C   2887       0.51     12.011   ; qtot -1.49
  3152          O    193    ASN      O   2888      -0.51     15.999   ; qtot -2
; residue 194 ILE rtp ILE  q  0.0
  3153        NH1    194    ILE      N   2889      -0.47     15.015   ; qtot -2.47
  3154          H    194    ILE     HN   2890       0.31          0   ; qtot -2.16
  3155        CT1    194    ILE     CA   2891       0.07     13.019   ; qtot -2.09
  3156         HB    194    ILE     HA   2892       0.09          0   ; qtot -2
  3157        CT1    194    ILE     CB   2893      -0.09     13.019   ; qtot -2.09
  3158         HA    194    ILE     HB   2894       0.09          0   ; qtot -2
  3159       MCH3    194    ILE   MCG1   2895          0     7.5175   ; qtot -2
  3160       MCH3    194    ILE   MCG2   2895          0     7.5175   ; qtot -2
  3161        CT3    194    ILE    CG2   2895      -0.27          0   ; qtot -2.27
  3162         HA    194    ILE   HG21   2896       0.09          0   ; qtot -2.18
  3163         HA    194    ILE   HG22   2897       0.09          0   ; qtot -2.09
  3164         HA    194    ILE   HG23   2898       0.09          0   ; qtot -2
  3165        CT2    194    ILE    CG1   2899      -0.18     14.027   ; qtot -2.18
  3166         HA    194    ILE   HG11   2900       0.09          0   ; qtot -2.09
  3167         HA    194    ILE   HG12   2901       0.09          0   ; qtot -2
  3168       MCH3    194    ILE   MCD1   2902          0     7.5175   ; qtot -2
  3169       MCH3    194    ILE   MCD2   2902          0     7.5175   ; qtot -2
  3170        CT3    194    ILE     CD   2902      -0.27          0   ; qtot -2.27
  3171         HA    194    ILE    HD1   2903       0.09          0   ; qtot -2.18
  3172         HA    194    ILE    HD2   2904       0.09          0   ; qtot -2.09
  3173         HA    194    ILE    HD3   2905       0.09          0   ; qtot -2
  3174          C    194    ILE      C   2906       0.51     12.011   ; qtot -1.49
  3175          O    194    ILE      O   2907      -0.51     15.999   ; qtot -2
; residue 195 ASP rtp ASP  q -1.0
  3176        NH1    195    ASP      N   2908      -0.47     15.015   ; qtot -2.47
  3177          H    195    ASP     HN   2909       0.31          0   ; qtot -2.16
  3178        CT1    195    ASP     CA   2910       0.07     13.019   ; qtot -2.09
  3179         HB    195    ASP     HA   2911       0.09          0   ; qtot -2
  3180        CT2    195    ASP     CB   2912      -0.28     14.027   ; qtot -2.28
  3181         HA    195    ASP    HB1   2913       0.09          0   ; qtot -2.19
  3182         HA    195    ASP    HB2   2914       0.09          0   ; qtot -2.1
  3183         CC    195    ASP     CG   2915       0.62     12.011   ; qtot -1.48
  3184         OC    195    ASP    OD1   2916      -0.76     15.999   ; qtot -2.24
  3185         OC    195    ASP    OD2   2917      -0.76     15.999   ; qtot -3
  3186          C    195    ASP      C   2918       0.51     12.011   ; qtot -2.49
  3187          O    195    ASP      O   2919      -0.51     15.999   ; qtot -3
; residue 196 PHE rtp PHE  q  0.0
  3188        NH1    196    PHE      N   2920      -0.47     15.015   ; qtot -3.47
  3189          H    196    PHE     HN   2921       0.31          0   ; qtot -3.16
  3190        CT1    196    PHE     CA   2922       0.07     13.019   ; qtot -3.09
  3191         HB    196    PHE     HA   2923       0.09          0   ; qtot -3
  3192        CT2    196    PHE     CB   2924      -0.18     14.027   ; qtot -3.18
  3193         HA    196    PHE    HB1   2925       0.09          0   ; qtot -3.09
  3194         HA    196    PHE    HB2   2926       0.09          0   ; qtot -3
  3195         CA    196    PHE     CG   2927          0     12.011   ; qtot -3
  3196         CA    196    PHE    CD1   2928     -0.115     13.019   ; qtot -3.115
  3197         HP    196    PHE    HD1   2929      0.115          0   ; qtot -3
  3198         CA    196    PHE    CE1   2930     -0.115     13.019   ; qtot -3.115
  3199         HP    196    PHE    HE1   2931      0.115          0   ; qtot -3
  3200         CA    196    PHE     CZ   2932     -0.115     13.019   ; qtot -3.115
  3201         HP    196    PHE     HZ   2933      0.115          0   ; qtot -3
  3202         CA    196    PHE    CD2   2934     -0.115     13.019   ; qtot -3.115
  3203         HP    196    PHE    HD2   2935      0.115          0   ; qtot -3
  3204         CA    196    PHE    CE2   2936     -0.115     13.019   ; qtot -3.115
  3205         HP    196    PHE    HE2   2937      0.115          0   ; qtot -3
  3206          C    196    PHE      C   2938       0.51     12.011   ; qtot -2.49
  3207          O    196    PHE      O   2939      -0.51     15.999   ; qtot -3
; residue 197 VAL rtp VAL  q  0.0
  3208        NH1    197    VAL      N   2940      -0.47     15.015   ; qtot -3.47
  3209          H    197    VAL     HN   2941       0.31          0   ; qtot -3.16
  3210        CT1    197    VAL     CA   2942       0.07     13.019   ; qtot -3.09
  3211         HB    197    VAL     HA   2943       0.09          0   ; qtot -3
  3212        CT1    197    VAL     CB   2944      -0.09     13.019   ; qtot -3.09
  3213         HA    197    VAL     HB   2945       0.09          0   ; qtot -3
  3214       MCH3    197    VAL   MCG1   2946          0     7.5175   ; qtot -3
  3215       MCH3    197    VAL   MCG2   2946          0     7.5175   ; qtot -3
  3216        CT3    197    VAL    CG1   2946      -0.27          0   ; qtot -3.27
  3217         HA    197    VAL   HG11   2947       0.09          0   ; qtot -3.18
  3218         HA    197    VAL   HG12   2948       0.09          0   ; qtot -3.09
  3219         HA    197    VAL   HG13   2949       0.09          0   ; qtot -3
  3220       MCH3    197    VAL   MCG1   2950          0     7.5175   ; qtot -3
  3221       MCH3    197    VAL   MCG2   2950          0     7.5175   ; qtot -3
  3222        CT3    197    VAL    CG2   2950      -0.27          0   ; qtot -3.27
  3223         HA    197    VAL   HG21   2951       0.09          0   ; qtot -3.18
  3224         HA    197    VAL   HG22   2952       0.09          0   ; qtot -3.09
  3225         HA    197    VAL   HG23   2953       0.09          0   ; qtot -3
  3226          C    197    VAL      C   2954       0.51     12.011   ; qtot -2.49
  3227          O    197    VAL      O   2955      -0.51     15.999   ; qtot -3
; residue 198 TYR rtp TYR  q  0.0
  3228        NH1    198    TYR      N   2956      -0.47     15.015   ; qtot -3.47
  3229          H    198    TYR     HN   2957       0.31          0   ; qtot -3.16
  3230        CT1    198    TYR     CA   2958       0.07     13.019   ; qtot -3.09
  3231         HB    198    TYR     HA   2959       0.09          0   ; qtot -3
  3232        CT2    198    TYR     CB   2960      -0.18     14.027   ; qtot -3.18
  3233         HA    198    TYR    HB1   2961       0.09          0   ; qtot -3.09
  3234         HA    198    TYR    HB2   2962       0.09          0   ; qtot -3
  3235         CA    198    TYR     CG   2963          0     12.011   ; qtot -3
  3236         CA    198    TYR    CD1   2964     -0.115     13.019   ; qtot -3.115
  3237         HP    198    TYR    HD1   2965      0.115          0   ; qtot -3
  3238         CA    198    TYR    CE1   2966     -0.115     13.019   ; qtot -3.115
  3239         HP    198    TYR    HE1   2967      0.115          0   ; qtot -3
  3240         CA    198    TYR     CZ   2968       0.11     12.011   ; qtot -2.89
  3241        OH1    198    TYR     OH   2969      -0.54     15.999   ; qtot -3.43
  3242          H    198    TYR     HH   2970       0.43      1.008   ; qtot -3
  3243         CA    198    TYR    CD2   2971     -0.115     13.019   ; qtot -3.115
  3244         HP    198    TYR    HD2   2972      0.115          0   ; qtot -3
  3245         CA    198    TYR    CE2   2973     -0.115     13.019   ; qtot -3.115
  3246         HP    198    TYR    HE2   2974      0.115          0   ; qtot -3
  3247          C    198    TYR      C   2975       0.51     12.011   ; qtot -2.49
  3248          O    198    TYR      O   2976      -0.51     15.999   ; qtot -3
; residue 199 TYR rtp TYR  q  0.0
  3249        NH1    199    TYR      N   2977      -0.47     15.015   ; qtot -3.47
  3250          H    199    TYR     HN   2978       0.31          0   ; qtot -3.16
  3251        CT1    199    TYR     CA   2979       0.07     13.019   ; qtot -3.09
  3252         HB    199    TYR     HA   2980       0.09          0   ; qtot -3
  3253        CT2    199    TYR     CB   2981      -0.18     14.027   ; qtot -3.18
  3254         HA    199    TYR    HB1   2982       0.09          0   ; qtot -3.09
  3255         HA    199    TYR    HB2   2983       0.09          0   ; qtot -3
  3256         CA    199    TYR     CG   2984          0     12.011   ; qtot -3
  3257         CA    199    TYR    CD1   2985     -0.115     13.019   ; qtot -3.115
  3258         HP    199    TYR    HD1   2986      0.115          0   ; qtot -3
  3259         CA    199    TYR    CE1   2987     -0.115     13.019   ; qtot -3.115
  3260         HP    199    TYR    HE1   2988      0.115          0   ; qtot -3
  3261         CA    199    TYR     CZ   2989       0.11     12.011   ; qtot -2.89
  3262        OH1    199    TYR     OH   2990      -0.54     15.999   ; qtot -3.43
  3263          H    199    TYR     HH   2991       0.43      1.008   ; qtot -3
  3264         CA    199    TYR    CD2   2992     -0.115     13.019   ; qtot -3.115
  3265         HP    199    TYR    HD2   2993      0.115          0   ; qtot -3
  3266         CA    199    TYR    CE2   2994     -0.115     13.019   ; qtot -3.115
  3267         HP    199    TYR    HE2   2995      0.115          0   ; qtot -3
  3268          C    199    TYR      C   2996       0.51     12.011   ; qtot -2.49
  3269          O    199    TYR      O   2997      -0.51     15.999   ; qtot -3
; residue 200 GLY rtp GLY  q  0.0
  3270        NH1    200    GLY      N   2998      -0.47     15.015   ; qtot -3.47
  3271          H    200    GLY     HN   2999       0.31          0   ; qtot -3.16
  3272        CT2    200    GLY     CA   3000      -0.02     14.027   ; qtot -3.18
  3273         HB    200    GLY    HA1   3001       0.09          0   ; qtot -3.09
  3274         HB    200    GLY    HA2   3002       0.09          0   ; qtot -3
  3275          C    200    GLY      C   3003       0.51     12.011   ; qtot -2.49
  3276          O    200    GLY      O   3004      -0.51     15.999   ; qtot -3
; residue 201 GLY rtp GLY  q  0.0
  3277        NH1    201    GLY      N   3005      -0.47     15.015   ; qtot -3.47
  3278          H    201    GLY     HN   3006       0.31          0   ; qtot -3.16
  3279        CT2    201    GLY     CA   3007      -0.02     14.027   ; qtot -3.18
  3280         HB    201    GLY    HA1   3008       0.09          0   ; qtot -3.09
  3281         HB    201    GLY    HA2   3009       0.09          0   ; qtot -3
  3282          C    201    GLY      C   3010       0.51     12.011   ; qtot -2.49
  3283          O    201    GLY      O   3011      -0.51     15.999   ; qtot -3
; residue 202 TYR rtp TYR  q  0.0
  3284        NH1    202    TYR      N   3012      -0.47     15.015   ; qtot -3.47
  3285          H    202    TYR     HN   3013       0.31          0   ; qtot -3.16
  3286        CT1    202    TYR     CA   3014       0.07     13.019   ; qtot -3.09
  3287         HB    202    TYR     HA   3015       0.09          0   ; qtot -3
  3288        CT2    202    TYR     CB   3016      -0.18     14.027   ; qtot -3.18
  3289         HA    202    TYR    HB1   3017       0.09          0   ; qtot -3.09
  3290         HA    202    TYR    HB2   3018       0.09          0   ; qtot -3
  3291         CA    202    TYR     CG   3019          0     12.011   ; qtot -3
  3292         CA    202    TYR    CD1   3020     -0.115     13.019   ; qtot -3.115
  3293         HP    202    TYR    HD1   3021      0.115          0   ; qtot -3
  3294         CA    202    TYR    CE1   3022     -0.115     13.019   ; qtot -3.115
  3295         HP    202    TYR    HE1   3023      0.115          0   ; qtot -3
  3296         CA    202    TYR     CZ   3024       0.11     12.011   ; qtot -2.89
  3297        OH1    202    TYR     OH   3025      -0.54     15.999   ; qtot -3.43
  3298          H    202    TYR     HH   3026       0.43      1.008   ; qtot -3
  3299         CA    202    TYR    CD2   3027     -0.115     13.019   ; qtot -3.115
  3300         HP    202    TYR    HD2   3028      0.115          0   ; qtot -3
  3301         CA    202    TYR    CE2   3029     -0.115     13.019   ; qtot -3.115
  3302         HP    202    TYR    HE2   3030      0.115          0   ; qtot -3
  3303          C    202    TYR      C   3031       0.51     12.011   ; qtot -2.49
  3304          O    202    TYR      O   3032      -0.51     15.999   ; qtot -3
; residue 203 TYR rtp TYR  q  0.0
  3305        NH1    203    TYR      N   3033      -0.47     15.015   ; qtot -3.47
  3306          H    203    TYR     HN   3034       0.31          0   ; qtot -3.16
  3307        CT1    203    TYR     CA   3035       0.07     13.019   ; qtot -3.09
  3308         HB    203    TYR     HA   3036       0.09          0   ; qtot -3
  3309        CT2    203    TYR     CB   3037      -0.18     14.027   ; qtot -3.18
  3310         HA    203    TYR    HB1   3038       0.09          0   ; qtot -3.09
  3311         HA    203    TYR    HB2   3039       0.09          0   ; qtot -3
  3312         CA    203    TYR     CG   3040          0     12.011   ; qtot -3
  3313         CA    203    TYR    CD1   3041     -0.115     13.019   ; qtot -3.115
  3314         HP    203    TYR    HD1   3042      0.115          0   ; qtot -3
  3315         CA    203    TYR    CE1   3043     -0.115     13.019   ; qtot -3.115
  3316         HP    203    TYR    HE1   3044      0.115          0   ; qtot -3
  3317         CA    203    TYR     CZ   3045       0.11     12.011   ; qtot -2.89
  3318        OH1    203    TYR     OH   3046      -0.54     15.999   ; qtot -3.43
  3319          H    203    TYR     HH   3047       0.43      1.008   ; qtot -3
  3320         CA    203    TYR    CD2   3048     -0.115     13.019   ; qtot -3.115
  3321         HP    203    TYR    HD2   3049      0.115          0   ; qtot -3
  3322         CA    203    TYR    CE2   3050     -0.115     13.019   ; qtot -3.115
  3323         HP    203    TYR    HE2   3051      0.115          0   ; qtot -3
  3324          C    203    TYR      C   3052       0.51     12.011   ; qtot -2.49
  3325          O    203    TYR      O   3053      -0.51     15.999   ; qtot -3
; residue 204 PRO rtp PRO  q  0.0
  3326          N    204    PRO      N   3054      -0.29     14.007   ; qtot -3.29
  3327        CP3    204    PRO     CD   3055          0     14.027   ; qtot -3.29
  3328         HA    204    PRO    HD1   3056       0.09          0   ; qtot -3.2
  3329         HA    204    PRO    HD2   3057       0.09          0   ; qtot -3.11
  3330        CP1    204    PRO     CA   3058       0.02     13.019   ; qtot -3.09
  3331         HB    204    PRO     HA   3059       0.09          0   ; qtot -3
  3332        CP2    204    PRO     CB   3060      -0.18     14.027   ; qtot -3.18
  3333         HA    204    PRO    HB1   3061       0.09          0   ; qtot -3.09
  3334         HA    204    PRO    HB2   3062       0.09          0   ; qtot -3
  3335        CP2    204    PRO     CG   3063      -0.18     14.027   ; qtot -3.18
  3336         HA    204    PRO    HG1   3064       0.09          0   ; qtot -3.09
  3337         HA    204    PRO    HG2   3065       0.09          0   ; qtot -3
  3338          C    204    PRO      C   3066       0.51     12.011   ; qtot -2.49
  3339          O    204    PRO      O   3067      -0.51     15.999   ; qtot -3
; residue 205 GLU rtp GLU  q -1.0
  3340        NH1    205    GLU      N   3068      -0.47     15.015   ; qtot -3.47
  3341          H    205    GLU     HN   3069       0.31          0   ; qtot -3.16
  3342        CT1    205    GLU     CA   3070       0.07     13.019   ; qtot -3.09
  3343         HB    205    GLU     HA   3071       0.09          0   ; qtot -3
  3344        CT2    205    GLU     CB   3072      -0.18     14.027   ; qtot -3.18
  3345         HA    205    GLU    HB1   3073       0.09          0   ; qtot -3.09
  3346         HA    205    GLU    HB2   3074       0.09          0   ; qtot -3
  3347        CT2    205    GLU     CG   3075      -0.28     14.027   ; qtot -3.28
  3348         HA    205    GLU    HG1   3076       0.09          0   ; qtot -3.19
  3349         HA    205    GLU    HG2   3077       0.09          0   ; qtot -3.1
  3350         CC    205    GLU     CD   3078       0.62     12.011   ; qtot -2.48
  3351         OC    205    GLU    OE1   3079      -0.76     15.999   ; qtot -3.24
  3352         OC    205    GLU    OE2   3080      -0.76     15.999   ; qtot -4
  3353          C    205    GLU      C   3081       0.51     12.011   ; qtot -3.49
  3354          O    205    GLU      O   3082      -0.51     15.999   ; qtot -4
; residue 206 MET rtp MET  q  0.0
  3355        NH1    206    MET      N   3083      -0.47     15.015   ; qtot -4.47
  3356          H    206    MET     HN   3084       0.31          0   ; qtot -4.16
  3357        CT1    206    MET     CA   3085       0.07     13.019   ; qtot -4.09
  3358         HB    206    MET     HA   3086       0.09          0   ; qtot -4
  3359        CT2    206    MET     CB   3087      -0.18     14.027   ; qtot -4.18
  3360         HA    206    MET    HB1   3088       0.09          0   ; qtot -4.09
  3361         HA    206    MET    HB2   3089       0.09          0   ; qtot -4
  3362        CT2    206    MET     CG   3090      -0.14     14.027   ; qtot -4.14
  3363         HA    206    MET    HG1   3091       0.09          0   ; qtot -4.05
  3364         HA    206    MET    HG2   3092       0.09          0   ; qtot -3.96
  3365          S    206    MET     SD   3093      -0.09      32.06   ; qtot -4.05
  3366      MCH3S    206    MET   MCE1   3094          0     7.5175   ; qtot -4.05
  3367      MCH3S    206    MET   MCE2   3094          0     7.5175   ; qtot -4.05
  3368        CT3    206    MET     CE   3094      -0.22          0   ; qtot -4.27
  3369         HA    206    MET    HE1   3095       0.09          0   ; qtot -4.18
  3370         HA    206    MET    HE2   3096       0.09          0   ; qtot -4.09
  3371         HA    206    MET    HE3   3097       0.09          0   ; qtot -4
  3372          C    206    MET      C   3098       0.51     12.011   ; qtot -3.49
  3373          O    206    MET      O   3099      -0.51     15.999   ; qtot -4
; residue 207 GLY rtp GLY  q  0.0
  3374        NH1    207    GLY      N   3100      -0.47     15.015   ; qtot -4.47
  3375          H    207    GLY     HN   3101       0.31          0   ; qtot -4.16
  3376        CT2    207    GLY     CA   3102      -0.02     14.027   ; qtot -4.18
  3377         HB    207    GLY    HA1   3103       0.09          0   ; qtot -4.09
  3378         HB    207    GLY    HA2   3104       0.09          0   ; qtot -4
  3379          C    207    GLY      C   3105       0.51     12.011   ; qtot -3.49
  3380          O    207    GLY      O   3106      -0.51     15.999   ; qtot -4
; residue 208 GLN rtp GLN  q  0.0
  3381        NH1    208    GLN      N   3107      -0.47     15.015   ; qtot -4.47
  3382          H    208    GLN     HN   3108       0.31          0   ; qtot -4.16
  3383        CT1    208    GLN     CA   3109       0.07     13.019   ; qtot -4.09
  3384         HB    208    GLN     HA   3110       0.09          0   ; qtot -4
  3385        CT2    208    GLN     CB   3111      -0.18     14.027   ; qtot -4.18
  3386         HA    208    GLN    HB1   3112       0.09          0   ; qtot -4.09
  3387         HA    208    GLN    HB2   3113       0.09          0   ; qtot -4
  3388        CT2    208    GLN     CG   3114      -0.18     14.027   ; qtot -4.18
  3389         HA    208    GLN    HG1   3115       0.09          0   ; qtot -4.09
  3390         HA    208    GLN    HG2   3116       0.09          0   ; qtot -4
  3391         CC    208    GLN     CD   3117       0.55     12.011   ; qtot -3.45
  3392          O    208    GLN    OE1   3118      -0.55     15.999   ; qtot -4
  3393        NH2    208    GLN    NE2   3119      -0.62     16.023   ; qtot -4.62
  3394          H    208    GLN   HE21   3120       0.32          0   ; qtot -4.3
  3395          H    208    GLN   HE22   3121        0.3          0   ; qtot -4
  3396          C    208    GLN      C   3122       0.51     12.011   ; qtot -3.49
  3397          O    208    GLN      O   3123      -0.51     15.999   ; qtot -4
; residue 209 MET rtp MET  q  0.0
  3398        NH1    209    MET      N   3124      -0.47     15.015   ; qtot -4.47
  3399          H    209    MET     HN   3125       0.31          0   ; qtot -4.16
  3400        CT1    209    MET     CA   3126       0.07     13.019   ; qtot -4.09
  3401         HB    209    MET     HA   3127       0.09          0   ; qtot -4
  3402        CT2    209    MET     CB   3128      -0.18     14.027   ; qtot -4.18
  3403         HA    209    MET    HB1   3129       0.09          0   ; qtot -4.09
  3404         HA    209    MET    HB2   3130       0.09          0   ; qtot -4
  3405        CT2    209    MET     CG   3131      -0.14     14.027   ; qtot -4.14
  3406         HA    209    MET    HG1   3132       0.09          0   ; qtot -4.05
  3407         HA    209    MET    HG2   3133       0.09          0   ; qtot -3.96
  3408          S    209    MET     SD   3134      -0.09      32.06   ; qtot -4.05
  3409      MCH3S    209    MET   MCE1   3135          0     7.5175   ; qtot -4.05
  3410      MCH3S    209    MET   MCE2   3135          0     7.5175   ; qtot -4.05
  3411        CT3    209    MET     CE   3135      -0.22          0   ; qtot -4.27
  3412         HA    209    MET    HE1   3136       0.09          0   ; qtot -4.18
  3413         HA    209    MET    HE2   3137       0.09          0   ; qtot -4.09
  3414         HA    209    MET    HE3   3138       0.09          0   ; qtot -4
  3415          C    209    MET      C   3139       0.51     12.011   ; qtot -3.49
  3416          O    209    MET      O   3140      -0.51     15.999   ; qtot -4
; residue 210 LEU rtp LEU  q  0.0
  3417        NH1    210    LEU      N   3141      -0.47     15.015   ; qtot -4.47
  3418          H    210    LEU     HN   3142       0.31          0   ; qtot -4.16
  3419        CT1    210    LEU     CA   3143       0.07     13.019   ; qtot -4.09
  3420         HB    210    LEU     HA   3144       0.09          0   ; qtot -4
  3421        CT2    210    LEU     CB   3145      -0.18     14.027   ; qtot -4.18
  3422         HA    210    LEU    HB1   3146       0.09          0   ; qtot -4.09
  3423         HA    210    LEU    HB2   3147       0.09          0   ; qtot -4
  3424        CT1    210    LEU     CG   3148      -0.09     13.019   ; qtot -4.09
  3425         HA    210    LEU     HG   3149       0.09          0   ; qtot -4
  3426       MCH3    210    LEU   MCD1   3150          0     7.5175   ; qtot -4
  3427       MCH3    210    LEU   MCD2   3150          0     7.5175   ; qtot -4
  3428        CT3    210    LEU    CD1   3150      -0.27          0   ; qtot -4.27
  3429         HA    210    LEU   HD11   3151       0.09          0   ; qtot -4.18
  3430         HA    210    LEU   HD12   3152       0.09          0   ; qtot -4.09
  3431         HA    210    LEU   HD13   3153       0.09          0   ; qtot -4
  3432       MCH3    210    LEU   MCD1   3154          0     7.5175   ; qtot -4
  3433       MCH3    210    LEU   MCD2   3154          0     7.5175   ; qtot -4
  3434        CT3    210    LEU    CD2   3154      -0.27          0   ; qtot -4.27
  3435         HA    210    LEU   HD21   3155       0.09          0   ; qtot -4.18
  3436         HA    210    LEU   HD22   3156       0.09          0   ; qtot -4.09
  3437         HA    210    LEU   HD23   3157       0.09          0   ; qtot -4
  3438          C    210    LEU      C   3158       0.51     12.011   ; qtot -3.49
  3439          O    210    LEU      O   3159      -0.51     15.999   ; qtot -4
; residue 211 ARG rtp ARG  q +1.0
  3440        NH1    211    ARG      N   3160      -0.47     15.015   ; qtot -4.47
  3441          H    211    ARG     HN   3161       0.31          0   ; qtot -4.16
  3442        CT1    211    ARG     CA   3162       0.07     13.019   ; qtot -4.09
  3443         HB    211    ARG     HA   3163       0.09          0   ; qtot -4
  3444        CT2    211    ARG     CB   3164      -0.18     14.027   ; qtot -4.18
  3445         HA    211    ARG    HB1   3165       0.09          0   ; qtot -4.09
  3446         HA    211    ARG    HB2   3166       0.09          0   ; qtot -4
  3447        CT2    211    ARG     CG   3167      -0.18     14.027   ; qtot -4.18
  3448         HA    211    ARG    HG1   3168       0.09          0   ; qtot -4.09
  3449         HA    211    ARG    HG2   3169       0.09          0   ; qtot -4
  3450        CT2    211    ARG     CD   3170        0.2     14.027   ; qtot -3.8
  3451         HA    211    ARG    HD1   3171       0.09          0   ; qtot -3.71
  3452         HA    211    ARG    HD2   3172       0.09          0   ; qtot -3.62
  3453        NC2    211    ARG     NE   3173       -0.7     15.015   ; qtot -4.32
  3454         HC    211    ARG     HE   3174       0.44          0   ; qtot -3.88
  3455          C    211    ARG     CZ   3175       0.64     12.011   ; qtot -3.24
  3456        NC2    211    ARG    NH1   3176       -0.8     16.023   ; qtot -4.04
  3457         HC    211    ARG   HH11   3177       0.46          0   ; qtot -3.58
  3458         HC    211    ARG   HH12   3178       0.46          0   ; qtot -3.12
  3459        NC2    211    ARG    NH2   3179       -0.8     16.023   ; qtot -3.92
  3460         HC    211    ARG   HH21   3180       0.46          0   ; qtot -3.46
  3461         HC    211    ARG   HH22   3181       0.46          0   ; qtot -3
  3462          C    211    ARG      C   3182       0.51     12.011   ; qtot -2.49
  3463          O    211    ARG      O   3183      -0.51     15.999   ; qtot -3
; residue 212 GLN rtp GLN  q  0.0
  3464        NH1    212    GLN      N   3184      -0.47     15.015   ; qtot -3.47
  3465          H    212    GLN     HN   3185       0.31          0   ; qtot -3.16
  3466        CT1    212    GLN     CA   3186       0.07     13.019   ; qtot -3.09
  3467         HB    212    GLN     HA   3187       0.09          0   ; qtot -3
  3468        CT2    212    GLN     CB   3188      -0.18     14.027   ; qtot -3.18
  3469         HA    212    GLN    HB1   3189       0.09          0   ; qtot -3.09
  3470         HA    212    GLN    HB2   3190       0.09          0   ; qtot -3
  3471        CT2    212    GLN     CG   3191      -0.18     14.027   ; qtot -3.18
  3472         HA    212    GLN    HG1   3192       0.09          0   ; qtot -3.09
  3473         HA    212    GLN    HG2   3193       0.09          0   ; qtot -3
  3474         CC    212    GLN     CD   3194       0.55     12.011   ; qtot -2.45
  3475          O    212    GLN    OE1   3195      -0.55     15.999   ; qtot -3
  3476        NH2    212    GLN    NE2   3196      -0.62     16.023   ; qtot -3.62
  3477          H    212    GLN   HE21   3197       0.32          0   ; qtot -3.3
  3478          H    212    GLN   HE22   3198        0.3          0   ; qtot -3
  3479          C    212    GLN      C   3199       0.51     12.011   ; qtot -2.49
  3480          O    212    GLN      O   3200      -0.51     15.999   ; qtot -3
; residue 213 ALA rtp ALA  q  0.0
  3481        NH1    213    ALA      N   3201      -0.47     15.015   ; qtot -3.47
  3482          H    213    ALA     HN   3202       0.31          0   ; qtot -3.16
  3483        CT1    213    ALA     CA   3203       0.07     13.019   ; qtot -3.09
  3484         HB    213    ALA     HA   3204       0.09          0   ; qtot -3
  3485       MCH3    213    ALA   MCB1   3205          0     7.5175   ; qtot -3
  3486       MCH3    213    ALA   MCB2   3205          0     7.5175   ; qtot -3
  3487        CT3    213    ALA     CB   3205      -0.27          0   ; qtot -3.27
  3488         HA    213    ALA    HB1   3206       0.09          0   ; qtot -3.18
  3489         HA    213    ALA    HB2   3207       0.09          0   ; qtot -3.09
  3490         HA    213    ALA    HB3   3208       0.09          0   ; qtot -3
  3491          C    213    ALA      C   3209       0.51     12.011   ; qtot -2.49
  3492          O    213    ALA      O   3210      -0.51     15.999   ; qtot -3
; residue 214 ARG rtp ARG  q +1.0
  3493        NH1    214    ARG      N   3211      -0.47     15.015   ; qtot -3.47
  3494          H    214    ARG     HN   3212       0.31          0   ; qtot -3.16
  3495        CT1    214    ARG     CA   3213       0.07     13.019   ; qtot -3.09
  3496         HB    214    ARG     HA   3214       0.09          0   ; qtot -3
  3497        CT2    214    ARG     CB   3215      -0.18     14.027   ; qtot -3.18
  3498         HA    214    ARG    HB1   3216       0.09          0   ; qtot -3.09
  3499         HA    214    ARG    HB2   3217       0.09          0   ; qtot -3
  3500        CT2    214    ARG     CG   3218      -0.18     14.027   ; qtot -3.18
  3501         HA    214    ARG    HG1   3219       0.09          0   ; qtot -3.09
  3502         HA    214    ARG    HG2   3220       0.09          0   ; qtot -3
  3503        CT2    214    ARG     CD   3221        0.2     14.027   ; qtot -2.8
  3504         HA    214    ARG    HD1   3222       0.09          0   ; qtot -2.71
  3505         HA    214    ARG    HD2   3223       0.09          0   ; qtot -2.62
  3506        NC2    214    ARG     NE   3224       -0.7     15.015   ; qtot -3.32
  3507         HC    214    ARG     HE   3225       0.44          0   ; qtot -2.88
  3508          C    214    ARG     CZ   3226       0.64     12.011   ; qtot -2.24
  3509        NC2    214    ARG    NH1   3227       -0.8     16.023   ; qtot -3.04
  3510         HC    214    ARG   HH11   3228       0.46          0   ; qtot -2.58
  3511         HC    214    ARG   HH12   3229       0.46          0   ; qtot -2.12
  3512        NC2    214    ARG    NH2   3230       -0.8     16.023   ; qtot -2.92
  3513         HC    214    ARG   HH21   3231       0.46          0   ; qtot -2.46
  3514         HC    214    ARG   HH22   3232       0.46          0   ; qtot -2
  3515          C    214    ARG      C   3233       0.51     12.011   ; qtot -1.49
  3516          O    214    ARG      O   3234      -0.51     15.999   ; qtot -2
; residue 215 SER rtp SER  q  0.0
  3517        NH1    215    SER      N   3235      -0.47     15.015   ; qtot -2.47
  3518          H    215    SER     HN   3236       0.31          0   ; qtot -2.16
  3519        CT1    215    SER     CA   3237       0.07     13.019   ; qtot -2.09
  3520         HB    215    SER     HA   3238       0.09          0   ; qtot -2
  3521        CT2    215    SER     CB   3239       0.05     14.027   ; qtot -1.95
  3522         HA    215    SER    HB1   3240       0.09          0   ; qtot -1.86
  3523         HA    215    SER    HB2   3241       0.09          0   ; qtot -1.77
  3524        OH1    215    SER     OG   3242      -0.66     15.999   ; qtot -2.43
  3525          H    215    SER    HG1   3243       0.43      1.008   ; qtot -2
  3526          C    215    SER      C   3244       0.51     12.011   ; qtot -1.49
  3527          O    215    SER      O   3245      -0.51     15.999   ; qtot -2
; residue 216 VAL rtp VAL  q  0.0
  3528        NH1    216    VAL      N   3246      -0.47     15.015   ; qtot -2.47
  3529          H    216    VAL     HN   3247       0.31          0   ; qtot -2.16
  3530        CT1    216    VAL     CA   3248       0.07     13.019   ; qtot -2.09
  3531         HB    216    VAL     HA   3249       0.09          0   ; qtot -2
  3532        CT1    216    VAL     CB   3250      -0.09     13.019   ; qtot -2.09
  3533         HA    216    VAL     HB   3251       0.09          0   ; qtot -2
  3534       MCH3    216    VAL   MCG1   3252          0     7.5175   ; qtot -2
  3535       MCH3    216    VAL   MCG2   3252          0     7.5175   ; qtot -2
  3536        CT3    216    VAL    CG1   3252      -0.27          0   ; qtot -2.27
  3537         HA    216    VAL   HG11   3253       0.09          0   ; qtot -2.18
  3538         HA    216    VAL   HG12   3254       0.09          0   ; qtot -2.09
  3539         HA    216    VAL   HG13   3255       0.09          0   ; qtot -2
  3540       MCH3    216    VAL   MCG1   3256          0     7.5175   ; qtot -2
  3541       MCH3    216    VAL   MCG2   3256          0     7.5175   ; qtot -2
  3542        CT3    216    VAL    CG2   3256      -0.27          0   ; qtot -2.27
  3543         HA    216    VAL   HG21   3257       0.09          0   ; qtot -2.18
  3544         HA    216    VAL   HG22   3258       0.09          0   ; qtot -2.09
  3545         HA    216    VAL   HG23   3259       0.09          0   ; qtot -2
  3546          C    216    VAL      C   3260       0.51     12.011   ; qtot -1.49
  3547          O    216    VAL      O   3261      -0.51     15.999   ; qtot -2
; residue 217 GLY rtp GLY  q  0.0
  3548        NH1    217    GLY      N   3262      -0.47     15.015   ; qtot -2.47
  3549          H    217    GLY     HN   3263       0.31          0   ; qtot -2.16
  3550        CT2    217    GLY     CA   3264      -0.02     14.027   ; qtot -2.18
  3551         HB    217    GLY    HA1   3265       0.09          0   ; qtot -2.09
  3552         HB    217    GLY    HA2   3266       0.09          0   ; qtot -2
  3553          C    217    GLY      C   3267       0.51     12.011   ; qtot -1.49
  3554          O    217    GLY      O   3268      -0.51     15.999   ; qtot -2
; residue 218 LEU rtp LEU  q  0.0
  3555        NH1    218    LEU      N   3269      -0.47     15.015   ; qtot -2.47
  3556          H    218    LEU     HN   3270       0.31          0   ; qtot -2.16
  3557        CT1    218    LEU     CA   3271       0.07     13.019   ; qtot -2.09
  3558         HB    218    LEU     HA   3272       0.09          0   ; qtot -2
  3559        CT2    218    LEU     CB   3273      -0.18     14.027   ; qtot -2.18
  3560         HA    218    LEU    HB1   3274       0.09          0   ; qtot -2.09
  3561         HA    218    LEU    HB2   3275       0.09          0   ; qtot -2
  3562        CT1    218    LEU     CG   3276      -0.09     13.019   ; qtot -2.09
  3563         HA    218    LEU     HG   3277       0.09          0   ; qtot -2
  3564       MCH3    218    LEU   MCD1   3278          0     7.5175   ; qtot -2
  3565       MCH3    218    LEU   MCD2   3278          0     7.5175   ; qtot -2
  3566        CT3    218    LEU    CD1   3278      -0.27          0   ; qtot -2.27
  3567         HA    218    LEU   HD11   3279       0.09          0   ; qtot -2.18
  3568         HA    218    LEU   HD12   3280       0.09          0   ; qtot -2.09
  3569         HA    218    LEU   HD13   3281       0.09          0   ; qtot -2
  3570       MCH3    218    LEU   MCD1   3282          0     7.5175   ; qtot -2
  3571       MCH3    218    LEU   MCD2   3282          0     7.5175   ; qtot -2
  3572        CT3    218    LEU    CD2   3282      -0.27          0   ; qtot -2.27
  3573         HA    218    LEU   HD21   3283       0.09          0   ; qtot -2.18
  3574         HA    218    LEU   HD22   3284       0.09          0   ; qtot -2.09
  3575         HA    218    LEU   HD23   3285       0.09          0   ; qtot -2
  3576          C    218    LEU      C   3286       0.51     12.011   ; qtot -1.49
  3577          O    218    LEU      O   3287      -0.51     15.999   ; qtot -2
; residue 219 LYS rtp LYS  q +1.0
  3578        NH1    219    LYS      N   3288      -0.47     15.015   ; qtot -2.47
  3579          H    219    LYS     HN   3289       0.31          0   ; qtot -2.16
  3580        CT1    219    LYS     CA   3290       0.07     13.019   ; qtot -2.09
  3581         HB    219    LYS     HA   3291       0.09          0   ; qtot -2
  3582        CT2    219    LYS     CB   3292      -0.18     14.027   ; qtot -2.18
  3583         HA    219    LYS    HB1   3293       0.09          0   ; qtot -2.09
  3584         HA    219    LYS    HB2   3294       0.09          0   ; qtot -2
  3585        CT2    219    LYS     CG   3295      -0.18     14.027   ; qtot -2.18
  3586         HA    219    LYS    HG1   3296       0.09          0   ; qtot -2.09
  3587         HA    219    LYS    HG2   3297       0.09          0   ; qtot -2
  3588        CT2    219    LYS     CD   3298      -0.18     14.027   ; qtot -2.18
  3589         HA    219    LYS    HD1   3299       0.09          0   ; qtot -2.09
  3590         HA    219    LYS    HD2   3300       0.09          0   ; qtot -2
  3591        CT2    219    LYS     CE   3301       0.21     14.027   ; qtot -1.79
  3592         HA    219    LYS    HE1   3302       0.05          0   ; qtot -1.74
  3593         HA    219    LYS    HE2   3303       0.05          0   ; qtot -1.69
  3594       MNH3    219    LYS   MNZ1   3304          0     8.5155   ; qtot -1.69
  3595       MNH3    219    LYS   MNZ2   3304          0     8.5155   ; qtot -1.69
  3596        NH3    219    LYS     NZ   3304       -0.3          0   ; qtot -1.99
  3597         HC    219    LYS    HZ1   3305       0.33          0   ; qtot -1.66
  3598         HC    219    LYS    HZ2   3306       0.33          0   ; qtot -1.33
  3599         HC    219    LYS    HZ3   3307       0.33          0   ; qtot -1
  3600          C    219    LYS      C   3308       0.51     12.011   ; qtot -0.49
  3601          O    219    LYS      O   3309      -0.51     15.999   ; qtot -1
; residue 220 THR rtp THR  q  0.0
  3602        NH1    220    THR      N   3310      -0.47     15.015   ; qtot -1.47
  3603          H    220    THR     HN   3311       0.31          0   ; qtot -1.16
  3604        CT1    220    THR     CA   3312       0.07     13.019   ; qtot -1.09
  3605         HB    220    THR     HA   3313       0.09          0   ; qtot -1
  3606        CT1    220    THR     CB   3314       0.14     13.019   ; qtot -0.86
  3607         HA    220    THR     HB   3315       0.09          0   ; qtot -0.77
  3608        OH1    220    THR    OG1   3316      -0.66     15.999   ; qtot -1.43
  3609          H    220    THR    HG1   3317       0.43      1.008   ; qtot -1
  3610       MCH3    220    THR   MCG1   3318          0     7.5175   ; qtot -1
  3611       MCH3    220    THR   MCG2   3318          0     7.5175   ; qtot -1
  3612        CT3    220    THR    CG2   3318      -0.27          0   ; qtot -1.27
  3613         HA    220    THR   HG21   3319       0.09          0   ; qtot -1.18
  3614         HA    220    THR   HG22   3320       0.09          0   ; qtot -1.09
  3615         HA    220    THR   HG23   3321       0.09          0   ; qtot -1
  3616          C    220    THR      C   3322       0.51     12.011   ; qtot -0.49
  3617          O    220    THR      O   3323      -0.51     15.999   ; qtot -1
; residue 221 GLN rtp GLN  q  0.0
  3618        NH1    221    GLN      N   3324      -0.47     15.015   ; qtot -1.47
  3619          H    221    GLN     HN   3325       0.31          0   ; qtot -1.16
  3620        CT1    221    GLN     CA   3326       0.07     13.019   ; qtot -1.09
  3621         HB    221    GLN     HA   3327       0.09          0   ; qtot -1
  3622        CT2    221    GLN     CB   3328      -0.18     14.027   ; qtot -1.18
  3623         HA    221    GLN    HB1   3329       0.09          0   ; qtot -1.09
  3624         HA    221    GLN    HB2   3330       0.09          0   ; qtot -1
  3625        CT2    221    GLN     CG   3331      -0.18     14.027   ; qtot -1.18
  3626         HA    221    GLN    HG1   3332       0.09          0   ; qtot -1.09
  3627         HA    221    GLN    HG2   3333       0.09          0   ; qtot -1
  3628         CC    221    GLN     CD   3334       0.55     12.011   ; qtot -0.45
  3629          O    221    GLN    OE1   3335      -0.55     15.999   ; qtot -1
  3630        NH2    221    GLN    NE2   3336      -0.62     16.023   ; qtot -1.62
  3631          H    221    GLN   HE21   3337       0.32          0   ; qtot -1.3
  3632          H    221    GLN   HE22   3338        0.3          0   ; qtot -1
  3633          C    221    GLN      C   3339       0.51     12.011   ; qtot -0.49
  3634          O    221    GLN      O   3340      -0.51     15.999   ; qtot -1
; residue 222 PHE rtp PHE  q  0.0
  3635        NH1    222    PHE      N   3341      -0.47     15.015   ; qtot -1.47
  3636          H    222    PHE     HN   3342       0.31          0   ; qtot -1.16
  3637        CT1    222    PHE     CA   3343       0.07     13.019   ; qtot -1.09
  3638         HB    222    PHE     HA   3344       0.09          0   ; qtot -1
  3639        CT2    222    PHE     CB   3345      -0.18     14.027   ; qtot -1.18
  3640         HA    222    PHE    HB1   3346       0.09          0   ; qtot -1.09
  3641         HA    222    PHE    HB2   3347       0.09          0   ; qtot -1
  3642         CA    222    PHE     CG   3348          0     12.011   ; qtot -1
  3643         CA    222    PHE    CD1   3349     -0.115     13.019   ; qtot -1.115
  3644         HP    222    PHE    HD1   3350      0.115          0   ; qtot -1
  3645         CA    222    PHE    CE1   3351     -0.115     13.019   ; qtot -1.115
  3646         HP    222    PHE    HE1   3352      0.115          0   ; qtot -1
  3647         CA    222    PHE     CZ   3353     -0.115     13.019   ; qtot -1.115
  3648         HP    222    PHE     HZ   3354      0.115          0   ; qtot -1
  3649         CA    222    PHE    CD2   3355     -0.115     13.019   ; qtot -1.115
  3650         HP    222    PHE    HD2   3356      0.115          0   ; qtot -1
  3651         CA    222    PHE    CE2   3357     -0.115     13.019   ; qtot -1.115
  3652         HP    222    PHE    HE2   3358      0.115          0   ; qtot -1
  3653          C    222    PHE      C   3359       0.51     12.011   ; qtot -0.49
  3654          O    222    PHE      O   3360      -0.51     15.999   ; qtot -1
; residue 223 MET rtp MET  q  0.0
  3655        NH1    223    MET      N   3361      -0.47     15.015   ; qtot -1.47
  3656          H    223    MET     HN   3362       0.31          0   ; qtot -1.16
  3657        CT1    223    MET     CA   3363       0.07     13.019   ; qtot -1.09
  3658         HB    223    MET     HA   3364       0.09          0   ; qtot -1
  3659        CT2    223    MET     CB   3365      -0.18     14.027   ; qtot -1.18
  3660         HA    223    MET    HB1   3366       0.09          0   ; qtot -1.09
  3661         HA    223    MET    HB2   3367       0.09          0   ; qtot -1
  3662        CT2    223    MET     CG   3368      -0.14     14.027   ; qtot -1.14
  3663         HA    223    MET    HG1   3369       0.09          0   ; qtot -1.05
  3664         HA    223    MET    HG2   3370       0.09          0   ; qtot -0.96
  3665          S    223    MET     SD   3371      -0.09      32.06   ; qtot -1.05
  3666      MCH3S    223    MET   MCE1   3372          0     7.5175   ; qtot -1.05
  3667      MCH3S    223    MET   MCE2   3372          0     7.5175   ; qtot -1.05
  3668        CT3    223    MET     CE   3372      -0.22          0   ; qtot -1.27
  3669         HA    223    MET    HE1   3373       0.09          0   ; qtot -1.18
  3670         HA    223    MET    HE2   3374       0.09          0   ; qtot -1.09
  3671         HA    223    MET    HE3   3375       0.09          0   ; qtot -1
  3672          C    223    MET      C   3376       0.51     12.011   ; qtot -0.49
  3673          O    223    MET      O   3377      -0.51     15.999   ; qtot -1
; residue 224 GLY rtp GLY  q  0.0
  3674        NH1    224    GLY      N   3378      -0.47     15.015   ; qtot -1.47
  3675          H    224    GLY     HN   3379       0.31          0   ; qtot -1.16
  3676        CT2    224    GLY     CA   3380      -0.02     14.027   ; qtot -1.18
  3677         HB    224    GLY    HA1   3381       0.09          0   ; qtot -1.09
  3678         HB    224    GLY    HA2   3382       0.09          0   ; qtot -1
  3679          C    224    GLY      C   3383       0.51     12.011   ; qtot -0.49
  3680          O    224    GLY      O   3384      -0.51     15.999   ; qtot -1
; residue 225 PRO rtp PRO  q  0.0
  3681          N    225    PRO      N   3385      -0.29     14.007   ; qtot -1.29
  3682        CP3    225    PRO     CD   3386          0     14.027   ; qtot -1.29
  3683         HA    225    PRO    HD1   3387       0.09          0   ; qtot -1.2
  3684         HA    225    PRO    HD2   3388       0.09          0   ; qtot -1.11
  3685        CP1    225    PRO     CA   3389       0.02     13.019   ; qtot -1.09
  3686         HB    225    PRO     HA   3390       0.09          0   ; qtot -1
  3687        CP2    225    PRO     CB   3391      -0.18     14.027   ; qtot -1.18
  3688         HA    225    PRO    HB1   3392       0.09          0   ; qtot -1.09
  3689         HA    225    PRO    HB2   3393       0.09          0   ; qtot -1
  3690        CP2    225    PRO     CG   3394      -0.18     14.027   ; qtot -1.18
  3691         HA    225    PRO    HG1   3395       0.09          0   ; qtot -1.09
  3692         HA    225    PRO    HG2   3396       0.09          0   ; qtot -1
  3693          C    225    PRO      C   3397       0.51     12.011   ; qtot -0.49
  3694          O    225    PRO      O   3398      -0.51     15.999   ; qtot -1
; residue 226 GLU rtp GLU  q -1.0
  3695        NH1    226    GLU      N   3399      -0.47     15.015   ; qtot -1.47
  3696          H    226    GLU     HN   3400       0.31          0   ; qtot -1.16
  3697        CT1    226    GLU     CA   3401       0.07     13.019   ; qtot -1.09
  3698         HB    226    GLU     HA   3402       0.09          0   ; qtot -1
  3699        CT2    226    GLU     CB   3403      -0.18     14.027   ; qtot -1.18
  3700         HA    226    GLU    HB1   3404       0.09          0   ; qtot -1.09
  3701         HA    226    GLU    HB2   3405       0.09          0   ; qtot -1
  3702        CT2    226    GLU     CG   3406      -0.28     14.027   ; qtot -1.28
  3703         HA    226    GLU    HG1   3407       0.09          0   ; qtot -1.19
  3704         HA    226    GLU    HG2   3408       0.09          0   ; qtot -1.1
  3705         CC    226    GLU     CD   3409       0.62     12.011   ; qtot -0.48
  3706         OC    226    GLU    OE1   3410      -0.76     15.999   ; qtot -1.24
  3707         OC    226    GLU    OE2   3411      -0.76     15.999   ; qtot -2
  3708          C    226    GLU      C   3412       0.51     12.011   ; qtot -1.49
  3709          O    226    GLU      O   3413      -0.51     15.999   ; qtot -2
; residue 227 GLY rtp GLY  q  0.0
  3710        NH1    227    GLY      N   3414      -0.47     15.015   ; qtot -2.47
  3711          H    227    GLY     HN   3415       0.31          0   ; qtot -2.16
  3712        CT2    227    GLY     CA   3416      -0.02     14.027   ; qtot -2.18
  3713         HB    227    GLY    HA1   3417       0.09          0   ; qtot -2.09
  3714         HB    227    GLY    HA2   3418       0.09          0   ; qtot -2
  3715          C    227    GLY      C   3419       0.51     12.011   ; qtot -1.49
  3716          O    227    GLY      O   3420      -0.51     15.999   ; qtot -2
; residue 228 VAL rtp VAL  q  0.0
  3717        NH1    228    VAL      N   3421      -0.47     15.015   ; qtot -2.47
  3718          H    228    VAL     HN   3422       0.31          0   ; qtot -2.16
  3719        CT1    228    VAL     CA   3423       0.07     13.019   ; qtot -2.09
  3720         HB    228    VAL     HA   3424       0.09          0   ; qtot -2
  3721        CT1    228    VAL     CB   3425      -0.09     13.019   ; qtot -2.09
  3722         HA    228    VAL     HB   3426       0.09          0   ; qtot -2
  3723       MCH3    228    VAL   MCG1   3427          0     7.5175   ; qtot -2
  3724       MCH3    228    VAL   MCG2   3427          0     7.5175   ; qtot -2
  3725        CT3    228    VAL    CG1   3427      -0.27          0   ; qtot -2.27
  3726         HA    228    VAL   HG11   3428       0.09          0   ; qtot -2.18
  3727         HA    228    VAL   HG12   3429       0.09          0   ; qtot -2.09
  3728         HA    228    VAL   HG13   3430       0.09          0   ; qtot -2
  3729       MCH3    228    VAL   MCG1   3431          0     7.5175   ; qtot -2
  3730       MCH3    228    VAL   MCG2   3431          0     7.5175   ; qtot -2
  3731        CT3    228    VAL    CG2   3431      -0.27          0   ; qtot -2.27
  3732         HA    228    VAL   HG21   3432       0.09          0   ; qtot -2.18
  3733         HA    228    VAL   HG22   3433       0.09          0   ; qtot -2.09
  3734         HA    228    VAL   HG23   3434       0.09          0   ; qtot -2
  3735          C    228    VAL      C   3435       0.51     12.011   ; qtot -1.49
  3736          O    228    VAL      O   3436      -0.51     15.999   ; qtot -2
; residue 229 GLY rtp GLY  q  0.0
  3737        NH1    229    GLY      N   3437      -0.47     15.015   ; qtot -2.47
  3738          H    229    GLY     HN   3438       0.31          0   ; qtot -2.16
  3739        CT2    229    GLY     CA   3439      -0.02     14.027   ; qtot -2.18
  3740         HB    229    GLY    HA1   3440       0.09          0   ; qtot -2.09
  3741         HB    229    GLY    HA2   3441       0.09          0   ; qtot -2
  3742          C    229    GLY      C   3442       0.51     12.011   ; qtot -1.49
  3743          O    229    GLY      O   3443      -0.51     15.999   ; qtot -2
; residue 230 ASN rtp ASN  q  0.0
  3744        NH1    230    ASN      N   3444      -0.47     15.015   ; qtot -2.47
  3745          H    230    ASN     HN   3445       0.31          0   ; qtot -2.16
  3746        CT1    230    ASN     CA   3446       0.07     13.019   ; qtot -2.09
  3747         HB    230    ASN     HA   3447       0.09          0   ; qtot -2
  3748        CT2    230    ASN     CB   3448      -0.18     14.027   ; qtot -2.18
  3749         HA    230    ASN    HB1   3449       0.09          0   ; qtot -2.09
  3750         HA    230    ASN    HB2   3450       0.09          0   ; qtot -2
  3751         CC    230    ASN     CG   3451       0.55     12.011   ; qtot -1.45
  3752          O    230    ASN    OD1   3452      -0.55     15.999   ; qtot -2
  3753        NH2    230    ASN    ND2   3453      -0.62     16.023   ; qtot -2.62
  3754          H    230    ASN   HD21   3454       0.32          0   ; qtot -2.3
  3755          H    230    ASN   HD22   3455        0.3          0   ; qtot -2
  3756          C    230    ASN      C   3456       0.51     12.011   ; qtot -1.49
  3757          O    230    ASN      O   3457      -0.51     15.999   ; qtot -2
; residue 231 ALA rtp ALA  q  0.0
  3758        NH1    231    ALA      N   3458      -0.47     15.015   ; qtot -2.47
  3759          H    231    ALA     HN   3459       0.31          0   ; qtot -2.16
  3760        CT1    231    ALA     CA   3460       0.07     13.019   ; qtot -2.09
  3761         HB    231    ALA     HA   3461       0.09          0   ; qtot -2
  3762       MCH3    231    ALA   MCB1   3462          0     7.5175   ; qtot -2
  3763       MCH3    231    ALA   MCB2   3462          0     7.5175   ; qtot -2
  3764        CT3    231    ALA     CB   3462      -0.27          0   ; qtot -2.27
  3765         HA    231    ALA    HB1   3463       0.09          0   ; qtot -2.18
  3766         HA    231    ALA    HB2   3464       0.09          0   ; qtot -2.09
  3767         HA    231    ALA    HB3   3465       0.09          0   ; qtot -2
  3768          C    231    ALA      C   3466       0.51     12.011   ; qtot -1.49
  3769          O    231    ALA      O   3467      -0.51     15.999   ; qtot -2
; residue 232 SER rtp SER  q  0.0
  3770        NH1    232    SER      N   3468      -0.47     15.015   ; qtot -2.47
  3771          H    232    SER     HN   3469       0.31          0   ; qtot -2.16
  3772        CT1    232    SER     CA   3470       0.07     13.019   ; qtot -2.09
  3773         HB    232    SER     HA   3471       0.09          0   ; qtot -2
  3774        CT2    232    SER     CB   3472       0.05     14.027   ; qtot -1.95
  3775         HA    232    SER    HB1   3473       0.09          0   ; qtot -1.86
  3776         HA    232    SER    HB2   3474       0.09          0   ; qtot -1.77
  3777        OH1    232    SER     OG   3475      -0.66     15.999   ; qtot -2.43
  3778          H    232    SER    HG1   3476       0.43      1.008   ; qtot -2
  3779          C    232    SER      C   3477       0.51     12.011   ; qtot -1.49
  3780          O    232    SER      O   3478      -0.51     15.999   ; qtot -2
; residue 233 LEU rtp LEU  q  0.0
  3781        NH1    233    LEU      N   3479      -0.47     15.015   ; qtot -2.47
  3782          H    233    LEU     HN   3480       0.31          0   ; qtot -2.16
  3783        CT1    233    LEU     CA   3481       0.07     13.019   ; qtot -2.09
  3784         HB    233    LEU     HA   3482       0.09          0   ; qtot -2
  3785        CT2    233    LEU     CB   3483      -0.18     14.027   ; qtot -2.18
  3786         HA    233    LEU    HB1   3484       0.09          0   ; qtot -2.09
  3787         HA    233    LEU    HB2   3485       0.09          0   ; qtot -2
  3788        CT1    233    LEU     CG   3486      -0.09     13.019   ; qtot -2.09
  3789         HA    233    LEU     HG   3487       0.09          0   ; qtot -2
  3790       MCH3    233    LEU   MCD1   3488          0     7.5175   ; qtot -2
  3791       MCH3    233    LEU   MCD2   3488          0     7.5175   ; qtot -2
  3792        CT3    233    LEU    CD1   3488      -0.27          0   ; qtot -2.27
  3793         HA    233    LEU   HD11   3489       0.09          0   ; qtot -2.18
  3794         HA    233    LEU   HD12   3490       0.09          0   ; qtot -2.09
  3795         HA    233    LEU   HD13   3491       0.09          0   ; qtot -2
  3796       MCH3    233    LEU   MCD1   3492          0     7.5175   ; qtot -2
  3797       MCH3    233    LEU   MCD2   3492          0     7.5175   ; qtot -2
  3798        CT3    233    LEU    CD2   3492      -0.27          0   ; qtot -2.27
  3799         HA    233    LEU   HD21   3493       0.09          0   ; qtot -2.18
  3800         HA    233    LEU   HD22   3494       0.09          0   ; qtot -2.09
  3801         HA    233    LEU   HD23   3495       0.09          0   ; qtot -2
  3802          C    233    LEU      C   3496       0.51     12.011   ; qtot -1.49
  3803          O    233    LEU      O   3497      -0.51     15.999   ; qtot -2
; residue 234 SER rtp SER  q  0.0
  3804        NH1    234    SER      N   3498      -0.47     15.015   ; qtot -2.47
  3805          H    234    SER     HN   3499       0.31          0   ; qtot -2.16
  3806        CT1    234    SER     CA   3500       0.07     13.019   ; qtot -2.09
  3807         HB    234    SER     HA   3501       0.09          0   ; qtot -2
  3808        CT2    234    SER     CB   3502       0.05     14.027   ; qtot -1.95
  3809         HA    234    SER    HB1   3503       0.09          0   ; qtot -1.86
  3810         HA    234    SER    HB2   3504       0.09          0   ; qtot -1.77
  3811        OH1    234    SER     OG   3505      -0.66     15.999   ; qtot -2.43
  3812          H    234    SER    HG1   3506       0.43      1.008   ; qtot -2
  3813          C    234    SER      C   3507       0.51     12.011   ; qtot -1.49
  3814          O    234    SER      O   3508      -0.51     15.999   ; qtot -2
; residue 235 ASN rtp ASN  q  0.0
  3815        NH1    235    ASN      N   3509      -0.47     15.015   ; qtot -2.47
  3816          H    235    ASN     HN   3510       0.31          0   ; qtot -2.16
  3817        CT1    235    ASN     CA   3511       0.07     13.019   ; qtot -2.09
  3818         HB    235    ASN     HA   3512       0.09          0   ; qtot -2
  3819        CT2    235    ASN     CB   3513      -0.18     14.027   ; qtot -2.18
  3820         HA    235    ASN    HB1   3514       0.09          0   ; qtot -2.09
  3821         HA    235    ASN    HB2   3515       0.09          0   ; qtot -2
  3822         CC    235    ASN     CG   3516       0.55     12.011   ; qtot -1.45
  3823          O    235    ASN    OD1   3517      -0.55     15.999   ; qtot -2
  3824        NH2    235    ASN    ND2   3518      -0.62     16.023   ; qtot -2.62
  3825          H    235    ASN   HD21   3519       0.32          0   ; qtot -2.3
  3826          H    235    ASN   HD22   3520        0.3          0   ; qtot -2
  3827          C    235    ASN      C   3521       0.51     12.011   ; qtot -1.49
  3828          O    235    ASN      O   3522      -0.51     15.999   ; qtot -2
; residue 236 ILE rtp ILE  q  0.0
  3829        NH1    236    ILE      N   3523      -0.47     15.015   ; qtot -2.47
  3830          H    236    ILE     HN   3524       0.31          0   ; qtot -2.16
  3831        CT1    236    ILE     CA   3525       0.07     13.019   ; qtot -2.09
  3832         HB    236    ILE     HA   3526       0.09          0   ; qtot -2
  3833        CT1    236    ILE     CB   3527      -0.09     13.019   ; qtot -2.09
  3834         HA    236    ILE     HB   3528       0.09          0   ; qtot -2
  3835       MCH3    236    ILE   MCG1   3529          0     7.5175   ; qtot -2
  3836       MCH3    236    ILE   MCG2   3529          0     7.5175   ; qtot -2
  3837        CT3    236    ILE    CG2   3529      -0.27          0   ; qtot -2.27
  3838         HA    236    ILE   HG21   3530       0.09          0   ; qtot -2.18
  3839         HA    236    ILE   HG22   3531       0.09          0   ; qtot -2.09
  3840         HA    236    ILE   HG23   3532       0.09          0   ; qtot -2
  3841        CT2    236    ILE    CG1   3533      -0.18     14.027   ; qtot -2.18
  3842         HA    236    ILE   HG11   3534       0.09          0   ; qtot -2.09
  3843         HA    236    ILE   HG12   3535       0.09          0   ; qtot -2
  3844       MCH3    236    ILE   MCD1   3536          0     7.5175   ; qtot -2
  3845       MCH3    236    ILE   MCD2   3536          0     7.5175   ; qtot -2
  3846        CT3    236    ILE     CD   3536      -0.27          0   ; qtot -2.27
  3847         HA    236    ILE    HD1   3537       0.09          0   ; qtot -2.18
  3848         HA    236    ILE    HD2   3538       0.09          0   ; qtot -2.09
  3849         HA    236    ILE    HD3   3539       0.09          0   ; qtot -2
  3850          C    236    ILE      C   3540       0.51     12.011   ; qtot -1.49
  3851          O    236    ILE      O   3541      -0.51     15.999   ; qtot -2
; residue 237 ALA rtp ALA  q  0.0
  3852        NH1    237    ALA      N   3542      -0.47     15.015   ; qtot -2.47
  3853          H    237    ALA     HN   3543       0.31          0   ; qtot -2.16
  3854        CT1    237    ALA     CA   3544       0.07     13.019   ; qtot -2.09
  3855         HB    237    ALA     HA   3545       0.09          0   ; qtot -2
  3856       MCH3    237    ALA   MCB1   3546          0     7.5175   ; qtot -2
  3857       MCH3    237    ALA   MCB2   3546          0     7.5175   ; qtot -2
  3858        CT3    237    ALA     CB   3546      -0.27          0   ; qtot -2.27
  3859         HA    237    ALA    HB1   3547       0.09          0   ; qtot -2.18
  3860         HA    237    ALA    HB2   3548       0.09          0   ; qtot -2.09
  3861         HA    237    ALA    HB3   3549       0.09          0   ; qtot -2
  3862          C    237    ALA      C   3550       0.51     12.011   ; qtot -1.49
  3863          O    237    ALA      O   3551      -0.51     15.999   ; qtot -2
; residue 238 GLY rtp GLY  q  0.0
  3864        NH1    238    GLY      N   3552      -0.47     15.015   ; qtot -2.47
  3865          H    238    GLY     HN   3553       0.31          0   ; qtot -2.16
  3866        CT2    238    GLY     CA   3554      -0.02     14.027   ; qtot -2.18
  3867         HB    238    GLY    HA1   3555       0.09          0   ; qtot -2.09
  3868         HB    238    GLY    HA2   3556       0.09          0   ; qtot -2
  3869          C    238    GLY      C   3557       0.51     12.011   ; qtot -1.49
  3870          O    238    GLY      O   3558      -0.51     15.999   ; qtot -2
; residue 239 ASP rtp ASP  q -1.0
  3871        NH1    239    ASP      N   3559      -0.47     15.015   ; qtot -2.47
  3872          H    239    ASP     HN   3560       0.31          0   ; qtot -2.16
  3873        CT1    239    ASP     CA   3561       0.07     13.019   ; qtot -2.09
  3874         HB    239    ASP     HA   3562       0.09          0   ; qtot -2
  3875        CT2    239    ASP     CB   3563      -0.28     14.027   ; qtot -2.28
  3876         HA    239    ASP    HB1   3564       0.09          0   ; qtot -2.19
  3877         HA    239    ASP    HB2   3565       0.09          0   ; qtot -2.1
  3878         CC    239    ASP     CG   3566       0.62     12.011   ; qtot -1.48
  3879         OC    239    ASP    OD1   3567      -0.76     15.999   ; qtot -2.24
  3880         OC    239    ASP    OD2   3568      -0.76     15.999   ; qtot -3
  3881          C    239    ASP      C   3569       0.51     12.011   ; qtot -2.49
  3882          O    239    ASP      O   3570      -0.51     15.999   ; qtot -3
; residue 240 ALA rtp ALA  q  0.0
  3883        NH1    240    ALA      N   3571      -0.47     15.015   ; qtot -3.47
  3884          H    240    ALA     HN   3572       0.31          0   ; qtot -3.16
  3885        CT1    240    ALA     CA   3573       0.07     13.019   ; qtot -3.09
  3886         HB    240    ALA     HA   3574       0.09          0   ; qtot -3
  3887       MCH3    240    ALA   MCB1   3575          0     7.5175   ; qtot -3
  3888       MCH3    240    ALA   MCB2   3575          0     7.5175   ; qtot -3
  3889        CT3    240    ALA     CB   3575      -0.27          0   ; qtot -3.27
  3890         HA    240    ALA    HB1   3576       0.09          0   ; qtot -3.18
  3891         HA    240    ALA    HB2   3577       0.09          0   ; qtot -3.09
  3892         HA    240    ALA    HB3   3578       0.09          0   ; qtot -3
  3893          C    240    ALA      C   3579       0.51     12.011   ; qtot -2.49
  3894          O    240    ALA      O   3580      -0.51     15.999   ; qtot -3
; residue 241 ALA rtp ALA  q  0.0
  3895        NH1    241    ALA      N   3581      -0.47     15.015   ; qtot -3.47
  3896          H    241    ALA     HN   3582       0.31          0   ; qtot -3.16
  3897        CT1    241    ALA     CA   3583       0.07     13.019   ; qtot -3.09
  3898         HB    241    ALA     HA   3584       0.09          0   ; qtot -3
  3899       MCH3    241    ALA   MCB1   3585          0     7.5175   ; qtot -3
  3900       MCH3    241    ALA   MCB2   3585          0     7.5175   ; qtot -3
  3901        CT3    241    ALA     CB   3585      -0.27          0   ; qtot -3.27
  3902         HA    241    ALA    HB1   3586       0.09          0   ; qtot -3.18
  3903         HA    241    ALA    HB2   3587       0.09          0   ; qtot -3.09
  3904         HA    241    ALA    HB3   3588       0.09          0   ; qtot -3
  3905          C    241    ALA      C   3589       0.51     12.011   ; qtot -2.49
  3906          O    241    ALA      O   3590      -0.51     15.999   ; qtot -3
; residue 242 GLU rtp GLU  q -1.0
  3907        NH1    242    GLU      N   3591      -0.47     15.015   ; qtot -3.47
  3908          H    242    GLU     HN   3592       0.31          0   ; qtot -3.16
  3909        CT1    242    GLU     CA   3593       0.07     13.019   ; qtot -3.09
  3910         HB    242    GLU     HA   3594       0.09          0   ; qtot -3
  3911        CT2    242    GLU     CB   3595      -0.18     14.027   ; qtot -3.18
  3912         HA    242    GLU    HB1   3596       0.09          0   ; qtot -3.09
  3913         HA    242    GLU    HB2   3597       0.09          0   ; qtot -3
  3914        CT2    242    GLU     CG   3598      -0.28     14.027   ; qtot -3.28
  3915         HA    242    GLU    HG1   3599       0.09          0   ; qtot -3.19
  3916         HA    242    GLU    HG2   3600       0.09          0   ; qtot -3.1
  3917         CC    242    GLU     CD   3601       0.62     12.011   ; qtot -2.48
  3918         OC    242    GLU    OE1   3602      -0.76     15.999   ; qtot -3.24
  3919         OC    242    GLU    OE2   3603      -0.76     15.999   ; qtot -4
  3920          C    242    GLU      C   3604       0.51     12.011   ; qtot -3.49
  3921          O    242    GLU      O   3605      -0.51     15.999   ; qtot -4
; residue 243 GLY rtp GLY  q  0.0
  3922        NH1    243    GLY      N   3606      -0.47     15.015   ; qtot -4.47
  3923          H    243    GLY     HN   3607       0.31          0   ; qtot -4.16
  3924        CT2    243    GLY     CA   3608      -0.02     14.027   ; qtot -4.18
  3925         HB    243    GLY    HA1   3609       0.09          0   ; qtot -4.09
  3926         HB    243    GLY    HA2   3610       0.09          0   ; qtot -4
  3927          C    243    GLY      C   3611       0.51     12.011   ; qtot -3.49
  3928          O    243    GLY      O   3612      -0.51     15.999   ; qtot -4
; residue 244 MET rtp MET  q  0.0
  3929        NH1    244    MET      N   3613      -0.47     15.015   ; qtot -4.47
  3930          H    244    MET     HN   3614       0.31          0   ; qtot -4.16
  3931        CT1    244    MET     CA   3615       0.07     13.019   ; qtot -4.09
  3932         HB    244    MET     HA   3616       0.09          0   ; qtot -4
  3933        CT2    244    MET     CB   3617      -0.18     14.027   ; qtot -4.18
  3934         HA    244    MET    HB1   3618       0.09          0   ; qtot -4.09
  3935         HA    244    MET    HB2   3619       0.09          0   ; qtot -4
  3936        CT2    244    MET     CG   3620      -0.14     14.027   ; qtot -4.14
  3937         HA    244    MET    HG1   3621       0.09          0   ; qtot -4.05
  3938         HA    244    MET    HG2   3622       0.09          0   ; qtot -3.96
  3939          S    244    MET     SD   3623      -0.09      32.06   ; qtot -4.05
  3940      MCH3S    244    MET   MCE1   3624          0     7.5175   ; qtot -4.05
  3941      MCH3S    244    MET   MCE2   3624          0     7.5175   ; qtot -4.05
  3942        CT3    244    MET     CE   3624      -0.22          0   ; qtot -4.27
  3943         HA    244    MET    HE1   3625       0.09          0   ; qtot -4.18
  3944         HA    244    MET    HE2   3626       0.09          0   ; qtot -4.09
  3945         HA    244    MET    HE3   3627       0.09          0   ; qtot -4
  3946          C    244    MET      C   3628       0.51     12.011   ; qtot -3.49
  3947          O    244    MET      O   3629      -0.51     15.999   ; qtot -4
; residue 245 LEU rtp LEU  q  0.0
  3948        NH1    245    LEU      N   3630      -0.47     15.015   ; qtot -4.47
  3949          H    245    LEU     HN   3631       0.31          0   ; qtot -4.16
  3950        CT1    245    LEU     CA   3632       0.07     13.019   ; qtot -4.09
  3951         HB    245    LEU     HA   3633       0.09          0   ; qtot -4
  3952        CT2    245    LEU     CB   3634      -0.18     14.027   ; qtot -4.18
  3953         HA    245    LEU    HB1   3635       0.09          0   ; qtot -4.09
  3954         HA    245    LEU    HB2   3636       0.09          0   ; qtot -4
  3955        CT1    245    LEU     CG   3637      -0.09     13.019   ; qtot -4.09
  3956         HA    245    LEU     HG   3638       0.09          0   ; qtot -4
  3957       MCH3    245    LEU   MCD1   3639          0     7.5175   ; qtot -4
  3958       MCH3    245    LEU   MCD2   3639          0     7.5175   ; qtot -4
  3959        CT3    245    LEU    CD1   3639      -0.27          0   ; qtot -4.27
  3960         HA    245    LEU   HD11   3640       0.09          0   ; qtot -4.18
  3961         HA    245    LEU   HD12   3641       0.09          0   ; qtot -4.09
  3962         HA    245    LEU   HD13   3642       0.09          0   ; qtot -4
  3963       MCH3    245    LEU   MCD1   3643          0     7.5175   ; qtot -4
  3964       MCH3    245    LEU   MCD2   3643          0     7.5175   ; qtot -4
  3965        CT3    245    LEU    CD2   3643      -0.27          0   ; qtot -4.27
  3966         HA    245    LEU   HD21   3644       0.09          0   ; qtot -4.18
  3967         HA    245    LEU   HD22   3645       0.09          0   ; qtot -4.09
  3968         HA    245    LEU   HD23   3646       0.09          0   ; qtot -4
  3969          C    245    LEU      C   3647       0.51     12.011   ; qtot -3.49
  3970          O    245    LEU      O   3648      -0.51     15.999   ; qtot -4
; residue 246 VAL rtp VAL  q  0.0
  3971        NH1    246    VAL      N   3649      -0.47     15.015   ; qtot -4.47
  3972          H    246    VAL     HN   3650       0.31          0   ; qtot -4.16
  3973        CT1    246    VAL     CA   3651       0.07     13.019   ; qtot -4.09
  3974         HB    246    VAL     HA   3652       0.09          0   ; qtot -4
  3975        CT1    246    VAL     CB   3653      -0.09     13.019   ; qtot -4.09
  3976         HA    246    VAL     HB   3654       0.09          0   ; qtot -4
  3977       MCH3    246    VAL   MCG1   3655          0     7.5175   ; qtot -4
  3978       MCH3    246    VAL   MCG2   3655          0     7.5175   ; qtot -4
  3979        CT3    246    VAL    CG1   3655      -0.27          0   ; qtot -4.27
  3980         HA    246    VAL   HG11   3656       0.09          0   ; qtot -4.18
  3981         HA    246    VAL   HG12   3657       0.09          0   ; qtot -4.09
  3982         HA    246    VAL   HG13   3658       0.09          0   ; qtot -4
  3983       MCH3    246    VAL   MCG1   3659          0     7.5175   ; qtot -4
  3984       MCH3    246    VAL   MCG2   3659          0     7.5175   ; qtot -4
  3985        CT3    246    VAL    CG2   3659      -0.27          0   ; qtot -4.27
  3986         HA    246    VAL   HG21   3660       0.09          0   ; qtot -4.18
  3987         HA    246    VAL   HG22   3661       0.09          0   ; qtot -4.09
  3988         HA    246    VAL   HG23   3662       0.09          0   ; qtot -4
  3989          C    246    VAL      C   3663       0.51     12.011   ; qtot -3.49
  3990          O    246    VAL      O   3664      -0.51     15.999   ; qtot -4
; residue 247 THR rtp THR  q  0.0
  3991        NH1    247    THR      N   3665      -0.47     15.015   ; qtot -4.47
  3992          H    247    THR     HN   3666       0.31          0   ; qtot -4.16
  3993        CT1    247    THR     CA   3667       0.07     13.019   ; qtot -4.09
  3994         HB    247    THR     HA   3668       0.09          0   ; qtot -4
  3995        CT1    247    THR     CB   3669       0.14     13.019   ; qtot -3.86
  3996         HA    247    THR     HB   3670       0.09          0   ; qtot -3.77
  3997        OH1    247    THR    OG1   3671      -0.66     15.999   ; qtot -4.43
  3998          H    247    THR    HG1   3672       0.43      1.008   ; qtot -4
  3999       MCH3    247    THR   MCG1   3673          0     7.5175   ; qtot -4
  4000       MCH3    247    THR   MCG2   3673          0     7.5175   ; qtot -4
  4001        CT3    247    THR    CG2   3673      -0.27          0   ; qtot -4.27
  4002         HA    247    THR   HG21   3674       0.09          0   ; qtot -4.18
  4003         HA    247    THR   HG22   3675       0.09          0   ; qtot -4.09
  4004         HA    247    THR   HG23   3676       0.09          0   ; qtot -4
  4005          C    247    THR      C   3677       0.51     12.011   ; qtot -3.49
  4006          O    247    THR      O   3678      -0.51     15.999   ; qtot -4
; residue 248 MET rtp MET  q  0.0
  4007        NH1    248    MET      N   3679      -0.47     15.015   ; qtot -4.47
  4008          H    248    MET     HN   3680       0.31          0   ; qtot -4.16
  4009        CT1    248    MET     CA   3681       0.07     13.019   ; qtot -4.09
  4010         HB    248    MET     HA   3682       0.09          0   ; qtot -4
  4011        CT2    248    MET     CB   3683      -0.18     14.027   ; qtot -4.18
  4012         HA    248    MET    HB1   3684       0.09          0   ; qtot -4.09
  4013         HA    248    MET    HB2   3685       0.09          0   ; qtot -4
  4014        CT2    248    MET     CG   3686      -0.14     14.027   ; qtot -4.14
  4015         HA    248    MET    HG1   3687       0.09          0   ; qtot -4.05
  4016         HA    248    MET    HG2   3688       0.09          0   ; qtot -3.96
  4017          S    248    MET     SD   3689      -0.09      32.06   ; qtot -4.05
  4018      MCH3S    248    MET   MCE1   3690          0     7.5175   ; qtot -4.05
  4019      MCH3S    248    MET   MCE2   3690          0     7.5175   ; qtot -4.05
  4020        CT3    248    MET     CE   3690      -0.22          0   ; qtot -4.27
  4021         HA    248    MET    HE1   3691       0.09          0   ; qtot -4.18
  4022         HA    248    MET    HE2   3692       0.09          0   ; qtot -4.09
  4023         HA    248    MET    HE3   3693       0.09          0   ; qtot -4
  4024          C    248    MET      C   3694       0.51     12.011   ; qtot -3.49
  4025          O    248    MET      O   3695      -0.51     15.999   ; qtot -4
; residue 249 PRO rtp PRO  q  0.0
  4026          N    249    PRO      N   3696      -0.29     14.007   ; qtot -4.29
  4027        CP3    249    PRO     CD   3697          0     14.027   ; qtot -4.29
  4028         HA    249    PRO    HD1   3698       0.09          0   ; qtot -4.2
  4029         HA    249    PRO    HD2   3699       0.09          0   ; qtot -4.11
  4030        CP1    249    PRO     CA   3700       0.02     13.019   ; qtot -4.09
  4031         HB    249    PRO     HA   3701       0.09          0   ; qtot -4
  4032        CP2    249    PRO     CB   3702      -0.18     14.027   ; qtot -4.18
  4033         HA    249    PRO    HB1   3703       0.09          0   ; qtot -4.09
  4034         HA    249    PRO    HB2   3704       0.09          0   ; qtot -4
  4035        CP2    249    PRO     CG   3705      -0.18     14.027   ; qtot -4.18
  4036         HA    249    PRO    HG1   3706       0.09          0   ; qtot -4.09
  4037         HA    249    PRO    HG2   3707       0.09          0   ; qtot -4
  4038          C    249    PRO      C   3708       0.51     12.011   ; qtot -3.49
  4039          O    249    PRO      O   3709      -0.51     15.999   ; qtot -4
; residue 250 LYS rtp LYS  q +1.0
  4040        NH1    250    LYS      N   3710      -0.47     15.015   ; qtot -4.47
  4041          H    250    LYS     HN   3711       0.31          0   ; qtot -4.16
  4042        CT1    250    LYS     CA   3712       0.07     13.019   ; qtot -4.09
  4043         HB    250    LYS     HA   3713       0.09          0   ; qtot -4
  4044        CT2    250    LYS     CB   3714      -0.18     14.027   ; qtot -4.18
  4045         HA    250    LYS    HB1   3715       0.09          0   ; qtot -4.09
  4046         HA    250    LYS    HB2   3716       0.09          0   ; qtot -4
  4047        CT2    250    LYS     CG   3717      -0.18     14.027   ; qtot -4.18
  4048         HA    250    LYS    HG1   3718       0.09          0   ; qtot -4.09
  4049         HA    250    LYS    HG2   3719       0.09          0   ; qtot -4
  4050        CT2    250    LYS     CD   3720      -0.18     14.027   ; qtot -4.18
  4051         HA    250    LYS    HD1   3721       0.09          0   ; qtot -4.09
  4052         HA    250    LYS    HD2   3722       0.09          0   ; qtot -4
  4053        CT2    250    LYS     CE   3723       0.21     14.027   ; qtot -3.79
  4054         HA    250    LYS    HE1   3724       0.05          0   ; qtot -3.74
  4055         HA    250    LYS    HE2   3725       0.05          0   ; qtot -3.69
  4056       MNH3    250    LYS   MNZ1   3726          0     8.5155   ; qtot -3.69
  4057       MNH3    250    LYS   MNZ2   3726          0     8.5155   ; qtot -3.69
  4058        NH3    250    LYS     NZ   3726       -0.3          0   ; qtot -3.99
  4059         HC    250    LYS    HZ1   3727       0.33          0   ; qtot -3.66
  4060         HC    250    LYS    HZ2   3728       0.33          0   ; qtot -3.33
  4061         HC    250    LYS    HZ3   3729       0.33          0   ; qtot -3
  4062          C    250    LYS      C   3730       0.51     12.011   ; qtot -2.49
  4063          O    250    LYS      O   3731      -0.51     15.999   ; qtot -3
; residue 251 ARG rtp ARG  q +1.0
  4064        NH1    251    ARG      N   3732      -0.47     15.015   ; qtot -3.47
  4065          H    251    ARG     HN   3733       0.31          0   ; qtot -3.16
  4066        CT1    251    ARG     CA   3734       0.07     13.019   ; qtot -3.09
  4067         HB    251    ARG     HA   3735       0.09          0   ; qtot -3
  4068        CT2    251    ARG     CB   3736      -0.18     14.027   ; qtot -3.18
  4069         HA    251    ARG    HB1   3737       0.09          0   ; qtot -3.09
  4070         HA    251    ARG    HB2   3738       0.09          0   ; qtot -3
  4071        CT2    251    ARG     CG   3739      -0.18     14.027   ; qtot -3.18
  4072         HA    251    ARG    HG1   3740       0.09          0   ; qtot -3.09
  4073         HA    251    ARG    HG2   3741       0.09          0   ; qtot -3
  4074        CT2    251    ARG     CD   3742        0.2     14.027   ; qtot -2.8
  4075         HA    251    ARG    HD1   3743       0.09          0   ; qtot -2.71
  4076         HA    251    ARG    HD2   3744       0.09          0   ; qtot -2.62
  4077        NC2    251    ARG     NE   3745       -0.7     15.015   ; qtot -3.32
  4078         HC    251    ARG     HE   3746       0.44          0   ; qtot -2.88
  4079          C    251    ARG     CZ   3747       0.64     12.011   ; qtot -2.24
  4080        NC2    251    ARG    NH1   3748       -0.8     16.023   ; qtot -3.04
  4081         HC    251    ARG   HH11   3749       0.46          0   ; qtot -2.58
  4082         HC    251    ARG   HH12   3750       0.46          0   ; qtot -2.12
  4083        NC2    251    ARG    NH2   3751       -0.8     16.023   ; qtot -2.92
  4084         HC    251    ARG   HH21   3752       0.46          0   ; qtot -2.46
  4085         HC    251    ARG   HH22   3753       0.46          0   ; qtot -2
  4086          C    251    ARG      C   3754       0.51     12.011   ; qtot -1.49
  4087          O    251    ARG      O   3755      -0.51     15.999   ; qtot -2
; residue 252 TYR rtp TYR  q  0.0
  4088        NH1    252    TYR      N   3756      -0.47     15.015   ; qtot -2.47
  4089          H    252    TYR     HN   3757       0.31          0   ; qtot -2.16
  4090        CT1    252    TYR     CA   3758       0.07     13.019   ; qtot -2.09
  4091         HB    252    TYR     HA   3759       0.09          0   ; qtot -2
  4092        CT2    252    TYR     CB   3760      -0.18     14.027   ; qtot -2.18
  4093         HA    252    TYR    HB1   3761       0.09          0   ; qtot -2.09
  4094         HA    252    TYR    HB2   3762       0.09          0   ; qtot -2
  4095         CA    252    TYR     CG   3763          0     12.011   ; qtot -2
  4096         CA    252    TYR    CD1   3764     -0.115     13.019   ; qtot -2.115
  4097         HP    252    TYR    HD1   3765      0.115          0   ; qtot -2
  4098         CA    252    TYR    CE1   3766     -0.115     13.019   ; qtot -2.115
  4099         HP    252    TYR    HE1   3767      0.115          0   ; qtot -2
  4100         CA    252    TYR     CZ   3768       0.11     12.011   ; qtot -1.89
  4101        OH1    252    TYR     OH   3769      -0.54     15.999   ; qtot -2.43
  4102          H    252    TYR     HH   3770       0.43      1.008   ; qtot -2
  4103         CA    252    TYR    CD2   3771     -0.115     13.019   ; qtot -2.115
  4104         HP    252    TYR    HD2   3772      0.115          0   ; qtot -2
  4105         CA    252    TYR    CE2   3773     -0.115     13.019   ; qtot -2.115
  4106         HP    252    TYR    HE2   3774      0.115          0   ; qtot -2
  4107          C    252    TYR      C   3775       0.51     12.011   ; qtot -1.49
  4108          O    252    TYR      O   3776      -0.51     15.999   ; qtot -2
; residue 253 ASP rtp ASP  q -1.0
  4109        NH1    253    ASP      N   3777      -0.47     15.015   ; qtot -2.47
  4110          H    253    ASP     HN   3778       0.31          0   ; qtot -2.16
  4111        CT1    253    ASP     CA   3779       0.07     13.019   ; qtot -2.09
  4112         HB    253    ASP     HA   3780       0.09          0   ; qtot -2
  4113        CT2    253    ASP     CB   3781      -0.28     14.027   ; qtot -2.28
  4114         HA    253    ASP    HB1   3782       0.09          0   ; qtot -2.19
  4115         HA    253    ASP    HB2   3783       0.09          0   ; qtot -2.1
  4116         CC    253    ASP     CG   3784       0.62     12.011   ; qtot -1.48
  4117         OC    253    ASP    OD1   3785      -0.76     15.999   ; qtot -2.24
  4118         OC    253    ASP    OD2   3786      -0.76     15.999   ; qtot -3
  4119          C    253    ASP      C   3787       0.51     12.011   ; qtot -2.49
  4120          O    253    ASP      O   3788      -0.51     15.999   ; qtot -3
; residue 254 GLN rtp GLN  q  0.0
  4121        NH1    254    GLN      N   3789      -0.47     15.015   ; qtot -3.47
  4122          H    254    GLN     HN   3790       0.31          0   ; qtot -3.16
  4123        CT1    254    GLN     CA   3791       0.07     13.019   ; qtot -3.09
  4124         HB    254    GLN     HA   3792       0.09          0   ; qtot -3
  4125        CT2    254    GLN     CB   3793      -0.18     14.027   ; qtot -3.18
  4126         HA    254    GLN    HB1   3794       0.09          0   ; qtot -3.09
  4127         HA    254    GLN    HB2   3795       0.09          0   ; qtot -3
  4128        CT2    254    GLN     CG   3796      -0.18     14.027   ; qtot -3.18
  4129         HA    254    GLN    HG1   3797       0.09          0   ; qtot -3.09
  4130         HA    254    GLN    HG2   3798       0.09          0   ; qtot -3
  4131         CC    254    GLN     CD   3799       0.55     12.011   ; qtot -2.45
  4132          O    254    GLN    OE1   3800      -0.55     15.999   ; qtot -3
  4133        NH2    254    GLN    NE2   3801      -0.62     16.023   ; qtot -3.62
  4134          H    254    GLN   HE21   3802       0.32          0   ; qtot -3.3
  4135          H    254    GLN   HE22   3803        0.3          0   ; qtot -3
  4136          C    254    GLN      C   3804       0.51     12.011   ; qtot -2.49
  4137          O    254    GLN      O   3805      -0.51     15.999   ; qtot -3
; residue 255 ASP rtp ASP  q -1.0
  4138        NH1    255    ASP      N   3806      -0.47     15.015   ; qtot -3.47
  4139          H    255    ASP     HN   3807       0.31          0   ; qtot -3.16
  4140        CT1    255    ASP     CA   3808       0.07     13.019   ; qtot -3.09
  4141         HB    255    ASP     HA   3809       0.09          0   ; qtot -3
  4142        CT2    255    ASP     CB   3810      -0.28     14.027   ; qtot -3.28
  4143         HA    255    ASP    HB1   3811       0.09          0   ; qtot -3.19
  4144         HA    255    ASP    HB2   3812       0.09          0   ; qtot -3.1
  4145         CC    255    ASP     CG   3813       0.62     12.011   ; qtot -2.48
  4146         OC    255    ASP    OD1   3814      -0.76     15.999   ; qtot -3.24
  4147         OC    255    ASP    OD2   3815      -0.76     15.999   ; qtot -4
  4148          C    255    ASP      C   3816       0.51     12.011   ; qtot -3.49
  4149          O    255    ASP      O   3817      -0.51     15.999   ; qtot -4
; residue 256 PRO rtp PRO  q  0.0
  4150          N    256    PRO      N   3818      -0.29     14.007   ; qtot -4.29
  4151        CP3    256    PRO     CD   3819          0     14.027   ; qtot -4.29
  4152         HA    256    PRO    HD1   3820       0.09          0   ; qtot -4.2
  4153         HA    256    PRO    HD2   3821       0.09          0   ; qtot -4.11
  4154        CP1    256    PRO     CA   3822       0.02     13.019   ; qtot -4.09
  4155         HB    256    PRO     HA   3823       0.09          0   ; qtot -4
  4156        CP2    256    PRO     CB   3824      -0.18     14.027   ; qtot -4.18
  4157         HA    256    PRO    HB1   3825       0.09          0   ; qtot -4.09
  4158         HA    256    PRO    HB2   3826       0.09          0   ; qtot -4
  4159        CP2    256    PRO     CG   3827      -0.18     14.027   ; qtot -4.18
  4160         HA    256    PRO    HG1   3828       0.09          0   ; qtot -4.09
  4161         HA    256    PRO    HG2   3829       0.09          0   ; qtot -4
  4162          C    256    PRO      C   3830       0.51     12.011   ; qtot -3.49
  4163          O    256    PRO      O   3831      -0.51     15.999   ; qtot -4
; residue 257 ALA rtp ALA  q  0.0
  4164        NH1    257    ALA      N   3832      -0.47     15.015   ; qtot -4.47
  4165          H    257    ALA     HN   3833       0.31          0   ; qtot -4.16
  4166        CT1    257    ALA     CA   3834       0.07     13.019   ; qtot -4.09
  4167         HB    257    ALA     HA   3835       0.09          0   ; qtot -4
  4168       MCH3    257    ALA   MCB1   3836          0     7.5175   ; qtot -4
  4169       MCH3    257    ALA   MCB2   3836          0     7.5175   ; qtot -4
  4170        CT3    257    ALA     CB   3836      -0.27          0   ; qtot -4.27
  4171         HA    257    ALA    HB1   3837       0.09          0   ; qtot -4.18
  4172         HA    257    ALA    HB2   3838       0.09          0   ; qtot -4.09
  4173         HA    257    ALA    HB3   3839       0.09          0   ; qtot -4
  4174          C    257    ALA      C   3840       0.51     12.011   ; qtot -3.49
  4175          O    257    ALA      O   3841      -0.51     15.999   ; qtot -4
; residue 258 ASN rtp ASN  q  0.0
  4176        NH1    258    ASN      N   3842      -0.47     15.015   ; qtot -4.47
  4177          H    258    ASN     HN   3843       0.31          0   ; qtot -4.16
  4178        CT1    258    ASN     CA   3844       0.07     13.019   ; qtot -4.09
  4179         HB    258    ASN     HA   3845       0.09          0   ; qtot -4
  4180        CT2    258    ASN     CB   3846      -0.18     14.027   ; qtot -4.18
  4181         HA    258    ASN    HB1   3847       0.09          0   ; qtot -4.09
  4182         HA    258    ASN    HB2   3848       0.09          0   ; qtot -4
  4183         CC    258    ASN     CG   3849       0.55     12.011   ; qtot -3.45
  4184          O    258    ASN    OD1   3850      -0.55     15.999   ; qtot -4
  4185        NH2    258    ASN    ND2   3851      -0.62     16.023   ; qtot -4.62
  4186          H    258    ASN   HD21   3852       0.32          0   ; qtot -4.3
  4187          H    258    ASN   HD22   3853        0.3          0   ; qtot -4
  4188          C    258    ASN      C   3854       0.51     12.011   ; qtot -3.49
  4189          O    258    ASN      O   3855      -0.51     15.999   ; qtot -4
; residue 259 GLN rtp GLN  q  0.0
  4190        NH1    259    GLN      N   3856      -0.47     15.015   ; qtot -4.47
  4191          H    259    GLN     HN   3857       0.31          0   ; qtot -4.16
  4192        CT1    259    GLN     CA   3858       0.07     13.019   ; qtot -4.09
  4193         HB    259    GLN     HA   3859       0.09          0   ; qtot -4
  4194        CT2    259    GLN     CB   3860      -0.18     14.027   ; qtot -4.18
  4195         HA    259    GLN    HB1   3861       0.09          0   ; qtot -4.09
  4196         HA    259    GLN    HB2   3862       0.09          0   ; qtot -4
  4197        CT2    259    GLN     CG   3863      -0.18     14.027   ; qtot -4.18
  4198         HA    259    GLN    HG1   3864       0.09          0   ; qtot -4.09
  4199         HA    259    GLN    HG2   3865       0.09          0   ; qtot -4
  4200         CC    259    GLN     CD   3866       0.55     12.011   ; qtot -3.45
  4201          O    259    GLN    OE1   3867      -0.55     15.999   ; qtot -4
  4202        NH2    259    GLN    NE2   3868      -0.62     16.023   ; qtot -4.62
  4203          H    259    GLN   HE21   3869       0.32          0   ; qtot -4.3
  4204          H    259    GLN   HE22   3870        0.3          0   ; qtot -4
  4205          C    259    GLN      C   3871       0.51     12.011   ; qtot -3.49
  4206          O    259    GLN      O   3872      -0.51     15.999   ; qtot -4
; residue 260 GLY rtp GLY  q  0.0
  4207        NH1    260    GLY      N   3873      -0.47     15.015   ; qtot -4.47
  4208          H    260    GLY     HN   3874       0.31          0   ; qtot -4.16
  4209        CT2    260    GLY     CA   3875      -0.02     14.027   ; qtot -4.18
  4210         HB    260    GLY    HA1   3876       0.09          0   ; qtot -4.09
  4211         HB    260    GLY    HA2   3877       0.09          0   ; qtot -4
  4212          C    260    GLY      C   3878       0.51     12.011   ; qtot -3.49
  4213          O    260    GLY      O   3879      -0.51     15.999   ; qtot -4
; residue 261 ILE rtp ILE  q  0.0
  4214        NH1    261    ILE      N   3880      -0.47     15.015   ; qtot -4.47
  4215          H    261    ILE     HN   3881       0.31          0   ; qtot -4.16
  4216        CT1    261    ILE     CA   3882       0.07     13.019   ; qtot -4.09
  4217         HB    261    ILE     HA   3883       0.09          0   ; qtot -4
  4218        CT1    261    ILE     CB   3884      -0.09     13.019   ; qtot -4.09
  4219         HA    261    ILE     HB   3885       0.09          0   ; qtot -4
  4220       MCH3    261    ILE   MCG1   3886          0     7.5175   ; qtot -4
  4221       MCH3    261    ILE   MCG2   3886          0     7.5175   ; qtot -4
  4222        CT3    261    ILE    CG2   3886      -0.27          0   ; qtot -4.27
  4223         HA    261    ILE   HG21   3887       0.09          0   ; qtot -4.18
  4224         HA    261    ILE   HG22   3888       0.09          0   ; qtot -4.09
  4225         HA    261    ILE   HG23   3889       0.09          0   ; qtot -4
  4226        CT2    261    ILE    CG1   3890      -0.18     14.027   ; qtot -4.18
  4227         HA    261    ILE   HG11   3891       0.09          0   ; qtot -4.09
  4228         HA    261    ILE   HG12   3892       0.09          0   ; qtot -4
  4229       MCH3    261    ILE   MCD1   3893          0     7.5175   ; qtot -4
  4230       MCH3    261    ILE   MCD2   3893          0     7.5175   ; qtot -4
  4231        CT3    261    ILE     CD   3893      -0.27          0   ; qtot -4.27
  4232         HA    261    ILE    HD1   3894       0.09          0   ; qtot -4.18
  4233         HA    261    ILE    HD2   3895       0.09          0   ; qtot -4.09
  4234         HA    261    ILE    HD3   3896       0.09          0   ; qtot -4
  4235          C    261    ILE      C   3897       0.51     12.011   ; qtot -3.49
  4236          O    261    ILE      O   3898      -0.51     15.999   ; qtot -4
; residue 262 VAL rtp VAL  q  0.0
  4237        NH1    262    VAL      N   3899      -0.47     15.015   ; qtot -4.47
  4238          H    262    VAL     HN   3900       0.31          0   ; qtot -4.16
  4239        CT1    262    VAL     CA   3901       0.07     13.019   ; qtot -4.09
  4240         HB    262    VAL     HA   3902       0.09          0   ; qtot -4
  4241        CT1    262    VAL     CB   3903      -0.09     13.019   ; qtot -4.09
  4242         HA    262    VAL     HB   3904       0.09          0   ; qtot -4
  4243       MCH3    262    VAL   MCG1   3905          0     7.5175   ; qtot -4
  4244       MCH3    262    VAL   MCG2   3905          0     7.5175   ; qtot -4
  4245        CT3    262    VAL    CG1   3905      -0.27          0   ; qtot -4.27
  4246         HA    262    VAL   HG11   3906       0.09          0   ; qtot -4.18
  4247         HA    262    VAL   HG12   3907       0.09          0   ; qtot -4.09
  4248         HA    262    VAL   HG13   3908       0.09          0   ; qtot -4
  4249       MCH3    262    VAL   MCG1   3909          0     7.5175   ; qtot -4
  4250       MCH3    262    VAL   MCG2   3909          0     7.5175   ; qtot -4
  4251        CT3    262    VAL    CG2   3909      -0.27          0   ; qtot -4.27
  4252         HA    262    VAL   HG21   3910       0.09          0   ; qtot -4.18
  4253         HA    262    VAL   HG22   3911       0.09          0   ; qtot -4.09
  4254         HA    262    VAL   HG23   3912       0.09          0   ; qtot -4
  4255          C    262    VAL      C   3913       0.51     12.011   ; qtot -3.49
  4256          O    262    VAL      O   3914      -0.51     15.999   ; qtot -4
; residue 263 ASP rtp ASP  q -1.0
  4257        NH1    263    ASP      N   3915      -0.47     15.015   ; qtot -4.47
  4258          H    263    ASP     HN   3916       0.31          0   ; qtot -4.16
  4259        CT1    263    ASP     CA   3917       0.07     13.019   ; qtot -4.09
  4260         HB    263    ASP     HA   3918       0.09          0   ; qtot -4
  4261        CT2    263    ASP     CB   3919      -0.28     14.027   ; qtot -4.28
  4262         HA    263    ASP    HB1   3920       0.09          0   ; qtot -4.19
  4263         HA    263    ASP    HB2   3921       0.09          0   ; qtot -4.1
  4264         CC    263    ASP     CG   3922       0.62     12.011   ; qtot -3.48
  4265         OC    263    ASP    OD1   3923      -0.76     15.999   ; qtot -4.24
  4266         OC    263    ASP    OD2   3924      -0.76     15.999   ; qtot -5
  4267          C    263    ASP      C   3925       0.51     12.011   ; qtot -4.49
  4268          O    263    ASP      O   3926      -0.51     15.999   ; qtot -5
; residue 264 ALA rtp ALA  q  0.0
  4269        NH1    264    ALA      N   3927      -0.47     15.015   ; qtot -5.47
  4270          H    264    ALA     HN   3928       0.31          0   ; qtot -5.16
  4271        CT1    264    ALA     CA   3929       0.07     13.019   ; qtot -5.09
  4272         HB    264    ALA     HA   3930       0.09          0   ; qtot -5
  4273       MCH3    264    ALA   MCB1   3931          0     7.5175   ; qtot -5
  4274       MCH3    264    ALA   MCB2   3931          0     7.5175   ; qtot -5
  4275        CT3    264    ALA     CB   3931      -0.27          0   ; qtot -5.27
  4276         HA    264    ALA    HB1   3932       0.09          0   ; qtot -5.18
  4277         HA    264    ALA    HB2   3933       0.09          0   ; qtot -5.09
  4278         HA    264    ALA    HB3   3934       0.09          0   ; qtot -5
  4279          C    264    ALA      C   3935       0.51     12.011   ; qtot -4.49
  4280          O    264    ALA      O   3936      -0.51     15.999   ; qtot -5
; residue 265 LEU rtp LEU  q  0.0
  4281        NH1    265    LEU      N   3937      -0.47     15.015   ; qtot -5.47
  4282          H    265    LEU     HN   3938       0.31          0   ; qtot -5.16
  4283        CT1    265    LEU     CA   3939       0.07     13.019   ; qtot -5.09
  4284         HB    265    LEU     HA   3940       0.09          0   ; qtot -5
  4285        CT2    265    LEU     CB   3941      -0.18     14.027   ; qtot -5.18
  4286         HA    265    LEU    HB1   3942       0.09          0   ; qtot -5.09
  4287         HA    265    LEU    HB2   3943       0.09          0   ; qtot -5
  4288        CT1    265    LEU     CG   3944      -0.09     13.019   ; qtot -5.09
  4289         HA    265    LEU     HG   3945       0.09          0   ; qtot -5
  4290       MCH3    265    LEU   MCD1   3946          0     7.5175   ; qtot -5
  4291       MCH3    265    LEU   MCD2   3946          0     7.5175   ; qtot -5
  4292        CT3    265    LEU    CD1   3946      -0.27          0   ; qtot -5.27
  4293         HA    265    LEU   HD11   3947       0.09          0   ; qtot -5.18
  4294         HA    265    LEU   HD12   3948       0.09          0   ; qtot -5.09
  4295         HA    265    LEU   HD13   3949       0.09          0   ; qtot -5
  4296       MCH3    265    LEU   MCD1   3950          0     7.5175   ; qtot -5
  4297       MCH3    265    LEU   MCD2   3950          0     7.5175   ; qtot -5
  4298        CT3    265    LEU    CD2   3950      -0.27          0   ; qtot -5.27
  4299         HA    265    LEU   HD21   3951       0.09          0   ; qtot -5.18
  4300         HA    265    LEU   HD22   3952       0.09          0   ; qtot -5.09
  4301         HA    265    LEU   HD23   3953       0.09          0   ; qtot -5
  4302          C    265    LEU      C   3954       0.51     12.011   ; qtot -4.49
  4303          O    265    LEU      O   3955      -0.51     15.999   ; qtot -5
; residue 266 LYS rtp LYS  q +1.0
  4304        NH1    266    LYS      N   3956      -0.47     15.015   ; qtot -5.47
  4305          H    266    LYS     HN   3957       0.31          0   ; qtot -5.16
  4306        CT1    266    LYS     CA   3958       0.07     13.019   ; qtot -5.09
  4307         HB    266    LYS     HA   3959       0.09          0   ; qtot -5
  4308        CT2    266    LYS     CB   3960      -0.18     14.027   ; qtot -5.18
  4309         HA    266    LYS    HB1   3961       0.09          0   ; qtot -5.09
  4310         HA    266    LYS    HB2   3962       0.09          0   ; qtot -5
  4311        CT2    266    LYS     CG   3963      -0.18     14.027   ; qtot -5.18
  4312         HA    266    LYS    HG1   3964       0.09          0   ; qtot -5.09
  4313         HA    266    LYS    HG2   3965       0.09          0   ; qtot -5
  4314        CT2    266    LYS     CD   3966      -0.18     14.027   ; qtot -5.18
  4315         HA    266    LYS    HD1   3967       0.09          0   ; qtot -5.09
  4316         HA    266    LYS    HD2   3968       0.09          0   ; qtot -5
  4317        CT2    266    LYS     CE   3969       0.21     14.027   ; qtot -4.79
  4318         HA    266    LYS    HE1   3970       0.05          0   ; qtot -4.74
  4319         HA    266    LYS    HE2   3971       0.05          0   ; qtot -4.69
  4320       MNH3    266    LYS   MNZ1   3972          0     8.5155   ; qtot -4.69
  4321       MNH3    266    LYS   MNZ2   3972          0     8.5155   ; qtot -4.69
  4322        NH3    266    LYS     NZ   3972       -0.3          0   ; qtot -4.99
  4323         HC    266    LYS    HZ1   3973       0.33          0   ; qtot -4.66
  4324         HC    266    LYS    HZ2   3974       0.33          0   ; qtot -4.33
  4325         HC    266    LYS    HZ3   3975       0.33          0   ; qtot -4
  4326          C    266    LYS      C   3976       0.51     12.011   ; qtot -3.49
  4327          O    266    LYS      O   3977      -0.51     15.999   ; qtot -4
; residue 267 ALA rtp ALA  q  0.0
  4328        NH1    267    ALA      N   3978      -0.47     15.015   ; qtot -4.47
  4329          H    267    ALA     HN   3979       0.31          0   ; qtot -4.16
  4330        CT1    267    ALA     CA   3980       0.07     13.019   ; qtot -4.09
  4331         HB    267    ALA     HA   3981       0.09          0   ; qtot -4
  4332       MCH3    267    ALA   MCB1   3982          0     7.5175   ; qtot -4
  4333       MCH3    267    ALA   MCB2   3982          0     7.5175   ; qtot -4
  4334        CT3    267    ALA     CB   3982      -0.27          0   ; qtot -4.27
  4335         HA    267    ALA    HB1   3983       0.09          0   ; qtot -4.18
  4336         HA    267    ALA    HB2   3984       0.09          0   ; qtot -4.09
  4337         HA    267    ALA    HB3   3985       0.09          0   ; qtot -4
  4338          C    267    ALA      C   3986       0.51     12.011   ; qtot -3.49
  4339          O    267    ALA      O   3987      -0.51     15.999   ; qtot -4
; residue 268 ASP rtp ASP  q -1.0
  4340        NH1    268    ASP      N   3988      -0.47     15.015   ; qtot -4.47
  4341          H    268    ASP     HN   3989       0.31          0   ; qtot -4.16
  4342        CT1    268    ASP     CA   3990       0.07     13.019   ; qtot -4.09
  4343         HB    268    ASP     HA   3991       0.09          0   ; qtot -4
  4344        CT2    268    ASP     CB   3992      -0.28     14.027   ; qtot -4.28
  4345         HA    268    ASP    HB1   3993       0.09          0   ; qtot -4.19
  4346         HA    268    ASP    HB2   3994       0.09          0   ; qtot -4.1
  4347         CC    268    ASP     CG   3995       0.62     12.011   ; qtot -3.48
  4348         OC    268    ASP    OD1   3996      -0.76     15.999   ; qtot -4.24
  4349         OC    268    ASP    OD2   3997      -0.76     15.999   ; qtot -5
  4350          C    268    ASP      C   3998       0.51     12.011   ; qtot -4.49
  4351          O    268    ASP      O   3999      -0.51     15.999   ; qtot -5
; residue 269 LYS rtp LYS  q +1.0
  4352        NH1    269    LYS      N   4000      -0.47     15.015   ; qtot -5.47
  4353          H    269    LYS     HN   4001       0.31          0   ; qtot -5.16
  4354        CT1    269    LYS     CA   4002       0.07     13.019   ; qtot -5.09
  4355         HB    269    LYS     HA   4003       0.09          0   ; qtot -5
  4356        CT2    269    LYS     CB   4004      -0.18     14.027   ; qtot -5.18
  4357         HA    269    LYS    HB1   4005       0.09          0   ; qtot -5.09
  4358         HA    269    LYS    HB2   4006       0.09          0   ; qtot -5
  4359        CT2    269    LYS     CG   4007      -0.18     14.027   ; qtot -5.18
  4360         HA    269    LYS    HG1   4008       0.09          0   ; qtot -5.09
  4361         HA    269    LYS    HG2   4009       0.09          0   ; qtot -5
  4362        CT2    269    LYS     CD   4010      -0.18     14.027   ; qtot -5.18
  4363         HA    269    LYS    HD1   4011       0.09          0   ; qtot -5.09
  4364         HA    269    LYS    HD2   4012       0.09          0   ; qtot -5
  4365        CT2    269    LYS     CE   4013       0.21     14.027   ; qtot -4.79
  4366         HA    269    LYS    HE1   4014       0.05          0   ; qtot -4.74
  4367         HA    269    LYS    HE2   4015       0.05          0   ; qtot -4.69
  4368       MNH3    269    LYS   MNZ1   4016          0     8.5155   ; qtot -4.69
  4369       MNH3    269    LYS   MNZ2   4016          0     8.5155   ; qtot -4.69
  4370        NH3    269    LYS     NZ   4016       -0.3          0   ; qtot -4.99
  4371         HC    269    LYS    HZ1   4017       0.33          0   ; qtot -4.66
  4372         HC    269    LYS    HZ2   4018       0.33          0   ; qtot -4.33
  4373         HC    269    LYS    HZ3   4019       0.33          0   ; qtot -4
  4374          C    269    LYS      C   4020       0.51     12.011   ; qtot -3.49
  4375          O    269    LYS      O   4021      -0.51     15.999   ; qtot -4
; residue 270 LYS rtp LYS  q +1.0
  4376        NH1    270    LYS      N   4022      -0.47     15.015   ; qtot -4.47
  4377          H    270    LYS     HN   4023       0.31          0   ; qtot -4.16
  4378        CT1    270    LYS     CA   4024       0.07     13.019   ; qtot -4.09
  4379         HB    270    LYS     HA   4025       0.09          0   ; qtot -4
  4380        CT2    270    LYS     CB   4026      -0.18     14.027   ; qtot -4.18
  4381         HA    270    LYS    HB1   4027       0.09          0   ; qtot -4.09
  4382         HA    270    LYS    HB2   4028       0.09          0   ; qtot -4
  4383        CT2    270    LYS     CG   4029      -0.18     14.027   ; qtot -4.18
  4384         HA    270    LYS    HG1   4030       0.09          0   ; qtot -4.09
  4385         HA    270    LYS    HG2   4031       0.09          0   ; qtot -4
  4386        CT2    270    LYS     CD   4032      -0.18     14.027   ; qtot -4.18
  4387         HA    270    LYS    HD1   4033       0.09          0   ; qtot -4.09
  4388         HA    270    LYS    HD2   4034       0.09          0   ; qtot -4
  4389        CT2    270    LYS     CE   4035       0.21     14.027   ; qtot -3.79
  4390         HA    270    LYS    HE1   4036       0.05          0   ; qtot -3.74
  4391         HA    270    LYS    HE2   4037       0.05          0   ; qtot -3.69
  4392       MNH3    270    LYS   MNZ1   4038          0     8.5155   ; qtot -3.69
  4393       MNH3    270    LYS   MNZ2   4038          0     8.5155   ; qtot -3.69
  4394        NH3    270    LYS     NZ   4038       -0.3          0   ; qtot -3.99
  4395         HC    270    LYS    HZ1   4039       0.33          0   ; qtot -3.66
  4396         HC    270    LYS    HZ2   4040       0.33          0   ; qtot -3.33
  4397         HC    270    LYS    HZ3   4041       0.33          0   ; qtot -3
  4398          C    270    LYS      C   4042       0.51     12.011   ; qtot -2.49
  4399          O    270    LYS      O   4043      -0.51     15.999   ; qtot -3
; residue 271 ASP rtp ASP  q -1.0
  4400        NH1    271    ASP      N   4044      -0.47     15.015   ; qtot -3.47
  4401          H    271    ASP     HN   4045       0.31          0   ; qtot -3.16
  4402        CT1    271    ASP     CA   4046       0.07     13.019   ; qtot -3.09
  4403         HB    271    ASP     HA   4047       0.09          0   ; qtot -3
  4404        CT2    271    ASP     CB   4048      -0.28     14.027   ; qtot -3.28
  4405         HA    271    ASP    HB1   4049       0.09          0   ; qtot -3.19
  4406         HA    271    ASP    HB2   4050       0.09          0   ; qtot -3.1
  4407         CC    271    ASP     CG   4051       0.62     12.011   ; qtot -2.48
  4408         OC    271    ASP    OD1   4052      -0.76     15.999   ; qtot -3.24
  4409         OC    271    ASP    OD2   4053      -0.76     15.999   ; qtot -4
  4410          C    271    ASP      C   4054       0.51     12.011   ; qtot -3.49
  4411          O    271    ASP      O   4055      -0.51     15.999   ; qtot -4
; residue 272 PRO rtp PRO  q  0.0
  4412          N    272    PRO      N   4056      -0.29     14.007   ; qtot -4.29
  4413        CP3    272    PRO     CD   4057          0     14.027   ; qtot -4.29
  4414         HA    272    PRO    HD1   4058       0.09          0   ; qtot -4.2
  4415         HA    272    PRO    HD2   4059       0.09          0   ; qtot -4.11
  4416        CP1    272    PRO     CA   4060       0.02     13.019   ; qtot -4.09
  4417         HB    272    PRO     HA   4061       0.09          0   ; qtot -4
  4418        CP2    272    PRO     CB   4062      -0.18     14.027   ; qtot -4.18
  4419         HA    272    PRO    HB1   4063       0.09          0   ; qtot -4.09
  4420         HA    272    PRO    HB2   4064       0.09          0   ; qtot -4
  4421        CP2    272    PRO     CG   4065      -0.18     14.027   ; qtot -4.18
  4422         HA    272    PRO    HG1   4066       0.09          0   ; qtot -4.09
  4423         HA    272    PRO    HG2   4067       0.09          0   ; qtot -4
  4424          C    272    PRO      C   4068       0.51     12.011   ; qtot -3.49
  4425          O    272    PRO      O   4069      -0.51     15.999   ; qtot -4
; residue 273 SER rtp SER  q  0.0
  4426        NH1    273    SER      N   4070      -0.47     15.015   ; qtot -4.47
  4427          H    273    SER     HN   4071       0.31          0   ; qtot -4.16
  4428        CT1    273    SER     CA   4072       0.07     13.019   ; qtot -4.09
  4429         HB    273    SER     HA   4073       0.09          0   ; qtot -4
  4430        CT2    273    SER     CB   4074       0.05     14.027   ; qtot -3.95
  4431         HA    273    SER    HB1   4075       0.09          0   ; qtot -3.86
  4432         HA    273    SER    HB2   4076       0.09          0   ; qtot -3.77
  4433        OH1    273    SER     OG   4077      -0.66     15.999   ; qtot -4.43
  4434          H    273    SER    HG1   4078       0.43      1.008   ; qtot -4
  4435          C    273    SER      C   4079       0.51     12.011   ; qtot -3.49
  4436          O    273    SER      O   4080      -0.51     15.999   ; qtot -4
; residue 274 GLY rtp GLY  q  0.0
  4437        NH1    274    GLY      N   4081      -0.47     15.015   ; qtot -4.47
  4438          H    274    GLY     HN   4082       0.31          0   ; qtot -4.16
  4439        CT2    274    GLY     CA   4083      -0.02     14.027   ; qtot -4.18
  4440         HB    274    GLY    HA1   4084       0.09          0   ; qtot -4.09
  4441         HB    274    GLY    HA2   4085       0.09          0   ; qtot -4
  4442          C    274    GLY      C   4086       0.51     12.011   ; qtot -3.49
  4443          O    274    GLY      O   4087      -0.51     15.999   ; qtot -4
; residue 275 PRO rtp PRO  q  0.0
  4444          N    275    PRO      N   4088      -0.29     14.007   ; qtot -4.29
  4445        CP3    275    PRO     CD   4089          0     14.027   ; qtot -4.29
  4446         HA    275    PRO    HD1   4090       0.09          0   ; qtot -4.2
  4447         HA    275    PRO    HD2   4091       0.09          0   ; qtot -4.11
  4448        CP1    275    PRO     CA   4092       0.02     13.019   ; qtot -4.09
  4449         HB    275    PRO     HA   4093       0.09          0   ; qtot -4
  4450        CP2    275    PRO     CB   4094      -0.18     14.027   ; qtot -4.18
  4451         HA    275    PRO    HB1   4095       0.09          0   ; qtot -4.09
  4452         HA    275    PRO    HB2   4096       0.09          0   ; qtot -4
  4453        CP2    275    PRO     CG   4097      -0.18     14.027   ; qtot -4.18
  4454         HA    275    PRO    HG1   4098       0.09          0   ; qtot -4.09
  4455         HA    275    PRO    HG2   4099       0.09          0   ; qtot -4
  4456          C    275    PRO      C   4100       0.51     12.011   ; qtot -3.49
  4457          O    275    PRO      O   4101      -0.51     15.999   ; qtot -4
; residue 276 TYR rtp TYR  q  0.0
  4458        NH1    276    TYR      N   4102      -0.47     15.015   ; qtot -4.47
  4459          H    276    TYR     HN   4103       0.31          0   ; qtot -4.16
  4460        CT1    276    TYR     CA   4104       0.07     13.019   ; qtot -4.09
  4461         HB    276    TYR     HA   4105       0.09          0   ; qtot -4
  4462        CT2    276    TYR     CB   4106      -0.18     14.027   ; qtot -4.18
  4463         HA    276    TYR    HB1   4107       0.09          0   ; qtot -4.09
  4464         HA    276    TYR    HB2   4108       0.09          0   ; qtot -4
  4465         CA    276    TYR     CG   4109          0     12.011   ; qtot -4
  4466         CA    276    TYR    CD1   4110     -0.115     13.019   ; qtot -4.115
  4467         HP    276    TYR    HD1   4111      0.115          0   ; qtot -4
  4468         CA    276    TYR    CE1   4112     -0.115     13.019   ; qtot -4.115
  4469         HP    276    TYR    HE1   4113      0.115          0   ; qtot -4
  4470         CA    276    TYR     CZ   4114       0.11     12.011   ; qtot -3.89
  4471        OH1    276    TYR     OH   4115      -0.54     15.999   ; qtot -4.43
  4472          H    276    TYR     HH   4116       0.43      1.008   ; qtot -4
  4473         CA    276    TYR    CD2   4117     -0.115     13.019   ; qtot -4.115
  4474         HP    276    TYR    HD2   4118      0.115          0   ; qtot -4
  4475         CA    276    TYR    CE2   4119     -0.115     13.019   ; qtot -4.115
  4476         HP    276    TYR    HE2   4120      0.115          0   ; qtot -4
  4477          C    276    TYR      C   4121       0.51     12.011   ; qtot -3.49
  4478          O    276    TYR      O   4122      -0.51     15.999   ; qtot -4
; residue 277 VAL rtp VAL  q  0.0
  4479        NH1    277    VAL      N   4123      -0.47     15.015   ; qtot -4.47
  4480          H    277    VAL     HN   4124       0.31          0   ; qtot -4.16
  4481        CT1    277    VAL     CA   4125       0.07     13.019   ; qtot -4.09
  4482         HB    277    VAL     HA   4126       0.09          0   ; qtot -4
  4483        CT1    277    VAL     CB   4127      -0.09     13.019   ; qtot -4.09
  4484         HA    277    VAL     HB   4128       0.09          0   ; qtot -4
  4485       MCH3    277    VAL   MCG1   4129          0     7.5175   ; qtot -4
  4486       MCH3    277    VAL   MCG2   4129          0     7.5175   ; qtot -4
  4487        CT3    277    VAL    CG1   4129      -0.27          0   ; qtot -4.27
  4488         HA    277    VAL   HG11   4130       0.09          0   ; qtot -4.18
  4489         HA    277    VAL   HG12   4131       0.09          0   ; qtot -4.09
  4490         HA    277    VAL   HG13   4132       0.09          0   ; qtot -4
  4491       MCH3    277    VAL   MCG1   4133          0     7.5175   ; qtot -4
  4492       MCH3    277    VAL   MCG2   4133          0     7.5175   ; qtot -4
  4493        CT3    277    VAL    CG2   4133      -0.27          0   ; qtot -4.27
  4494         HA    277    VAL   HG21   4134       0.09          0   ; qtot -4.18
  4495         HA    277    VAL   HG22   4135       0.09          0   ; qtot -4.09
  4496         HA    277    VAL   HG23   4136       0.09          0   ; qtot -4
  4497          C    277    VAL      C   4137       0.51     12.011   ; qtot -3.49
  4498          O    277    VAL      O   4138      -0.51     15.999   ; qtot -4
; residue 278 TRP rtp TRP  q  0.0
  4499        NH1    278    TRP      N   4139      -0.47     15.015   ; qtot -4.47
  4500          H    278    TRP     HN   4140       0.31          0   ; qtot -4.16
  4501        CT1    278    TRP     CA   4141       0.07     13.019   ; qtot -4.09
  4502         HB    278    TRP     HA   4142       0.09          0   ; qtot -4
  4503        CT2    278    TRP     CB   4143      -0.18     14.027   ; qtot -4.18
  4504         HA    278    TRP    HB1   4144       0.09          0   ; qtot -4.09
  4505         HA    278    TRP    HB2   4145       0.09          0   ; qtot -4
  4506         CY    278    TRP     CG   4146      -0.03     12.011   ; qtot -4.03
  4507         CA    278    TRP    CD1   4147      0.035     13.019   ; qtot -3.995
  4508         HP    278    TRP    HD1   4148      0.115          0   ; qtot -3.88
  4509         NY    278    TRP    NE1   4149      -0.61     15.015   ; qtot -4.49
  4510          H    278    TRP    HE1   4150       0.38          0   ; qtot -4.11
  4511        CPT    278    TRP    CE2   4151       0.13     12.011   ; qtot -3.98
  4512        CPT    278    TRP    CD2   4152      -0.02     12.011   ; qtot -4
  4513         CA    278    TRP    CE3   4153     -0.115     13.019   ; qtot -4.115
  4514         HP    278    TRP    HE3   4154      0.115          0   ; qtot -4
  4515         CA    278    TRP    CZ3   4155     -0.115     13.019   ; qtot -4.115
  4516         HP    278    TRP    HZ3   4156      0.115          0   ; qtot -4
  4517         CA    278    TRP    CZ2   4157     -0.115     13.019   ; qtot -4.115
  4518         HP    278    TRP    HZ2   4158      0.115          0   ; qtot -4
  4519         CA    278    TRP    CH2   4159     -0.115     13.019   ; qtot -4.115
  4520         HP    278    TRP    HH2   4160      0.115          0   ; qtot -4
  4521          C    278    TRP      C   4161       0.51     12.011   ; qtot -3.49
  4522          O    278    TRP      O   4162      -0.51     15.999   ; qtot -4
; residue 279 ILE rtp ILE  q  0.0
  4523        NH1    279    ILE      N   4163      -0.47     15.015   ; qtot -4.47
  4524          H    279    ILE     HN   4164       0.31          0   ; qtot -4.16
  4525        CT1    279    ILE     CA   4165       0.07     13.019   ; qtot -4.09
  4526         HB    279    ILE     HA   4166       0.09          0   ; qtot -4
  4527        CT1    279    ILE     CB   4167      -0.09     13.019   ; qtot -4.09
  4528         HA    279    ILE     HB   4168       0.09          0   ; qtot -4
  4529       MCH3    279    ILE   MCG1   4169          0     7.5175   ; qtot -4
  4530       MCH3    279    ILE   MCG2   4169          0     7.5175   ; qtot -4
  4531        CT3    279    ILE    CG2   4169      -0.27          0   ; qtot -4.27
  4532         HA    279    ILE   HG21   4170       0.09          0   ; qtot -4.18
  4533         HA    279    ILE   HG22   4171       0.09          0   ; qtot -4.09
  4534         HA    279    ILE   HG23   4172       0.09          0   ; qtot -4
  4535        CT2    279    ILE    CG1   4173      -0.18     14.027   ; qtot -4.18
  4536         HA    279    ILE   HG11   4174       0.09          0   ; qtot -4.09
  4537         HA    279    ILE   HG12   4175       0.09          0   ; qtot -4
  4538       MCH3    279    ILE   MCD1   4176          0     7.5175   ; qtot -4
  4539       MCH3    279    ILE   MCD2   4176          0     7.5175   ; qtot -4
  4540        CT3    279    ILE     CD   4176      -0.27          0   ; qtot -4.27
  4541         HA    279    ILE    HD1   4177       0.09          0   ; qtot -4.18
  4542         HA    279    ILE    HD2   4178       0.09          0   ; qtot -4.09
  4543         HA    279    ILE    HD3   4179       0.09          0   ; qtot -4
  4544          C    279    ILE      C   4180       0.51     12.011   ; qtot -3.49
  4545          O    279    ILE      O   4181      -0.51     15.999   ; qtot -4
; residue 280 THR rtp THR  q  0.0
  4546        NH1    280    THR      N   4182      -0.47     15.015   ; qtot -4.47
  4547          H    280    THR     HN   4183       0.31          0   ; qtot -4.16
  4548        CT1    280    THR     CA   4184       0.07     13.019   ; qtot -4.09
  4549         HB    280    THR     HA   4185       0.09          0   ; qtot -4
  4550        CT1    280    THR     CB   4186       0.14     13.019   ; qtot -3.86
  4551         HA    280    THR     HB   4187       0.09          0   ; qtot -3.77
  4552        OH1    280    THR    OG1   4188      -0.66     15.999   ; qtot -4.43
  4553          H    280    THR    HG1   4189       0.43      1.008   ; qtot -4
  4554       MCH3    280    THR   MCG1   4190          0     7.5175   ; qtot -4
  4555       MCH3    280    THR   MCG2   4190          0     7.5175   ; qtot -4
  4556        CT3    280    THR    CG2   4190      -0.27          0   ; qtot -4.27
  4557         HA    280    THR   HG21   4191       0.09          0   ; qtot -4.18
  4558         HA    280    THR   HG22   4192       0.09          0   ; qtot -4.09
  4559         HA    280    THR   HG23   4193       0.09          0   ; qtot -4
  4560          C    280    THR      C   4194       0.51     12.011   ; qtot -3.49
  4561          O    280    THR      O   4195      -0.51     15.999   ; qtot -4
; residue 281 TYR rtp TYR  q  0.0
  4562        NH1    281    TYR      N   4196      -0.47     15.015   ; qtot -4.47
  4563          H    281    TYR     HN   4197       0.31          0   ; qtot -4.16
  4564        CT1    281    TYR     CA   4198       0.07     13.019   ; qtot -4.09
  4565         HB    281    TYR     HA   4199       0.09          0   ; qtot -4
  4566        CT2    281    TYR     CB   4200      -0.18     14.027   ; qtot -4.18
  4567         HA    281    TYR    HB1   4201       0.09          0   ; qtot -4.09
  4568         HA    281    TYR    HB2   4202       0.09          0   ; qtot -4
  4569         CA    281    TYR     CG   4203          0     12.011   ; qtot -4
  4570         CA    281    TYR    CD1   4204     -0.115     13.019   ; qtot -4.115
  4571         HP    281    TYR    HD1   4205      0.115          0   ; qtot -4
  4572         CA    281    TYR    CE1   4206     -0.115     13.019   ; qtot -4.115
  4573         HP    281    TYR    HE1   4207      0.115          0   ; qtot -4
  4574         CA    281    TYR     CZ   4208       0.11     12.011   ; qtot -3.89
  4575        OH1    281    TYR     OH   4209      -0.54     15.999   ; qtot -4.43
  4576          H    281    TYR     HH   4210       0.43      1.008   ; qtot -4
  4577         CA    281    TYR    CD2   4211     -0.115     13.019   ; qtot -4.115
  4578         HP    281    TYR    HD2   4212      0.115          0   ; qtot -4
  4579         CA    281    TYR    CE2   4213     -0.115     13.019   ; qtot -4.115
  4580         HP    281    TYR    HE2   4214      0.115          0   ; qtot -4
  4581          C    281    TYR      C   4215       0.51     12.011   ; qtot -3.49
  4582          O    281    TYR      O   4216      -0.51     15.999   ; qtot -4
; residue 282 ALA rtp ALA  q  0.0
  4583        NH1    282    ALA      N   4217      -0.47     15.015   ; qtot -4.47
  4584          H    282    ALA     HN   4218       0.31          0   ; qtot -4.16
  4585        CT1    282    ALA     CA   4219       0.07     13.019   ; qtot -4.09
  4586         HB    282    ALA     HA   4220       0.09          0   ; qtot -4
  4587       MCH3    282    ALA   MCB1   4221          0     7.5175   ; qtot -4
  4588       MCH3    282    ALA   MCB2   4221          0     7.5175   ; qtot -4
  4589        CT3    282    ALA     CB   4221      -0.27          0   ; qtot -4.27
  4590         HA    282    ALA    HB1   4222       0.09          0   ; qtot -4.18
  4591         HA    282    ALA    HB2   4223       0.09          0   ; qtot -4.09
  4592         HA    282    ALA    HB3   4224       0.09          0   ; qtot -4
  4593          C    282    ALA      C   4225       0.51     12.011   ; qtot -3.49
  4594          O    282    ALA      O   4226      -0.51     15.999   ; qtot -4
; residue 283 ALA rtp ALA  q  0.0
  4595        NH1    283    ALA      N   4227      -0.47     15.015   ; qtot -4.47
  4596          H    283    ALA     HN   4228       0.31          0   ; qtot -4.16
  4597        CT1    283    ALA     CA   4229       0.07     13.019   ; qtot -4.09
  4598         HB    283    ALA     HA   4230       0.09          0   ; qtot -4
  4599       MCH3    283    ALA   MCB1   4231          0     7.5175   ; qtot -4
  4600       MCH3    283    ALA   MCB2   4231          0     7.5175   ; qtot -4
  4601        CT3    283    ALA     CB   4231      -0.27          0   ; qtot -4.27
  4602         HA    283    ALA    HB1   4232       0.09          0   ; qtot -4.18
  4603         HA    283    ALA    HB2   4233       0.09          0   ; qtot -4.09
  4604         HA    283    ALA    HB3   4234       0.09          0   ; qtot -4
  4605          C    283    ALA      C   4235       0.51     12.011   ; qtot -3.49
  4606          O    283    ALA      O   4236      -0.51     15.999   ; qtot -4
; residue 284 VAL rtp VAL  q  0.0
  4607        NH1    284    VAL      N   4237      -0.47     15.015   ; qtot -4.47
  4608          H    284    VAL     HN   4238       0.31          0   ; qtot -4.16
  4609        CT1    284    VAL     CA   4239       0.07     13.019   ; qtot -4.09
  4610         HB    284    VAL     HA   4240       0.09          0   ; qtot -4
  4611        CT1    284    VAL     CB   4241      -0.09     13.019   ; qtot -4.09
  4612         HA    284    VAL     HB   4242       0.09          0   ; qtot -4
  4613       MCH3    284    VAL   MCG1   4243          0     7.5175   ; qtot -4
  4614       MCH3    284    VAL   MCG2   4243          0     7.5175   ; qtot -4
  4615        CT3    284    VAL    CG1   4243      -0.27          0   ; qtot -4.27
  4616         HA    284    VAL   HG11   4244       0.09          0   ; qtot -4.18
  4617         HA    284    VAL   HG12   4245       0.09          0   ; qtot -4.09
  4618         HA    284    VAL   HG13   4246       0.09          0   ; qtot -4
  4619       MCH3    284    VAL   MCG1   4247          0     7.5175   ; qtot -4
  4620       MCH3    284    VAL   MCG2   4247          0     7.5175   ; qtot -4
  4621        CT3    284    VAL    CG2   4247      -0.27          0   ; qtot -4.27
  4622         HA    284    VAL   HG21   4248       0.09          0   ; qtot -4.18
  4623         HA    284    VAL   HG22   4249       0.09          0   ; qtot -4.09
  4624         HA    284    VAL   HG23   4250       0.09          0   ; qtot -4
  4625          C    284    VAL      C   4251       0.51     12.011   ; qtot -3.49
  4626          O    284    VAL      O   4252      -0.51     15.999   ; qtot -4
; residue 285 GLN rtp GLN  q  0.0
  4627        NH1    285    GLN      N   4253      -0.47     15.015   ; qtot -4.47
  4628          H    285    GLN     HN   4254       0.31          0   ; qtot -4.16
  4629        CT1    285    GLN     CA   4255       0.07     13.019   ; qtot -4.09
  4630         HB    285    GLN     HA   4256       0.09          0   ; qtot -4
  4631        CT2    285    GLN     CB   4257      -0.18     14.027   ; qtot -4.18
  4632         HA    285    GLN    HB1   4258       0.09          0   ; qtot -4.09
  4633         HA    285    GLN    HB2   4259       0.09          0   ; qtot -4
  4634        CT2    285    GLN     CG   4260      -0.18     14.027   ; qtot -4.18
  4635         HA    285    GLN    HG1   4261       0.09          0   ; qtot -4.09
  4636         HA    285    GLN    HG2   4262       0.09          0   ; qtot -4
  4637         CC    285    GLN     CD   4263       0.55     12.011   ; qtot -3.45
  4638          O    285    GLN    OE1   4264      -0.55     15.999   ; qtot -4
  4639        NH2    285    GLN    NE2   4265      -0.62     16.023   ; qtot -4.62
  4640          H    285    GLN   HE21   4266       0.32          0   ; qtot -4.3
  4641          H    285    GLN   HE22   4267        0.3          0   ; qtot -4
  4642          C    285    GLN      C   4268       0.51     12.011   ; qtot -3.49
  4643          O    285    GLN      O   4269      -0.51     15.999   ; qtot -4
; residue 286 SER rtp SER  q  0.0
  4644        NH1    286    SER      N   4270      -0.47     15.015   ; qtot -4.47
  4645          H    286    SER     HN   4271       0.31          0   ; qtot -4.16
  4646        CT1    286    SER     CA   4272       0.07     13.019   ; qtot -4.09
  4647         HB    286    SER     HA   4273       0.09          0   ; qtot -4
  4648        CT2    286    SER     CB   4274       0.05     14.027   ; qtot -3.95
  4649         HA    286    SER    HB1   4275       0.09          0   ; qtot -3.86
  4650         HA    286    SER    HB2   4276       0.09          0   ; qtot -3.77
  4651        OH1    286    SER     OG   4277      -0.66     15.999   ; qtot -4.43
  4652          H    286    SER    HG1   4278       0.43      1.008   ; qtot -4
  4653          C    286    SER      C   4279       0.51     12.011   ; qtot -3.49
  4654          O    286    SER      O   4280      -0.51     15.999   ; qtot -4
; residue 287 LEU rtp LEU  q  0.0
  4655        NH1    287    LEU      N   4281      -0.47     15.015   ; qtot -4.47
  4656          H    287    LEU     HN   4282       0.31          0   ; qtot -4.16
  4657        CT1    287    LEU     CA   4283       0.07     13.019   ; qtot -4.09
  4658         HB    287    LEU     HA   4284       0.09          0   ; qtot -4
  4659        CT2    287    LEU     CB   4285      -0.18     14.027   ; qtot -4.18
  4660         HA    287    LEU    HB1   4286       0.09          0   ; qtot -4.09
  4661         HA    287    LEU    HB2   4287       0.09          0   ; qtot -4
  4662        CT1    287    LEU     CG   4288      -0.09     13.019   ; qtot -4.09
  4663         HA    287    LEU     HG   4289       0.09          0   ; qtot -4
  4664       MCH3    287    LEU   MCD1   4290          0     7.5175   ; qtot -4
  4665       MCH3    287    LEU   MCD2   4290          0     7.5175   ; qtot -4
  4666        CT3    287    LEU    CD1   4290      -0.27          0   ; qtot -4.27
  4667         HA    287    LEU   HD11   4291       0.09          0   ; qtot -4.18
  4668         HA    287    LEU   HD12   4292       0.09          0   ; qtot -4.09
  4669         HA    287    LEU   HD13   4293       0.09          0   ; qtot -4
  4670       MCH3    287    LEU   MCD1   4294          0     7.5175   ; qtot -4
  4671       MCH3    287    LEU   MCD2   4294          0     7.5175   ; qtot -4
  4672        CT3    287    LEU    CD2   4294      -0.27          0   ; qtot -4.27
  4673         HA    287    LEU   HD21   4295       0.09          0   ; qtot -4.18
  4674         HA    287    LEU   HD22   4296       0.09          0   ; qtot -4.09
  4675         HA    287    LEU   HD23   4297       0.09          0   ; qtot -4
  4676          C    287    LEU      C   4298       0.51     12.011   ; qtot -3.49
  4677          O    287    LEU      O   4299      -0.51     15.999   ; qtot -4
; residue 288 ALA rtp ALA  q  0.0
  4678        NH1    288    ALA      N   4300      -0.47     15.015   ; qtot -4.47
  4679          H    288    ALA     HN   4301       0.31          0   ; qtot -4.16
  4680        CT1    288    ALA     CA   4302       0.07     13.019   ; qtot -4.09
  4681         HB    288    ALA     HA   4303       0.09          0   ; qtot -4
  4682       MCH3    288    ALA   MCB1   4304          0     7.5175   ; qtot -4
  4683       MCH3    288    ALA   MCB2   4304          0     7.5175   ; qtot -4
  4684        CT3    288    ALA     CB   4304      -0.27          0   ; qtot -4.27
  4685         HA    288    ALA    HB1   4305       0.09          0   ; qtot -4.18
  4686         HA    288    ALA    HB2   4306       0.09          0   ; qtot -4.09
  4687         HA    288    ALA    HB3   4307       0.09          0   ; qtot -4
  4688          C    288    ALA      C   4308       0.51     12.011   ; qtot -3.49
  4689          O    288    ALA      O   4309      -0.51     15.999   ; qtot -4
; residue 289 THR rtp THR  q  0.0
  4690        NH1    289    THR      N   4310      -0.47     15.015   ; qtot -4.47
  4691          H    289    THR     HN   4311       0.31          0   ; qtot -4.16
  4692        CT1    289    THR     CA   4312       0.07     13.019   ; qtot -4.09
  4693         HB    289    THR     HA   4313       0.09          0   ; qtot -4
  4694        CT1    289    THR     CB   4314       0.14     13.019   ; qtot -3.86
  4695         HA    289    THR     HB   4315       0.09          0   ; qtot -3.77
  4696        OH1    289    THR    OG1   4316      -0.66     15.999   ; qtot -4.43
  4697          H    289    THR    HG1   4317       0.43      1.008   ; qtot -4
  4698       MCH3    289    THR   MCG1   4318          0     7.5175   ; qtot -4
  4699       MCH3    289    THR   MCG2   4318          0     7.5175   ; qtot -4
  4700        CT3    289    THR    CG2   4318      -0.27          0   ; qtot -4.27
  4701         HA    289    THR   HG21   4319       0.09          0   ; qtot -4.18
  4702         HA    289    THR   HG22   4320       0.09          0   ; qtot -4.09
  4703         HA    289    THR   HG23   4321       0.09          0   ; qtot -4
  4704          C    289    THR      C   4322       0.51     12.011   ; qtot -3.49
  4705          O    289    THR      O   4323      -0.51     15.999   ; qtot -4
; residue 290 ALA rtp ALA  q  0.0
  4706        NH1    290    ALA      N   4324      -0.47     15.015   ; qtot -4.47
  4707          H    290    ALA     HN   4325       0.31          0   ; qtot -4.16
  4708        CT1    290    ALA     CA   4326       0.07     13.019   ; qtot -4.09
  4709         HB    290    ALA     HA   4327       0.09          0   ; qtot -4
  4710       MCH3    290    ALA   MCB1   4328          0     7.5175   ; qtot -4
  4711       MCH3    290    ALA   MCB2   4328          0     7.5175   ; qtot -4
  4712        CT3    290    ALA     CB   4328      -0.27          0   ; qtot -4.27
  4713         HA    290    ALA    HB1   4329       0.09          0   ; qtot -4.18
  4714         HA    290    ALA    HB2   4330       0.09          0   ; qtot -4.09
  4715         HA    290    ALA    HB3   4331       0.09          0   ; qtot -4
  4716          C    290    ALA      C   4332       0.51     12.011   ; qtot -3.49
  4717          O    290    ALA      O   4333      -0.51     15.999   ; qtot -4
; residue 291 LEU rtp LEU  q  0.0
  4718        NH1    291    LEU      N   4334      -0.47     15.015   ; qtot -4.47
  4719          H    291    LEU     HN   4335       0.31          0   ; qtot -4.16
  4720        CT1    291    LEU     CA   4336       0.07     13.019   ; qtot -4.09
  4721         HB    291    LEU     HA   4337       0.09          0   ; qtot -4
  4722        CT2    291    LEU     CB   4338      -0.18     14.027   ; qtot -4.18
  4723         HA    291    LEU    HB1   4339       0.09          0   ; qtot -4.09
  4724         HA    291    LEU    HB2   4340       0.09          0   ; qtot -4
  4725        CT1    291    LEU     CG   4341      -0.09     13.019   ; qtot -4.09
  4726         HA    291    LEU     HG   4342       0.09          0   ; qtot -4
  4727       MCH3    291    LEU   MCD1   4343          0     7.5175   ; qtot -4
  4728       MCH3    291    LEU   MCD2   4343          0     7.5175   ; qtot -4
  4729        CT3    291    LEU    CD1   4343      -0.27          0   ; qtot -4.27
  4730         HA    291    LEU   HD11   4344       0.09          0   ; qtot -4.18
  4731         HA    291    LEU   HD12   4345       0.09          0   ; qtot -4.09
  4732         HA    291    LEU   HD13   4346       0.09          0   ; qtot -4
  4733       MCH3    291    LEU   MCD1   4347          0     7.5175   ; qtot -4
  4734       MCH3    291    LEU   MCD2   4347          0     7.5175   ; qtot -4
  4735        CT3    291    LEU    CD2   4347      -0.27          0   ; qtot -4.27
  4736         HA    291    LEU   HD21   4348       0.09          0   ; qtot -4.18
  4737         HA    291    LEU   HD22   4349       0.09          0   ; qtot -4.09
  4738         HA    291    LEU   HD23   4350       0.09          0   ; qtot -4
  4739          C    291    LEU      C   4351       0.51     12.011   ; qtot -3.49
  4740          O    291    LEU      O   4352      -0.51     15.999   ; qtot -4
; residue 292 GLU rtp GLU  q -1.0
  4741        NH1    292    GLU      N   4353      -0.47     15.015   ; qtot -4.47
  4742          H    292    GLU     HN   4354       0.31          0   ; qtot -4.16
  4743        CT1    292    GLU     CA   4355       0.07     13.019   ; qtot -4.09
  4744         HB    292    GLU     HA   4356       0.09          0   ; qtot -4
  4745        CT2    292    GLU     CB   4357      -0.18     14.027   ; qtot -4.18
  4746         HA    292    GLU    HB1   4358       0.09          0   ; qtot -4.09
  4747         HA    292    GLU    HB2   4359       0.09          0   ; qtot -4
  4748        CT2    292    GLU     CG   4360      -0.28     14.027   ; qtot -4.28
  4749         HA    292    GLU    HG1   4361       0.09          0   ; qtot -4.19
  4750         HA    292    GLU    HG2   4362       0.09          0   ; qtot -4.1
  4751         CC    292    GLU     CD   4363       0.62     12.011   ; qtot -3.48
[truncated: 1,238,904 more chars]
