# Supplementary material for: Bayesian refinement of protein structures and ensembles against SAXS data using molecular dynamics
Source: PLoS Comput Biol. 2017 Oct 18;13(10):e1005800. doi: 10.1371/journal.pcbi.1005800 (PMC5662244; doi:10.1371/journal.pcbi.1005800)
Supplement: S3 Archive — (BZ) [file pcbi.1005800.s013.tar.bz]

Archive with 9 entries (8 files):
- hsp90
- hsp90/scatter_A.itp
- hsp90/scatter_B.itp
- hsp90/start.gro
- hsp90/topol.top
- hsp90/topol_Protein_chain_A.itp
- hsp90/topol_Protein_chain_B.itp
- hsp90/waxsmd_bayes3nm.mdp
- hsp90/waxsmd_bayes3nm.mdp~
