# Supplementary material for: Bayesian refinement of protein structures and ensembles against SAXS data using molecular dynamics
Source: PLoS Comput Biol. 2017 Oct 18;13(10):e1005800. doi: 10.1371/journal.pcbi.1005800 (PMC5662244; doi:10.1371/journal.pcbi.1005800)
Supplement: S3 Archive — (BZ) [file pcbi.1005800.s013.tar.bz › hsp90/scatter_A.itp]

[ scattering_params ]
; atom ft a1     a2      a3      a4      b1      b2      b3      b4      c
    3  1  CROMER_MANN_N            ; N
    4  1  CROMER_MANN_H            ; H1
    5  1  CROMER_MANN_H            ; H2
    6  1  CROMER_MANN_H            ; H3
    7  1  CROMER_MANN_C            ; CA
    8  1  CROMER_MANN_H            ; HA
   11  1  CROMER_MANN_C            ; CB
   12  1  CROMER_MANN_H            ; HB1
   13  1  CROMER_MANN_H            ; HB2
   14  1  CROMER_MANN_H            ; HB3
   15  1  CROMER_MANN_C            ; C
   16  1  CROMER_MANN_O            ; O
   17  1  CROMER_MANN_N            ; N
   18  1  CROMER_MANN_H            ; HN
   19  1  CROMER_MANN_C            ; CA
   20  1  CROMER_MANN_H            ; HA
   21  1  CROMER_MANN_C            ; CB
   22  1  CROMER_MANN_H            ; HB1
   23  1  CROMER_MANN_H            ; HB2
   24  1  CROMER_MANN_O            ; OG
   25  1  CROMER_MANN_H            ; HG1
   26  1  CROMER_MANN_C            ; C
   27  1  CROMER_MANN_O            ; O
   28  1  CROMER_MANN_N            ; N
   29  1  CROMER_MANN_H            ; HN
   30  1  CROMER_MANN_C            ; CA
   31  1  CROMER_MANN_H            ; HA
   32  1  CROMER_MANN_C            ; CB
   33  1  CROMER_MANN_H            ; HB1
   34  1  CROMER_MANN_H            ; HB2
   35  1  CROMER_MANN_C            ; CG
   36  1  CROMER_MANN_H            ; HG1
   37  1  CROMER_MANN_H            ; HG2
   38  1  CROMER_MANN_C            ; CD
   39  1  CROMER_MANN_O            ; OE1
   40  1  CROMER_MANN_O            ; OE2
   41  1  CROMER_MANN_C            ; C
   42  1  CROMER_MANN_O            ; O
   43  1  CROMER_MANN_N            ; N
   44  1  CROMER_MANN_H            ; HN
   45  1  CROMER_MANN_C            ; CA
   46  1  CROMER_MANN_H            ; HA
   47  1  CROMER_MANN_C            ; CB
   48  1  CROMER_MANN_H            ; HB
   49  1  CROMER_MANN_O            ; OG1
   50  1  CROMER_MANN_H            ; HG1
   53  1  CROMER_MANN_C            ; CG2
   54  1  CROMER_MANN_H            ; HG21
   55  1  CROMER_MANN_H            ; HG22
   56  1  CROMER_MANN_H            ; HG23
   57  1  CROMER_MANN_C            ; C
   58  1  CROMER_MANN_O            ; O
   59  1  CROMER_MANN_N            ; N
   60  1  CROMER_MANN_H            ; HN
   61  1  CROMER_MANN_C            ; CA
   62  1  CROMER_MANN_H            ; HA
   63  1  CROMER_MANN_C            ; CB
   64  1  CROMER_MANN_H            ; HB1
   65  1  CROMER_MANN_H            ; HB2
   66  1  CROMER_MANN_C            ; CG
   67  1  CROMER_MANN_C            ; CD1
   68  1  CROMER_MANN_H            ; HD1
   69  1  CROMER_MANN_C            ; CE1
   70  1  CROMER_MANN_H            ; HE1
   71  1  CROMER_MANN_C            ; CZ
   72  1  CROMER_MANN_H            ; HZ
   73  1  CROMER_MANN_C            ; CD2
   74  1  CROMER_MANN_H            ; HD2
   75  1  CROMER_MANN_C            ; CE2
   76  1  CROMER_MANN_H            ; HE2
   77  1  CROMER_MANN_C            ; C
   78  1  CROMER_MANN_O            ; O
   79  1  CROMER_MANN_N            ; N
   80  1  CROMER_MANN_H            ; HN
   81  1  CROMER_MANN_C            ; CA
   82  1  CROMER_MANN_H            ; HA
   83  1  CROMER_MANN_C            ; CB
   84  1  CROMER_MANN_H            ; HB1
   85  1  CROMER_MANN_H            ; HB2
   86  1  CROMER_MANN_C            ; CG
   87  1  CROMER_MANN_H            ; HG1
   88  1  CROMER_MANN_H            ; HG2
   89  1  CROMER_MANN_C            ; CD
   90  1  CROMER_MANN_O            ; OE1
   91  1  CROMER_MANN_O            ; OE2
   92  1  CROMER_MANN_C            ; C
   93  1  CROMER_MANN_O            ; O
   94  1  CROMER_MANN_N            ; N
   95  1  CROMER_MANN_H            ; HN
   96  1  CROMER_MANN_C            ; CA
   97  1  CROMER_MANN_H            ; HA
   98  1  CROMER_MANN_C            ; CB
   99  1  CROMER_MANN_H            ; HB1
  100  1  CROMER_MANN_H            ; HB2
  101  1  CROMER_MANN_C            ; CG
  102  1  CROMER_MANN_C            ; CD1
  103  1  CROMER_MANN_H            ; HD1
  104  1  CROMER_MANN_C            ; CE1
  105  1  CROMER_MANN_H            ; HE1
  106  1  CROMER_MANN_C            ; CZ
  107  1  CROMER_MANN_H            ; HZ
  108  1  CROMER_MANN_C            ; CD2
  109  1  CROMER_MANN_H            ; HD2
  110  1  CROMER_MANN_C            ; CE2
  111  1  CROMER_MANN_H            ; HE2
  112  1  CROMER_MANN_C            ; C
  113  1  CROMER_MANN_O            ; O
  114  1  CROMER_MANN_N            ; N
  115  1  CROMER_MANN_H            ; HN
  116  1  CROMER_MANN_C            ; CA
  117  1  CROMER_MANN_H            ; HA
  120  1  CROMER_MANN_C            ; CB
  121  1  CROMER_MANN_H            ; HB1
  122  1  CROMER_MANN_H            ; HB2
  123  1  CROMER_MANN_H            ; HB3
  124  1  CROMER_MANN_C            ; C
  125  1  CROMER_MANN_O            ; O
  126  1  CROMER_MANN_N            ; N
  127  1  CROMER_MANN_H            ; HN
  128  1  CROMER_MANN_C            ; CA
  129  1  CROMER_MANN_H            ; HA
  132  1  CROMER_MANN_C            ; CB
  133  1  CROMER_MANN_H            ; HB1
  134  1  CROMER_MANN_H            ; HB2
  135  1  CROMER_MANN_H            ; HB3
  136  1  CROMER_MANN_C            ; C
  137  1  CROMER_MANN_O            ; O
  138  1  CROMER_MANN_N            ; N
  139  1  CROMER_MANN_H            ; HN
  140  1  CROMER_MANN_C            ; CA
  141  1  CROMER_MANN_H            ; HA
  142  1  CROMER_MANN_C            ; CB
  143  1  CROMER_MANN_H            ; HB1
  144  1  CROMER_MANN_H            ; HB2
  145  1  CROMER_MANN_C            ; CG
  146  1  CROMER_MANN_H            ; HG1
  147  1  CROMER_MANN_H            ; HG2
  148  1  CROMER_MANN_C            ; CD
  149  1  CROMER_MANN_O            ; OE1
  150  1  CROMER_MANN_O            ; OE2
  151  1  CROMER_MANN_C            ; C
  152  1  CROMER_MANN_O            ; O
  153  1  CROMER_MANN_N            ; N
  154  1  CROMER_MANN_H            ; HN
  155  1  CROMER_MANN_C            ; CA
  156  1  CROMER_MANN_H            ; HA
  157  1  CROMER_MANN_C            ; CB
  158  1  CROMER_MANN_H            ; HB
  161  1  CROMER_MANN_C            ; CG2
  162  1  CROMER_MANN_H            ; HG21
  163  1  CROMER_MANN_H            ; HG22
  164  1  CROMER_MANN_H            ; HG23
  165  1  CROMER_MANN_C            ; CG1
  166  1  CROMER_MANN_H            ; HG11
  167  1  CROMER_MANN_H            ; HG12
  170  1  CROMER_MANN_C            ; CD
  171  1  CROMER_MANN_H            ; HD1
  172  1  CROMER_MANN_H            ; HD2
  173  1  CROMER_MANN_H            ; HD3
  174  1  CROMER_MANN_C            ; C
  175  1  CROMER_MANN_O            ; O
  176  1  CROMER_MANN_N            ; N
  177  1  CROMER_MANN_H            ; HN
  178  1  CROMER_MANN_C            ; CA
  179  1  CROMER_MANN_H            ; HA
  180  1  CROMER_MANN_C            ; CB
  181  1  CROMER_MANN_H            ; HB
  182  1  CROMER_MANN_O            ; OG1
  183  1  CROMER_MANN_H            ; HG1
  186  1  CROMER_MANN_C            ; CG2
  187  1  CROMER_MANN_H            ; HG21
  188  1  CROMER_MANN_H            ; HG22
  189  1  CROMER_MANN_H            ; HG23
  190  1  CROMER_MANN_C            ; C
  191  1  CROMER_MANN_O            ; O
  192  1  CROMER_MANN_N            ; N
  193  1  CROMER_MANN_H            ; HN
  194  1  CROMER_MANN_C            ; CA
  195  1  CROMER_MANN_H            ; HA
  196  1  CROMER_MANN_C            ; CB
  197  1  CROMER_MANN_H            ; HB1
  198  1  CROMER_MANN_H            ; HB2
  199  1  CROMER_MANN_C            ; CG
  200  1  CROMER_MANN_H            ; HG1
  201  1  CROMER_MANN_H            ; HG2
  202  1  CROMER_MANN_C            ; CD
  203  1  CROMER_MANN_O            ; OE1
  204  1  CROMER_MANN_N            ; NE2
  205  1  CROMER_MANN_H            ; HE21
  206  1  CROMER_MANN_H            ; HE22
  207  1  CROMER_MANN_C            ; C
  208  1  CROMER_MANN_O            ; O
  209  1  CROMER_MANN_N            ; N
  210  1  CROMER_MANN_H            ; HN
  211  1  CROMER_MANN_C            ; CA
  212  1  CROMER_MANN_H            ; HA
  213  1  CROMER_MANN_C            ; CB
  214  1  CROMER_MANN_H            ; HB1
  215  1  CROMER_MANN_H            ; HB2
  216  1  CROMER_MANN_C            ; CG
  217  1  CROMER_MANN_H            ; HG
  220  1  CROMER_MANN_C            ; CD1
  221  1  CROMER_MANN_H            ; HD11
  222  1  CROMER_MANN_H            ; HD12
  223  1  CROMER_MANN_H            ; HD13
  226  1  CROMER_MANN_C            ; CD2
  227  1  CROMER_MANN_H            ; HD21
  228  1  CROMER_MANN_H            ; HD22
  229  1  CROMER_MANN_H            ; HD23
  230  1  CROMER_MANN_C            ; C
  231  1  CROMER_MANN_O            ; O
  232  1  CROMER_MANN_N            ; N
  233  1  CROMER_MANN_H            ; HN
  234  1  CROMER_MANN_C            ; CA
  235  1  CROMER_MANN_H            ; HA
  236  1  CROMER_MANN_C            ; CB
  237  1  CROMER_MANN_H            ; HB1
  238  1  CROMER_MANN_H            ; HB2
  239  1  CROMER_MANN_C            ; CG
  240  1  CROMER_MANN_H            ; HG1
  241  1  CROMER_MANN_H            ; HG2
  242  1  CROMER_MANN_S            ; SD
  245  1  CROMER_MANN_C            ; CE
  246  1  CROMER_MANN_H            ; HE1
  247  1  CROMER_MANN_H            ; HE2
  248  1  CROMER_MANN_H            ; HE3
  249  1  CROMER_MANN_C            ; C
  250  1  CROMER_MANN_O            ; O
  251  1  CROMER_MANN_N            ; N
  252  1  CROMER_MANN_H            ; HN
  253  1  CROMER_MANN_C            ; CA
  254  1  CROMER_MANN_H            ; HA
  255  1  CROMER_MANN_C            ; CB
  256  1  CROMER_MANN_H            ; HB1
  257  1  CROMER_MANN_H            ; HB2
  258  1  CROMER_MANN_O            ; OG
  259  1  CROMER_MANN_H            ; HG1
  260  1  CROMER_MANN_C            ; C
  261  1  CROMER_MANN_O            ; O
  262  1  CROMER_MANN_N            ; N
  263  1  CROMER_MANN_H            ; HN
  264  1  CROMER_MANN_C            ; CA
  265  1  CROMER_MANN_H            ; HA
  266  1  CROMER_MANN_C            ; CB
  267  1  CROMER_MANN_H            ; HB1
  268  1  CROMER_MANN_H            ; HB2
  269  1  CROMER_MANN_C            ; CG
  270  1  CROMER_MANN_H            ; HG
  273  1  CROMER_MANN_C            ; CD1
  274  1  CROMER_MANN_H            ; HD11
  275  1  CROMER_MANN_H            ; HD12
  276  1  CROMER_MANN_H            ; HD13
  279  1  CROMER_MANN_C            ; CD2
  280  1  CROMER_MANN_H            ; HD21
  281  1  CROMER_MANN_H            ; HD22
  282  1  CROMER_MANN_H            ; HD23
  283  1  CROMER_MANN_C            ; C
  284  1  CROMER_MANN_O            ; O
  285  1  CROMER_MANN_N            ; N
  286  1  CROMER_MANN_H            ; HN
  287  1  CROMER_MANN_C            ; CA
  288  1  CROMER_MANN_H            ; HA
  289  1  CROMER_MANN_C            ; CB
  290  1  CROMER_MANN_H            ; HB
  293  1  CROMER_MANN_C            ; CG2
  294  1  CROMER_MANN_H            ; HG21
  295  1  CROMER_MANN_H            ; HG22
  296  1  CROMER_MANN_H            ; HG23
  297  1  CROMER_MANN_C            ; CG1
  298  1  CROMER_MANN_H            ; HG11
  299  1  CROMER_MANN_H            ; HG12
  302  1  CROMER_MANN_C            ; CD
  303  1  CROMER_MANN_H            ; HD1
  304  1  CROMER_MANN_H            ; HD2
  305  1  CROMER_MANN_H            ; HD3
  306  1  CROMER_MANN_C            ; C
  307  1  CROMER_MANN_O            ; O
  308  1  CROMER_MANN_N            ; N
  309  1  CROMER_MANN_H            ; HN
  310  1  CROMER_MANN_C            ; CA
  311  1  CROMER_MANN_H            ; HA
  312  1  CROMER_MANN_C            ; CB
  313  1  CROMER_MANN_H            ; HB
  316  1  CROMER_MANN_C            ; CG2
  317  1  CROMER_MANN_H            ; HG21
  318  1  CROMER_MANN_H            ; HG22
  319  1  CROMER_MANN_H            ; HG23
  320  1  CROMER_MANN_C            ; CG1
  321  1  CROMER_MANN_H            ; HG11
  322  1  CROMER_MANN_H            ; HG12
  325  1  CROMER_MANN_C            ; CD
  326  1  CROMER_MANN_H            ; HD1
  327  1  CROMER_MANN_H            ; HD2
  328  1  CROMER_MANN_H            ; HD3
  329  1  CROMER_MANN_C            ; C
  330  1  CROMER_MANN_O            ; O
  331  1  CROMER_MANN_N            ; N
  332  1  CROMER_MANN_H            ; HN
  333  1  CROMER_MANN_C            ; CA
  334  1  CROMER_MANN_H            ; HA
  335  1  CROMER_MANN_C            ; CB
  336  1  CROMER_MANN_H            ; HB1
  337  1  CROMER_MANN_H            ; HB2
  338  1  CROMER_MANN_C            ; CG
  339  1  CROMER_MANN_O            ; OD1
  340  1  CROMER_MANN_N            ; ND2
  341  1  CROMER_MANN_H            ; HD21
  342  1  CROMER_MANN_H            ; HD22
  343  1  CROMER_MANN_C            ; C
  344  1  CROMER_MANN_O            ; O
  345  1  CROMER_MANN_N            ; N
  346  1  CROMER_MANN_H            ; HN
  347  1  CROMER_MANN_C            ; CA
  348  1  CROMER_MANN_H            ; HA
  349  1  CROMER_MANN_C            ; CB
  350  1  CROMER_MANN_H            ; HB
  351  1  CROMER_MANN_O            ; OG1
  352  1  CROMER_MANN_H            ; HG1
  355  1  CROMER_MANN_C            ; CG2
  356  1  CROMER_MANN_H            ; HG21
  357  1  CROMER_MANN_H            ; HG22
  358  1  CROMER_MANN_H            ; HG23
  359  1  CROMER_MANN_C            ; C
  360  1  CROMER_MANN_O            ; O
  361  1  CROMER_MANN_N            ; N
  362  1  CROMER_MANN_H            ; HN
  363  1  CROMER_MANN_C            ; CA
  364  1  CROMER_MANN_H            ; HA
  365  1  CROMER_MANN_C            ; CB
  366  1  CROMER_MANN_H            ; HB
  369  1  CROMER_MANN_C            ; CG1
  370  1  CROMER_MANN_H            ; HG11
  371  1  CROMER_MANN_H            ; HG12
  372  1  CROMER_MANN_H            ; HG13
  375  1  CROMER_MANN_C            ; CG2
  376  1  CROMER_MANN_H            ; HG21
  377  1  CROMER_MANN_H            ; HG22
  378  1  CROMER_MANN_H            ; HG23
  379  1  CROMER_MANN_C            ; C
  380  1  CROMER_MANN_O            ; O
  381  1  CROMER_MANN_N            ; N
  382  1  CROMER_MANN_H            ; HN
  383  1  CROMER_MANN_C            ; CA
  384  1  CROMER_MANN_H            ; HA
  385  1  CROMER_MANN_C            ; CB
  386  1  CROMER_MANN_H            ; HB1
  387  1  CROMER_MANN_H            ; HB2
  388  1  CROMER_MANN_C            ; CG
  389  1  CROMER_MANN_C            ; CD1
  390  1  CROMER_MANN_H            ; HD1
  391  1  CROMER_MANN_C            ; CE1
  392  1  CROMER_MANN_H            ; HE1
  393  1  CROMER_MANN_C            ; CZ
  394  1  CROMER_MANN_O            ; OH
  395  1  CROMER_MANN_H            ; HH
  396  1  CROMER_MANN_C            ; CD2
  397  1  CROMER_MANN_H            ; HD2
  398  1  CROMER_MANN_C            ; CE2
  399  1  CROMER_MANN_H            ; HE2
  400  1  CROMER_MANN_C            ; C
  401  1  CROMER_MANN_O            ; O
  402  1  CROMER_MANN_N            ; N
  403  1  CROMER_MANN_H            ; HN
  404  1  CROMER_MANN_C            ; CA
  405  1  CROMER_MANN_H            ; HA
  406  1  CROMER_MANN_C            ; CB
  407  1  CROMER_MANN_H            ; HB1
  408  1  CROMER_MANN_H            ; HB2
  409  1  CROMER_MANN_O            ; OG
  410  1  CROMER_MANN_H            ; HG1
  411  1  CROMER_MANN_C            ; C
  412  1  CROMER_MANN_O            ; O
  413  1  CROMER_MANN_N            ; N
  414  1  CROMER_MANN_H            ; HN
  415  1  CROMER_MANN_C            ; CA
  416  1  CROMER_MANN_H            ; HA
  417  1  CROMER_MANN_C            ; CB
  418  1  CROMER_MANN_H            ; HB1
  419  1  CROMER_MANN_H            ; HB2
  420  1  CROMER_MANN_C            ; CG
  421  1  CROMER_MANN_O            ; OD1
  422  1  CROMER_MANN_N            ; ND2
  423  1  CROMER_MANN_H            ; HD21
  424  1  CROMER_MANN_H            ; HD22
  425  1  CROMER_MANN_C            ; C
  426  1  CROMER_MANN_O            ; O
  427  1  CROMER_MANN_N            ; N
  428  1  CROMER_MANN_H            ; HN
  429  1  CROMER_MANN_C            ; CA
  430  1  CROMER_MANN_H            ; HA
  431  1  CROMER_MANN_C            ; CB
  432  1  CROMER_MANN_H            ; HB1
  433  1  CROMER_MANN_H            ; HB2
  434  1  CROMER_MANN_C            ; CG
  435  1  CROMER_MANN_H            ; HG1
  436  1  CROMER_MANN_H            ; HG2
  437  1  CROMER_MANN_C            ; CD
  438  1  CROMER_MANN_H            ; HD1
  439  1  CROMER_MANN_H            ; HD2
  440  1  CROMER_MANN_C            ; CE
  441  1  CROMER_MANN_H            ; HE1
  442  1  CROMER_MANN_H            ; HE2
  445  1  CROMER_MANN_N            ; NZ
  446  1  CROMER_MANN_H            ; HZ1
  447  1  CROMER_MANN_H            ; HZ2
  448  1  CROMER_MANN_H            ; HZ3
  449  1  CROMER_MANN_C            ; C
  450  1  CROMER_MANN_O            ; O
  451  1  CROMER_MANN_N            ; N
  452  1  CROMER_MANN_H            ; HN
  453  1  CROMER_MANN_C            ; CA
  454  1  CROMER_MANN_H            ; HA
  455  1  CROMER_MANN_C            ; CB
  456  1  CROMER_MANN_H            ; HB1
  457  1  CROMER_MANN_H            ; HB2
  458  1  CROMER_MANN_C            ; CG
  459  1  CROMER_MANN_H            ; HG1
  460  1  CROMER_MANN_H            ; HG2
  461  1  CROMER_MANN_C            ; CD
  462  1  CROMER_MANN_O            ; OE1
  463  1  CROMER_MANN_O            ; OE2
  464  1  CROMER_MANN_C            ; C
  465  1  CROMER_MANN_O            ; O
  466  1  CROMER_MANN_N            ; N
  467  1  CROMER_MANN_H            ; HN
  468  1  CROMER_MANN_C            ; CA
  469  1  CROMER_MANN_H            ; HA
  470  1  CROMER_MANN_C            ; CB
  471  1  CROMER_MANN_H            ; HB
  474  1  CROMER_MANN_C            ; CG2
  475  1  CROMER_MANN_H            ; HG21
  476  1  CROMER_MANN_H            ; HG22
  477  1  CROMER_MANN_H            ; HG23
  478  1  CROMER_MANN_C            ; CG1
  479  1  CROMER_MANN_H            ; HG11
  480  1  CROMER_MANN_H            ; HG12
  483  1  CROMER_MANN_C            ; CD
  484  1  CROMER_MANN_H            ; HD1
  485  1  CROMER_MANN_H            ; HD2
  486  1  CROMER_MANN_H            ; HD3
  487  1  CROMER_MANN_C            ; C
  488  1  CROMER_MANN_O            ; O
  489  1  CROMER_MANN_N            ; N
  490  1  CROMER_MANN_H            ; HN
  491  1  CROMER_MANN_C            ; CA
  492  1  CROMER_MANN_H            ; HA
  493  1  CROMER_MANN_C            ; CB
  494  1  CROMER_MANN_H            ; HB1
  495  1  CROMER_MANN_H            ; HB2
  496  1  CROMER_MANN_C            ; CG
  497  1  CROMER_MANN_C            ; CD1
  498  1  CROMER_MANN_H            ; HD1
  499  1  CROMER_MANN_C            ; CE1
  500  1  CROMER_MANN_H            ; HE1
  501  1  CROMER_MANN_C            ; CZ
  502  1  CROMER_MANN_H            ; HZ
  503  1  CROMER_MANN_C            ; CD2
  504  1  CROMER_MANN_H            ; HD2
  505  1  CROMER_MANN_C            ; CE2
  506  1  CROMER_MANN_H            ; HE2
  507  1  CROMER_MANN_C            ; C
  508  1  CROMER_MANN_O            ; O
  509  1  CROMER_MANN_N            ; N
  510  1  CROMER_MANN_H            ; HN
  511  1  CROMER_MANN_C            ; CA
  512  1  CROMER_MANN_H            ; HA
  513  1  CROMER_MANN_C            ; CB
  514  1  CROMER_MANN_H            ; HB1
  515  1  CROMER_MANN_H            ; HB2
  516  1  CROMER_MANN_C            ; CG
  517  1  CROMER_MANN_H            ; HG
  520  1  CROMER_MANN_C            ; CD1
  521  1  CROMER_MANN_H            ; HD11
  522  1  CROMER_MANN_H            ; HD12
  523  1  CROMER_MANN_H            ; HD13
  526  1  CROMER_MANN_C            ; CD2
  527  1  CROMER_MANN_H            ; HD21
  528  1  CROMER_MANN_H            ; HD22
  529  1  CROMER_MANN_H            ; HD23
  530  1  CROMER_MANN_C            ; C
  531  1  CROMER_MANN_O            ; O
  532  1  CROMER_MANN_N            ; N
  533  1  CROMER_MANN_H            ; HN
  534  1  CROMER_MANN_C            ; CA
  535  1  CROMER_MANN_H            ; HA
  536  1  CROMER_MANN_C            ; CB
  537  1  CROMER_MANN_H            ; HB1
  538  1  CROMER_MANN_H            ; HB2
  539  1  CROMER_MANN_C            ; CG
  540  1  CROMER_MANN_H            ; HG1
  541  1  CROMER_MANN_H            ; HG2
  542  1  CROMER_MANN_C            ; CD
  543  1  CROMER_MANN_H            ; HD1
  544  1  CROMER_MANN_H            ; HD2
  545  1  CROMER_MANN_N            ; NE
  546  1  CROMER_MANN_H            ; HE
  547  1  CROMER_MANN_C            ; CZ
  548  1  CROMER_MANN_N            ; NH1
  549  1  CROMER_MANN_H            ; HH11
  550  1  CROMER_MANN_H            ; HH12
  551  1  CROMER_MANN_N            ; NH2
  552  1  CROMER_MANN_H            ; HH21
  553  1  CROMER_MANN_H            ; HH22
  554  1  CROMER_MANN_C            ; C
  555  1  CROMER_MANN_O            ; O
  556  1  CROMER_MANN_N            ; N
  557  1  CROMER_MANN_H            ; HN
  558  1  CROMER_MANN_C            ; CA
  559  1  CROMER_MANN_H            ; HA
  560  1  CROMER_MANN_C            ; CB
  561  1  CROMER_MANN_H            ; HB1
  562  1  CROMER_MANN_H            ; HB2
  563  1  CROMER_MANN_C            ; CG
  564  1  CROMER_MANN_H            ; HG1
  565  1  CROMER_MANN_H            ; HG2
  566  1  CROMER_MANN_C            ; CD
  567  1  CROMER_MANN_O            ; OE1
  568  1  CROMER_MANN_O            ; OE2
  569  1  CROMER_MANN_C            ; C
  570  1  CROMER_MANN_O            ; O
  571  1  CROMER_MANN_N            ; N
  572  1  CROMER_MANN_H            ; HN
  573  1  CROMER_MANN_C            ; CA
  574  1  CROMER_MANN_H            ; HA
  575  1  CROMER_MANN_C            ; CB
  576  1  CROMER_MANN_H            ; HB1
  577  1  CROMER_MANN_H            ; HB2
  578  1  CROMER_MANN_C            ; CG
  579  1  CROMER_MANN_H            ; HG
  582  1  CROMER_MANN_C            ; CD1
  583  1  CROMER_MANN_H            ; HD11
  584  1  CROMER_MANN_H            ; HD12
  585  1  CROMER_MANN_H            ; HD13
  588  1  CROMER_MANN_C            ; CD2
  589  1  CROMER_MANN_H            ; HD21
  590  1  CROMER_MANN_H            ; HD22
  591  1  CROMER_MANN_H            ; HD23
  592  1  CROMER_MANN_C            ; C
  593  1  CROMER_MANN_O            ; O
  594  1  CROMER_MANN_N            ; N
  595  1  CROMER_MANN_H            ; HN
  596  1  CROMER_MANN_C            ; CA
  597  1  CROMER_MANN_H            ; HA
  598  1  CROMER_MANN_C            ; CB
  599  1  CROMER_MANN_H            ; HB
  602  1  CROMER_MANN_C            ; CG2
  603  1  CROMER_MANN_H            ; HG21
  604  1  CROMER_MANN_H            ; HG22
  605  1  CROMER_MANN_H            ; HG23
  606  1  CROMER_MANN_C            ; CG1
  607  1  CROMER_MANN_H            ; HG11
  608  1  CROMER_MANN_H            ; HG12
  611  1  CROMER_MANN_C            ; CD
  612  1  CROMER_MANN_H            ; HD1
  613  1  CROMER_MANN_H            ; HD2
  614  1  CROMER_MANN_H            ; HD3
  615  1  CROMER_MANN_C            ; C
  616  1  CROMER_MANN_O            ; O
  617  1  CROMER_MANN_N            ; N
  618  1  CROMER_MANN_H            ; HN
  619  1  CROMER_MANN_C            ; CA
  620  1  CROMER_MANN_H            ; HA
  621  1  CROMER_MANN_C            ; CB
  622  1  CROMER_MANN_H            ; HB1
  623  1  CROMER_MANN_H            ; HB2
  624  1  CROMER_MANN_O            ; OG
  625  1  CROMER_MANN_H            ; HG1
  626  1  CROMER_MANN_C            ; C
  627  1  CROMER_MANN_O            ; O
  628  1  CROMER_MANN_N            ; N
  629  1  CROMER_MANN_H            ; HN
  630  1  CROMER_MANN_C            ; CA
  631  1  CROMER_MANN_H            ; HA
  632  1  CROMER_MANN_C            ; CB
  633  1  CROMER_MANN_H            ; HB1
  634  1  CROMER_MANN_H            ; HB2
  635  1  CROMER_MANN_C            ; CG
  636  1  CROMER_MANN_O            ; OD1
  637  1  CROMER_MANN_N            ; ND2
  638  1  CROMER_MANN_H            ; HD21
  639  1  CROMER_MANN_H            ; HD22
  640  1  CROMER_MANN_C            ; C
  641  1  CROMER_MANN_O            ; O
  642  1  CROMER_MANN_N            ; N
  643  1  CROMER_MANN_H            ; HN
  644  1  CROMER_MANN_C            ; CA
  645  1  CROMER_MANN_H            ; HA
  648  1  CROMER_MANN_C            ; CB
  649  1  CROMER_MANN_H            ; HB1
  650  1  CROMER_MANN_H            ; HB2
  651  1  CROMER_MANN_H            ; HB3
  652  1  CROMER_MANN_C            ; C
  653  1  CROMER_MANN_O            ; O
  654  1  CROMER_MANN_N            ; N
  655  1  CROMER_MANN_H            ; HN
  656  1  CROMER_MANN_C            ; CA
  657  1  CROMER_MANN_H            ; HA
  658  1  CROMER_MANN_C            ; CB
  659  1  CROMER_MANN_H            ; HB1
  660  1  CROMER_MANN_H            ; HB2
  661  1  CROMER_MANN_O            ; OG
  662  1  CROMER_MANN_H            ; HG1
  663  1  CROMER_MANN_C            ; C
  664  1  CROMER_MANN_O            ; O
  665  1  CROMER_MANN_N            ; N
  666  1  CROMER_MANN_H            ; HN
  667  1  CROMER_MANN_C            ; CA
  668  1  CROMER_MANN_H            ; HA
  669  1  CROMER_MANN_C            ; CB
  670  1  CROMER_MANN_H            ; HB1
  671  1  CROMER_MANN_H            ; HB2
  672  1  CROMER_MANN_C            ; CG
  673  1  CROMER_MANN_O            ; OD1
  674  1  CROMER_MANN_O            ; OD2
  675  1  CROMER_MANN_C            ; C
  676  1  CROMER_MANN_O            ; O
  677  1  CROMER_MANN_N            ; N
  678  1  CROMER_MANN_H            ; HN
  679  1  CROMER_MANN_C            ; CA
  680  1  CROMER_MANN_H            ; HA
  683  1  CROMER_MANN_C            ; CB
  684  1  CROMER_MANN_H            ; HB1
  685  1  CROMER_MANN_H            ; HB2
  686  1  CROMER_MANN_H            ; HB3
  687  1  CROMER_MANN_C            ; C
  688  1  CROMER_MANN_O            ; O
  689  1  CROMER_MANN_N            ; N
  690  1  CROMER_MANN_H            ; HN
  691  1  CROMER_MANN_C            ; CA
  692  1  CROMER_MANN_H            ; HA
  693  1  CROMER_MANN_C            ; CB
  694  1  CROMER_MANN_H            ; HB1
  695  1  CROMER_MANN_H            ; HB2
  696  1  CROMER_MANN_C            ; CG
  697  1  CROMER_MANN_H            ; HG
  700  1  CROMER_MANN_C            ; CD1
  701  1  CROMER_MANN_H            ; HD11
  702  1  CROMER_MANN_H            ; HD12
  703  1  CROMER_MANN_H            ; HD13
  706  1  CROMER_MANN_C            ; CD2
  707  1  CROMER_MANN_H            ; HD21
  708  1  CROMER_MANN_H            ; HD22
  709  1  CROMER_MANN_H            ; HD23
  710  1  CROMER_MANN_C            ; C
  711  1  CROMER_MANN_O            ; O
  712  1  CROMER_MANN_N            ; N
  713  1  CROMER_MANN_H            ; HN
  714  1  CROMER_MANN_C            ; CA
  715  1  CROMER_MANN_H            ; HA
  716  1  CROMER_MANN_C            ; CB
  717  1  CROMER_MANN_H            ; HB1
  718  1  CROMER_MANN_H            ; HB2
  719  1  CROMER_MANN_C            ; CG
  720  1  CROMER_MANN_O            ; OD1
  721  1  CROMER_MANN_O            ; OD2
  722  1  CROMER_MANN_C            ; C
  723  1  CROMER_MANN_O            ; O
  724  1  CROMER_MANN_N            ; N
  725  1  CROMER_MANN_H            ; HN
  726  1  CROMER_MANN_C            ; CA
  727  1  CROMER_MANN_H            ; HA
  728  1  CROMER_MANN_C            ; CB
  729  1  CROMER_MANN_H            ; HB1
  730  1  CROMER_MANN_H            ; HB2
  731  1  CROMER_MANN_C            ; CG
  732  1  CROMER_MANN_H            ; HG1
  733  1  CROMER_MANN_H            ; HG2
  734  1  CROMER_MANN_C            ; CD
  735  1  CROMER_MANN_H            ; HD1
  736  1  CROMER_MANN_H            ; HD2
  737  1  CROMER_MANN_C            ; CE
  738  1  CROMER_MANN_H            ; HE1
  739  1  CROMER_MANN_H            ; HE2
  742  1  CROMER_MANN_N            ; NZ
  743  1  CROMER_MANN_H            ; HZ1
  744  1  CROMER_MANN_H            ; HZ2
  745  1  CROMER_MANN_H            ; HZ3
  746  1  CROMER_MANN_C            ; C
  747  1  CROMER_MANN_O            ; O
  748  1  CROMER_MANN_N            ; N
  749  1  CROMER_MANN_H            ; HN
  750  1  CROMER_MANN_C            ; CA
  751  1  CROMER_MANN_H            ; HA
  752  1  CROMER_MANN_C            ; CB
  753  1  CROMER_MANN_H            ; HB
  756  1  CROMER_MANN_C            ; CG2
  757  1  CROMER_MANN_H            ; HG21
  758  1  CROMER_MANN_H            ; HG22
  759  1  CROMER_MANN_H            ; HG23
  760  1  CROMER_MANN_C            ; CG1
  761  1  CROMER_MANN_H            ; HG11
  762  1  CROMER_MANN_H            ; HG12
  765  1  CROMER_MANN_C            ; CD
  766  1  CROMER_MANN_H            ; HD1
  767  1  CROMER_MANN_H            ; HD2
  768  1  CROMER_MANN_H            ; HD3
  769  1  CROMER_MANN_C            ; C
  770  1  CROMER_MANN_O            ; O
  771  1  CROMER_MANN_N            ; N
  772  1  CROMER_MANN_H            ; HN
  773  1  CROMER_MANN_C            ; CA
  774  1  CROMER_MANN_H            ; HA
  775  1  CROMER_MANN_C            ; CB
  776  1  CROMER_MANN_H            ; HB1
  777  1  CROMER_MANN_H            ; HB2
  778  1  CROMER_MANN_C            ; CG
  779  1  CROMER_MANN_H            ; HG1
  780  1  CROMER_MANN_H            ; HG2
  781  1  CROMER_MANN_C            ; CD
  782  1  CROMER_MANN_H            ; HD1
  783  1  CROMER_MANN_H            ; HD2
  784  1  CROMER_MANN_N            ; NE
  785  1  CROMER_MANN_H            ; HE
  786  1  CROMER_MANN_C            ; CZ
  787  1  CROMER_MANN_N            ; NH1
  788  1  CROMER_MANN_H            ; HH11
  789  1  CROMER_MANN_H            ; HH12
  790  1  CROMER_MANN_N            ; NH2
  791  1  CROMER_MANN_H            ; HH21
  792  1  CROMER_MANN_H            ; HH22
  793  1  CROMER_MANN_C            ; C
  794  1  CROMER_MANN_O            ; O
  795  1  CROMER_MANN_N            ; N
  796  1  CROMER_MANN_H            ; HN
  797  1  CROMER_MANN_C            ; CA
  798  1  CROMER_MANN_H            ; HA
  799  1  CROMER_MANN_C            ; CB
  800  1  CROMER_MANN_H            ; HB1
  801  1  CROMER_MANN_H            ; HB2
  802  1  CROMER_MANN_C            ; CG
  803  1  CROMER_MANN_C            ; CD1
  804  1  CROMER_MANN_H            ; HD1
  805  1  CROMER_MANN_C            ; CE1
  806  1  CROMER_MANN_H            ; HE1
  807  1  CROMER_MANN_C            ; CZ
  808  1  CROMER_MANN_O            ; OH
  809  1  CROMER_MANN_H            ; HH
  810  1  CROMER_MANN_C            ; CD2
  811  1  CROMER_MANN_H            ; HD2
  812  1  CROMER_MANN_C            ; CE2
  813  1  CROMER_MANN_H            ; HE2
  814  1  CROMER_MANN_C            ; C
  815  1  CROMER_MANN_O            ; O
  816  1  CROMER_MANN_N            ; N
  817  1  CROMER_MANN_H            ; HN
  818  1  CROMER_MANN_C            ; CA
  819  1  CROMER_MANN_H            ; HA
  820  1  CROMER_MANN_C            ; CB
  821  1  CROMER_MANN_H            ; HB1
  822  1  CROMER_MANN_H            ; HB2
  823  1  CROMER_MANN_C            ; CG
  824  1  CROMER_MANN_H            ; HG1
  825  1  CROMER_MANN_H            ; HG2
  826  1  CROMER_MANN_C            ; CD
  827  1  CROMER_MANN_H            ; HD1
  828  1  CROMER_MANN_H            ; HD2
  829  1  CROMER_MANN_C            ; CE
  830  1  CROMER_MANN_H            ; HE1
  831  1  CROMER_MANN_H            ; HE2
  834  1  CROMER_MANN_N            ; NZ
  835  1  CROMER_MANN_H            ; HZ1
  836  1  CROMER_MANN_H            ; HZ2
  837  1  CROMER_MANN_H            ; HZ3
  838  1  CROMER_MANN_C            ; C
  839  1  CROMER_MANN_O            ; O
  840  1  CROMER_MANN_N            ; N
  841  1  CROMER_MANN_H            ; HN
  842  1  CROMER_MANN_C            ; CA
  843  1  CROMER_MANN_H            ; HA
  844  1  CROMER_MANN_C            ; CB
  845  1  CROMER_MANN_H            ; HB1
  846  1  CROMER_MANN_H            ; HB2
  847  1  CROMER_MANN_O            ; OG
  848  1  CROMER_MANN_H            ; HG1
  849  1  CROMER_MANN_C            ; C
  850  1  CROMER_MANN_O            ; O
  851  1  CROMER_MANN_N            ; N
  852  1  CROMER_MANN_H            ; HN
  853  1  CROMER_MANN_C            ; CA
  854  1  CROMER_MANN_H            ; HA
  855  1  CROMER_MANN_C            ; CB
  856  1  CROMER_MANN_H            ; HB1
  857  1  CROMER_MANN_H            ; HB2
  858  1  CROMER_MANN_C            ; CG
  859  1  CROMER_MANN_H            ; HG
  862  1  CROMER_MANN_C            ; CD1
  863  1  CROMER_MANN_H            ; HD11
  864  1  CROMER_MANN_H            ; HD12
  865  1  CROMER_MANN_H            ; HD13
  868  1  CROMER_MANN_C            ; CD2
  869  1  CROMER_MANN_H            ; HD21
  870  1  CROMER_MANN_H            ; HD22
  871  1  CROMER_MANN_H            ; HD23
  872  1  CROMER_MANN_C            ; C
  873  1  CROMER_MANN_O            ; O
  874  1  CROMER_MANN_N            ; N
  875  1  CROMER_MANN_H            ; HN
  876  1  CROMER_MANN_C            ; CA
  877  1  CROMER_MANN_H            ; HA
  878  1  CROMER_MANN_C            ; CB
  879  1  CROMER_MANN_H            ; HB1
  880  1  CROMER_MANN_H            ; HB2
  881  1  CROMER_MANN_O            ; OG
  882  1  CROMER_MANN_H            ; HG1
  883  1  CROMER_MANN_C            ; C
  884  1  CROMER_MANN_O            ; O
  885  1  CROMER_MANN_N            ; N
  886  1  CROMER_MANN_H            ; HN
  887  1  CROMER_MANN_C            ; CA
  888  1  CROMER_MANN_H            ; HA
  889  1  CROMER_MANN_C            ; CB
  890  1  CROMER_MANN_H            ; HB1
  891  1  CROMER_MANN_H            ; HB2
  892  1  CROMER_MANN_C            ; CG
  893  1  CROMER_MANN_O            ; OD1
  894  1  CROMER_MANN_O            ; OD2
  895  1  CROMER_MANN_C            ; C
  896  1  CROMER_MANN_O            ; O
  897  1  CROMER_MANN_N            ; N
  898  1  CROMER_MANN_C            ; CD
  899  1  CROMER_MANN_H            ; HD1
  900  1  CROMER_MANN_H            ; HD2
  901  1  CROMER_MANN_C            ; CA
  902  1  CROMER_MANN_H            ; HA
  903  1  CROMER_MANN_C            ; CB
  904  1  CROMER_MANN_H            ; HB1
  905  1  CROMER_MANN_H            ; HB2
  906  1  CROMER_MANN_C            ; CG
  907  1  CROMER_MANN_H            ; HG1
  908  1  CROMER_MANN_H            ; HG2
  909  1  CROMER_MANN_C            ; C
  910  1  CROMER_MANN_O            ; O
  911  1  CROMER_MANN_N            ; N
  912  1  CROMER_MANN_H            ; HN
  913  1  CROMER_MANN_C            ; CA
  914  1  CROMER_MANN_H            ; HA
  915  1  CROMER_MANN_C            ; CB
  916  1  CROMER_MANN_H            ; HB1
  917  1  CROMER_MANN_H            ; HB2
  918  1  CROMER_MANN_C            ; CG
  919  1  CROMER_MANN_H            ; HG1
  920  1  CROMER_MANN_H            ; HG2
  921  1  CROMER_MANN_C            ; CD
  922  1  CROMER_MANN_H            ; HD1
  923  1  CROMER_MANN_H            ; HD2
  924  1  CROMER_MANN_C            ; CE
  925  1  CROMER_MANN_H            ; HE1
  926  1  CROMER_MANN_H            ; HE2
  929  1  CROMER_MANN_N            ; NZ
  930  1  CROMER_MANN_H            ; HZ1
  931  1  CROMER_MANN_H            ; HZ2
  932  1  CROMER_MANN_H            ; HZ3
  933  1  CROMER_MANN_C            ; C
  934  1  CROMER_MANN_O            ; O
  935  1  CROMER_MANN_N            ; N
  936  1  CROMER_MANN_H            ; HN
  937  1  CROMER_MANN_C            ; CA
  938  1  CROMER_MANN_H            ; HA
  939  1  CROMER_MANN_C            ; CB
  940  1  CROMER_MANN_H            ; HB1
  941  1  CROMER_MANN_H            ; HB2
  942  1  CROMER_MANN_C            ; CG
  943  1  CROMER_MANN_H            ; HG1
  944  1  CROMER_MANN_H            ; HG2
  945  1  CROMER_MANN_C            ; CD
  946  1  CROMER_MANN_O            ; OE1
  947  1  CROMER_MANN_N            ; NE2
  948  1  CROMER_MANN_H            ; HE21
  949  1  CROMER_MANN_H            ; HE22
  950  1  CROMER_MANN_C            ; C
  951  1  CROMER_MANN_O            ; O
  952  1  CROMER_MANN_N            ; N
  953  1  CROMER_MANN_H            ; HN
  954  1  CROMER_MANN_C            ; CA
  955  1  CROMER_MANN_H            ; HA
  956  1  CROMER_MANN_C            ; CB
  957  1  CROMER_MANN_H            ; HB1
  958  1  CROMER_MANN_H            ; HB2
  959  1  CROMER_MANN_C            ; CG
  960  1  CROMER_MANN_H            ; HG
  963  1  CROMER_MANN_C            ; CD1
  964  1  CROMER_MANN_H            ; HD11
  965  1  CROMER_MANN_H            ; HD12
  966  1  CROMER_MANN_H            ; HD13
  969  1  CROMER_MANN_C            ; CD2
  970  1  CROMER_MANN_H            ; HD21
  971  1  CROMER_MANN_H            ; HD22
  972  1  CROMER_MANN_H            ; HD23
  973  1  CROMER_MANN_C            ; C
  974  1  CROMER_MANN_O            ; O
  975  1  CROMER_MANN_N            ; N
  976  1  CROMER_MANN_H            ; HN
  977  1  CROMER_MANN_C            ; CA
  978  1  CROMER_MANN_H            ; HA
  979  1  CROMER_MANN_C            ; CB
  980  1  CROMER_MANN_H            ; HB1
  981  1  CROMER_MANN_H            ; HB2
  982  1  CROMER_MANN_C            ; CG
  983  1  CROMER_MANN_H            ; HG1
  984  1  CROMER_MANN_H            ; HG2
  985  1  CROMER_MANN_C            ; CD
  986  1  CROMER_MANN_O            ; OE1
  987  1  CROMER_MANN_O            ; OE2
  988  1  CROMER_MANN_C            ; C
  989  1  CROMER_MANN_O            ; O
  990  1  CROMER_MANN_N            ; N
  991  1  CROMER_MANN_H            ; HN
  992  1  CROMER_MANN_C            ; CA
  993  1  CROMER_MANN_H            ; HA
  994  1  CROMER_MANN_C            ; CB
  995  1  CROMER_MANN_H            ; HB
  996  1  CROMER_MANN_O            ; OG1
  997  1  CROMER_MANN_H            ; HG1
 1000  1  CROMER_MANN_C            ; CG2
 1001  1  CROMER_MANN_H            ; HG21
 1002  1  CROMER_MANN_H            ; HG22
 1003  1  CROMER_MANN_H            ; HG23
 1004  1  CROMER_MANN_C            ; C
 1005  1  CROMER_MANN_O            ; O
 1006  1  CROMER_MANN_N            ; N
 1007  1  CROMER_MANN_H            ; HN
 1008  1  CROMER_MANN_C            ; CA
 1009  1  CROMER_MANN_H            ; HA
 1010  1  CROMER_MANN_C            ; CB
 1011  1  CROMER_MANN_H            ; HB1
 1012  1  CROMER_MANN_H            ; HB2
 1013  1  CROMER_MANN_C            ; CG
 1014  1  CROMER_MANN_H            ; HG1
 1015  1  CROMER_MANN_H            ; HG2
 1016  1  CROMER_MANN_C            ; CD
 1017  1  CROMER_MANN_O            ; OE1
 1018  1  CROMER_MANN_O            ; OE2
 1019  1  CROMER_MANN_C            ; C
 1020  1  CROMER_MANN_O            ; O
 1021  1  CROMER_MANN_N            ; N
 1022  1  CROMER_MANN_C            ; CD
 1023  1  CROMER_MANN_H            ; HD1
 1024  1  CROMER_MANN_H            ; HD2
 1025  1  CROMER_MANN_C            ; CA
 1026  1  CROMER_MANN_H            ; HA
 1027  1  CROMER_MANN_C            ; CB
 1028  1  CROMER_MANN_H            ; HB1
 1029  1  CROMER_MANN_H            ; HB2
 1030  1  CROMER_MANN_C            ; CG
 1031  1  CROMER_MANN_H            ; HG1
 1032  1  CROMER_MANN_H            ; HG2
 1033  1  CROMER_MANN_C            ; C
 1034  1  CROMER_MANN_O            ; O
 1035  1  CROMER_MANN_N            ; N
 1036  1  CROMER_MANN_H            ; HN
 1037  1  CROMER_MANN_C            ; CA
 1038  1  CROMER_MANN_H            ; HA
 1039  1  CROMER_MANN_C            ; CB
 1040  1  CROMER_MANN_H            ; HB1
 1041  1  CROMER_MANN_H            ; HB2
 1042  1  CROMER_MANN_C            ; CG
 1043  1  CROMER_MANN_O            ; OD1
 1044  1  CROMER_MANN_O            ; OD2
 1045  1  CROMER_MANN_C            ; C
 1046  1  CROMER_MANN_O            ; O
 1047  1  CROMER_MANN_N            ; N
 1048  1  CROMER_MANN_H            ; HN
 1049  1  CROMER_MANN_C            ; CA
 1050  1  CROMER_MANN_H            ; HA
 1051  1  CROMER_MANN_C            ; CB
 1052  1  CROMER_MANN_H            ; HB1
 1053  1  CROMER_MANN_H            ; HB2
 1054  1  CROMER_MANN_C            ; CG
 1055  1  CROMER_MANN_H            ; HG
 1058  1  CROMER_MANN_C            ; CD1
 1059  1  CROMER_MANN_H            ; HD11
 1060  1  CROMER_MANN_H            ; HD12
 1061  1  CROMER_MANN_H            ; HD13
 1064  1  CROMER_MANN_C            ; CD2
 1065  1  CROMER_MANN_H            ; HD21
 1066  1  CROMER_MANN_H            ; HD22
 1067  1  CROMER_MANN_H            ; HD23
 1068  1  CROMER_MANN_C            ; C
 1069  1  CROMER_MANN_O            ; O
 1070  1  CROMER_MANN_N            ; N
 1071  1  CROMER_MANN_H            ; HN
 1072  1  CROMER_MANN_C            ; CA
 1073  1  CROMER_MANN_H            ; HA
 1074  1  CROMER_MANN_C            ; CB
 1075  1  CROMER_MANN_H            ; HB1
 1076  1  CROMER_MANN_H            ; HB2
 1077  1  CROMER_MANN_C            ; CG
 1078  1  CROMER_MANN_C            ; CD1
 1079  1  CROMER_MANN_H            ; HD1
 1080  1  CROMER_MANN_C            ; CE1
 1081  1  CROMER_MANN_H            ; HE1
 1082  1  CROMER_MANN_C            ; CZ
 1083  1  CROMER_MANN_H            ; HZ
 1084  1  CROMER_MANN_C            ; CD2
 1085  1  CROMER_MANN_H            ; HD2
 1086  1  CROMER_MANN_C            ; CE2
 1087  1  CROMER_MANN_H            ; HE2
 1088  1  CROMER_MANN_C            ; C
 1089  1  CROMER_MANN_O            ; O
 1090  1  CROMER_MANN_N            ; N
 1091  1  CROMER_MANN_H            ; HN
 1092  1  CROMER_MANN_C            ; CA
 1093  1  CROMER_MANN_H            ; HA
 1094  1  CROMER_MANN_C            ; CB
 1095  1  CROMER_MANN_H            ; HB
 1098  1  CROMER_MANN_C            ; CG2
 1099  1  CROMER_MANN_H            ; HG21
 1100  1  CROMER_MANN_H            ; HG22
 1101  1  CROMER_MANN_H            ; HG23
 1102  1  CROMER_MANN_C            ; CG1
 1103  1  CROMER_MANN_H            ; HG11
 1104  1  CROMER_MANN_H            ; HG12
 1107  1  CROMER_MANN_C            ; CD
 1108  1  CROMER_MANN_H            ; HD1
 1109  1  CROMER_MANN_H            ; HD2
 1110  1  CROMER_MANN_H            ; HD3
 1111  1  CROMER_MANN_C            ; C
 1112  1  CROMER_MANN_O            ; O
 1113  1  CROMER_MANN_N            ; N
 1114  1  CROMER_MANN_H            ; HN
 1115  1  CROMER_MANN_C            ; CA
 1116  1  CROMER_MANN_H            ; HA
 1117  1  CROMER_MANN_C            ; CB
 1118  1  CROMER_MANN_H            ; HB1
 1119  1  CROMER_MANN_H            ; HB2
 1120  1  CROMER_MANN_C            ; CG
 1121  1  CROMER_MANN_H            ; HG1
 1122  1  CROMER_MANN_H            ; HG2
 1123  1  CROMER_MANN_C            ; CD
 1124  1  CROMER_MANN_H            ; HD1
 1125  1  CROMER_MANN_H            ; HD2
 1126  1  CROMER_MANN_N            ; NE
 1127  1  CROMER_MANN_H            ; HE
 1128  1  CROMER_MANN_C            ; CZ
 1129  1  CROMER_MANN_N            ; NH1
 1130  1  CROMER_MANN_H            ; HH11
 1131  1  CROMER_MANN_H            ; HH12
 1132  1  CROMER_MANN_N            ; NH2
 1133  1  CROMER_MANN_H            ; HH21
 1134  1  CROMER_MANN_H            ; HH22
 1135  1  CROMER_MANN_C            ; C
 1136  1  CROMER_MANN_O            ; O
 1137  1  CROMER_MANN_N            ; N
 1138  1  CROMER_MANN_H            ; HN
 1139  1  CROMER_MANN_C            ; CA
 1140  1  CROMER_MANN_H            ; HA
 1141  1  CROMER_MANN_C            ; CB
 1142  1  CROMER_MANN_H            ; HB
 1145  1  CROMER_MANN_C            ; CG2
 1146  1  CROMER_MANN_H            ; HG21
 1147  1  CROMER_MANN_H            ; HG22
 1148  1  CROMER_MANN_H            ; HG23
 1149  1  CROMER_MANN_C            ; CG1
 1150  1  CROMER_MANN_H            ; HG11
 1151  1  CROMER_MANN_H            ; HG12
 1154  1  CROMER_MANN_C            ; CD
 1155  1  CROMER_MANN_H            ; HD1
 1156  1  CROMER_MANN_H            ; HD2
 1157  1  CROMER_MANN_H            ; HD3
 1158  1  CROMER_MANN_C            ; C
 1159  1  CROMER_MANN_O            ; O
 1160  1  CROMER_MANN_N            ; N
 1161  1  CROMER_MANN_H            ; HN
 1162  1  CROMER_MANN_C            ; CA
 1163  1  CROMER_MANN_H            ; HA
 1164  1  CROMER_MANN_C            ; CB
 1165  1  CROMER_MANN_H            ; HB
 1166  1  CROMER_MANN_O            ; OG1
 1167  1  CROMER_MANN_H            ; HG1
 1170  1  CROMER_MANN_C            ; CG2
 1171  1  CROMER_MANN_H            ; HG21
 1172  1  CROMER_MANN_H            ; HG22
 1173  1  CROMER_MANN_H            ; HG23
 1174  1  CROMER_MANN_C            ; C
 1175  1  CROMER_MANN_O            ; O
 1176  1  CROMER_MANN_N            ; N
 1177  1  CROMER_MANN_C            ; CD
 1178  1  CROMER_MANN_H            ; HD1
 1179  1  CROMER_MANN_H            ; HD2
 1180  1  CROMER_MANN_C            ; CA
 1181  1  CROMER_MANN_H            ; HA
 1182  1  CROMER_MANN_C            ; CB
 1183  1  CROMER_MANN_H            ; HB1
 1184  1  CROMER_MANN_H            ; HB2
 1185  1  CROMER_MANN_C            ; CG
 1186  1  CROMER_MANN_H            ; HG1
 1187  1  CROMER_MANN_H            ; HG2
 1188  1  CROMER_MANN_C            ; C
 1189  1  CROMER_MANN_O            ; O
 1190  1  CROMER_MANN_N            ; N
 1191  1  CROMER_MANN_H            ; HN
 1192  1  CROMER_MANN_C            ; CA
 1193  1  CROMER_MANN_H            ; HA
 1194  1  CROMER_MANN_C            ; CB
 1195  1  CROMER_MANN_H            ; HB1
 1196  1  CROMER_MANN_H            ; HB2
 1197  1  CROMER_MANN_C            ; CG
 1198  1  CROMER_MANN_H            ; HG1
 1199  1  CROMER_MANN_H            ; HG2
 1200  1  CROMER_MANN_C            ; CD
 1201  1  CROMER_MANN_H            ; HD1
 1202  1  CROMER_MANN_H            ; HD2
 1203  1  CROMER_MANN_C            ; CE
 1204  1  CROMER_MANN_H            ; HE1
 1205  1  CROMER_MANN_H            ; HE2
 1208  1  CROMER_MANN_N            ; NZ
 1209  1  CROMER_MANN_H            ; HZ1
 1210  1  CROMER_MANN_H            ; HZ2
 1211  1  CROMER_MANN_H            ; HZ3
 1212  1  CROMER_MANN_C            ; C
 1213  1  CROMER_MANN_O            ; O
 1214  1  CROMER_MANN_N            ; N
 1215  1  CROMER_MANN_C            ; CD
 1216  1  CROMER_MANN_H            ; HD1
 1217  1  CROMER_MANN_H            ; HD2
 1218  1  CROMER_MANN_C            ; CA
 1219  1  CROMER_MANN_H            ; HA
 1220  1  CROMER_MANN_C            ; CB
 1221  1  CROMER_MANN_H            ; HB1
 1222  1  CROMER_MANN_H            ; HB2
 1223  1  CROMER_MANN_C            ; CG
 1224  1  CROMER_MANN_H            ; HG1
 1225  1  CROMER_MANN_H            ; HG2
 1226  1  CROMER_MANN_C            ; C
 1227  1  CROMER_MANN_O            ; O
 1228  1  CROMER_MANN_N            ; N
 1229  1  CROMER_MANN_H            ; HN
 1230  1  CROMER_MANN_C            ; CA
 1231  1  CROMER_MANN_H            ; HA
 1232  1  CROMER_MANN_C            ; CB
 1233  1  CROMER_MANN_H            ; HB1
 1234  1  CROMER_MANN_H            ; HB2
 1235  1  CROMER_MANN_C            ; CG
 1236  1  CROMER_MANN_H            ; HG1
 1237  1  CROMER_MANN_H            ; HG2
 1238  1  CROMER_MANN_C            ; CD
 1239  1  CROMER_MANN_O            ; OE1
 1240  1  CROMER_MANN_O            ; OE2
 1241  1  CROMER_MANN_C            ; C
 1242  1  CROMER_MANN_O            ; O
 1243  1  CROMER_MANN_N            ; N
 1244  1  CROMER_MANN_H            ; HN
 1245  1  CROMER_MANN_C            ; CA
 1246  1  CROMER_MANN_H            ; HA
 1247  1  CROMER_MANN_C            ; CB
 1248  1  CROMER_MANN_H            ; HB1
 1249  1  CROMER_MANN_H            ; HB2
 1250  1  CROMER_MANN_C            ; CG
 1251  1  CROMER_MANN_H            ; HG1
 1252  1  CROMER_MANN_H            ; HG2
 1253  1  CROMER_MANN_C            ; CD
 1254  1  CROMER_MANN_O            ; OE1
 1255  1  CROMER_MANN_N            ; NE2
 1256  1  CROMER_MANN_H            ; HE21
 1257  1  CROMER_MANN_H            ; HE22
 1258  1  CROMER_MANN_C            ; C
 1259  1  CROMER_MANN_O            ; O
 1260  1  CROMER_MANN_N            ; N
 1261  1  CROMER_MANN_H            ; HN
 1262  1  CROMER_MANN_C            ; CA
 1263  1  CROMER_MANN_H            ; HA
 1264  1  CROMER_MANN_C            ; CB
 1265  1  CROMER_MANN_H            ; HB1
 1266  1  CROMER_MANN_H            ; HB2
 1267  1  CROMER_MANN_C            ; CG
 1268  1  CROMER_MANN_H            ; HG1
 1269  1  CROMER_MANN_H            ; HG2
 1270  1  CROMER_MANN_C            ; CD
 1271  1  CROMER_MANN_H            ; HD1
 1272  1  CROMER_MANN_H            ; HD2
 1273  1  CROMER_MANN_C            ; CE
 1274  1  CROMER_MANN_H            ; HE1
 1275  1  CROMER_MANN_H            ; HE2
 1278  1  CROMER_MANN_N            ; NZ
 1279  1  CROMER_MANN_H            ; HZ1
 1280  1  CROMER_MANN_H            ; HZ2
 1281  1  CROMER_MANN_H            ; HZ3
 1282  1  CROMER_MANN_C            ; C
 1283  1  CROMER_MANN_O            ; O
 1284  1  CROMER_MANN_N            ; N
 1285  1  CROMER_MANN_H            ; HN
 1286  1  CROMER_MANN_C            ; CA
 1287  1  CROMER_MANN_H            ; HA
 1288  1  CROMER_MANN_C            ; CB
 1289  1  CROMER_MANN_H            ; HB
 1292  1  CROMER_MANN_C            ; CG1
 1293  1  CROMER_MANN_H            ; HG11
 1294  1  CROMER_MANN_H            ; HG12
 1295  1  CROMER_MANN_H            ; HG13
 1298  1  CROMER_MANN_C            ; CG2
 1299  1  CROMER_MANN_H            ; HG21
 1300  1  CROMER_MANN_H            ; HG22
 1301  1  CROMER_MANN_H            ; HG23
 1302  1  CROMER_MANN_C            ; C
 1303  1  CROMER_MANN_O            ; O
 1304  1  CROMER_MANN_N            ; N
 1305  1  CROMER_MANN_H            ; HN
 1306  1  CROMER_MANN_C            ; CA
 1307  1  CROMER_MANN_H            ; HA
 1308  1  CROMER_MANN_C            ; CB
 1309  1  CROMER_MANN_H            ; HB1
 1310  1  CROMER_MANN_H            ; HB2
 1311  1  CROMER_MANN_C            ; CG
 1312  1  CROMER_MANN_H            ; HG
 1315  1  CROMER_MANN_C            ; CD1
 1316  1  CROMER_MANN_H            ; HD11
 1317  1  CROMER_MANN_H            ; HD12
 1318  1  CROMER_MANN_H            ; HD13
 1321  1  CROMER_MANN_C            ; CD2
 1322  1  CROMER_MANN_H            ; HD21
 1323  1  CROMER_MANN_H            ; HD22
 1324  1  CROMER_MANN_H            ; HD23
 1325  1  CROMER_MANN_C            ; C
 1326  1  CROMER_MANN_O            ; O
 1327  1  CROMER_MANN_N            ; N
 1328  1  CROMER_MANN_H            ; HN
 1329  1  CROMER_MANN_C            ; CA
 1330  1  CROMER_MANN_H            ; HA
 1331  1  CROMER_MANN_C            ; CB
 1332  1  CROMER_MANN_H            ; HB1
 1333  1  CROMER_MANN_H            ; HB2
 1334  1  CROMER_MANN_C            ; CG
 1335  1  CROMER_MANN_H            ; HG1
 1336  1  CROMER_MANN_H            ; HG2
 1337  1  CROMER_MANN_C            ; CD
 1338  1  CROMER_MANN_O            ; OE1
 1339  1  CROMER_MANN_O            ; OE2
 1340  1  CROMER_MANN_C            ; C
 1341  1  CROMER_MANN_O            ; O
 1342  1  CROMER_MANN_N            ; N
 1343  1  CROMER_MANN_H            ; HN
 1344  1  CROMER_MANN_C            ; CA
 1345  1  CROMER_MANN_H            ; HA
 1346  1  CROMER_MANN_C            ; CB
 1347  1  CROMER_MANN_H            ; HB
 1350  1  CROMER_MANN_C            ; CG2
 1351  1  CROMER_MANN_H            ; HG21
 1352  1  CROMER_MANN_H            ; HG22
 1353  1  CROMER_MANN_H            ; HG23
 1354  1  CROMER_MANN_C            ; CG1
 1355  1  CROMER_MANN_H            ; HG11
 1356  1  CROMER_MANN_H            ; HG12
 1359  1  CROMER_MANN_C            ; CD
 1360  1  CROMER_MANN_H            ; HD1
 1361  1  CROMER_MANN_H            ; HD2
 1362  1  CROMER_MANN_H            ; HD3
 1363  1  CROMER_MANN_C            ; C
 1364  1  CROMER_MANN_O            ; O
 1365  1  CROMER_MANN_N            ; N
 1366  1  CROMER_MANN_H            ; HN
 1367  1  CROMER_MANN_C            ; CA
 1368  1  CROMER_MANN_H            ; HA
 1369  1  CROMER_MANN_C            ; CB
 1370  1  CROMER_MANN_H            ; HB1
 1371  1  CROMER_MANN_H            ; HB2
 1372  1  CROMER_MANN_C            ; CG
 1373  1  CROMER_MANN_H            ; HG1
 1374  1  CROMER_MANN_H            ; HG2
 1375  1  CROMER_MANN_C            ; CD
 1376  1  CROMER_MANN_H            ; HD1
 1377  1  CROMER_MANN_H            ; HD2
 1378  1  CROMER_MANN_N            ; NE
 1379  1  CROMER_MANN_H            ; HE
 1380  1  CROMER_MANN_C            ; CZ
 1381  1  CROMER_MANN_N            ; NH1
 1382  1  CROMER_MANN_H            ; HH11
 1383  1  CROMER_MANN_H            ; HH12
 1384  1  CROMER_MANN_N            ; NH2
 1385  1  CROMER_MANN_H            ; HH21
 1386  1  CROMER_MANN_H            ; HH22
 1387  1  CROMER_MANN_C            ; C
 1388  1  CROMER_MANN_O            ; O
 1389  1  CROMER_MANN_N            ; N
 1390  1  CROMER_MANN_H            ; HN
 1391  1  CROMER_MANN_C            ; CA
 1392  1  CROMER_MANN_H            ; HA
 1393  1  CROMER_MANN_C            ; CB
 1394  1  CROMER_MANN_H            ; HB1
 1395  1  CROMER_MANN_H            ; HB2
 1396  1  CROMER_MANN_C            ; CG
 1397  1  CROMER_MANN_O            ; OD1
 1398  1  CROMER_MANN_O            ; OD2
 1399  1  CROMER_MANN_C            ; C
 1400  1  CROMER_MANN_O            ; O
 1401  1  CROMER_MANN_N            ; N
 1402  1  CROMER_MANN_H            ; HN
 1403  1  CROMER_MANN_C            ; CA
 1404  1  CROMER_MANN_H            ; HA
 1405  1  CROMER_MANN_C            ; CB
 1406  1  CROMER_MANN_H            ; HB1
 1407  1  CROMER_MANN_H            ; HB2
 1408  1  CROMER_MANN_O            ; OG
 1409  1  CROMER_MANN_H            ; HG1
 1410  1  CROMER_MANN_C            ; C
 1411  1  CROMER_MANN_O            ; O
 1412  1  CROMER_MANN_N            ; N
 1413  1  CROMER_MANN_H            ; HN
 1414  1  CROMER_MANN_C            ; CA
 1415  1  CROMER_MANN_H            ; HA1
 1416  1  CROMER_MANN_H            ; HA2
 1417  1  CROMER_MANN_C            ; C
 1418  1  CROMER_MANN_O            ; O
 1419  1  CROMER_MANN_N            ; N
 1420  1  CROMER_MANN_H            ; HN
 1421  1  CROMER_MANN_C            ; CA
 1422  1  CROMER_MANN_H            ; HA
 1423  1  CROMER_MANN_C            ; CB
 1424  1  CROMER_MANN_H            ; HB
 1427  1  CROMER_MANN_C            ; CG2
 1428  1  CROMER_MANN_H            ; HG21
 1429  1  CROMER_MANN_H            ; HG22
 1430  1  CROMER_MANN_H            ; HG23
 1431  1  CROMER_MANN_C            ; CG1
 1432  1  CROMER_MANN_H            ; HG11
 1433  1  CROMER_MANN_H            ; HG12
 1436  1  CROMER_MANN_C            ; CD
 1437  1  CROMER_MANN_H            ; HD1
 1438  1  CROMER_MANN_H            ; HD2
 1439  1  CROMER_MANN_H            ; HD3
 1440  1  CROMER_MANN_C            ; C
 1441  1  CROMER_MANN_O            ; O
 1442  1  CROMER_MANN_N            ; N
 1443  1  CROMER_MANN_H            ; HN
 1444  1  CROMER_MANN_C            ; CA
 1445  1  CROMER_MANN_H            ; HA1
 1446  1  CROMER_MANN_H            ; HA2
 1447  1  CROMER_MANN_C            ; C
 1448  1  CROMER_MANN_O            ; O
 1449  1  CROMER_MANN_N            ; N
 1450  1  CROMER_MANN_H            ; HN
 1451  1  CROMER_MANN_C            ; CA
 1452  1  CROMER_MANN_H            ; HA
 1453  1  CROMER_MANN_C            ; CB
 1454  1  CROMER_MANN_H            ; HB1
 1455  1  CROMER_MANN_H            ; HB2
 1456  1  CROMER_MANN_C            ; CG
 1457  1  CROMER_MANN_H            ; HG1
 1458  1  CROMER_MANN_H            ; HG2
 1459  1  CROMER_MANN_S            ; SD
 1462  1  CROMER_MANN_C            ; CE
 1463  1  CROMER_MANN_H            ; HE1
 1464  1  CROMER_MANN_H            ; HE2
 1465  1  CROMER_MANN_H            ; HE3
 1466  1  CROMER_MANN_C            ; C
 1467  1  CROMER_MANN_O            ; O
 1468  1  CROMER_MANN_N            ; N
 1469  1  CROMER_MANN_H            ; HN
 1470  1  CROMER_MANN_C            ; CA
 1471  1  CROMER_MANN_H            ; HA
 1472  1  CROMER_MANN_C            ; CB
 1473  1  CROMER_MANN_H            ; HB
 1474  1  CROMER_MANN_O            ; OG1
 1475  1  CROMER_MANN_H            ; HG1
 1478  1  CROMER_MANN_C            ; CG2
 1479  1  CROMER_MANN_H            ; HG21
 1480  1  CROMER_MANN_H            ; HG22
 1481  1  CROMER_MANN_H            ; HG23
 1482  1  CROMER_MANN_C            ; C
 1483  1  CROMER_MANN_O            ; O
 1484  1  CROMER_MANN_N            ; N
 1485  1  CROMER_MANN_H            ; HN
 1486  1  CROMER_MANN_C            ; CA
 1487  1  CROMER_MANN_H            ; HA
 1488  1  CROMER_MANN_C            ; CB
 1489  1  CROMER_MANN_H            ; HB1
 1490  1  CROMER_MANN_H            ; HB2
 1491  1  CROMER_MANN_C            ; CG
 1492  1  CROMER_MANN_H            ; HG1
 1493  1  CROMER_MANN_H            ; HG2
 1494  1  CROMER_MANN_C            ; CD
 1495  1  CROMER_MANN_H            ; HD1
 1496  1  CROMER_MANN_H            ; HD2
 1497  1  CROMER_MANN_C            ; CE
 1498  1  CROMER_MANN_H            ; HE1
 1499  1  CROMER_MANN_H            ; HE2
 1502  1  CROMER_MANN_N            ; NZ
 1503  1  CROMER_MANN_H            ; HZ1
 1504  1  CROMER_MANN_H            ; HZ2
 1505  1  CROMER_MANN_H            ; HZ3
 1506  1  CROMER_MANN_C            ; C
 1507  1  CROMER_MANN_O            ; O
 1508  1  CROMER_MANN_N            ; N
 1509  1  CROMER_MANN_H            ; HN
 1510  1  CROMER_MANN_C            ; CA
 1511  1  CROMER_MANN_H            ; HA
 1514  1  CROMER_MANN_C            ; CB
 1515  1  CROMER_MANN_H            ; HB1
 1516  1  CROMER_MANN_H            ; HB2
 1517  1  CROMER_MANN_H            ; HB3
 1518  1  CROMER_MANN_C            ; C
 1519  1  CROMER_MANN_O            ; O
 1520  1  CROMER_MANN_N            ; N
 1521  1  CROMER_MANN_H            ; HN
 1522  1  CROMER_MANN_C            ; CA
 1523  1  CROMER_MANN_H            ; HA
 1524  1  CROMER_MANN_C            ; CB
 1525  1  CROMER_MANN_H            ; HB1
 1526  1  CROMER_MANN_H            ; HB2
 1527  1  CROMER_MANN_C            ; CG
 1528  1  CROMER_MANN_H            ; HG1
 1529  1  CROMER_MANN_H            ; HG2
 1530  1  CROMER_MANN_C            ; CD
 1531  1  CROMER_MANN_O            ; OE1
 1532  1  CROMER_MANN_O            ; OE2
 1533  1  CROMER_MANN_C            ; C
 1534  1  CROMER_MANN_O            ; O
 1535  1  CROMER_MANN_N            ; N
 1536  1  CROMER_MANN_H            ; HN
 1537  1  CROMER_MANN_C            ; CA
 1538  1  CROMER_MANN_H            ; HA
 1539  1  CROMER_MANN_C            ; CB
 1540  1  CROMER_MANN_H            ; HB1
 1541  1  CROMER_MANN_H            ; HB2
 1542  1  CROMER_MANN_C            ; CG
 1543  1  CROMER_MANN_H            ; HG
 1546  1  CROMER_MANN_C            ; CD1
 1547  1  CROMER_MANN_H            ; HD11
 1548  1  CROMER_MANN_H            ; HD12
 1549  1  CROMER_MANN_H            ; HD13
 1552  1  CROMER_MANN_C            ; CD2
 1553  1  CROMER_MANN_H            ; HD21
 1554  1  CROMER_MANN_H            ; HD22
 1555  1  CROMER_MANN_H            ; HD23
 1556  1  CROMER_MANN_C            ; C
 1557  1  CROMER_MANN_O            ; O
 1558  1  CROMER_MANN_N            ; N
 1559  1  CROMER_MANN_H            ; HN
 1560  1  CROMER_MANN_C            ; CA
 1561  1  CROMER_MANN_H            ; HA
 1562  1  CROMER_MANN_C            ; CB
 1563  1  CROMER_MANN_H            ; HB
 1566  1  CROMER_MANN_C            ; CG2
 1567  1  CROMER_MANN_H            ; HG21
 1568  1  CROMER_MANN_H            ; HG22
 1569  1  CROMER_MANN_H            ; HG23
 1570  1  CROMER_MANN_C            ; CG1
 1571  1  CROMER_MANN_H            ; HG11
 1572  1  CROMER_MANN_H            ; HG12
 1575  1  CROMER_MANN_C            ; CD
 1576  1  CROMER_MANN_H            ; HD1
 1577  1  CROMER_MANN_H            ; HD2
 1578  1  CROMER_MANN_H            ; HD3
 1579  1  CROMER_MANN_C            ; C
 1580  1  CROMER_MANN_O            ; O
 1581  1  CROMER_MANN_N            ; N
 1582  1  CROMER_MANN_H            ; HN
 1583  1  CROMER_MANN_C            ; CA
 1584  1  CROMER_MANN_H            ; HA
 1585  1  CROMER_MANN_C            ; CB
 1586  1  CROMER_MANN_H            ; HB1
 1587  1  CROMER_MANN_H            ; HB2
 1588  1  CROMER_MANN_C            ; CG
 1589  1  CROMER_MANN_O            ; OD1
 1590  1  CROMER_MANN_N            ; ND2
 1591  1  CROMER_MANN_H            ; HD21
 1592  1  CROMER_MANN_H            ; HD22
 1593  1  CROMER_MANN_C            ; C
 1594  1  CROMER_MANN_O            ; O
 1595  1  CROMER_MANN_N            ; N
 1596  1  CROMER_MANN_H            ; HN
 1597  1  CROMER_MANN_C            ; CA
 1598  1  CROMER_MANN_H            ; HA
 1599  1  CROMER_MANN_C            ; CB
 1600  1  CROMER_MANN_H            ; HB1
 1601  1  CROMER_MANN_H            ; HB2
 1602  1  CROMER_MANN_C            ; CG
 1603  1  CROMER_MANN_O            ; OD1
 1604  1  CROMER_MANN_N            ; ND2
 1605  1  CROMER_MANN_H            ; HD21
 1606  1  CROMER_MANN_H            ; HD22
 1607  1  CROMER_MANN_C            ; C
 1608  1  CROMER_MANN_O            ; O
 1609  1  CROMER_MANN_N            ; N
 1610  1  CROMER_MANN_H            ; HN
 1611  1  CROMER_MANN_C            ; CA
 1612  1  CROMER_MANN_H            ; HA
 1613  1  CROMER_MANN_C            ; CB
 1614  1  CROMER_MANN_H            ; HB1
 1615  1  CROMER_MANN_H            ; HB2
 1616  1  CROMER_MANN_C            ; CG
 1617  1  CROMER_MANN_H            ; HG
 1620  1  CROMER_MANN_C            ; CD1
 1621  1  CROMER_MANN_H            ; HD11
 1622  1  CROMER_MANN_H            ; HD12
 1623  1  CROMER_MANN_H            ; HD13
 1626  1  CROMER_MANN_C            ; CD2
 1627  1  CROMER_MANN_H            ; HD21
 1628  1  CROMER_MANN_H            ; HD22
 1629  1  CROMER_MANN_H            ; HD23
 1630  1  CROMER_MANN_C            ; C
 1631  1  CROMER_MANN_O            ; O
 1632  1  CROMER_MANN_N            ; N
 1633  1  CROMER_MANN_H            ; HN
 1634  1  CROMER_MANN_C            ; CA
 1635  1  CROMER_MANN_H            ; HA1
 1636  1  CROMER_MANN_H            ; HA2
 1637  1  CROMER_MANN_C            ; C
 1638  1  CROMER_MANN_O            ; O
 1639  1  CROMER_MANN_N            ; N
 1640  1  CROMER_MANN_H            ; HN
 1641  1  CROMER_MANN_C            ; CA
 1642  1  CROMER_MANN_H            ; HA
 1643  1  CROMER_MANN_C            ; CB
 1644  1  CROMER_MANN_H            ; HB
 1645  1  CROMER_MANN_O            ; OG1
 1646  1  CROMER_MANN_H            ; HG1
 1649  1  CROMER_MANN_C            ; CG2
 1650  1  CROMER_MANN_H            ; HG21
 1651  1  CROMER_MANN_H            ; HG22
 1652  1  CROMER_MANN_H            ; HG23
 1653  1  CROMER_MANN_C            ; C
 1654  1  CROMER_MANN_O            ; O
 1655  1  CROMER_MANN_N            ; N
 1656  1  CROMER_MANN_H            ; HN
 1657  1  CROMER_MANN_C            ; CA
 1658  1  CROMER_MANN_H            ; HA
 1659  1  CROMER_MANN_C            ; CB
 1660  1  CROMER_MANN_H            ; HB
 1663  1  CROMER_MANN_C            ; CG2
 1664  1  CROMER_MANN_H            ; HG21
 1665  1  CROMER_MANN_H            ; HG22
 1666  1  CROMER_MANN_H            ; HG23
 1667  1  CROMER_MANN_C            ; CG1
 1668  1  CROMER_MANN_H            ; HG11
 1669  1  CROMER_MANN_H            ; HG12
 1672  1  CROMER_MANN_C            ; CD
 1673  1  CROMER_MANN_H            ; HD1
 1674  1  CROMER_MANN_H            ; HD2
 1675  1  CROMER_MANN_H            ; HD3
 1676  1  CROMER_MANN_C            ; C
 1677  1  CROMER_MANN_O            ; O
 1678  1  CROMER_MANN_N            ; N
 1679  1  CROMER_MANN_H            ; HN
 1680  1  CROMER_MANN_C            ; CA
 1681  1  CROMER_MANN_H            ; HA
 1684  1  CROMER_MANN_C            ; CB
 1685  1  CROMER_MANN_H            ; HB1
 1686  1  CROMER_MANN_H            ; HB2
 1687  1  CROMER_MANN_H            ; HB3
 1688  1  CROMER_MANN_C            ; C
 1689  1  CROMER_MANN_O            ; O
 1690  1  CROMER_MANN_N            ; N
 1691  1  CROMER_MANN_H            ; HN
 1692  1  CROMER_MANN_C            ; CA
 1693  1  CROMER_MANN_H            ; HA
 1694  1  CROMER_MANN_C            ; CB
 1695  1  CROMER_MANN_H            ; HB1
 1696  1  CROMER_MANN_H            ; HB2
 1697  1  CROMER_MANN_C            ; CG
 1698  1  CROMER_MANN_H            ; HG1
 1699  1  CROMER_MANN_H            ; HG2
 1700  1  CROMER_MANN_C            ; CD
 1701  1  CROMER_MANN_H            ; HD1
 1702  1  CROMER_MANN_H            ; HD2
 1703  1  CROMER_MANN_C            ; CE
 1704  1  CROMER_MANN_H            ; HE1
 1705  1  CROMER_MANN_H            ; HE2
 1708  1  CROMER_MANN_N            ; NZ
 1709  1  CROMER_MANN_H            ; HZ1
 1710  1  CROMER_MANN_H            ; HZ2
 1711  1  CROMER_MANN_H            ; HZ3
 1712  1  CROMER_MANN_C            ; C
 1713  1  CROMER_MANN_O            ; O
 1714  1  CROMER_MANN_N            ; N
 1715  1  CROMER_MANN_H            ; HN
 1716  1  CROMER_MANN_C            ; CA
 1717  1  CROMER_MANN_H            ; HA
 1718  1  CROMER_MANN_C            ; CB
 1719  1  CROMER_MANN_H            ; HB1
 1720  1  CROMER_MANN_H            ; HB2
 1721  1  CROMER_MANN_O            ; OG
 1722  1  CROMER_MANN_H            ; HG1
 1723  1  CROMER_MANN_C            ; C
 1724  1  CROMER_MANN_O            ; O
 1725  1  CROMER_MANN_N            ; N
 1726  1  CROMER_MANN_H            ; HN
 1727  1  CROMER_MANN_C            ; CA
 1728  1  CROMER_MANN_H            ; HA1
 1729  1  CROMER_MANN_H            ; HA2
 1730  1  CROMER_MANN_C            ; C
 1731  1  CROMER_MANN_O            ; O
 1732  1  CROMER_MANN_N            ; N
 1733  1  CROMER_MANN_H            ; HN
 1734  1  CROMER_MANN_C            ; CA
 1735  1  CROMER_MANN_H            ; HA
 1736  1  CROMER_MANN_C            ; CB
 1737  1  CROMER_MANN_H            ; HB
 1738  1  CROMER_MANN_O            ; OG1
 1739  1  CROMER_MANN_H            ; HG1
 1742  1  CROMER_MANN_C            ; CG2
 1743  1  CROMER_MANN_H            ; HG21
 1744  1  CROMER_MANN_H            ; HG22
 1745  1  CROMER_MANN_H            ; HG23
 1746  1  CROMER_MANN_C            ; C
 1747  1  CROMER_MANN_O            ; O
 1748  1  CROMER_MANN_N            ; N
 1749  1  CROMER_MANN_H            ; HN
 1750  1  CROMER_MANN_C            ; CA
 1751  1  CROMER_MANN_H            ; HA
 1752  1  CROMER_MANN_C            ; CB
 1753  1  CROMER_MANN_H            ; HB1
 1754  1  CROMER_MANN_H            ; HB2
 1755  1  CROMER_MANN_C            ; CG
 1756  1  CROMER_MANN_H            ; HG1
 1757  1  CROMER_MANN_H            ; HG2
 1758  1  CROMER_MANN_C            ; CD
 1759  1  CROMER_MANN_H            ; HD1
 1760  1  CROMER_MANN_H            ; HD2
 1761  1  CROMER_MANN_C            ; CE
 1762  1  CROMER_MANN_H            ; HE1
 1763  1  CROMER_MANN_H            ; HE2
 1766  1  CROMER_MANN_N            ; NZ
 1767  1  CROMER_MANN_H            ; HZ1
 1768  1  CROMER_MANN_H            ; HZ2
 1769  1  CROMER_MANN_H            ; HZ3
 1770  1  CROMER_MANN_C            ; C
 1771  1  CROMER_MANN_O            ; O
 1772  1  CROMER_MANN_N            ; N
 1773  1  CROMER_MANN_H            ; HN
 1774  1  CROMER_MANN_C            ; CA
 1775  1  CROMER_MANN_H            ; HA
 1778  1  CROMER_MANN_C            ; CB
 1779  1  CROMER_MANN_H            ; HB1
 1780  1  CROMER_MANN_H            ; HB2
 1781  1  CROMER_MANN_H            ; HB3
 1782  1  CROMER_MANN_C            ; C
 1783  1  CROMER_MANN_O            ; O
 1784  1  CROMER_MANN_N            ; N
 1785  1  CROMER_MANN_H            ; HN
 1786  1  CROMER_MANN_C            ; CA
 1787  1  CROMER_MANN_H            ; HA
 1788  1  CROMER_MANN_C            ; CB
 1789  1  CROMER_MANN_H            ; HB1
 1790  1  CROMER_MANN_H            ; HB2
 1791  1  CROMER_MANN_C            ; CG
 1792  1  CROMER_MANN_C            ; CD1
 1793  1  CROMER_MANN_H            ; HD1
 1794  1  CROMER_MANN_C            ; CE1
 1795  1  CROMER_MANN_H            ; HE1
 1796  1  CROMER_MANN_C            ; CZ
 1797  1  CROMER_MANN_H            ; HZ
 1798  1  CROMER_MANN_C            ; CD2
 1799  1  CROMER_MANN_H            ; HD2
 1800  1  CROMER_MANN_C            ; CE2
 1801  1  CROMER_MANN_H            ; HE2
 1802  1  CROMER_MANN_C            ; C
 1803  1  CROMER_MANN_O            ; O
 1804  1  CROMER_MANN_N            ; N
 1805  1  CROMER_MANN_H            ; HN
 1806  1  CROMER_MANN_C            ; CA
 1807  1  CROMER_MANN_H            ; HA
 1808  1  CROMER_MANN_C            ; CB
 1809  1  CROMER_MANN_H            ; HB1
 1810  1  CROMER_MANN_H            ; HB2
 1811  1  CROMER_MANN_C            ; CG
 1812  1  CROMER_MANN_H            ; HG1
 1813  1  CROMER_MANN_H            ; HG2
 1814  1  CROMER_MANN_S            ; SD
 1817  1  CROMER_MANN_C            ; CE
 1818  1  CROMER_MANN_H            ; HE1
 1819  1  CROMER_MANN_H            ; HE2
 1820  1  CROMER_MANN_H            ; HE3
 1821  1  CROMER_MANN_C            ; C
 1822  1  CROMER_MANN_O            ; O
 1823  1  CROMER_MANN_N            ; N
 1824  1  CROMER_MANN_H            ; HN
 1825  1  CROMER_MANN_C            ; CA
 1826  1  CROMER_MANN_H            ; HA
 1827  1  CROMER_MANN_C            ; CB
 1828  1  CROMER_MANN_H            ; HB1
 1829  1  CROMER_MANN_H            ; HB2
 1830  1  CROMER_MANN_C            ; CG
 1831  1  CROMER_MANN_H            ; HG1
 1832  1  CROMER_MANN_H            ; HG2
 1833  1  CROMER_MANN_C            ; CD
 1834  1  CROMER_MANN_O            ; OE1
 1835  1  CROMER_MANN_O            ; OE2
 1836  1  CROMER_MANN_C            ; C
 1837  1  CROMER_MANN_O            ; O
 1838  1  CROMER_MANN_N            ; N
 1839  1  CROMER_MANN_H            ; HN
 1840  1  CROMER_MANN_C            ; CA
 1841  1  CROMER_MANN_H            ; HA
 1844  1  CROMER_MANN_C            ; CB
 1845  1  CROMER_MANN_H            ; HB1
 1846  1  CROMER_MANN_H            ; HB2
 1847  1  CROMER_MANN_H            ; HB3
 1848  1  CROMER_MANN_C            ; C
 1849  1  CROMER_MANN_O            ; O
 1850  1  CROMER_MANN_N            ; N
 1851  1  CROMER_MANN_H            ; HN
 1852  1  CROMER_MANN_C            ; CA
 1853  1  CROMER_MANN_H            ; HA
 1854  1  CROMER_MANN_C            ; CB
 1855  1  CROMER_MANN_H            ; HB1
 1856  1  CROMER_MANN_H            ; HB2
 1857  1  CROMER_MANN_C            ; CG
 1858  1  CROMER_MANN_H            ; HG
 1861  1  CROMER_MANN_C            ; CD1
 1862  1  CROMER_MANN_H            ; HD11
 1863  1  CROMER_MANN_H            ; HD12
 1864  1  CROMER_MANN_H            ; HD13
 1867  1  CROMER_MANN_C            ; CD2
 1868  1  CROMER_MANN_H            ; HD21
 1869  1  CROMER_MANN_H            ; HD22
 1870  1  CROMER_MANN_H            ; HD23
 1871  1  CROMER_MANN_C            ; C
 1872  1  CROMER_MANN_O            ; O
 1873  1  CROMER_MANN_N            ; N
 1874  1  CROMER_MANN_H            ; HN
 1875  1  CROMER_MANN_C            ; CA
 1876  1  CROMER_MANN_H            ; HA
 1877  1  CROMER_MANN_C            ; CB
 1878  1  CROMER_MANN_H            ; HB1
 1879  1  CROMER_MANN_H            ; HB2
 1880  1  CROMER_MANN_O            ; OG
 1881  1  CROMER_MANN_H            ; HG1
 1882  1  CROMER_MANN_C            ; C
 1883  1  CROMER_MANN_O            ; O
 1884  1  CROMER_MANN_N            ; N
 1885  1  CROMER_MANN_H            ; HN
 1886  1  CROMER_MANN_C            ; CA
 1887  1  CROMER_MANN_H            ; HA
 1890  1  CROMER_MANN_C            ; CB
 1891  1  CROMER_MANN_H            ; HB1
 1892  1  CROMER_MANN_H            ; HB2
 1893  1  CROMER_MANN_H            ; HB3
 1894  1  CROMER_MANN_C            ; C
 1895  1  CROMER_MANN_O            ; O
 1896  1  CROMER_MANN_N            ; N
 1897  1  CROMER_MANN_H            ; HN
 1898  1  CROMER_MANN_C            ; CA
 1899  1  CROMER_MANN_H            ; HA1
 1900  1  CROMER_MANN_H            ; HA2
 1901  1  CROMER_MANN_C            ; C
 1902  1  CROMER_MANN_O            ; O
 1903  1  CROMER_MANN_N            ; N
 1904  1  CROMER_MANN_H            ; HN
 1905  1  CROMER_MANN_C            ; CA
 1906  1  CROMER_MANN_H            ; HA
 1909  1  CROMER_MANN_C            ; CB
 1910  1  CROMER_MANN_H            ; HB1
 1911  1  CROMER_MANN_H            ; HB2
 1912  1  CROMER_MANN_H            ; HB3
 1913  1  CROMER_MANN_C            ; C
 1914  1  CROMER_MANN_O            ; O
 1915  1  CROMER_MANN_N            ; N
 1916  1  CROMER_MANN_H            ; HN
 1917  1  CROMER_MANN_C            ; CA
 1918  1  CROMER_MANN_H            ; HA
 1919  1  CROMER_MANN_C            ; CB
 1920  1  CROMER_MANN_H            ; HB1
 1921  1  CROMER_MANN_H            ; HB2
 1922  1  CROMER_MANN_C            ; CG
 1923  1  CROMER_MANN_O            ; OD1
 1924  1  CROMER_MANN_O            ; OD2
 1925  1  CROMER_MANN_C            ; C
 1926  1  CROMER_MANN_O            ; O
 1927  1  CROMER_MANN_N            ; N
 1928  1  CROMER_MANN_H            ; HN
 1929  1  CROMER_MANN_C            ; CA
 1930  1  CROMER_MANN_H            ; HA
 1931  1  CROMER_MANN_C            ; CB
 1932  1  CROMER_MANN_H            ; HB
 1935  1  CROMER_MANN_C            ; CG1
 1936  1  CROMER_MANN_H            ; HG11
 1937  1  CROMER_MANN_H            ; HG12
 1938  1  CROMER_MANN_H            ; HG13
 1941  1  CROMER_MANN_C            ; CG2
 1942  1  CROMER_MANN_H            ; HG21
 1943  1  CROMER_MANN_H            ; HG22
 1944  1  CROMER_MANN_H            ; HG23
 1945  1  CROMER_MANN_C            ; C
 1946  1  CROMER_MANN_O            ; O
 1947  1  CROMER_MANN_N            ; N
 1948  1  CROMER_MANN_H            ; HN
 1949  1  CROMER_MANN_C            ; CA
 1950  1  CROMER_MANN_H            ; HA
 1951  1  CROMER_MANN_C            ; CB
 1952  1  CROMER_MANN_H            ; HB1
 1953  1  CROMER_MANN_H            ; HB2
 1954  1  CROMER_MANN_O            ; OG
 1955  1  CROMER_MANN_H            ; HG1
 1956  1  CROMER_MANN_C            ; C
 1957  1  CROMER_MANN_O            ; O
 1958  1  CROMER_MANN_N            ; N
 1959  1  CROMER_MANN_H            ; HN
 1960  1  CROMER_MANN_C            ; CA
 1961  1  CROMER_MANN_H            ; HA
 1962  1  CROMER_MANN_C            ; CB
 1963  1  CROMER_MANN_H            ; HB1
 1964  1  CROMER_MANN_H            ; HB2
 1965  1  CROMER_MANN_C            ; CG
 1966  1  CROMER_MANN_H            ; HG1
 1967  1  CROMER_MANN_H            ; HG2
 1968  1  CROMER_MANN_S            ; SD
 1971  1  CROMER_MANN_C            ; CE
 1972  1  CROMER_MANN_H            ; HE1
 1973  1  CROMER_MANN_H            ; HE2
 1974  1  CROMER_MANN_H            ; HE3
 1975  1  CROMER_MANN_C            ; C
 1976  1  CROMER_MANN_O            ; O
 1977  1  CROMER_MANN_N            ; N
 1978  1  CROMER_MANN_H            ; HN
 1979  1  CROMER_MANN_C            ; CA
 1980  1  CROMER_MANN_H            ; HA
 1981  1  CROMER_MANN_C            ; CB
 1982  1  CROMER_MANN_H            ; HB
 1985  1  CROMER_MANN_C            ; CG2
 1986  1  CROMER_MANN_H            ; HG21
 1987  1  CROMER_MANN_H            ; HG22
 1988  1  CROMER_MANN_H            ; HG23
 1989  1  CROMER_MANN_C            ; CG1
 1990  1  CROMER_MANN_H            ; HG11
 1991  1  CROMER_MANN_H            ; HG12
 1994  1  CROMER_MANN_C            ; CD
 1995  1  CROMER_MANN_H            ; HD1
 1996  1  CROMER_MANN_H            ; HD2
 1997  1  CROMER_MANN_H            ; HD3
 1998  1  CROMER_MANN_C            ; C
 1999  1  CROMER_MANN_O            ; O
 2000  1  CROMER_MANN_N            ; N
 2001  1  CROMER_MANN_H            ; HN
 2002  1  CROMER_MANN_C            ; CA
 2003  1  CROMER_MANN_H            ; HA1
 2004  1  CROMER_MANN_H            ; HA2
 2005  1  CROMER_MANN_C            ; C
 2006  1  CROMER_MANN_O            ; O
 2007  1  CROMER_MANN_N            ; N
 2008  1  CROMER_MANN_H            ; HN
 2009  1  CROMER_MANN_C            ; CA
 2010  1  CROMER_MANN_H            ; HA
 2011  1  CROMER_MANN_C            ; CB
 2012  1  CROMER_MANN_H            ; HB1
 2013  1  CROMER_MANN_H            ; HB2
 2014  1  CROMER_MANN_C            ; CG
 2015  1  CROMER_MANN_H            ; HG1
 2016  1  CROMER_MANN_H            ; HG2
 2017  1  CROMER_MANN_C            ; CD
 2018  1  CROMER_MANN_O            ; OE1
 2019  1  CROMER_MANN_N            ; NE2
 2020  1  CROMER_MANN_H            ; HE21
 2021  1  CROMER_MANN_H            ; HE22
 2022  1  CROMER_MANN_C            ; C
 2023  1  CROMER_MANN_O            ; O
 2024  1  CROMER_MANN_N            ; N
 2025  1  CROMER_MANN_H            ; HN
 2026  1  CROMER_MANN_C            ; CA
 2027  1  CROMER_MANN_H            ; HA
 2028  1  CROMER_MANN_C            ; CB
 2029  1  CROMER_MANN_H            ; HB1
 2030  1  CROMER_MANN_H            ; HB2
 2031  1  CROMER_MANN_C            ; CG
 2032  1  CROMER_MANN_C            ; CD1
 2033  1  CROMER_MANN_H            ; HD1
 2034  1  CROMER_MANN_C            ; CE1
 2035  1  CROMER_MANN_H            ; HE1
 2036  1  CROMER_MANN_C            ; CZ
 2037  1  CROMER_MANN_H            ; HZ
 2038  1  CROMER_MANN_C            ; CD2
 2039  1  CROMER_MANN_H            ; HD2
 2040  1  CROMER_MANN_C            ; CE2
 2041  1  CROMER_MANN_H            ; HE2
 2042  1  CROMER_MANN_C            ; C
 2043  1  CROMER_MANN_O            ; O
 2044  1  CROMER_MANN_N            ; N
 2045  1  CROMER_MANN_H            ; HN
 2046  1  CROMER_MANN_C            ; CA
 2047  1  CROMER_MANN_H            ; HA1
 2048  1  CROMER_MANN_H            ; HA2
 2049  1  CROMER_MANN_C            ; C
 2050  1  CROMER_MANN_O            ; O
 2051  1  CROMER_MANN_N            ; N
 2052  1  CROMER_MANN_H            ; HN
 2053  1  CROMER_MANN_C            ; CA
 2054  1  CROMER_MANN_H            ; HA
 2055  1  CROMER_MANN_C            ; CB
 2056  1  CROMER_MANN_H            ; HB
 2059  1  CROMER_MANN_C            ; CG1
 2060  1  CROMER_MANN_H            ; HG11
 2061  1  CROMER_MANN_H            ; HG12
 2062  1  CROMER_MANN_H            ; HG13
 2065  1  CROMER_MANN_C            ; CG2
 2066  1  CROMER_MANN_H            ; HG21
 2067  1  CROMER_MANN_H            ; HG22
 2068  1  CROMER_MANN_H            ; HG23
 2069  1  CROMER_MANN_C            ; C
 2070  1  CROMER_MANN_O            ; O
 2071  1  CROMER_MANN_N            ; N
 2072  1  CROMER_MANN_H            ; HN
 2073  1  CROMER_MANN_C            ; CA
 2074  1  CROMER_MANN_H            ; HA1
 2075  1  CROMER_MANN_H            ; HA2
 2076  1  CROMER_MANN_C            ; C
 2077  1  CROMER_MANN_O            ; O
 2078  1  CROMER_MANN_N            ; N
 2079  1  CROMER_MANN_H            ; HN
 2080  1  CROMER_MANN_C            ; CA
 2081  1  CROMER_MANN_H            ; HA
 2082  1  CROMER_MANN_C            ; CB
 2083  1  CROMER_MANN_H            ; HB1
 2084  1  CROMER_MANN_H            ; HB2
 2085  1  CROMER_MANN_C            ; CG
 2086  1  CROMER_MANN_C            ; CD1
 2087  1  CROMER_MANN_H            ; HD1
 2088  1  CROMER_MANN_C            ; CE1
 2089  1  CROMER_MANN_H            ; HE1
 2090  1  CROMER_MANN_C            ; CZ
 2091  1  CROMER_MANN_H            ; HZ
 2092  1  CROMER_MANN_C            ; CD2
 2093  1  CROMER_MANN_H            ; HD2
 2094  1  CROMER_MANN_C            ; CE2
 2095  1  CROMER_MANN_H            ; HE2
 2096  1  CROMER_MANN_C            ; C
 2097  1  CROMER_MANN_O            ; O
 2098  1  CROMER_MANN_N            ; N
 2099  1  CROMER_MANN_H            ; HN
 2100  1  CROMER_MANN_C            ; CA
 2101  1  CROMER_MANN_H            ; HA
 2102  1  CROMER_MANN_C            ; CB
 2103  1  CROMER_MANN_H            ; HB1
 2104  1  CROMER_MANN_H            ; HB2
 2105  1  CROMER_MANN_C            ; CG
 2106  1  CROMER_MANN_C            ; CD1
 2107  1  CROMER_MANN_H            ; HD1
 2108  1  CROMER_MANN_C            ; CE1
 2109  1  CROMER_MANN_H            ; HE1
 2110  1  CROMER_MANN_C            ; CZ
 2111  1  CROMER_MANN_O            ; OH
 2112  1  CROMER_MANN_H            ; HH
 2113  1  CROMER_MANN_C            ; CD2
 2114  1  CROMER_MANN_H            ; HD2
 2115  1  CROMER_MANN_C            ; CE2
 2116  1  CROMER_MANN_H            ; HE2
 2117  1  CROMER_MANN_C            ; C
 2118  1  CROMER_MANN_O            ; O
 2119  1  CROMER_MANN_N            ; N
 2120  1  CROMER_MANN_H            ; HN
 2121  1  CROMER_MANN_C            ; CA
 2122  1  CROMER_MANN_H            ; HA
 2123  1  CROMER_MANN_C            ; CB
 2124  1  CROMER_MANN_H            ; HB1
 2125  1  CROMER_MANN_H            ; HB2
 2126  1  CROMER_MANN_O            ; OG
 2127  1  CROMER_MANN_H            ; HG1
 2128  1  CROMER_MANN_C            ; C
 2129  1  CROMER_MANN_O            ; O
 2130  1  CROMER_MANN_N            ; N
 2131  1  CROMER_MANN_H            ; HN
 2132  1  CROMER_MANN_C            ; CA
 2133  1  CROMER_MANN_H            ; HA
 2134  1  CROMER_MANN_C            ; CB
 2135  1  CROMER_MANN_H            ; HB1
 2136  1  CROMER_MANN_H            ; HB2
 2137  1  CROMER_MANN_C            ; CG
 2138  1  CROMER_MANN_H            ; HG
 2141  1  CROMER_MANN_C            ; CD1
 2142  1  CROMER_MANN_H            ; HD11
 2143  1  CROMER_MANN_H            ; HD12
 2144  1  CROMER_MANN_H            ; HD13
 2147  1  CROMER_MANN_C            ; CD2
 2148  1  CROMER_MANN_H            ; HD21
 2149  1  CROMER_MANN_H            ; HD22
 2150  1  CROMER_MANN_H            ; HD23
 2151  1  CROMER_MANN_C            ; C
 2152  1  CROMER_MANN_O            ; O
 2153  1  CROMER_MANN_N            ; N
 2154  1  CROMER_MANN_H            ; HN
 2155  1  CROMER_MANN_C            ; CA
 2156  1  CROMER_MANN_H            ; HA
 2157  1  CROMER_MANN_C            ; CB
 2158  1  CROMER_MANN_H            ; HB1
 2159  1  CROMER_MANN_H            ; HB2
 2160  1  CROMER_MANN_C            ; CG
 2161  1  CROMER_MANN_C            ; CD1
 2162  1  CROMER_MANN_H            ; HD1
 2163  1  CROMER_MANN_C            ; CE1
 2164  1  CROMER_MANN_H            ; HE1
 2165  1  CROMER_MANN_C            ; CZ
 2166  1  CROMER_MANN_H            ; HZ
 2167  1  CROMER_MANN_C            ; CD2
 2168  1  CROMER_MANN_H            ; HD2
 2169  1  CROMER_MANN_C            ; CE2
 2170  1  CROMER_MANN_H            ; HE2
 2171  1  CROMER_MANN_C            ; C
 2172  1  CROMER_MANN_O            ; O
 2173  1  CROMER_MANN_N            ; N
 2174  1  CROMER_MANN_H            ; HN
 2175  1  CROMER_MANN_C            ; CA
 2176  1  CROMER_MANN_H            ; HA
 2177  1  CROMER_MANN_C            ; CB
 2178  1  CROMER_MANN_H            ; HB1
 2179  1  CROMER_MANN_H            ; HB2
 2180  1  CROMER_MANN_C            ; CG
 2181  1  CROMER_MANN_H            ; HG
 2184  1  CROMER_MANN_C            ; CD1
 2185  1  CROMER_MANN_H            ; HD11
 2186  1  CROMER_MANN_H            ; HD12
 2187  1  CROMER_MANN_H            ; HD13
 2190  1  CROMER_MANN_C            ; CD2
 2191  1  CROMER_MANN_H            ; HD21
 2192  1  CROMER_MANN_H            ; HD22
 2193  1  CROMER_MANN_H            ; HD23
 2194  1  CROMER_MANN_C            ; C
 2195  1  CROMER_MANN_O            ; O
 2196  1  CROMER_MANN_N            ; N
 2197  1  CROMER_MANN_H            ; HN
 2198  1  CROMER_MANN_C            ; CA
 2199  1  CROMER_MANN_H            ; HA
 2200  1  CROMER_MANN_C            ; CB
 2201  1  CROMER_MANN_H            ; HB
 2204  1  CROMER_MANN_C            ; CG1
 2205  1  CROMER_MANN_H            ; HG11
 2206  1  CROMER_MANN_H            ; HG12
 2207  1  CROMER_MANN_H            ; HG13
 2210  1  CROMER_MANN_C            ; CG2
 2211  1  CROMER_MANN_H            ; HG21
 2212  1  CROMER_MANN_H            ; HG22
 2213  1  CROMER_MANN_H            ; HG23
 2214  1  CROMER_MANN_C            ; C
 2215  1  CROMER_MANN_O            ; O
 2216  1  CROMER_MANN_N            ; N
 2217  1  CROMER_MANN_H            ; HN
 2218  1  CROMER_MANN_C            ; CA
 2219  1  CROMER_MANN_H            ; HA
 2222  1  CROMER_MANN_C            ; CB
 2223  1  CROMER_MANN_H            ; HB1
 2224  1  CROMER_MANN_H            ; HB2
 2225  1  CROMER_MANN_H            ; HB3
 2226  1  CROMER_MANN_C            ; C
 2227  1  CROMER_MANN_O            ; O
 2228  1  CROMER_MANN_N            ; N
 2229  1  CROMER_MANN_H            ; HN
 2230  1  CROMER_MANN_C            ; CA
 2231  1  CROMER_MANN_H            ; HA
 2232  1  CROMER_MANN_C            ; CB
 2233  1  CROMER_MANN_H            ; HB1
 2234  1  CROMER_MANN_H            ; HB2
 2235  1  CROMER_MANN_C            ; CG
 2236  1  CROMER_MANN_O            ; OD1
 2237  1  CROMER_MANN_O            ; OD2
 2238  1  CROMER_MANN_C            ; C
 2239  1  CROMER_MANN_O            ; O
 2240  1  CROMER_MANN_N            ; N
 2241  1  CROMER_MANN_H            ; HN
 2242  1  CROMER_MANN_C            ; CA
 2243  1  CROMER_MANN_H            ; HA
 2244  1  CROMER_MANN_C            ; CB
 2245  1  CROMER_MANN_H            ; HB1
 2246  1  CROMER_MANN_H            ; HB2
 2247  1  CROMER_MANN_C            ; CG
 2248  1  CROMER_MANN_H            ; HG1
 2249  1  CROMER_MANN_H            ; HG2
 2250  1  CROMER_MANN_C            ; CD
 2251  1  CROMER_MANN_H            ; HD1
 2252  1  CROMER_MANN_H            ; HD2
 2253  1  CROMER_MANN_N            ; NE
 2254  1  CROMER_MANN_H            ; HE
 2255  1  CROMER_MANN_C            ; CZ
 2256  1  CROMER_MANN_N            ; NH1
 2257  1  CROMER_MANN_H            ; HH11
 2258  1  CROMER_MANN_H            ; HH12
 2259  1  CROMER_MANN_N            ; NH2
 2260  1  CROMER_MANN_H            ; HH21
 2261  1  CROMER_MANN_H            ; HH22
 2262  1  CROMER_MANN_C            ; C
 2263  1  CROMER_MANN_O            ; O
 2264  1  CROMER_MANN_N            ; N
 2265  1  CROMER_MANN_H            ; HN
 2266  1  CROMER_MANN_C            ; CA
 2267  1  CROMER_MANN_H            ; HA
 2268  1  CROMER_MANN_C            ; CB
 2269  1  CROMER_MANN_H            ; HB
 2272  1  CROMER_MANN_C            ; CG1
 2273  1  CROMER_MANN_H            ; HG11
 2274  1  CROMER_MANN_H            ; HG12
 2275  1  CROMER_MANN_H            ; HG13
 2278  1  CROMER_MANN_C            ; CG2
 2279  1  CROMER_MANN_H            ; HG21
 2280  1  CROMER_MANN_H            ; HG22
 2281  1  CROMER_MANN_H            ; HG23
 2282  1  CROMER_MANN_C            ; C
 2283  1  CROMER_MANN_O            ; O
 2284  1  CROMER_MANN_N            ; N
 2285  1  CROMER_MANN_H            ; HN
 2286  1  CROMER_MANN_C            ; CA
 2287  1  CROMER_MANN_H            ; HA
 2288  1  CROMER_MANN_C            ; CB
 2289  1  CROMER_MANN_H            ; HB1
 2290  1  CROMER_MANN_H            ; HB2
 2291  1  CROMER_MANN_C            ; CG
 2292  1  CROMER_MANN_H            ; HG1
 2293  1  CROMER_MANN_H            ; HG2
 2294  1  CROMER_MANN_C            ; CD
 2295  1  CROMER_MANN_O            ; OE1
 2296  1  CROMER_MANN_N            ; NE2
 2297  1  CROMER_MANN_H            ; HE21
 2298  1  CROMER_MANN_H            ; HE22
 2299  1  CROMER_MANN_C            ; C
 2300  1  CROMER_MANN_O            ; O
 2301  1  CROMER_MANN_N            ; N
 2302  1  CROMER_MANN_H            ; HN
 2303  1  CROMER_MANN_C            ; CA
 2304  1  CROMER_MANN_H            ; HA
 2305  1  CROMER_MANN_C            ; CB
 2306  1  CROMER_MANN_H            ; HB
 2309  1  CROMER_MANN_C            ; CG1
 2310  1  CROMER_MANN_H            ; HG11
 2311  1  CROMER_MANN_H            ; HG12
 2312  1  CROMER_MANN_H            ; HG13
 2315  1  CROMER_MANN_C            ; CG2
 2316  1  CROMER_MANN_H            ; HG21
 2317  1  CROMER_MANN_H            ; HG22
 2318  1  CROMER_MANN_H            ; HG23
 2319  1  CROMER_MANN_C            ; C
 2320  1  CROMER_MANN_O            ; O
 2321  1  CROMER_MANN_N            ; N
 2322  1  CROMER_MANN_H            ; HN
 2323  1  CROMER_MANN_C            ; CA
 2324  1  CROMER_MANN_H            ; HA
 2325  1  CROMER_MANN_C            ; CB
 2326  1  CROMER_MANN_H            ; HB
 2329  1  CROMER_MANN_C            ; CG2
 2330  1  CROMER_MANN_H            ; HG21
 2331  1  CROMER_MANN_H            ; HG22
 2332  1  CROMER_MANN_H            ; HG23
 2333  1  CROMER_MANN_C            ; CG1
 2334  1  CROMER_MANN_H            ; HG11
 2335  1  CROMER_MANN_H            ; HG12
 2338  1  CROMER_MANN_C            ; CD
 2339  1  CROMER_MANN_H            ; HD1
 2340  1  CROMER_MANN_H            ; HD2
 2341  1  CROMER_MANN_H            ; HD3
 2342  1  CROMER_MANN_C            ; C
 2343  1  CROMER_MANN_O            ; O
 2344  1  CROMER_MANN_N            ; N
 2345  1  CROMER_MANN_H            ; HN
 2346  1  CROMER_MANN_C            ; CA
 2347  1  CROMER_MANN_H            ; HA
 2348  1  CROMER_MANN_C            ; CB
 2349  1  CROMER_MANN_H            ; HB1
 2350  1  CROMER_MANN_H            ; HB2
 2351  1  CROMER_MANN_O            ; OG
 2352  1  CROMER_MANN_H            ; HG1
 2353  1  CROMER_MANN_C            ; C
 2354  1  CROMER_MANN_O            ; O
 2355  1  CROMER_MANN_N            ; N
 2356  1  CROMER_MANN_H            ; HN
 2357  1  CROMER_MANN_C            ; CA
 2358  1  CROMER_MANN_H            ; HA
 2359  1  CROMER_MANN_C            ; CB
 2360  1  CROMER_MANN_H            ; HB1
 2361  1  CROMER_MANN_H            ; HB2
 2362  1  CROMER_MANN_C            ; CG
 2363  1  CROMER_MANN_H            ; HG1
 2364  1  CROMER_MANN_H            ; HG2
 2365  1  CROMER_MANN_C            ; CD
 2366  1  CROMER_MANN_H            ; HD1
 2367  1  CROMER_MANN_H            ; HD2
 2368  1  CROMER_MANN_C            ; CE
 2369  1  CROMER_MANN_H            ; HE1
 2370  1  CROMER_MANN_H            ; HE2
 2373  1  CROMER_MANN_N            ; NZ
 2374  1  CROMER_MANN_H            ; HZ1
 2375  1  CROMER_MANN_H            ; HZ2
 2376  1  CROMER_MANN_H            ; HZ3
 2377  1  CROMER_MANN_C            ; C
 2378  1  CROMER_MANN_O            ; O
 2379  1  CROMER_MANN_N            ; N
 2380  1  CROMER_MANN_H            ; HN
 2381  1  CROMER_MANN_C            ; CA
 2382  1  CROMER_MANN_H            ; HA
 2383  1  CROMER_MANN_C            ; CB
 2384  1  CROMER_MANN_H            ; HB1
 2385  1  CROMER_MANN_H            ; HB2
 2386  1  CROMER_MANN_O            ; OG
 2387  1  CROMER_MANN_H            ; HG1
 2388  1  CROMER_MANN_C            ; C
 2389  1  CROMER_MANN_O            ; O
 2390  1  CROMER_MANN_N            ; N
 2391  1  CROMER_MANN_H            ; HN
 2392  1  CROMER_MANN_C            ; CA
 2393  1  CROMER_MANN_H            ; HA
 2394  1  CROMER_MANN_C            ; CB
 2395  1  CROMER_MANN_H            ; HB1
 2396  1  CROMER_MANN_H            ; HB2
 2397  1  CROMER_MANN_C            ; CG
 2398  1  CROMER_MANN_O            ; OD1
 2399  1  CROMER_MANN_N            ; ND2
 2400  1  CROMER_MANN_H            ; HD21
 2401  1  CROMER_MANN_H            ; HD22
 2402  1  CROMER_MANN_C            ; C
 2403  1  CROMER_MANN_O            ; O
 2404  1  CROMER_MANN_N            ; N
 2405  1  CROMER_MANN_H            ; HN
 2406  1  CROMER_MANN_C            ; CA
 2407  1  CROMER_MANN_H            ; HA
 2408  1  CROMER_MANN_C            ; CB
 2409  1  CROMER_MANN_H            ; HB1
 2410  1  CROMER_MANN_H            ; HB2
 2411  1  CROMER_MANN_C            ; CG
 2412  1  CROMER_MANN_O            ; OD1
 2413  1  CROMER_MANN_O            ; OD2
 2414  1  CROMER_MANN_C            ; C
 2415  1  CROMER_MANN_O            ; O
 2416  1  CROMER_MANN_N            ; N
 2417  1  CROMER_MANN_H            ; HN
 2418  1  CROMER_MANN_C            ; CA
 2419  1  CROMER_MANN_H            ; HA
 2420  1  CROMER_MANN_C            ; CB
 2421  1  CROMER_MANN_H            ; HB1
 2422  1  CROMER_MANN_H            ; HB2
 2423  1  CROMER_MANN_C            ; CG
 2424  1  CROMER_MANN_O            ; OD1
 2425  1  CROMER_MANN_O            ; OD2
 2426  1  CROMER_MANN_C            ; C
 2427  1  CROMER_MANN_O            ; O
 2428  1  CROMER_MANN_N            ; N
 2429  1  CROMER_MANN_H            ; HN
 2430  1  CROMER_MANN_C            ; CA
 2431  1  CROMER_MANN_H            ; HA
 2432  1  CROMER_MANN_C            ; CB
 2433  1  CROMER_MANN_H            ; HB1
 2434  1  CROMER_MANN_H            ; HB2
 2435  1  CROMER_MANN_C            ; CG
 2436  1  CROMER_MANN_H            ; HG1
 2437  1  CROMER_MANN_H            ; HG2
 2438  1  CROMER_MANN_C            ; CD
 2439  1  CROMER_MANN_O            ; OE1
 2440  1  CROMER_MANN_O            ; OE2
 2441  1  CROMER_MANN_C            ; C
 2442  1  CROMER_MANN_O            ; O
 2443  1  CROMER_MANN_N            ; N
 2444  1  CROMER_MANN_H            ; HN
 2445  1  CROMER_MANN_C            ; CA
 2446  1  CROMER_MANN_H            ; HA
 2447  1  CROMER_MANN_C            ; CB
 2448  1  CROMER_MANN_H            ; HB1
 2449  1  CROMER_MANN_H            ; HB2
 2450  1  CROMER_MANN_C            ; CG
 2451  1  CROMER_MANN_H            ; HG1
 2452  1  CROMER_MANN_H            ; HG2
 2453  1  CROMER_MANN_C            ; CD
 2454  1  CROMER_MANN_O            ; OE1
 2455  1  CROMER_MANN_N            ; NE2
 2456  1  CROMER_MANN_H            ; HE21
 2457  1  CROMER_MANN_H            ; HE22
 2458  1  CROMER_MANN_C            ; C
 2459  1  CROMER_MANN_O            ; O
 2460  1  CROMER_MANN_N            ; N
 2461  1  CROMER_MANN_H            ; HN
 2462  1  CROMER_MANN_C            ; CA
 2463  1  CROMER_MANN_H            ; HA
 2464  1  CROMER_MANN_C            ; CB
 2465  1  CROMER_MANN_H            ; HB1
 2466  1  CROMER_MANN_H            ; HB2
 2467  1  CROMER_MANN_C            ; CG
 2468  1  CROMER_MANN_C            ; CD1
 2469  1  CROMER_MANN_H            ; HD1
 2470  1  CROMER_MANN_C            ; CE1
 2471  1  CROMER_MANN_H            ; HE1
 2472  1  CROMER_MANN_C            ; CZ
 2473  1  CROMER_MANN_O            ; OH
 2474  1  CROMER_MANN_H            ; HH
 2475  1  CROMER_MANN_C            ; CD2
 2476  1  CROMER_MANN_H            ; HD2
 2477  1  CROMER_MANN_C            ; CE2
 2478  1  CROMER_MANN_H            ; HE2
 2479  1  CROMER_MANN_C            ; C
 2480  1  CROMER_MANN_O            ; O
 2481  1  CROMER_MANN_N            ; N
 2482  1  CROMER_MANN_H            ; HN
 2483  1  CROMER_MANN_C            ; CA
 2484  1  CROMER_MANN_H            ; HA
 2485  1  CROMER_MANN_C            ; CB
 2486  1  CROMER_MANN_H            ; HB
 2489  1  CROMER_MANN_C            ; CG2
 2490  1  CROMER_MANN_H            ; HG21
 2491  1  CROMER_MANN_H            ; HG22
 2492  1  CROMER_MANN_H            ; HG23
 2493  1  CROMER_MANN_C            ; CG1
 2494  1  CROMER_MANN_H            ; HG11
 2495  1  CROMER_MANN_H            ; HG12
 2498  1  CROMER_MANN_C            ; CD
 2499  1  CROMER_MANN_H            ; HD1
 2500  1  CROMER_MANN_H            ; HD2
 2501  1  CROMER_MANN_H            ; HD3
 2502  1  CROMER_MANN_C            ; C
 2503  1  CROMER_MANN_O            ; O
 2504  1  CROMER_MANN_N            ; N
 2505  1  CROMER_MANN_H            ; HN
 2506  1  CROMER_MANN_C            ; CA
 2507  1  CROMER_MANN_H            ; HA
 2508  1  CROMER_MANN_C            ; CB
 2509  1  CROMER_MANN_H            ; HB1
 2510  1  CROMER_MANN_H            ; HB2
 2511  1  CROMER_MANN_C            ; CG
 2512  1  CROMER_MANN_C            ; CD1
 2513  1  CROMER_MANN_H            ; HD1
 2514  1  CROMER_MANN_N            ; NE1
 2515  1  CROMER_MANN_H            ; HE1
 2516  1  CROMER_MANN_C            ; CE2
 2517  1  CROMER_MANN_C            ; CD2
 2518  1  CROMER_MANN_C            ; CE3
 2519  1  CROMER_MANN_H            ; HE3
 2520  1  CROMER_MANN_C            ; CZ3
 2521  1  CROMER_MANN_H            ; HZ3
 2522  1  CROMER_MANN_C            ; CZ2
 2523  1  CROMER_MANN_H            ; HZ2
 2524  1  CROMER_MANN_C            ; CH2
 2525  1  CROMER_MANN_H            ; HH2
 2526  1  CROMER_MANN_C            ; C
 2527  1  CROMER_MANN_O            ; O
 2528  1  CROMER_MANN_N            ; N
 2529  1  CROMER_MANN_H            ; HN
 2530  1  CROMER_MANN_C            ; CA
 2531  1  CROMER_MANN_H            ; HA
 2532  1  CROMER_MANN_C            ; CB
 2533  1  CROMER_MANN_H            ; HB1
 2534  1  CROMER_MANN_H            ; HB2
 2535  1  CROMER_MANN_C            ; CG
 2536  1  CROMER_MANN_H            ; HG1
 2537  1  CROMER_MANN_H            ; HG2
 2538  1  CROMER_MANN_C            ; CD
 2539  1  CROMER_MANN_O            ; OE1
 2540  1  CROMER_MANN_O            ; OE2
 2541  1  CROMER_MANN_C            ; C
 2542  1  CROMER_MANN_O            ; O
 2543  1  CROMER_MANN_N            ; N
 2544  1  CROMER_MANN_H            ; HN
 2545  1  CROMER_MANN_C            ; CA
 2546  1  CROMER_MANN_H            ; HA
 2547  1  CROMER_MANN_C            ; CB
 2548  1  CROMER_MANN_H            ; HB1
 2549  1  CROMER_MANN_H            ; HB2
 2550  1  CROMER_MANN_O            ; OG
 2551  1  CROMER_MANN_H            ; HG1
 2552  1  CROMER_MANN_C            ; C
 2553  1  CROMER_MANN_O            ; O
 2554  1  CROMER_MANN_N            ; N
 2555  1  CROMER_MANN_H            ; HN
 2556  1  CROMER_MANN_C            ; CA
 2557  1  CROMER_MANN_H            ; HA
 2558  1  CROMER_MANN_C            ; CB
 2559  1  CROMER_MANN_H            ; HB1
 2560  1  CROMER_MANN_H            ; HB2
 2561  1  CROMER_MANN_C            ; CG
 2562  1  CROMER_MANN_O            ; OD1
 2563  1  CROMER_MANN_N            ; ND2
 2564  1  CROMER_MANN_H            ; HD21
 2565  1  CROMER_MANN_H            ; HD22
 2566  1  CROMER_MANN_C            ; C
 2567  1  CROMER_MANN_O            ; O
 2568  1  CROMER_MANN_N            ; N
 2569  1  CROMER_MANN_H            ; HN
 2570  1  CROMER_MANN_C            ; CA
 2571  1  CROMER_MANN_H            ; HA
 2574  1  CROMER_MANN_C            ; CB
 2575  1  CROMER_MANN_H            ; HB1
 2576  1  CROMER_MANN_H            ; HB2
 2577  1  CROMER_MANN_H            ; HB3
 2578  1  CROMER_MANN_C            ; C
 2579  1  CROMER_MANN_O            ; O
 2580  1  CROMER_MANN_N            ; N
 2581  1  CROMER_MANN_H            ; HN
 2582  1  CROMER_MANN_C            ; CA
 2583  1  CROMER_MANN_H            ; HA1
 2584  1  CROMER_MANN_H            ; HA2
 2585  1  CROMER_MANN_C            ; C
 2586  1  CROMER_MANN_O            ; O
 2587  1  CROMER_MANN_N            ; N
 2588  1  CROMER_MANN_H            ; HN
 2589  1  CROMER_MANN_C            ; CA
 2590  1  CROMER_MANN_H            ; HA1
 2591  1  CROMER_MANN_H            ; HA2
 2592  1  CROMER_MANN_C            ; C
 2593  1  CROMER_MANN_O            ; O
 2594  1  CROMER_MANN_N            ; N
 2595  1  CROMER_MANN_H            ; HN
 2596  1  CROMER_MANN_C            ; CA
 2597  1  CROMER_MANN_H            ; HA
 2598  1  CROMER_MANN_C            ; CB
 2599  1  CROMER_MANN_H            ; HB1
 2600  1  CROMER_MANN_H            ; HB2
 2601  1  CROMER_MANN_O            ; OG
 2602  1  CROMER_MANN_H            ; HG1
 2603  1  CROMER_MANN_C            ; C
 2604  1  CROMER_MANN_O            ; O
 2605  1  CROMER_MANN_N            ; N
 2606  1  CROMER_MANN_H            ; HN
 2607  1  CROMER_MANN_C            ; CA
 2608  1  CROMER_MANN_H            ; HA
 2609  1  CROMER_MANN_C            ; CB
 2610  1  CROMER_MANN_H            ; HB1
 2611  1  CROMER_MANN_H            ; HB2
 2612  1  CROMER_MANN_C            ; CG
 2613  1  CROMER_MANN_C            ; CD1
 2614  1  CROMER_MANN_H            ; HD1
 2615  1  CROMER_MANN_C            ; CE1
 2616  1  CROMER_MANN_H            ; HE1
 2617  1  CROMER_MANN_C            ; CZ
 2618  1  CROMER_MANN_H            ; HZ
 2619  1  CROMER_MANN_C            ; CD2
 2620  1  CROMER_MANN_H            ; HD2
 2621  1  CROMER_MANN_C            ; CE2
 2622  1  CROMER_MANN_H            ; HE2
 2623  1  CROMER_MANN_C            ; C
 2624  1  CROMER_MANN_O            ; O
 2625  1  CROMER_MANN_N            ; N
 2626  1  CROMER_MANN_H            ; HN
 2627  1  CROMER_MANN_C            ; CA
 2628  1  CROMER_MANN_H            ; HA
 2629  1  CROMER_MANN_C            ; CB
 2630  1  CROMER_MANN_H            ; HB
 2631  1  CROMER_MANN_O            ; OG1
 2632  1  CROMER_MANN_H            ; HG1
 2635  1  CROMER_MANN_C            ; CG2
 2636  1  CROMER_MANN_H            ; HG21
 2637  1  CROMER_MANN_H            ; HG22
 2638  1  CROMER_MANN_H            ; HG23
 2639  1  CROMER_MANN_C            ; C
 2640  1  CROMER_MANN_O            ; O
 2641  1  CROMER_MANN_N            ; N
 2642  1  CROMER_MANN_H            ; HN
 2643  1  CROMER_MANN_C            ; CA
 2644  1  CROMER_MANN_H            ; HA
 2645  1  CROMER_MANN_C            ; CB
 2646  1  CROMER_MANN_H            ; HB
 2649  1  CROMER_MANN_C            ; CG1
 2650  1  CROMER_MANN_H            ; HG11
 2651  1  CROMER_MANN_H            ; HG12
 2652  1  CROMER_MANN_H            ; HG13
 2655  1  CROMER_MANN_C            ; CG2
 2656  1  CROMER_MANN_H            ; HG21
 2657  1  CROMER_MANN_H            ; HG22
 2658  1  CROMER_MANN_H            ; HG23
 2659  1  CROMER_MANN_C            ; C
 2660  1  CROMER_MANN_O            ; O
 2661  1  CROMER_MANN_N            ; N
 2662  1  CROMER_MANN_H            ; HN
 2663  1  CROMER_MANN_C            ; CA
 2664  1  CROMER_MANN_H            ; HA
 2665  1  CROMER_MANN_C            ; CB
 2666  1  CROMER_MANN_H            ; HB
 2667  1  CROMER_MANN_O            ; OG1
 2668  1  CROMER_MANN_H            ; HG1
 2671  1  CROMER_MANN_C            ; CG2
 2672  1  CROMER_MANN_H            ; HG21
 2673  1  CROMER_MANN_H            ; HG22
 2674  1  CROMER_MANN_H            ; HG23
 2675  1  CROMER_MANN_C            ; C
 2676  1  CROMER_MANN_O            ; O
 2677  1  CROMER_MANN_N            ; N
 2678  1  CROMER_MANN_H            ; HN
 2679  1  CROMER_MANN_C            ; CA
 2680  1  CROMER_MANN_H            ; HA
 2681  1  CROMER_MANN_C            ; CB
 2682  1  CROMER_MANN_H            ; HB1
 2683  1  CROMER_MANN_H            ; HB2
 2684  1  CROMER_MANN_C            ; CG
 2685  1  CROMER_MANN_H            ; HG
 2688  1  CROMER_MANN_C            ; CD1
 2689  1  CROMER_MANN_H            ; HD11
 2690  1  CROMER_MANN_H            ; HD12
 2691  1  CROMER_MANN_H            ; HD13
 2694  1  CROMER_MANN_C            ; CD2
 2695  1  CROMER_MANN_H            ; HD21
 2696  1  CROMER_MANN_H            ; HD22
 2697  1  CROMER_MANN_H            ; HD23
 2698  1  CROMER_MANN_C            ; C
 2699  1  CROMER_MANN_O            ; O
 2700  1  CROMER_MANN_N            ; N
 2701  1  CROMER_MANN_H            ; HN
 2702  1  CROMER_MANN_C            ; CA
 2703  1  CROMER_MANN_H            ; HA
 2704  1  CROMER_MANN_C            ; CB
 2705  1  CROMER_MANN_H            ; HB1
 2706  1  CROMER_MANN_H            ; HB2
 2707  1  CROMER_MANN_C            ; CG
 2708  1  CROMER_MANN_O            ; OD1
 2709  1  CROMER_MANN_O            ; OD2
 2710  1  CROMER_MANN_C            ; C
 2711  1  CROMER_MANN_O            ; O
 2712  1  CROMER_MANN_N            ; N
 2713  1  CROMER_MANN_H            ; HN
 2714  1  CROMER_MANN_C            ; CA
 2715  1  CROMER_MANN_H            ; HA
 2716  1  CROMER_MANN_C            ; CB
 2717  1  CROMER_MANN_H            ; HB1
 2718  1  CROMER_MANN_H            ; HB2
 2719  1  CROMER_MANN_C            ; CG
 2720  1  CROMER_MANN_H            ; HG1
 2721  1  CROMER_MANN_H            ; HG2
 2722  1  CROMER_MANN_C            ; CD
 2723  1  CROMER_MANN_O            ; OE1
 2724  1  CROMER_MANN_O            ; OE2
 2725  1  CROMER_MANN_C            ; C
 2726  1  CROMER_MANN_O            ; O
 2727  1  CROMER_MANN_N            ; N
 2728  1  CROMER_MANN_H            ; HN
 2729  1  CROMER_MANN_C            ; CA
 2730  1  CROMER_MANN_H            ; HA
 2731  1  CROMER_MANN_C            ; CB
 2732  1  CROMER_MANN_H            ; HB
 2735  1  CROMER_MANN_C            ; CG1
 2736  1  CROMER_MANN_H            ; HG11
 2737  1  CROMER_MANN_H            ; HG12
 2738  1  CROMER_MANN_H            ; HG13
 2741  1  CROMER_MANN_C            ; CG2
 2742  1  CROMER_MANN_H            ; HG21
 2743  1  CROMER_MANN_H            ; HG22
 2744  1  CROMER_MANN_H            ; HG23
 2745  1  CROMER_MANN_C            ; C
 2746  1  CROMER_MANN_O            ; O
 2747  1  CROMER_MANN_N            ; N
 2748  1  CROMER_MANN_H            ; HN
 2749  1  CROMER_MANN_C            ; CA
 2750  1  CROMER_MANN_H            ; HA
 2751  1  CROMER_MANN_C            ; CB
 2752  1  CROMER_MANN_H            ; HB1
 2753  1  CROMER_MANN_H            ; HB2
 2754  1  CROMER_MANN_C            ; CG
 2755  1  CROMER_MANN_O            ; OD1
 2756  1  CROMER_MANN_N            ; ND2
 2757  1  CROMER_MANN_H            ; HD21
 2758  1  CROMER_MANN_H            ; HD22
 2759  1  CROMER_MANN_C            ; C
 2760  1  CROMER_MANN_O            ; O
 2761  1  CROMER_MANN_N            ; N
 2762  1  CROMER_MANN_H            ; HN
 2763  1  CROMER_MANN_C            ; CA
 2764  1  CROMER_MANN_H            ; HA
 2765  1  CROMER_MANN_C            ; CB
 2766  1  CROMER_MANN_H            ; HB1
 2767  1  CROMER_MANN_H            ; HB2
 2768  1  CROMER_MANN_C            ; CG
 2769  1  CROMER_MANN_H            ; HG1
 2770  1  CROMER_MANN_H            ; HG2
 2771  1  CROMER_MANN_C            ; CD
 2772  1  CROMER_MANN_O            ; OE1
 2773  1  CROMER_MANN_O            ; OE2
 2774  1  CROMER_MANN_C            ; C
 2775  1  CROMER_MANN_O            ; O
 2776  1  CROMER_MANN_N            ; N
 2777  1  CROMER_MANN_H            ; HN
 2778  1  CROMER_MANN_C            ; CA
 2779  1  CROMER_MANN_H            ; HA
 2780  1  CROMER_MANN_C            ; CB
 2781  1  CROMER_MANN_H            ; HB1
 2782  1  CROMER_MANN_H            ; HB2
 2783  1  CROMER_MANN_C            ; CG
 2784  1  CROMER_MANN_H            ; HG1
 2785  1  CROMER_MANN_H            ; HG2
 2786  1  CROMER_MANN_C            ; CD
 2787  1  CROMER_MANN_H            ; HD1
 2788  1  CROMER_MANN_H            ; HD2
 2789  1  CROMER_MANN_N            ; NE
 2790  1  CROMER_MANN_H            ; HE
 2791  1  CROMER_MANN_C            ; CZ
 2792  1  CROMER_MANN_N            ; NH1
 2793  1  CROMER_MANN_H            ; HH11
 2794  1  CROMER_MANN_H            ; HH12
 2795  1  CROMER_MANN_N            ; NH2
 2796  1  CROMER_MANN_H            ; HH21
 2797  1  CROMER_MANN_H            ; HH22
 2798  1  CROMER_MANN_C            ; C
 2799  1  CROMER_MANN_O            ; O
 2800  1  CROMER_MANN_N            ; N
 2801  1  CROMER_MANN_H            ; HN
 2802  1  CROMER_MANN_C            ; CA
 2803  1  CROMER_MANN_H            ; HA
 2804  1  CROMER_MANN_C            ; CB
 2805  1  CROMER_MANN_H            ; HB
 2808  1  CROMER_MANN_C            ; CG2
 2809  1  CROMER_MANN_H            ; HG21
 2810  1  CROMER_MANN_H            ; HG22
 2811  1  CROMER_MANN_H            ; HG23
 2812  1  CROMER_MANN_C            ; CG1
 2813  1  CROMER_MANN_H            ; HG11
 2814  1  CROMER_MANN_H            ; HG12
 2817  1  CROMER_MANN_C            ; CD
 2818  1  CROMER_MANN_H            ; HD1
 2819  1  CROMER_MANN_H            ; HD2
 2820  1  CROMER_MANN_H            ; HD3
 2821  1  CROMER_MANN_C            ; C
 2822  1  CROMER_MANN_O            ; O
 2823  1  CROMER_MANN_N            ; N
 2824  1  CROMER_MANN_H            ; HN
 2825  1  CROMER_MANN_C            ; CA
 2826  1  CROMER_MANN_H            ; HA1
 2827  1  CROMER_MANN_H            ; HA2
 2828  1  CROMER_MANN_C            ; C
 2829  1  CROMER_MANN_O            ; O
 2830  1  CROMER_MANN_N            ; N
 2831  1  CROMER_MANN_H            ; HN
 2832  1  CROMER_MANN_C            ; CA
 2833  1  CROMER_MANN_H            ; HA
 2834  1  CROMER_MANN_C            ; CB
 2835  1  CROMER_MANN_H            ; HB1
 2836  1  CROMER_MANN_H            ; HB2
 2837  1  CROMER_MANN_C            ; CG
 2838  1  CROMER_MANN_H            ; HG1
 2839  1  CROMER_MANN_H            ; HG2
 2840  1  CROMER_MANN_C            ; CD
 2841  1  CROMER_MANN_H            ; HD1
 2842  1  CROMER_MANN_H            ; HD2
 2843  1  CROMER_MANN_N            ; NE
 2844  1  CROMER_MANN_H            ; HE
 2845  1  CROMER_MANN_C            ; CZ
 2846  1  CROMER_MANN_N            ; NH1
 2847  1  CROMER_MANN_H            ; HH11
 2848  1  CROMER_MANN_H            ; HH12
 2849  1  CROMER_MANN_N            ; NH2
 2850  1  CROMER_MANN_H            ; HH21
 2851  1  CROMER_MANN_H            ; HH22
 2852  1  CROMER_MANN_C            ; C
 2853  1  CROMER_MANN_O            ; O
 2854  1  CROMER_MANN_N            ; N
 2855  1  CROMER_MANN_H            ; HN
 2856  1  CROMER_MANN_C            ; CA
 2857  1  CROMER_MANN_H            ; HA1
 2858  1  CROMER_MANN_H            ; HA2
 2859  1  CROMER_MANN_C            ; C
 2860  1  CROMER_MANN_O            ; O
 2861  1  CROMER_MANN_N            ; N
 2862  1  CROMER_MANN_H            ; HN
 2863  1  CROMER_MANN_C            ; CA
 2864  1  CROMER_MANN_H            ; HA
 2865  1  CROMER_MANN_C            ; CB
 2866  1  CROMER_MANN_H            ; HB
 2867  1  CROMER_MANN_O            ; OG1
 2868  1  CROMER_MANN_H            ; HG1
 2871  1  CROMER_MANN_C            ; CG2
 2872  1  CROMER_MANN_H            ; HG21
 2873  1  CROMER_MANN_H            ; HG22
 2874  1  CROMER_MANN_H            ; HG23
 2875  1  CROMER_MANN_C            ; C
 2876  1  CROMER_MANN_O            ; O
 2877  1  CROMER_MANN_N            ; N
 2878  1  CROMER_MANN_H            ; HN
 2879  1  CROMER_MANN_C            ; CA
 2880  1  CROMER_MANN_H            ; HA
 2881  1  CROMER_MANN_C            ; CB
 2882  1  CROMER_MANN_H            ; HB
 2885  1  CROMER_MANN_C            ; CG2
 2886  1  CROMER_MANN_H            ; HG21
 2887  1  CROMER_MANN_H            ; HG22
 2888  1  CROMER_MANN_H            ; HG23
 2889  1  CROMER_MANN_C            ; CG1
 2890  1  CROMER_MANN_H            ; HG11
 2891  1  CROMER_MANN_H            ; HG12
 2894  1  CROMER_MANN_C            ; CD
 2895  1  CROMER_MANN_H            ; HD1
 2896  1  CROMER_MANN_H            ; HD2
 2897  1  CROMER_MANN_H            ; HD3
 2898  1  CROMER_MANN_C            ; C
 2899  1  CROMER_MANN_O            ; O
 2900  1  CROMER_MANN_N            ; N
 2901  1  CROMER_MANN_H            ; HN
 2902  1  CROMER_MANN_C            ; CA
 2903  1  CROMER_MANN_H            ; HA
 2904  1  CROMER_MANN_C            ; CB
 2905  1  CROMER_MANN_H            ; HB1
 2906  1  CROMER_MANN_H            ; HB2
 2907  1  CROMER_MANN_C            ; CG
 2908  1  CROMER_MANN_H            ; HG
 2911  1  CROMER_MANN_C            ; CD1
 2912  1  CROMER_MANN_H            ; HD11
 2913  1  CROMER_MANN_H            ; HD12
 2914  1  CROMER_MANN_H            ; HD13
 2917  1  CROMER_MANN_C            ; CD2
 2918  1  CROMER_MANN_H            ; HD21
 2919  1  CROMER_MANN_H            ; HD22
 2920  1  CROMER_MANN_H            ; HD23
 2921  1  CROMER_MANN_C            ; C
 2922  1  CROMER_MANN_O            ; O
 2923  1  CROMER_MANN_N            ; N
 2924  1  CROMER_MANN_H            ; HN
 2925  1  CROMER_MANN_C            ; CA
 2926  1  CROMER_MANN_H            ; HA
 2927  1  CROMER_MANN_C            ; CB
 2928  1  CROMER_MANN_H            ; HB1
 2929  1  CROMER_MANN_H            ; HB2
 2930  1  CROMER_MANN_C            ; CG
 2931  1  CROMER_MANN_H            ; HG1
 2932  1  CROMER_MANN_H            ; HG2
 2933  1  CROMER_MANN_C            ; CD
 2934  1  CROMER_MANN_H            ; HD1
 2935  1  CROMER_MANN_H            ; HD2
 2936  1  CROMER_MANN_N            ; NE
 2937  1  CROMER_MANN_H            ; HE
 2938  1  CROMER_MANN_C            ; CZ
 2939  1  CROMER_MANN_N            ; NH1
 2940  1  CROMER_MANN_H            ; HH11
 2941  1  CROMER_MANN_H            ; HH12
 2942  1  CROMER_MANN_N            ; NH2
 2943  1  CROMER_MANN_H            ; HH21
 2944  1  CROMER_MANN_H            ; HH22
 2945  1  CROMER_MANN_C            ; C
 2946  1  CROMER_MANN_O            ; O
 2947  1  CROMER_MANN_N            ; N
 2948  1  CROMER_MANN_H            ; HN
 2949  1  CROMER_MANN_C            ; CA
 2950  1  CROMER_MANN_H            ; HA
 2951  1  CROMER_MANN_C            ; CB
 2952  1  CROMER_MANN_H            ; HB1
 2953  1  CROMER_MANN_H            ; HB2
 2954  1  CROMER_MANN_C            ; CG
 2955  1  CROMER_MANN_H            ; HG
 2958  1  CROMER_MANN_C            ; CD1
 2959  1  CROMER_MANN_H            ; HD11
 2960  1  CROMER_MANN_H            ; HD12
 2961  1  CROMER_MANN_H            ; HD13
 2964  1  CROMER_MANN_C            ; CD2
 2965  1  CROMER_MANN_H            ; HD21
 2966  1  CROMER_MANN_H            ; HD22
 2967  1  CROMER_MANN_H            ; HD23
 2968  1  CROMER_MANN_C            ; C
 2969  1  CROMER_MANN_O            ; O
 2970  1  CROMER_MANN_N            ; N
 2971  1  CROMER_MANN_H            ; HN
 2972  1  CROMER_MANN_C            ; CA
 2973  1  CROMER_MANN_H            ; HA
 2974  1  CROMER_MANN_C            ; CB
 2975  1  CROMER_MANN_H            ; HB1
 2976  1  CROMER_MANN_H            ; HB2
 2977  1  CROMER_MANN_C            ; CG
 2978  1  CROMER_MANN_C            ; CD1
 2979  1  CROMER_MANN_H            ; HD1
 2980  1  CROMER_MANN_C            ; CE1
 2981  1  CROMER_MANN_H            ; HE1
 2982  1  CROMER_MANN_C            ; CZ
 2983  1  CROMER_MANN_H            ; HZ
 2984  1  CROMER_MANN_C            ; CD2
 2985  1  CROMER_MANN_H            ; HD2
 2986  1  CROMER_MANN_C            ; CE2
 2987  1  CROMER_MANN_H            ; HE2
 2988  1  CROMER_MANN_C            ; C
 2989  1  CROMER_MANN_O            ; O
 2990  1  CROMER_MANN_N            ; N
 2991  1  CROMER_MANN_H            ; HN
 2992  1  CROMER_MANN_C            ; CA
 2993  1  CROMER_MANN_H            ; HA
 2994  1  CROMER_MANN_C            ; CB
 2995  1  CROMER_MANN_H            ; HB1
 2996  1  CROMER_MANN_H            ; HB2
 2997  1  CROMER_MANN_C            ; CG
 2998  1  CROMER_MANN_H            ; HG
 3001  1  CROMER_MANN_C            ; CD1
 3002  1  CROMER_MANN_H            ; HD11
 3003  1  CROMER_MANN_H            ; HD12
 3004  1  CROMER_MANN_H            ; HD13
 3007  1  CROMER_MANN_C            ; CD2
 3008  1  CROMER_MANN_H            ; HD21
 3009  1  CROMER_MANN_H            ; HD22
 3010  1  CROMER_MANN_H            ; HD23
 3011  1  CROMER_MANN_C            ; C
 3012  1  CROMER_MANN_O            ; O
 3013  1  CROMER_MANN_N            ; N
 3014  1  CROMER_MANN_H            ; HN
 3015  1  CROMER_MANN_C            ; CA
 3016  1  CROMER_MANN_H            ; HA
 3017  1  CROMER_MANN_C            ; CB
 3018  1  CROMER_MANN_H            ; HB1
 3019  1  CROMER_MANN_H            ; HB2
 3020  1  CROMER_MANN_C            ; CG
 3021  1  CROMER_MANN_H            ; HG1
 3022  1  CROMER_MANN_H            ; HG2
 3023  1  CROMER_MANN_C            ; CD
 3024  1  CROMER_MANN_H            ; HD1
 3025  1  CROMER_MANN_H            ; HD2
 3026  1  CROMER_MANN_C            ; CE
 3027  1  CROMER_MANN_H            ; HE1
 3028  1  CROMER_MANN_H            ; HE2
 3031  1  CROMER_MANN_N            ; NZ
 3032  1  CROMER_MANN_H            ; HZ1
 3033  1  CROMER_MANN_H            ; HZ2
 3034  1  CROMER_MANN_H            ; HZ3
 3035  1  CROMER_MANN_C            ; C
 3036  1  CROMER_MANN_O            ; O
 3037  1  CROMER_MANN_N            ; N
 3038  1  CROMER_MANN_H            ; HN
 3039  1  CROMER_MANN_C            ; CA
 3040  1  CROMER_MANN_H            ; HA
 3041  1  CROMER_MANN_C            ; CB
 3042  1  CROMER_MANN_H            ; HB1
 3043  1  CROMER_MANN_H            ; HB2
 3044  1  CROMER_MANN_C            ; CG
 3045  1  CROMER_MANN_O            ; OD1
 3046  1  CROMER_MANN_O            ; OD2
 3047  1  CROMER_MANN_C            ; C
 3048  1  CROMER_MANN_O            ; O
 3049  1  CROMER_MANN_N            ; N
 3050  1  CROMER_MANN_H            ; HN
 3051  1  CROMER_MANN_C            ; CA
 3052  1  CROMER_MANN_H            ; HA
 3053  1  CROMER_MANN_C            ; CB
 3054  1  CROMER_MANN_H            ; HB1
 3055  1  CROMER_MANN_H            ; HB2
 3056  1  CROMER_MANN_C            ; CG
 3057  1  CROMER_MANN_O            ; OD1
 3058  1  CROMER_MANN_O            ; OD2
 3059  1  CROMER_MANN_C            ; C
 3060  1  CROMER_MANN_O            ; O
 3061  1  CROMER_MANN_N            ; N
 3062  1  CROMER_MANN_H            ; HN
 3063  1  CROMER_MANN_C            ; CA
 3064  1  CROMER_MANN_H            ; HA
 3065  1  CROMER_MANN_C            ; CB
 3066  1  CROMER_MANN_H            ; HB1
 3067  1  CROMER_MANN_H            ; HB2
 3068  1  CROMER_MANN_C            ; CG
 3069  1  CROMER_MANN_H            ; HG1
 3070  1  CROMER_MANN_H            ; HG2
 3071  1  CROMER_MANN_C            ; CD
 3072  1  CROMER_MANN_O            ; OE1
 3073  1  CROMER_MANN_N            ; NE2
 3074  1  CROMER_MANN_H            ; HE21
 3075  1  CROMER_MANN_H            ; HE22
 3076  1  CROMER_MANN_C            ; C
 3077  1  CROMER_MANN_O            ; O
 3078  1  CROMER_MANN_N            ; N
 3079  1  CROMER_MANN_H            ; HN
 3080  1  CROMER_MANN_C            ; CA
 3081  1  CROMER_MANN_H            ; HA
 3082  1  CROMER_MANN_C            ; CB
 3083  1  CROMER_MANN_H            ; HB1
 3084  1  CROMER_MANN_H            ; HB2
 3085  1  CROMER_MANN_C            ; CG
 3086  1  CROMER_MANN_H            ; HG
 3089  1  CROMER_MANN_C            ; CD1
 3090  1  CROMER_MANN_H            ; HD11
 3091  1  CROMER_MANN_H            ; HD12
 3092  1  CROMER_MANN_H            ; HD13
 3095  1  CROMER_MANN_C            ; CD2
 3096  1  CROMER_MANN_H            ; HD21
 3097  1  CROMER_MANN_H            ; HD22
 3098  1  CROMER_MANN_H            ; HD23
 3099  1  CROMER_MANN_C            ; C
 3100  1  CROMER_MANN_O            ; O
 3101  1  CROMER_MANN_N            ; N
 3102  1  CROMER_MANN_H            ; HN
 3103  1  CROMER_MANN_C            ; CA
 3104  1  CROMER_MANN_H            ; HA
 3105  1  CROMER_MANN_C            ; CB
 3106  1  CROMER_MANN_H            ; HB1
 3107  1  CROMER_MANN_H            ; HB2
 3108  1  CROMER_MANN_C            ; CG
 3109  1  CROMER_MANN_H            ; HG1
 3110  1  CROMER_MANN_H            ; HG2
 3111  1  CROMER_MANN_C            ; CD
 3112  1  CROMER_MANN_O            ; OE1
 3113  1  CROMER_MANN_O            ; OE2
 3114  1  CROMER_MANN_C            ; C
 3115  1  CROMER_MANN_O            ; O
 3116  1  CROMER_MANN_N            ; N
 3117  1  CROMER_MANN_H            ; HN
 3118  1  CROMER_MANN_C            ; CA
 3119  1  CROMER_MANN_H            ; HA
 3120  1  CROMER_MANN_C            ; CB
 3121  1  CROMER_MANN_H            ; HB1
 3122  1  CROMER_MANN_H            ; HB2
 3123  1  CROMER_MANN_C            ; CG
 3124  1  CROMER_MANN_C            ; CD1
 3125  1  CROMER_MANN_H            ; HD1
 3126  1  CROMER_MANN_C            ; CE1
 3127  1  CROMER_MANN_H            ; HE1
 3128  1  CROMER_MANN_C            ; CZ
 3129  1  CROMER_MANN_O            ; OH
 3130  1  CROMER_MANN_H            ; HH
 3131  1  CROMER_MANN_C            ; CD2
 3132  1  CROMER_MANN_H            ; HD2
 3133  1  CROMER_MANN_C            ; CE2
 3134  1  CROMER_MANN_H            ; HE2
 3135  1  CROMER_MANN_C            ; C
 3136  1  CROMER_MANN_O            ; O
 3137  1  CROMER_MANN_N            ; N
 3138  1  CROMER_MANN_H            ; HN
 3139  1  CROMER_MANN_C            ; CA
 3140  1  CROMER_MANN_H            ; HA
 3141  1  CROMER_MANN_C            ; CB
 3142  1  CROMER_MANN_H            ; HB1
 3143  1  CROMER_MANN_H            ; HB2
 3144  1  CROMER_MANN_C            ; CG
 3145  1  CROMER_MANN_H            ; HG
 3148  1  CROMER_MANN_C            ; CD1
 3149  1  CROMER_MANN_H            ; HD11
 3150  1  CROMER_MANN_H            ; HD12
 3151  1  CROMER_MANN_H            ; HD13
 3154  1  CROMER_MANN_C            ; CD2
 3155  1  CROMER_MANN_H            ; HD21
 3156  1  CROMER_MANN_H            ; HD22
 3157  1  CROMER_MANN_H            ; HD23
 3158  1  CROMER_MANN_C            ; C
 3159  1  CROMER_MANN_O            ; O
 3160  1  CROMER_MANN_N            ; N
 3161  1  CROMER_MANN_H            ; HN
 3162  1  CROMER_MANN_C            ; CA
 3163  1  CROMER_MANN_H            ; HA
 3164  1  CROMER_MANN_C            ; CB
 3165  1  CROMER_MANN_H            ; HB1
 3166  1  CROMER_MANN_H            ; HB2
 3167  1  CROMER_MANN_C            ; CG
 3168  1  CROMER_MANN_H            ; HG1
 3169  1  CROMER_MANN_H            ; HG2
 3170  1  CROMER_MANN_C            ; CD
 3171  1  CROMER_MANN_O            ; OE1
 3172  1  CROMER_MANN_O            ; OE2
 3173  1  CROMER_MANN_C            ; C
 3174  1  CROMER_MANN_O            ; O
 3175  1  CROMER_MANN_N            ; N
 3176  1  CROMER_MANN_H            ; HN
 3177  1  CROMER_MANN_C            ; CA
 3178  1  CROMER_MANN_H            ; HA
 3179  1  CROMER_MANN_C            ; CB
 3180  1  CROMER_MANN_H            ; HB1
 3181  1  CROMER_MANN_H            ; HB2
 3182  1  CROMER_MANN_C            ; CG
 3183  1  CROMER_MANN_H            ; HG1
 3184  1  CROMER_MANN_H            ; HG2
 3185  1  CROMER_MANN_C            ; CD
 3186  1  CROMER_MANN_O            ; OE1
 3187  1  CROMER_MANN_O            ; OE2
 3188  1  CROMER_MANN_C            ; C
 3189  1  CROMER_MANN_O            ; O
 3190  1  CROMER_MANN_N            ; N
 3191  1  CROMER_MANN_H            ; HN
 3192  1  CROMER_MANN_C            ; CA
 3193  1  CROMER_MANN_H            ; HA
 3194  1  CROMER_MANN_C            ; CB
 3195  1  CROMER_MANN_H            ; HB1
 3196  1  CROMER_MANN_H            ; HB2
 3197  1  CROMER_MANN_C            ; CG
 3198  1  CROMER_MANN_H            ; HG1
 3199  1  CROMER_MANN_H            ; HG2
 3200  1  CROMER_MANN_C            ; CD
 3201  1  CROMER_MANN_H            ; HD1
 3202  1  CROMER_MANN_H            ; HD2
 3203  1  CROMER_MANN_C            ; CE
 3204  1  CROMER_MANN_H            ; HE1
 3205  1  CROMER_MANN_H            ; HE2
 3208  1  CROMER_MANN_N            ; NZ
 3209  1  CROMER_MANN_H            ; HZ1
 3210  1  CROMER_MANN_H            ; HZ2
 3211  1  CROMER_MANN_H            ; HZ3
 3212  1  CROMER_MANN_C            ; C
 3213  1  CROMER_MANN_O            ; O
 3214  1  CROMER_MANN_N            ; N
 3215  1  CROMER_MANN_H            ; HN
 3216  1  CROMER_MANN_C            ; CA
 3217  1  CROMER_MANN_H            ; HA
 3218  1  CROMER_MANN_C            ; CB
 3219  1  CROMER_MANN_H            ; HB1
 3220  1  CROMER_MANN_H            ; HB2
 3221  1  CROMER_MANN_C            ; CG
 3222  1  CROMER_MANN_H            ; HG1
 3223  1  CROMER_MANN_H            ; HG2
 3224  1  CROMER_MANN_C            ; CD
 3225  1  CROMER_MANN_H            ; HD1
 3226  1  CROMER_MANN_H            ; HD2
 3227  1  CROMER_MANN_N            ; NE
 3228  1  CROMER_MANN_H            ; HE
 3229  1  CROMER_MANN_C            ; CZ
 3230  1  CROMER_MANN_N            ; NH1
 3231  1  CROMER_MANN_H            ; HH11
 3232  1  CROMER_MANN_H            ; HH12
 3233  1  CROMER_MANN_N            ; NH2
 3234  1  CROMER_MANN_H            ; HH21
 3235  1  CROMER_MANN_H            ; HH22
 3236  1  CROMER_MANN_C            ; C
 3237  1  CROMER_MANN_O            ; O
 3238  1  CROMER_MANN_N            ; N
 3239  1  CROMER_MANN_H            ; HN
 3240  1  CROMER_MANN_C            ; CA
 3241  1  CROMER_MANN_H            ; HA
 3242  1  CROMER_MANN_C            ; CB
 3243  1  CROMER_MANN_H            ; HB
 3246  1  CROMER_MANN_C            ; CG2
 3247  1  CROMER_MANN_H            ; HG21
 3248  1  CROMER_MANN_H            ; HG22
 3249  1  CROMER_MANN_H            ; HG23
 3250  1  CROMER_MANN_C            ; CG1
 3251  1  CROMER_MANN_H            ; HG11
 3252  1  CROMER_MANN_H            ; HG12
 3255  1  CROMER_MANN_C            ; CD
 3256  1  CROMER_MANN_H            ; HD1
 3257  1  CROMER_MANN_H            ; HD2
 3258  1  CROMER_MANN_H            ; HD3
 3259  1  CROMER_MANN_C            ; C
 3260  1  CROMER_MANN_O            ; O
 3261  1  CROMER_MANN_N            ; N
 3262  1  CROMER_MANN_H            ; HN
 3263  1  CROMER_MANN_C            ; CA
 3264  1  CROMER_MANN_H            ; HA
 3265  1  CROMER_MANN_C            ; CB
 3266  1  CROMER_MANN_H            ; HB1
 3267  1  CROMER_MANN_H            ; HB2
 3268  1  CROMER_MANN_C            ; CG
 3269  1  CROMER_MANN_H            ; HG1
 3270  1  CROMER_MANN_H            ; HG2
 3271  1  CROMER_MANN_C            ; CD
 3272  1  CROMER_MANN_H            ; HD1
 3273  1  CROMER_MANN_H            ; HD2
 3274  1  CROMER_MANN_C            ; CE
 3275  1  CROMER_MANN_H            ; HE1
 3276  1  CROMER_MANN_H            ; HE2
 3279  1  CROMER_MANN_N            ; NZ
 3280  1  CROMER_MANN_H            ; HZ1
 3281  1  CROMER_MANN_H            ; HZ2
 3282  1  CROMER_MANN_H            ; HZ3
 3283  1  CROMER_MANN_C            ; C
 3284  1  CROMER_MANN_O            ; O
 3285  1  CROMER_MANN_N            ; N
 3286  1  CROMER_MANN_H            ; HN
 3287  1  CROMER_MANN_C            ; CA
 3288  1  CROMER_MANN_H            ; HA
 3289  1  CROMER_MANN_C            ; CB
 3290  1  CROMER_MANN_H            ; HB1
 3291  1  CROMER_MANN_H            ; HB2
 3292  1  CROMER_MANN_C            ; CG
 3293  1  CROMER_MANN_H            ; HG1
 3294  1  CROMER_MANN_H            ; HG2
 3295  1  CROMER_MANN_C            ; CD
 3296  1  CROMER_MANN_O            ; OE1
 3297  1  CROMER_MANN_O            ; OE2
 3298  1  CROMER_MANN_C            ; C
 3299  1  CROMER_MANN_O            ; O
 3300  1  CROMER_MANN_N            ; N
 3301  1  CROMER_MANN_H            ; HN
 3302  1  CROMER_MANN_C            ; CA
 3303  1  CROMER_MANN_H            ; HA
 3304  1  CROMER_MANN_C            ; CB
 3305  1  CROMER_MANN_H            ; HB
 3308  1  CROMER_MANN_C            ; CG1
 3309  1  CROMER_MANN_H            ; HG11
 3310  1  CROMER_MANN_H            ; HG12
 3311  1  CROMER_MANN_H            ; HG13
 3314  1  CROMER_MANN_C            ; CG2
 3315  1  CROMER_MANN_H            ; HG21
 3316  1  CROMER_MANN_H            ; HG22
 3317  1  CROMER_MANN_H            ; HG23
 3318  1  CROMER_MANN_C            ; C
 3319  1  CROMER_MANN_O            ; O
 3320  1  CROMER_MANN_N            ; N
 3321  1  CROMER_MANN_H            ; HN
 3322  1  CROMER_MANN_C            ; CA
 3323  1  CROMER_MANN_H            ; HA
 3324  1  CROMER_MANN_C            ; CB
 3325  1  CROMER_MANN_H            ; HB
 3328  1  CROMER_MANN_C            ; CG2
 3329  1  CROMER_MANN_H            ; HG21
 3330  1  CROMER_MANN_H            ; HG22
 3331  1  CROMER_MANN_H            ; HG23
 3332  1  CROMER_MANN_C            ; CG1
 3333  1  CROMER_MANN_H            ; HG11
 3334  1  CROMER_MANN_H            ; HG12
 3337  1  CROMER_MANN_C            ; CD
 3338  1  CROMER_MANN_H            ; HD1
 3339  1  CROMER_MANN_H            ; HD2
 3340  1  CROMER_MANN_H            ; HD3
 3341  1  CROMER_MANN_C            ; C
 3342  1  CROMER_MANN_O            ; O
 3343  1  CROMER_MANN_N            ; N
 3344  1  CROMER_MANN_H            ; HN
 3345  1  CROMER_MANN_C            ; CA
 3346  1  CROMER_MANN_H            ; HA
 3347  1  CROMER_MANN_C            ; CB
 3348  1  CROMER_MANN_H            ; HB1
 3349  1  CROMER_MANN_H            ; HB2
 3350  1  CROMER_MANN_C            ; CG
 3351  1  CROMER_MANN_H            ; HG1
 3352  1  CROMER_MANN_H            ; HG2
 3353  1  CROMER_MANN_C            ; CD
 3354  1  CROMER_MANN_H            ; HD1
 3355  1  CROMER_MANN_H            ; HD2
 3356  1  CROMER_MANN_C            ; CE
 3357  1  CROMER_MANN_H            ; HE1
 3358  1  CROMER_MANN_H            ; HE2
 3361  1  CROMER_MANN_N            ; NZ
 3362  1  CROMER_MANN_H            ; HZ1
 3363  1  CROMER_MANN_H            ; HZ2
 3364  1  CROMER_MANN_H            ; HZ3
 3365  1  CROMER_MANN_C            ; C
 3366  1  CROMER_MANN_O            ; O
 3367  1  CROMER_MANN_N            ; N
 3368  1  CROMER_MANN_H            ; HN
 3369  1  CROMER_MANN_C            ; CA
 3370  1  CROMER_MANN_H            ; HA
 3371  1  CROMER_MANN_C            ; CB
 3372  1  CROMER_MANN_H            ; HB1
 3373  1  CROMER_MANN_H            ; HB2
 3374  1  CROMER_MANN_C            ; CG
 3375  1  CROMER_MANN_H            ; HG1
 3376  1  CROMER_MANN_H            ; HG2
 3377  1  CROMER_MANN_C            ; CD
 3378  1  CROMER_MANN_H            ; HD1
 3379  1  CROMER_MANN_H            ; HD2
 3380  1  CROMER_MANN_N            ; NE
 3381  1  CROMER_MANN_H            ; HE
 3382  1  CROMER_MANN_C            ; CZ
 3383  1  CROMER_MANN_N            ; NH1
 3384  1  CROMER_MANN_H            ; HH11
 3385  1  CROMER_MANN_H            ; HH12
 3386  1  CROMER_MANN_N            ; NH2
 3387  1  CROMER_MANN_H            ; HH21
 3388  1  CROMER_MANN_H            ; HH22
 3389  1  CROMER_MANN_C            ; C
 3390  1  CROMER_MANN_O            ; O
 3391  1  CROMER_MANN_N            ; N
 3392  1  CROMER_MANN_H            ; HN
 3393  1  CROMER_MANN_C            ; CA
 3394  1  CROMER_MANN_H            ; HA
 3395  1  CROMER_MANN_C            ; CB
 3396  1  CROMER_MANN_H            ; HB1
 3397  1  CROMER_MANN_H            ; HB2
 3398  1  CROMER_MANN_N            ; ND1
 3399  1  CROMER_MANN_C            ; CG
 3400  1  CROMER_MANN_C            ; CE1
 3401  1  CROMER_MANN_H            ; HE1
 3402  1  CROMER_MANN_N            ; NE2
 3403  1  CROMER_MANN_H            ; HE2
 3404  1  CROMER_MANN_C            ; CD2
 3405  1  CROMER_MANN_H            ; HD2
 3406  1  CROMER_MANN_C            ; C
 3407  1  CROMER_MANN_O            ; O
 3408  1  CROMER_MANN_N            ; N
 3409  1  CROMER_MANN_H            ; HN
 3410  1  CROMER_MANN_C            ; CA
 3411  1  CROMER_MANN_H            ; HA
 3412  1  CROMER_MANN_C            ; CB
 3413  1  CROMER_MANN_H            ; HB1
 3414  1  CROMER_MANN_H            ; HB2
 3415  1  CROMER_MANN_O            ; OG
 3416  1  CROMER_MANN_H            ; HG1
 3417  1  CROMER_MANN_C            ; C
 3418  1  CROMER_MANN_O            ; O
 3419  1  CROMER_MANN_N            ; N
 3420  1  CROMER_MANN_H            ; HN
 3421  1  CROMER_MANN_C            ; CA
 3422  1  CROMER_MANN_H            ; HA
 3423  1  CROMER_MANN_C            ; CB
 3424  1  CROMER_MANN_H            ; HB1
 3425  1  CROMER_MANN_H            ; HB2
 3426  1  CROMER_MANN_C            ; CG
 3427  1  CROMER_MANN_H            ; HG1
 3428  1  CROMER_MANN_H            ; HG2
 3429  1  CROMER_MANN_C            ; CD
 3430  1  CROMER_MANN_O            ; OE1
 3431  1  CROMER_MANN_O            ; OE2
 3432  1  CROMER_MANN_C            ; C
 3433  1  CROMER_MANN_O            ; O
 3434  1  CROMER_MANN_N            ; N
 3435  1  CROMER_MANN_H            ; HN
 3436  1  CROMER_MANN_C            ; CA
 3437  1  CROMER_MANN_H            ; HA
 3438  1  CROMER_MANN_C            ; CB
 3439  1  CROMER_MANN_H            ; HB1
 3440  1  CROMER_MANN_H            ; HB2
 3441  1  CROMER_MANN_C            ; CG
 3442  1  CROMER_MANN_C            ; CD1
 3443  1  CROMER_MANN_H            ; HD1
 3444  1  CROMER_MANN_C            ; CE1
 3445  1  CROMER_MANN_H            ; HE1
 3446  1  CROMER_MANN_C            ; CZ
 3447  1  CROMER_MANN_H            ; HZ
 3448  1  CROMER_MANN_C            ; CD2
 3449  1  CROMER_MANN_H            ; HD2
 3450  1  CROMER_MANN_C            ; CE2
 3451  1  CROMER_MANN_H            ; HE2
 3452  1  CROMER_MANN_C            ; C
 3453  1  CROMER_MANN_O            ; O
 3454  1  CROMER_MANN_N            ; N
 3455  1  CROMER_MANN_H            ; HN
 3456  1  CROMER_MANN_C            ; CA
 3457  1  CROMER_MANN_H            ; HA
 3458  1  CROMER_MANN_C            ; CB
 3459  1  CROMER_MANN_H            ; HB
 3462  1  CROMER_MANN_C            ; CG1
 3463  1  CROMER_MANN_H            ; HG11
 3464  1  CROMER_MANN_H            ; HG12
 3465  1  CROMER_MANN_H            ; HG13
 3468  1  CROMER_MANN_C            ; CG2
 3469  1  CROMER_MANN_H            ; HG21
 3470  1  CROMER_MANN_H            ; HG22
 3471  1  CROMER_MANN_H            ; HG23
 3472  1  CROMER_MANN_C            ; C
 3473  1  CROMER_MANN_O            ; O
 3474  1  CROMER_MANN_N            ; N
 3475  1  CROMER_MANN_H            ; HN
 3476  1  CROMER_MANN_C            ; CA
 3477  1  CROMER_MANN_H            ; HA
 3480  1  CROMER_MANN_C            ; CB
 3481  1  CROMER_MANN_H            ; HB1
 3482  1  CROMER_MANN_H            ; HB2
 3483  1  CROMER_MANN_H            ; HB3
 3484  1  CROMER_MANN_C            ; C
 3485  1  CROMER_MANN_O            ; O
 3486  1  CROMER_MANN_N            ; N
 3487  1  CROMER_MANN_H            ; HN
 3488  1  CROMER_MANN_C            ; CA
 3489  1  CROMER_MANN_H            ; HA
 3490  1  CROMER_MANN_C            ; CB
 3491  1  CROMER_MANN_H            ; HB1
 3492  1  CROMER_MANN_H            ; HB2
 3493  1  CROMER_MANN_C            ; CG
 3494  1  CROMER_MANN_C            ; CD1
 3495  1  CROMER_MANN_H            ; HD1
 3496  1  CROMER_MANN_C            ; CE1
 3497  1  CROMER_MANN_H            ; HE1
 3498  1  CROMER_MANN_C            ; CZ
 3499  1  CROMER_MANN_O            ; OH
 3500  1  CROMER_MANN_H            ; HH
 3501  1  CROMER_MANN_C            ; CD2
 3502  1  CROMER_MANN_H            ; HD2
 3503  1  CROMER_MANN_C            ; CE2
 3504  1  CROMER_MANN_H            ; HE2
 3505  1  CROMER_MANN_C            ; C
 3506  1  CROMER_MANN_O            ; O
 3507  1  CROMER_MANN_N            ; N
 3508  1  CROMER_MANN_C            ; CD
 3509  1  CROMER_MANN_H            ; HD1
 3510  1  CROMER_MANN_H            ; HD2
 3511  1  CROMER_MANN_C            ; CA
 3512  1  CROMER_MANN_H            ; HA
 3513  1  CROMER_MANN_C            ; CB
 3514  1  CROMER_MANN_H            ; HB1
 3515  1  CROMER_MANN_H            ; HB2
 3516  1  CROMER_MANN_C            ; CG
 3517  1  CROMER_MANN_H            ; HG1
 3518  1  CROMER_MANN_H            ; HG2
 3519  1  CROMER_MANN_C            ; C
 3520  1  CROMER_MANN_O            ; O
 3521  1  CROMER_MANN_N            ; N
 3522  1  CROMER_MANN_H            ; HN
 3523  1  CROMER_MANN_C            ; CA
 3524  1  CROMER_MANN_H            ; HA
 3525  1  CROMER_MANN_C            ; CB
 3526  1  CROMER_MANN_H            ; HB
 3529  1  CROMER_MANN_C            ; CG2
 3530  1  CROMER_MANN_H            ; HG21
 3531  1  CROMER_MANN_H            ; HG22
 3532  1  CROMER_MANN_H            ; HG23
 3533  1  CROMER_MANN_C            ; CG1
 3534  1  CROMER_MANN_H            ; HG11
 3535  1  CROMER_MANN_H            ; HG12
 3538  1  CROMER_MANN_C            ; CD
 3539  1  CROMER_MANN_H            ; HD1
 3540  1  CROMER_MANN_H            ; HD2
 3541  1  CROMER_MANN_H            ; HD3
 3542  1  CROMER_MANN_C            ; C
 3543  1  CROMER_MANN_O            ; O
 3544  1  CROMER_MANN_N            ; N
 3545  1  CROMER_MANN_H            ; HN
 3546  1  CROMER_MANN_C            ; CA
 3547  1  CROMER_MANN_H            ; HA
 3548  1  CROMER_MANN_C            ; CB
 3549  1  CROMER_MANN_H            ; HB1
 3550  1  CROMER_MANN_H            ; HB2
 3551  1  CROMER_MANN_C            ; CG
 3552  1  CROMER_MANN_H            ; HG1
 3553  1  CROMER_MANN_H            ; HG2
 3554  1  CROMER_MANN_C            ; CD
 3555  1  CROMER_MANN_O            ; OE1
 3556  1  CROMER_MANN_N            ; NE2
 3557  1  CROMER_MANN_H            ; HE21
 3558  1  CROMER_MANN_H            ; HE22
 3559  1  CROMER_MANN_C            ; C
 3560  1  CROMER_MANN_O            ; O
 3561  1  CROMER_MANN_N            ; N
 3562  1  CROMER_MANN_H            ; HN
 3563  1  CROMER_MANN_C            ; CA
 3564  1  CROMER_MANN_H            ; HA
 3565  1  CROMER_MANN_C            ; CB
 3566  1  CROMER_MANN_H            ; HB1
 3567  1  CROMER_MANN_H            ; HB2
 3568  1  CROMER_MANN_C            ; CG
 3569  1  CROMER_MANN_H            ; HG
 3572  1  CROMER_MANN_C            ; CD1
 3573  1  CROMER_MANN_H            ; HD11
 3574  1  CROMER_MANN_H            ; HD12
 3575  1  CROMER_MANN_H            ; HD13
 3578  1  CROMER_MANN_C            ; CD2
 3579  1  CROMER_MANN_H            ; HD21
 3580  1  CROMER_MANN_H            ; HD22
 3581  1  CROMER_MANN_H            ; HD23
 3582  1  CROMER_MANN_C            ; C
 3583  1  CROMER_MANN_O            ; O
 3584  1  CROMER_MANN_N            ; N
 3585  1  CROMER_MANN_H            ; HN
 3586  1  CROMER_MANN_C            ; CA
 3587  1  CROMER_MANN_H            ; HA
 3588  1  CROMER_MANN_C            ; CB
 3589  1  CROMER_MANN_H            ; HB
 3592  1  CROMER_MANN_C            ; CG1
 3593  1  CROMER_MANN_H            ; HG11
 3594  1  CROMER_MANN_H            ; HG12
 3595  1  CROMER_MANN_H            ; HG13
 3598  1  CROMER_MANN_C            ; CG2
 3599  1  CROMER_MANN_H            ; HG21
 3600  1  CROMER_MANN_H            ; HG22
 3601  1  CROMER_MANN_H            ; HG23
 3602  1  CROMER_MANN_C            ; C
 3603  1  CROMER_MANN_O            ; O
 3604  1  CROMER_MANN_N            ; N
 3605  1  CROMER_MANN_H            ; HN
 3606  1  CROMER_MANN_C            ; CA
 3607  1  CROMER_MANN_H            ; HA
 3608  1  CROMER_MANN_C            ; CB
 3609  1  CROMER_MANN_H            ; HB
 3612  1  CROMER_MANN_C            ; CG1
 3613  1  CROMER_MANN_H            ; HG11
 3614  1  CROMER_MANN_H            ; HG12
 3615  1  CROMER_MANN_H            ; HG13
 3618  1  CROMER_MANN_C            ; CG2
 3619  1  CROMER_MANN_H            ; HG21
 3620  1  CROMER_MANN_H            ; HG22
 3621  1  CROMER_MANN_H            ; HG23
 3622  1  CROMER_MANN_C            ; C
 3623  1  CROMER_MANN_O            ; O
 3624  1  CROMER_MANN_N            ; N
 3625  1  CROMER_MANN_H            ; HN
 3626  1  CROMER_MANN_C            ; CA
 3627  1  CROMER_MANN_H            ; HA
 3628  1  CROMER_MANN_C            ; CB
 3629  1  CROMER_MANN_H            ; HB
 3630  1  CROMER_MANN_O            ; OG1
 3631  1  CROMER_MANN_H            ; HG1
 3634  1  CROMER_MANN_C            ; CG2
 3635  1  CROMER_MANN_H            ; HG21
 3636  1  CROMER_MANN_H            ; HG22
 3637  1  CROMER_MANN_H            ; HG23
 3638  1  CROMER_MANN_C            ; C
 3639  1  CROMER_MANN_O            ; O
 3640  1  CROMER_MANN_N            ; N
 3641  1  CROMER_MANN_H            ; HN
 3642  1  CROMER_MANN_C            ; CA
 3643  1  CROMER_MANN_H            ; HA
 3644  1  CROMER_MANN_C            ; CB
 3645  1  CROMER_MANN_H            ; HB1
 3646  1  CROMER_MANN_H            ; HB2
 3647  1  CROMER_MANN_C            ; CG
 3648  1  CROMER_MANN_H            ; HG1
 3649  1  CROMER_MANN_H            ; HG2
 3650  1  CROMER_MANN_C            ; CD
 3651  1  CROMER_MANN_H            ; HD1
 3652  1  CROMER_MANN_H            ; HD2
 3653  1  CROMER_MANN_C            ; CE
 3654  1  CROMER_MANN_H            ; HE1
 3655  1  CROMER_MANN_H            ; HE2
 3658  1  CROMER_MANN_N            ; NZ
 3659  1  CROMER_MANN_H            ; HZ1
 3660  1  CROMER_MANN_H            ; HZ2
 3661  1  CROMER_MANN_H            ; HZ3
 3662  1  CROMER_MANN_C            ; C
 3663  1  CROMER_MANN_O            ; O
 3664  1  CROMER_MANN_N            ; N
 3665  1  CROMER_MANN_H            ; HN
 3666  1  CROMER_MANN_C            ; CA
 3667  1  CROMER_MANN_H            ; HA
 3668  1  CROMER_MANN_C            ; CB
 3669  1  CROMER_MANN_H            ; HB1
 3670  1  CROMER_MANN_H            ; HB2
 3671  1  CROMER_MANN_C            ; CG
 3672  1  CROMER_MANN_H            ; HG1
 3673  1  CROMER_MANN_H            ; HG2
 3674  1  CROMER_MANN_C            ; CD
 3675  1  CROMER_MANN_O            ; OE1
 3676  1  CROMER_MANN_O            ; OE2
 3677  1  CROMER_MANN_C            ; C
 3678  1  CROMER_MANN_O            ; O
 3679  1  CROMER_MANN_N            ; N
 3680  1  CROMER_MANN_H            ; HN
 3681  1  CROMER_MANN_C            ; CA
 3682  1  CROMER_MANN_H            ; HA
 3683  1  CROMER_MANN_C            ; CB
 3684  1  CROMER_MANN_H            ; HB
 3687  1  CROMER_MANN_C            ; CG1
 3688  1  CROMER_MANN_H            ; HG11
 3689  1  CROMER_MANN_H            ; HG12
 3690  1  CROMER_MANN_H            ; HG13
 3693  1  CROMER_MANN_C            ; CG2
 3694  1  CROMER_MANN_H            ; HG21
 3695  1  CROMER_MANN_H            ; HG22
 3696  1  CROMER_MANN_H            ; HG23
 3697  1  CROMER_MANN_C            ; C
 3698  1  CROMER_MANN_O            ; O
 3699  1  CROMER_MANN_N            ; N
 3700  1  CROMER_MANN_H            ; HN
 3701  1  CROMER_MANN_C            ; CA
 3702  1  CROMER_MANN_H            ; HA
 3703  1  CROMER_MANN_C            ; CB
 3704  1  CROMER_MANN_H            ; HB1
 3705  1  CROMER_MANN_H            ; HB2
 3706  1  CROMER_MANN_C            ; CG
 3707  1  CROMER_MANN_H            ; HG1
 3708  1  CROMER_MANN_H            ; HG2
 3709  1  CROMER_MANN_C            ; CD
 3710  1  CROMER_MANN_O            ; OE1
 3711  1  CROMER_MANN_O            ; OE2
 3712  1  CROMER_MANN_C            ; C
 3713  1  CROMER_MANN_O            ; O
 3714  1  CROMER_MANN_N            ; N
 3715  1  CROMER_MANN_H            ; HN
 3716  1  CROMER_MANN_C            ; CA
 3717  1  CROMER_MANN_H            ; HA
 3718  1  CROMER_MANN_C            ; CB
 3719  1  CROMER_MANN_H            ; HB1
 3720  1  CROMER_MANN_H            ; HB2
 3721  1  CROMER_MANN_C            ; CG
 3722  1  CROMER_MANN_H            ; HG1
 3723  1  CROMER_MANN_H            ; HG2
 3724  1  CROMER_MANN_C            ; CD
 3725  1  CROMER_MANN_H            ; HD1
 3726  1  CROMER_MANN_H            ; HD2
 3727  1  CROMER_MANN_C            ; CE
 3728  1  CROMER_MANN_H            ; HE1
 3729  1  CROMER_MANN_H            ; HE2
 3732  1  CROMER_MANN_N            ; NZ
 3733  1  CROMER_MANN_H            ; HZ1
 3734  1  CROMER_MANN_H            ; HZ2
 3735  1  CROMER_MANN_H            ; HZ3
 3736  1  CROMER_MANN_C            ; C
 3737  1  CROMER_MANN_O            ; O
 3738  1  CROMER_MANN_N            ; N
 3739  1  CROMER_MANN_H            ; HN
 3740  1  CROMER_MANN_C            ; CA
 3741  1  CROMER_MANN_H            ; HA
 3742  1  CROMER_MANN_C            ; CB
 3743  1  CROMER_MANN_H            ; HB1
 3744  1  CROMER_MANN_H            ; HB2
 3745  1  CROMER_MANN_C            ; CG
 3746  1  CROMER_MANN_H            ; HG1
 3747  1  CROMER_MANN_H            ; HG2
 3748  1  CROMER_MANN_C            ; CD
 3749  1  CROMER_MANN_O            ; OE1
 3750  1  CROMER_MANN_O            ; OE2
 3751  1  CROMER_MANN_C            ; C
 3752  1  CROMER_MANN_O            ; O
 3753  1  CROMER_MANN_N            ; N
 3754  1  CROMER_MANN_H            ; HN
 3755  1  CROMER_MANN_C            ; CA
 3756  1  CROMER_MANN_H            ; HA
 3757  1  CROMER_MANN_C            ; CB
 3758  1  CROMER_MANN_H            ; HB
 3761  1  CROMER_MANN_C            ; CG1
 3762  1  CROMER_MANN_H            ; HG11
 3763  1  CROMER_MANN_H            ; HG12
 3764  1  CROMER_MANN_H            ; HG13
 3767  1  CROMER_MANN_C            ; CG2
 3768  1  CROMER_MANN_H            ; HG21
 3769  1  CROMER_MANN_H            ; HG22
 3770  1  CROMER_MANN_H            ; HG23
 3771  1  CROMER_MANN_C            ; C
 3772  1  CROMER_MANN_O            ; O
 3773  1  CROMER_MANN_N            ; N
 3774  1  CROMER_MANN_C            ; CD
 3775  1  CROMER_MANN_H            ; HD1
 3776  1  CROMER_MANN_H            ; HD2
 3777  1  CROMER_MANN_C            ; CA
 3778  1  CROMER_MANN_H            ; HA
 3779  1  CROMER_MANN_C            ; CB
 3780  1  CROMER_MANN_H            ; HB1
 3781  1  CROMER_MANN_H            ; HB2
 3782  1  CROMER_MANN_C            ; CG
 3783  1  CROMER_MANN_H            ; HG1
 3784  1  CROMER_MANN_H            ; HG2
 3785  1  CROMER_MANN_C            ; C
 3786  1  CROMER_MANN_O            ; O
 3787  1  CROMER_MANN_N            ; N
 3788  1  CROMER_MANN_H            ; HN
 3789  1  CROMER_MANN_C            ; CA
 3790  1  CROMER_MANN_H            ; HA
 3791  1  CROMER_MANN_C            ; CB
 3792  1  CROMER_MANN_H            ; HB
 3795  1  CROMER_MANN_C            ; CG2
 3796  1  CROMER_MANN_H            ; HG21
 3797  1  CROMER_MANN_H            ; HG22
 3798  1  CROMER_MANN_H            ; HG23
 3799  1  CROMER_MANN_C            ; CG1
 3800  1  CROMER_MANN_H            ; HG11
 3801  1  CROMER_MANN_H            ; HG12
 3804  1  CROMER_MANN_C            ; CD
 3805  1  CROMER_MANN_H            ; HD1
 3806  1  CROMER_MANN_H            ; HD2
 3807  1  CROMER_MANN_H            ; HD3
 3808  1  CROMER_MANN_C            ; C
 3809  1  CROMER_MANN_O            ; O
 3810  1  CROMER_MANN_N            ; N
 3811  1  CROMER_MANN_C            ; CD
 3812  1  CROMER_MANN_H            ; HD1
 3813  1  CROMER_MANN_H            ; HD2
 3814  1  CROMER_MANN_C            ; CA
 3815  1  CROMER_MANN_H            ; HA
 3816  1  CROMER_MANN_C            ; CB
 3817  1  CROMER_MANN_H            ; HB1
 3818  1  CROMER_MANN_H            ; HB2
 3819  1  CROMER_MANN_C            ; CG
 3820  1  CROMER_MANN_H            ; HG1
 3821  1  CROMER_MANN_H            ; HG2
 3822  1  CROMER_MANN_C            ; C
 3823  1  CROMER_MANN_O            ; O
 3824  1  CROMER_MANN_N            ; N
 3825  1  CROMER_MANN_H            ; HN
 3826  1  CROMER_MANN_C            ; CA
 3827  1  CROMER_MANN_H            ; HA
 3828  1  CROMER_MANN_C            ; CB
 3829  1  CROMER_MANN_H            ; HB1
 3830  1  CROMER_MANN_H            ; HB2
 3831  1  CROMER_MANN_C            ; CG
 3832  1  CROMER_MANN_H            ; HG1
 3833  1  CROMER_MANN_H            ; HG2
 3834  1  CROMER_MANN_C            ; CD
 3835  1  CROMER_MANN_O            ; OE1
 3836  1  CROMER_MANN_O            ; OE2
 3837  1  CROMER_MANN_C            ; C
 3838  1  CROMER_MANN_O            ; O
 3839  1  CROMER_MANN_N            ; N
 3840  1  CROMER_MANN_H            ; HN
 3841  1  CROMER_MANN_C            ; CA
 3842  1  CROMER_MANN_H            ; HA
 3843  1  CROMER_MANN_C            ; CB
 3844  1  CROMER_MANN_H            ; HB1
 3845  1  CROMER_MANN_H            ; HB2
 3846  1  CROMER_MANN_C            ; CG
 3847  1  CROMER_MANN_H            ; HG1
 3848  1  CROMER_MANN_H            ; HG2
 3849  1  CROMER_MANN_C            ; CD
 3850  1  CROMER_MANN_O            ; OE1
 3851  1  CROMER_MANN_O            ; OE2
 3852  1  CROMER_MANN_C            ; C
 3853  1  CROMER_MANN_O            ; O
 3854  1  CROMER_MANN_N            ; N
 3855  1  CROMER_MANN_H            ; HN
 3856  1  CROMER_MANN_C            ; CA
 3857  1  CROMER_MANN_H            ; HA
 3858  1  CROMER_MANN_C            ; CB
 3859  1  CROMER_MANN_H            ; HB1
 3860  1  CROMER_MANN_H            ; HB2
 3861  1  CROMER_MANN_C            ; CG
 3862  1  CROMER_MANN_H            ; HG1
 3863  1  CROMER_MANN_H            ; HG2
 3864  1  CROMER_MANN_C            ; CD
 3865  1  CROMER_MANN_O            ; OE1
 3866  1  CROMER_MANN_O            ; OE2
 3867  1  CROMER_MANN_C            ; C
 3868  1  CROMER_MANN_O            ; O
 3869  1  CROMER_MANN_N            ; N
 3870  1  CROMER_MANN_H            ; HN
 3871  1  CROMER_MANN_C            ; CA
 3872  1  CROMER_MANN_H            ; HA
 3873  1  CROMER_MANN_C            ; CB
 3874  1  CROMER_MANN_H            ; HB1
 3875  1  CROMER_MANN_H            ; HB2
 3876  1  CROMER_MANN_C            ; CG
 3877  1  CROMER_MANN_H            ; HG1
 3878  1  CROMER_MANN_H            ; HG2
 3879  1  CROMER_MANN_C            ; CD
 3880  1  CROMER_MANN_H            ; HD1
 3881  1  CROMER_MANN_H            ; HD2
 3882  1  CROMER_MANN_C            ; CE
 3883  1  CROMER_MANN_H            ; HE1
 3884  1  CROMER_MANN_H            ; HE2
 3887  1  CROMER_MANN_N            ; NZ
 3888  1  CROMER_MANN_H            ; HZ1
 3889  1  CROMER_MANN_H            ; HZ2
 3890  1  CROMER_MANN_H            ; HZ3
 3891  1  CROMER_MANN_C            ; C
 3892  1  CROMER_MANN_O            ; O
 3893  1  CROMER_MANN_N            ; N
 3894  1  CROMER_MANN_H            ; HN
 3895  1  CROMER_MANN_C            ; CA
 3896  1  CROMER_MANN_H            ; HA
 3897  1  CROMER_MANN_C            ; CB
 3898  1  CROMER_MANN_H            ; HB1
 3899  1  CROMER_MANN_H            ; HB2
 3900  1  CROMER_MANN_C            ; CG
 3901  1  CROMER_MANN_H            ; HG1
 3902  1  CROMER_MANN_H            ; HG2
 3903  1  CROMER_MANN_C            ; CD
 3904  1  CROMER_MANN_H            ; HD1
 3905  1  CROMER_MANN_H            ; HD2
 3906  1  CROMER_MANN_C            ; CE
 3907  1  CROMER_MANN_H            ; HE1
 3908  1  CROMER_MANN_H            ; HE2
 3911  1  CROMER_MANN_N            ; NZ
 3912  1  CROMER_MANN_H            ; HZ1
 3913  1  CROMER_MANN_H            ; HZ2
 3914  1  CROMER_MANN_H            ; HZ3
 3915  1  CROMER_MANN_C            ; C
 3916  1  CROMER_MANN_O            ; O
 3917  1  CROMER_MANN_N            ; N
 3918  1  CROMER_MANN_H            ; HN
 3919  1  CROMER_MANN_C            ; CA
 3920  1  CROMER_MANN_H            ; HA
 3921  1  CROMER_MANN_C            ; CB
 3922  1  CROMER_MANN_H            ; HB1
 3923  1  CROMER_MANN_H            ; HB2
 3924  1  CROMER_MANN_C            ; CG
 3925  1  CROMER_MANN_O            ; OD1
 3926  1  CROMER_MANN_O            ; OD2
 3927  1  CROMER_MANN_C            ; C
 3928  1  CROMER_MANN_O            ; O
 3929  1  CROMER_MANN_N            ; N
 3930  1  CROMER_MANN_H            ; HN
 3931  1  CROMER_MANN_C            ; CA
 3932  1  CROMER_MANN_H            ; HA
 3933  1  CROMER_MANN_C            ; CB
 3934  1  CROMER_MANN_H            ; HB1
 3935  1  CROMER_MANN_H            ; HB2
 3936  1  CROMER_MANN_C            ; CG
 3937  1  CROMER_MANN_H            ; HG1
 3938  1  CROMER_MANN_H            ; HG2
 3939  1  CROMER_MANN_C            ; CD
 3940  1  CROMER_MANN_O            ; OE1
 3941  1  CROMER_MANN_O            ; OE2
 3942  1  CROMER_MANN_C            ; C
 3943  1  CROMER_MANN_O            ; O
 3944  1  CROMER_MANN_N            ; N
 3945  1  CROMER_MANN_H            ; HN
 3946  1  CROMER_MANN_C            ; CA
 3947  1  CROMER_MANN_H            ; HA
 3948  1  CROMER_MANN_C            ; CB
 3949  1  CROMER_MANN_H            ; HB1
 3950  1  CROMER_MANN_H            ; HB2
 3951  1  CROMER_MANN_C            ; CG
 3952  1  CROMER_MANN_H            ; HG1
 3953  1  CROMER_MANN_H            ; HG2
 3954  1  CROMER_MANN_C            ; CD
 3955  1  CROMER_MANN_O            ; OE1
 3956  1  CROMER_MANN_O            ; OE2
 3957  1  CROMER_MANN_C            ; C
 3958  1  CROMER_MANN_O            ; O
 3959  1  CROMER_MANN_N            ; N
 3960  1  CROMER_MANN_H            ; HN
 3961  1  CROMER_MANN_C            ; CA
 3962  1  CROMER_MANN_H            ; HA
 3963  1  CROMER_MANN_C            ; CB
 3964  1  CROMER_MANN_H            ; HB1
 3965  1  CROMER_MANN_H            ; HB2
 3966  1  CROMER_MANN_C            ; CG
 3967  1  CROMER_MANN_H            ; HG1
 3968  1  CROMER_MANN_H            ; HG2
 3969  1  CROMER_MANN_C            ; CD
 3970  1  CROMER_MANN_H            ; HD1
 3971  1  CROMER_MANN_H            ; HD2
 3972  1  CROMER_MANN_C            ; CE
 3973  1  CROMER_MANN_H            ; HE1
 3974  1  CROMER_MANN_H            ; HE2
 3977  1  CROMER_MANN_N            ; NZ
 3978  1  CROMER_MANN_H            ; HZ1
 3979  1  CROMER_MANN_H            ; HZ2
 3980  1  CROMER_MANN_H            ; HZ3
 3981  1  CROMER_MANN_C            ; C
 3982  1  CROMER_MANN_O            ; O
 3983  1  CROMER_MANN_N            ; N
 3984  1  CROMER_MANN_H            ; HN
 3985  1  CROMER_MANN_C            ; CA
 3986  1  CROMER_MANN_H            ; HA
 3987  1  CROMER_MANN_C            ; CB
 3988  1  CROMER_MANN_H            ; HB1
 3989  1  CROMER_MANN_H            ; HB2
 3990  1  CROMER_MANN_C            ; CG
 3991  1  CROMER_MANN_H            ; HG1
 3992  1  CROMER_MANN_H            ; HG2
 3993  1  CROMER_MANN_C            ; CD
 3994  1  CROMER_MANN_H            ; HD1
 3995  1  CROMER_MANN_H            ; HD2
 3996  1  CROMER_MANN_C            ; CE
 3997  1  CROMER_MANN_H            ; HE1
 3998  1  CROMER_MANN_H            ; HE2
 4001  1  CROMER_MANN_N            ; NZ
 4002  1  CROMER_MANN_H            ; HZ1
 4003  1  CROMER_MANN_H            ; HZ2
 4004  1  CROMER_MANN_H            ; HZ3
 4005  1  CROMER_MANN_C            ; C
 4006  1  CROMER_MANN_O            ; O
 4007  1  CROMER_MANN_N            ; N
 4008  1  CROMER_MANN_H            ; HN
 4009  1  CROMER_MANN_C            ; CA
 4010  1  CROMER_MANN_H            ; HA
 4011  1  CROMER_MANN_C            ; CB
 4012  1  CROMER_MANN_H            ; HB1
 4013  1  CROMER_MANN_H            ; HB2
 4014  1  CROMER_MANN_C            ; CG
 4015  1  CROMER_MANN_O            ; OD1
 4016  1  CROMER_MANN_O            ; OD2
 4017  1  CROMER_MANN_C            ; C
 4018  1  CROMER_MANN_O            ; O
 4019  1  CROMER_MANN_N            ; N
 4020  1  CROMER_MANN_H            ; HN
 4021  1  CROMER_MANN_C            ; CA
 4022  1  CROMER_MANN_H            ; HA
 4023  1  CROMER_MANN_C            ; CB
 4024  1  CROMER_MANN_H            ; HB1
 4025  1  CROMER_MANN_H            ; HB2
 4026  1  CROMER_MANN_C            ; CG
 4027  1  CROMER_MANN_H            ; HG1
 4028  1  CROMER_MANN_H            ; HG2
 4029  1  CROMER_MANN_C            ; CD
 4030  1  CROMER_MANN_O            ; OE1
 4031  1  CROMER_MANN_O            ; OE2
 4032  1  CROMER_MANN_C            ; C
 4033  1  CROMER_MANN_O            ; O
 4034  1  CROMER_MANN_N            ; N
 4035  1  CROMER_MANN_H            ; HN
 4036  1  CROMER_MANN_C            ; CA
 4037  1  CROMER_MANN_H            ; HA
 4038  1  CROMER_MANN_C            ; CB
 4039  1  CROMER_MANN_H            ; HB1
 4040  1  CROMER_MANN_H            ; HB2
 4041  1  CROMER_MANN_C            ; CG
 4042  1  CROMER_MANN_H            ; HG1
 4043  1  CROMER_MANN_H            ; HG2
 4044  1  CROMER_MANN_C            ; CD
 4045  1  CROMER_MANN_O            ; OE1
 4046  1  CROMER_MANN_O            ; OE2
 4047  1  CROMER_MANN_C            ; C
 4048  1  CROMER_MANN_O            ; O
 4049  1  CROMER_MANN_N            ; N
 4050  1  CROMER_MANN_H            ; HN
 4051  1  CROMER_MANN_C            ; CA
 4052  1  CROMER_MANN_H            ; HA
 4053  1  CROMER_MANN_C            ; CB
 4054  1  CROMER_MANN_H            ; HB1
 4055  1  CROMER_MANN_H            ; HB2
 4056  1  CROMER_MANN_C            ; CG
 4057  1  CROMER_MANN_H            ; HG1
 4058  1  CROMER_MANN_H            ; HG2
 4059  1  CROMER_MANN_C            ; CD
 4060  1  CROMER_MANN_H            ; HD1
 4061  1  CROMER_MANN_H            ; HD2
 4062  1  CROMER_MANN_C            ; CE
 4063  1  CROMER_MANN_H            ; HE1
 4064  1  CROMER_MANN_H            ; HE2
 4067  1  CROMER_MANN_N            ; NZ
 4068  1  CROMER_MANN_H            ; HZ1
 4069  1  CROMER_MANN_H            ; HZ2
 4070  1  CROMER_MANN_H            ; HZ3
 4071  1  CROMER_MANN_C            ; C
 4072  1  CROMER_MANN_O            ; O
 4073  1  CROMER_MANN_N            ; N
 4074  1  CROMER_MANN_H            ; HN
 4075  1  CROMER_MANN_C            ; CA
 4076  1  CROMER_MANN_H            ; HA
 4077  1  CROMER_MANN_C            ; CB
 4078  1  CROMER_MANN_H            ; HB1
 4079  1  CROMER_MANN_H            ; HB2
 4080  1  CROMER_MANN_C            ; CG
 4081  1  CROMER_MANN_H            ; HG1
 4082  1  CROMER_MANN_H            ; HG2
 4083  1  CROMER_MANN_C            ; CD
 4084  1  CROMER_MANN_H            ; HD1
 4085  1  CROMER_MANN_H            ; HD2
 4086  1  CROMER_MANN_C            ; CE
 4087  1  CROMER_MANN_H            ; HE1
 4088  1  CROMER_MANN_H            ; HE2
 4091  1  CROMER_MANN_N            ; NZ
 4092  1  CROMER_MANN_H            ; HZ1
 4093  1  CROMER_MANN_H            ; HZ2
 4094  1  CROMER_MANN_H            ; HZ3
 4095  1  CROMER_MANN_C            ; C
 4096  1  CROMER_MANN_O            ; O
 4097  1  CROMER_MANN_N            ; N
 4098  1  CROMER_MANN_H            ; HN
 4099  1  CROMER_MANN_C            ; CA
 4100  1  CROMER_MANN_H            ; HA
 4101  1  CROMER_MANN_C            ; CB
 4102  1  CROMER_MANN_H            ; HB1
 4103  1  CROMER_MANN_H            ; HB2
 4104  1  CROMER_MANN_C            ; CG
 4105  1  CROMER_MANN_O            ; OD1
 4106  1  CROMER_MANN_O            ; OD2
 4107  1  CROMER_MANN_C            ; C
 4108  1  CROMER_MANN_O            ; O
 4109  1  CROMER_MANN_N            ; N
 4110  1  CROMER_MANN_H            ; HN
 4111  1  CROMER_MANN_C            ; CA
 4112  1  CROMER_MANN_H            ; HA
 4113  1  CROMER_MANN_C            ; CB
 4114  1  CROMER_MANN_H            ; HB1
 4115  1  CROMER_MANN_H            ; HB2
 4116  1  CROMER_MANN_C            ; CG
 4117  1  CROMER_MANN_H            ; HG1
 4118  1  CROMER_MANN_H            ; HG2
 4119  1  CROMER_MANN_C            ; CD
 4120  1  CROMER_MANN_O            ; OE1
 4121  1  CROMER_MANN_O            ; OE2
 4122  1  CROMER_MANN_C            ; C
 4123  1  CROMER_MANN_O            ; O
 4124  1  CROMER_MANN_N            ; N
 4125  1  CROMER_MANN_H            ; HN
 4126  1  CROMER_MANN_C            ; CA
 4127  1  CROMER_MANN_H            ; HA
 4128  1  CROMER_MANN_C            ; CB
 4129  1  CROMER_MANN_H            ; HB1
 4130  1  CROMER_MANN_H            ; HB2
 4131  1  CROMER_MANN_C            ; CG
 4132  1  CROMER_MANN_O            ; OD1
 4133  1  CROMER_MANN_O            ; OD2
 4134  1  CROMER_MANN_C            ; C
 4135  1  CROMER_MANN_O            ; O
 4136  1  CROMER_MANN_N            ; N
 4137  1  CROMER_MANN_H            ; HN
 4138  1  CROMER_MANN_C            ; CA
 4139  1  CROMER_MANN_H            ; HA
 4140  1  CROMER_MANN_C            ; CB
 4141  1  CROMER_MANN_H            ; HB1
 4142  1  CROMER_MANN_H            ; HB2
 4143  1  CROMER_MANN_C            ; CG
 4144  1  CROMER_MANN_O            ; OD1
 4145  1  CROMER_MANN_O            ; OD2
 4146  1  CROMER_MANN_C            ; C
 4147  1  CROMER_MANN_O            ; O
 4148  1  CROMER_MANN_N            ; N
 4149  1  CROMER_MANN_H            ; HN
 4150  1  CROMER_MANN_C            ; CA
 4151  1  CROMER_MANN_H            ; HA
 4152  1  CROMER_MANN_C            ; CB
 4153  1  CROMER_MANN_H            ; HB1
 4154  1  CROMER_MANN_H            ; HB2
 4155  1  CROMER_MANN_C            ; CG
 4156  1  CROMER_MANN_H            ; HG1
 4157  1  CROMER_MANN_H            ; HG2
 4158  1  CROMER_MANN_C            ; CD
 4159  1  CROMER_MANN_H            ; HD1
 4160  1  CROMER_MANN_H            ; HD2
 4161  1  CROMER_MANN_C            ; CE
 4162  1  CROMER_MANN_H            ; HE1
 4163  1  CROMER_MANN_H            ; HE2
 4166  1  CROMER_MANN_N            ; NZ
 4167  1  CROMER_MANN_H            ; HZ1
 4168  1  CROMER_MANN_H            ; HZ2
 4169  1  CROMER_MANN_H            ; HZ3
 4170  1  CROMER_MANN_C            ; C
 4171  1  CROMER_MANN_O            ; O
 4172  1  CROMER_MANN_N            ; N
 4173  1  CROMER_MANN_H            ; HN
 4174  1  CROMER_MANN_C            ; CA
 4175  1  CROMER_MANN_H            ; HA
 4176  1  CROMER_MANN_C            ; CB
 4177  1  CROMER_MANN_H            ; HB1
 4178  1  CROMER_MANN_H            ; HB2
 4179  1  CROMER_MANN_C            ; CG
 4180  1  CROMER_MANN_H            ; HG1
 4181  1  CROMER_MANN_H            ; HG2
 4182  1  CROMER_MANN_C            ; CD
 4183  1  CROMER_MANN_H            ; HD1
 4184  1  CROMER_MANN_H            ; HD2
 4185  1  CROMER_MANN_C            ; CE
 4186  1  CROMER_MANN_H            ; HE1
 4187  1  CROMER_MANN_H            ; HE2
 4190  1  CROMER_MANN_N            ; NZ
 4191  1  CROMER_MANN_H            ; HZ1
 4192  1  CROMER_MANN_H            ; HZ2
 4193  1  CROMER_MANN_H            ; HZ3
 4194  1  CROMER_MANN_C            ; C
 4195  1  CROMER_MANN_O            ; O
 4196  1  CROMER_MANN_N            ; N
 4197  1  CROMER_MANN_C            ; CD
 4198  1  CROMER_MANN_H            ; HD1
 4199  1  CROMER_MANN_H            ; HD2
 4200  1  CROMER_MANN_C            ; CA
 4201  1  CROMER_MANN_H            ; HA
 4202  1  CROMER_MANN_C            ; CB
 4203  1  CROMER_MANN_H            ; HB1
 4204  1  CROMER_MANN_H            ; HB2
 4205  1  CROMER_MANN_C            ; CG
 4206  1  CROMER_MANN_H            ; HG1
 4207  1  CROMER_MANN_H            ; HG2
 4208  1  CROMER_MANN_C            ; C
 4209  1  CROMER_MANN_O            ; O
 4210  1  CROMER_MANN_N            ; N
 4211  1  CROMER_MANN_H            ; HN
 4212  1  CROMER_MANN_C            ; CA
 4213  1  CROMER_MANN_H            ; HA
 4214  1  CROMER_MANN_C            ; CB
 4215  1  CROMER_MANN_H            ; HB1
 4216  1  CROMER_MANN_H            ; HB2
 4217  1  CROMER_MANN_C            ; CG
 4218  1  CROMER_MANN_H            ; HG1
 4219  1  CROMER_MANN_H            ; HG2
 4220  1  CROMER_MANN_C            ; CD
 4221  1  CROMER_MANN_H            ; HD1
 4222  1  CROMER_MANN_H            ; HD2
 4223  1  CROMER_MANN_C            ; CE
 4224  1  CROMER_MANN_H            ; HE1
 4225  1  CROMER_MANN_H            ; HE2
 4228  1  CROMER_MANN_N            ; NZ
 4229  1  CROMER_MANN_H            ; HZ1
 4230  1  CROMER_MANN_H            ; HZ2
 4231  1  CROMER_MANN_H            ; HZ3
 4232  1  CROMER_MANN_C            ; C
 4233  1  CROMER_MANN_O            ; O
 4234  1  CROMER_MANN_N            ; N
 4235  1  CROMER_MANN_H            ; HN
 4236  1  CROMER_MANN_C            ; CA
 4237  1  CROMER_MANN_H            ; HA
 4238  1  CROMER_MANN_C            ; CB
 4239  1  CROMER_MANN_H            ; HB1
 4240  1  CROMER_MANN_H            ; HB2
 4241  1  CROMER_MANN_C            ; CG
 4242  1  CROMER_MANN_H            ; HG
 4245  1  CROMER_MANN_C            ; CD1
 4246  1  CROMER_MANN_H            ; HD11
 4247  1  CROMER_MANN_H            ; HD12
 4248  1  CROMER_MANN_H            ; HD13
 4251  1  CROMER_MANN_C            ; CD2
 4252  1  CROMER_MANN_H            ; HD21
 4253  1  CROMER_MANN_H            ; HD22
 4254  1  CROMER_MANN_H            ; HD23
 4255  1  CROMER_MANN_C            ; C
 4256  1  CROMER_MANN_O            ; O
 4257  1  CROMER_MANN_N            ; N
 4258  1  CROMER_MANN_H            ; HN
 4259  1  CROMER_MANN_C            ; CA
 4260  1  CROMER_MANN_H            ; HA
 4261  1  CROMER_MANN_C            ; CB
 4262  1  CROMER_MANN_H            ; HB1
 4263  1  CROMER_MANN_H            ; HB2
 4264  1  CROMER_MANN_C            ; CG
 4265  1  CROMER_MANN_H            ; HG1
 4266  1  CROMER_MANN_H            ; HG2
 4267  1  CROMER_MANN_C            ; CD
 4268  1  CROMER_MANN_O            ; OE1
 4269  1  CROMER_MANN_O            ; OE2
 4270  1  CROMER_MANN_C            ; C
 4271  1  CROMER_MANN_O            ; O
 4272  1  CROMER_MANN_N            ; N
 4273  1  CROMER_MANN_H            ; HN
 4274  1  CROMER_MANN_C            ; CA
 4275  1  CROMER_MANN_H            ; HA
 4276  1  CROMER_MANN_C            ; CB
 4277  1  CROMER_MANN_H            ; HB1
 4278  1  CROMER_MANN_H            ; HB2
 4279  1  CROMER_MANN_C            ; CG
 4280  1  CROMER_MANN_H            ; HG1
 4281  1  CROMER_MANN_H            ; HG2
 4282  1  CROMER_MANN_C            ; CD
 4283  1  CROMER_MANN_O            ; OE1
 4284  1  CROMER_MANN_O            ; OE2
 4285  1  CROMER_MANN_C            ; C
 4286  1  CROMER_MANN_O            ; O
 4287  1  CROMER_MANN_N            ; N
 4288  1  CROMER_MANN_H            ; HN
 4289  1  CROMER_MANN_C            ; CA
 4290  1  CROMER_MANN_H            ; HA
 4291  1  CROMER_MANN_C            ; CB
 4292  1  CROMER_MANN_H            ; HB
 4295  1  CROMER_MANN_C            ; CG1
 4296  1  CROMER_MANN_H            ; HG11
 4297  1  CROMER_MANN_H            ; HG12
 4298  1  CROMER_MANN_H            ; HG13
 4301  1  CROMER_MANN_C            ; CG2
 4302  1  CROMER_MANN_H            ; HG21
 4303  1  CROMER_MANN_H            ; HG22
 4304  1  CROMER_MANN_H            ; HG23
 4305  1  CROMER_MANN_C            ; C
 4306  1  CROMER_MANN_O            ; O
 4307  1  CROMER_MANN_N            ; N
 4308  1  CROMER_MANN_H            ; HN
 4309  1  CROMER_MANN_C            ; CA
 4310  1  CROMER_MANN_H            ; HA
 4311  1  CROMER_MANN_C            ; CB
 4312  1  CROMER_MANN_H            ; HB1
 4313  1  CROMER_MANN_H            ; HB2
 4314  1  CROMER_MANN_C            ; CG
 4315  1  CROMER_MANN_O            ; OD1
 4316  1  CROMER_MANN_O            ; OD2
 4317  1  CROMER_MANN_C            ; C
 4318  1  CROMER_MANN_O            ; O
 4319  1  CROMER_MANN_N            ; N
 4320  1  CROMER_MANN_H            ; HN
 4321  1  CROMER_MANN_C            ; CA
 4322  1  CROMER_MANN_H            ; HA
 4323  1  CROMER_MANN_C            ; CB
 4324  1  CROMER_MANN_H            ; HB1
 4325  1  CROMER_MANN_H            ; HB2
 4326  1  CROMER_MANN_C            ; CG
 4327  1  CROMER_MANN_H            ; HG1
 4328  1  CROMER_MANN_H            ; HG2
 4329  1  CROMER_MANN_C            ; CD
 4330  1  CROMER_MANN_O            ; OE1
 4331  1  CROMER_MANN_O            ; OE2
 4332  1  CROMER_MANN_C            ; C
 4333  1  CROMER_MANN_O            ; O
 4334  1  CROMER_MANN_N            ; N
 4335  1  CROMER_MANN_H            ; HN
 4336  1  CROMER_MANN_C            ; CA
 4337  1  CROMER_MANN_H            ; HA
 4338  1  CROMER_MANN_C            ; CB
 4339  1  CROMER_MANN_H            ; HB1
 4340  1  CROMER_MANN_H            ; HB2
 4341  1  CROMER_MANN_C            ; CG
 4342  1  CROMER_MANN_H            ; HG1
 4343  1  CROMER_MANN_H            ; HG2
 4344  1  CROMER_MANN_C            ; CD
 4345  1  CROMER_MANN_O            ; OE1
 4346  1  CROMER_MANN_O            ; OE2
 4347  1  CROMER_MANN_C            ; C
 4348  1  CROMER_MANN_O            ; O
 4349  1  CROMER_MANN_N            ; N
 4350  1  CROMER_MANN_H            ; HN
 4351  1  CROMER_MANN_C            ; CA
 4352  1  CROMER_MANN_H            ; HA
 4353  1  CROMER_MANN_C            ; CB
 4354  1  CROMER_MANN_H            ; HB1
 4355  1  CROMER_MANN_H            ; HB2
 4356  1  CROMER_MANN_C            ; CG
 4357  1  CROMER_MANN_H            ; HG1
 4358  1  CROMER_MANN_H            ; HG2
 4359  1  CROMER_MANN_C            ; CD
 4360  1  CROMER_MANN_O            ; OE1
 4361  1  CROMER_MANN_O            ; OE2
 4362  1  CROMER_MANN_C            ; C
 4363  1  CROMER_MANN_O            ; O
 4364  1  CROMER_MANN_N            ; N
 4365  1  CROMER_MANN_H            ; HN
 4366  1  CROMER_MANN_C            ; CA
 4367  1  CROMER_MANN_H            ; HA
 4368  1  CROMER_MANN_C            ; CB
 4369  1  CROMER_MANN_H            ; HB1
 4370  1  CROMER_MANN_H            ; HB2
 4371  1  CROMER_MANN_C            ; CG
 4372  1  CROMER_MANN_H            ; HG1
 4373  1  CROMER_MANN_H            ; HG2
 4374  1  CROMER_MANN_C            ; CD
 4375  1  CROMER_MANN_O            ; OE1
 4376  1  CROMER_MANN_O            ; OE2
 4377  1  CROMER_MANN_C            ; C
 4378  1  CROMER_MANN_O            ; O
 4379  1  CROMER_MANN_N            ; N
 4380  1  CROMER_MANN_H            ; HN
 4381  1  CROMER_MANN_C            ; CA
 4382  1  CROMER_MANN_H            ; HA
 4383  1  CROMER_MANN_C            ; CB
 4384  1  CROMER_MANN_H            ; HB1
 4385  1  CROMER_MANN_H            ; HB2
 4386  1  CROMER_MANN_C            ; CG
 4387  1  CROMER_MANN_H            ; HG1
 4388  1  CROMER_MANN_H            ; HG2
 4389  1  CROMER_MANN_C            ; CD
 4390  1  CROMER_MANN_H            ; HD1
 4391  1  CROMER_MANN_H            ; HD2
 4392  1  CROMER_MANN_C            ; CE
 4393  1  CROMER_MANN_H            ; HE1
 4394  1  CROMER_MANN_H            ; HE2
 4397  1  CROMER_MANN_N            ; NZ
 4398  1  CROMER_MANN_H            ; HZ1
 4399  1  CROMER_MANN_H            ; HZ2
 4400  1  CROMER_MANN_H            ; HZ3
 4401  1  CROMER_MANN_C            ; C
 4402  1  CROMER_MANN_O            ; O
 4403  1  CROMER_MANN_N            ; N
 4404  1  CROMER_MANN_H            ; HN
 4405  1  CROMER_MANN_C            ; CA
 4406  1  CROMER_MANN_H            ; HA
 4407  1  CROMER_MANN_C            ; CB
 4408  1  CROMER_MANN_H            ; HB1
 4409  1  CROMER_MANN_H            ; HB2
 4410  1  CROMER_MANN_C            ; CG
 4411  1  CROMER_MANN_H            ; HG1
 4412  1  CROMER_MANN_H            ; HG2
 4413  1  CROMER_MANN_C            ; CD
 4414  1  CROMER_MANN_H            ; HD1
 4415  1  CROMER_MANN_H            ; HD2
 4416  1  CROMER_MANN_C            ; CE
 4417  1  CROMER_MANN_H            ; HE1
 4418  1  CROMER_MANN_H            ; HE2
 4421  1  CROMER_MANN_N            ; NZ
 4422  1  CROMER_MANN_H            ; HZ1
 4423  1  CROMER_MANN_H            ; HZ2
 4424  1  CROMER_MANN_H            ; HZ3
 4425  1  CROMER_MANN_C            ; C
 4426  1  CROMER_MANN_O            ; O
 4427  1  CROMER_MANN_N            ; N
 4428  1  CROMER_MANN_C            ; CD
 4429  1  CROMER_MANN_H            ; HD1
 4430  1  CROMER_MANN_H            ; HD2
 4431  1  CROMER_MANN_C            ; CA
 4432  1  CROMER_MANN_H            ; HA
 4433  1  CROMER_MANN_C            ; CB
 4434  1  CROMER_MANN_H            ; HB1
 4435  1  CROMER_MANN_H            ; HB2
 4436  1  CROMER_MANN_C            ; CG
 4437  1  CROMER_MANN_H            ; HG1
 4438  1  CROMER_MANN_H            ; HG2
 4439  1  CROMER_MANN_C            ; C
 4440  1  CROMER_MANN_O            ; O
 4441  1  CROMER_MANN_N            ; N
 4442  1  CROMER_MANN_H            ; HN
 4443  1  CROMER_MANN_C            ; CA
 4444  1  CROMER_MANN_H            ; HA
 4445  1  CROMER_MANN_C            ; CB
 4446  1  CROMER_MANN_H            ; HB1
 4447  1  CROMER_MANN_H            ; HB2
 4448  1  CROMER_MANN_C            ; CG
 4449  1  CROMER_MANN_H            ; HG1
 4450  1  CROMER_MANN_H            ; HG2
 4451  1  CROMER_MANN_C            ; CD
 4452  1  CROMER_MANN_H            ; HD1
 4453  1  CROMER_MANN_H            ; HD2
 4454  1  CROMER_MANN_C            ; CE
 4455  1  CROMER_MANN_H            ; HE1
 4456  1  CROMER_MANN_H            ; HE2
 4459  1  CROMER_MANN_N            ; NZ
 4460  1  CROMER_MANN_H            ; HZ1
 4461  1  CROMER_MANN_H            ; HZ2
 4462  1  CROMER_MANN_H            ; HZ3
 4463  1  CROMER_MANN_C            ; C
 4464  1  CROMER_MANN_O            ; O
 4465  1  CROMER_MANN_N            ; N
 4466  1  CROMER_MANN_H            ; HN
 4467  1  CROMER_MANN_C            ; CA
 4468  1  CROMER_MANN_H            ; HA
 4469  1  CROMER_MANN_C            ; CB
 4470  1  CROMER_MANN_H            ; HB
 4471  1  CROMER_MANN_O            ; OG1
 4472  1  CROMER_MANN_H            ; HG1
 4475  1  CROMER_MANN_C            ; CG2
 4476  1  CROMER_MANN_H            ; HG21
 4477  1  CROMER_MANN_H            ; HG22
 4478  1  CROMER_MANN_H            ; HG23
 4479  1  CROMER_MANN_C            ; C
 4480  1  CROMER_MANN_O            ; O
 4481  1  CROMER_MANN_N            ; N
 4482  1  CROMER_MANN_H            ; HN
 4483  1  CROMER_MANN_C            ; CA
 4484  1  CROMER_MANN_H            ; HA
 4485  1  CROMER_MANN_C            ; CB
 4486  1  CROMER_MANN_H            ; HB1
 4487  1  CROMER_MANN_H            ; HB2
 4488  1  CROMER_MANN_C            ; CG
 4489  1  CROMER_MANN_H            ; HG1
 4490  1  CROMER_MANN_H            ; HG2
 4491  1  CROMER_MANN_C            ; CD
 4492  1  CROMER_MANN_H            ; HD1
 4493  1  CROMER_MANN_H            ; HD2
 4494  1  CROMER_MANN_C            ; CE
 4495  1  CROMER_MANN_H            ; HE1
 4496  1  CROMER_MANN_H            ; HE2
 4499  1  CROMER_MANN_N            ; NZ
 4500  1  CROMER_MANN_H            ; HZ1
 4501  1  CROMER_MANN_H            ; HZ2
 4502  1  CROMER_MANN_H            ; HZ3
 4503  1  CROMER_MANN_C            ; C
 4504  1  CROMER_MANN_O            ; O
 4505  1  CROMER_MANN_N            ; N
 4506  1  CROMER_MANN_H            ; HN
 4507  1  CROMER_MANN_C            ; CA
 4508  1  CROMER_MANN_H            ; HA
 4509  1  CROMER_MANN_C            ; CB
 4510  1  CROMER_MANN_H            ; HB1
 4511  1  CROMER_MANN_H            ; HB2
 4512  1  CROMER_MANN_C            ; CG
 4513  1  CROMER_MANN_H            ; HG1
 4514  1  CROMER_MANN_H            ; HG2
 4515  1  CROMER_MANN_C            ; CD
 4516  1  CROMER_MANN_H            ; HD1
 4517  1  CROMER_MANN_H            ; HD2
 4518  1  CROMER_MANN_C            ; CE
 4519  1  CROMER_MANN_H            ; HE1
 4520  1  CROMER_MANN_H            ; HE2
 4523  1  CROMER_MANN_N            ; NZ
 4524  1  CROMER_MANN_H            ; HZ1
 4525  1  CROMER_MANN_H            ; HZ2
 4526  1  CROMER_MANN_H            ; HZ3
 4527  1  CROMER_MANN_C            ; C
 4528  1  CROMER_MANN_O            ; O
 4529  1  CROMER_MANN_N            ; N
 4530  1  CROMER_MANN_H            ; HN
 4531  1  CROMER_MANN_C            ; CA
 4532  1  CROMER_MANN_H            ; HA
 4533  1  CROMER_MANN_C            ; CB
 4534  1  CROMER_MANN_H            ; HB
 4537  1  CROMER_MANN_C            ; CG1
 4538  1  CROMER_MANN_H            ; HG11
 4539  1  CROMER_MANN_H            ; HG12
 4540  1  CROMER_MANN_H            ; HG13
 4543  1  CROMER_MANN_C            ; CG2
 4544  1  CROMER_MANN_H            ; HG21
 4545  1  CROMER_MANN_H            ; HG22
 4546  1  CROMER_MANN_H            ; HG23
 4547  1  CROMER_MANN_C            ; C
 4548  1  CROMER_MANN_O            ; O
 4549  1  CROMER_MANN_N            ; N
 4550  1  CROMER_MANN_H            ; HN
 4551  1  CROMER_MANN_C            ; CA
 4552  1  CROMER_MANN_H            ; HA
 4553  1  CROMER_MANN_C            ; CB
 4554  1  CROMER_MANN_H            ; HB1
 4555  1  CROMER_MANN_H            ; HB2
 4556  1  CROMER_MANN_C            ; CG
 4557  1  CROMER_MANN_H            ; HG1
 4558  1  CROMER_MANN_H            ; HG2
 4559  1  CROMER_MANN_C            ; CD
 4560  1  CROMER_MANN_H            ; HD1
 4561  1  CROMER_MANN_H            ; HD2
 4562  1  CROMER_MANN_C            ; CE
 4563  1  CROMER_MANN_H            ; HE1
 4564  1  CROMER_MANN_H            ; HE2
 4567  1  CROMER_MANN_N            ; NZ
 4568  1  CROMER_MANN_H            ; HZ1
 4569  1  CROMER_MANN_H            ; HZ2
 4570  1  CROMER_MANN_H            ; HZ3
 4571  1  CROMER_MANN_C            ; C
 4572  1  CROMER_MANN_O            ; O
 4573  1  CROMER_MANN_N            ; N
 4574  1  CROMER_MANN_H            ; HN
 4575  1  CROMER_MANN_C            ; CA
 4576  1  CROMER_MANN_H            ; HA
 4577  1  CROMER_MANN_C            ; CB
 4578  1  CROMER_MANN_H            ; HB1
 4579  1  CROMER_MANN_H            ; HB2
 4580  1  CROMER_MANN_C            ; CG
 4581  1  CROMER_MANN_H            ; HG1
 4582  1  CROMER_MANN_H            ; HG2
 4583  1  CROMER_MANN_C            ; CD
 4584  1  CROMER_MANN_O            ; OE1
 4585  1  CROMER_MANN_O            ; OE2
 4586  1  CROMER_MANN_C            ; C
 4587  1  CROMER_MANN_O            ; O
 4588  1  CROMER_MANN_N            ; N
 4589  1  CROMER_MANN_H            ; HN
 4590  1  CROMER_MANN_C            ; CA
 4591  1  CROMER_MANN_H            ; HA
 4592  1  CROMER_MANN_C            ; CB
 4593  1  CROMER_MANN_H            ; HB1
 4594  1  CROMER_MANN_H            ; HB2
 4595  1  CROMER_MANN_C            ; CG
 4596  1  CROMER_MANN_H            ; HG1
 4597  1  CROMER_MANN_H            ; HG2
 4598  1  CROMER_MANN_C            ; CD
 4599  1  CROMER_MANN_O            ; OE1
 4600  1  CROMER_MANN_O            ; OE2
 4601  1  CROMER_MANN_C            ; C
 4602  1  CROMER_MANN_O            ; O
 4603  1  CROMER_MANN_N            ; N
 4604  1  CROMER_MANN_H            ; HN
 4605  1  CROMER_MANN_C            ; CA
 4606  1  CROMER_MANN_H            ; HA
 4607  1  CROMER_MANN_C            ; CB
 4608  1  CROMER_MANN_H            ; HB
 4611  1  CROMER_MANN_C            ; CG1
 4612  1  CROMER_MANN_H            ; HG11
 4613  1  CROMER_MANN_H            ; HG12
 4614  1  CROMER_MANN_H            ; HG13
 4617  1  CROMER_MANN_C            ; CG2
 4618  1  CROMER_MANN_H            ; HG21
 4619  1  CROMER_MANN_H            ; HG22
 4620  1  CROMER_MANN_H            ; HG23
 4621  1  CROMER_MANN_C            ; C
 4622  1  CROMER_MANN_O            ; O
 4623  1  CROMER_MANN_N            ; N
 4624  1  CROMER_MANN_H            ; HN
 4625  1  CROMER_MANN_C            ; CA
 4626  1  CROMER_MANN_H            ; HA
 4627  1  CROMER_MANN_C            ; CB
 4628  1  CROMER_MANN_H            ; HB1
 4629  1  CROMER_MANN_H            ; HB2
 4630  1  CROMER_MANN_C            ; CG
 4631  1  CROMER_MANN_H            ; HG1
 4632  1  CROMER_MANN_H            ; HG2
 4633  1  CROMER_MANN_C            ; CD
 4634  1  CROMER_MANN_O            ; OE1
 4635  1  CROMER_MANN_N            ; NE2
 4636  1  CROMER_MANN_H            ; HE21
 4637  1  CROMER_MANN_H            ; HE22
 4638  1  CROMER_MANN_C            ; C
 4639  1  CROMER_MANN_O            ; O
 4640  1  CROMER_MANN_N            ; N
 4641  1  CROMER_MANN_H            ; HN
 4642  1  CROMER_MANN_C            ; CA
 4643  1  CROMER_MANN_H            ; HA
 4644  1  CROMER_MANN_C            ; CB
 4645  1  CROMER_MANN_H            ; HB1
 4646  1  CROMER_MANN_H            ; HB2
 4647  1  CROMER_MANN_C            ; CG
 4648  1  CROMER_MANN_H            ; HG1
 4649  1  CROMER_MANN_H            ; HG2
 4650  1  CROMER_MANN_C            ; CD
 4651  1  CROMER_MANN_O            ; OE1
 4652  1  CROMER_MANN_O            ; OE2
 4653  1  CROMER_MANN_C            ; C
 4654  1  CROMER_MANN_O            ; O
 4655  1  CROMER_MANN_N            ; N
 4656  1  CROMER_MANN_H            ; HN
 4657  1  CROMER_MANN_C            ; CA
 4658  1  CROMER_MANN_H            ; HA
 4659  1  CROMER_MANN_C            ; CB
 4660  1  CROMER_MANN_H            ; HB
 4663  1  CROMER_MANN_C            ; CG2
 4664  1  CROMER_MANN_H            ; HG21
 4665  1  CROMER_MANN_H            ; HG22
 4666  1  CROMER_MANN_H            ; HG23
 4667  1  CROMER_MANN_C            ; CG1
 4668  1  CROMER_MANN_H            ; HG11
 4669  1  CROMER_MANN_H            ; HG12
 4672  1  CROMER_MANN_C            ; CD
 4673  1  CROMER_MANN_H            ; HD1
 4674  1  CROMER_MANN_H            ; HD2
 4675  1  CROMER_MANN_H            ; HD3
 4676  1  CROMER_MANN_C            ; C
 4677  1  CROMER_MANN_O            ; O
 4678  1  CROMER_MANN_N            ; N
 4679  1  CROMER_MANN_H            ; HN
 4680  1  CROMER_MANN_C            ; CA
 4681  1  CROMER_MANN_H            ; HA
 4682  1  CROMER_MANN_C            ; CB
 4683  1  CROMER_MANN_H            ; HB1
 4684  1  CROMER_MANN_H            ; HB2
 4685  1  CROMER_MANN_C            ; CG
 4686  1  CROMER_MANN_H            ; HG1
 4687  1  CROMER_MANN_H            ; HG2
 4688  1  CROMER_MANN_C            ; CD
 4689  1  CROMER_MANN_O            ; OE1
 4690  1  CROMER_MANN_O            ; OE2
 4691  1  CROMER_MANN_C            ; C
 4692  1  CROMER_MANN_O            ; O
 4693  1  CROMER_MANN_N            ; N
 4694  1  CROMER_MANN_H            ; HN
 4695  1  CROMER_MANN_C            ; CA
 4696  1  CROMER_MANN_H            ; HA
 4697  1  CROMER_MANN_C            ; CB
 4698  1  CROMER_MANN_H            ; HB1
 4699  1  CROMER_MANN_H            ; HB2
 4700  1  CROMER_MANN_C            ; CG
 4701  1  CROMER_MANN_H            ; HG1
 4702  1  CROMER_MANN_H            ; HG2
 4703  1  CROMER_MANN_C            ; CD
 4704  1  CROMER_MANN_O            ; OE1
 4705  1  CROMER_MANN_O            ; OE2
 4706  1  CROMER_MANN_C            ; C
 4707  1  CROMER_MANN_O            ; O
 4708  1  CROMER_MANN_N            ; N
 4709  1  CROMER_MANN_H            ; HN
 4710  1  CROMER_MANN_C            ; CA
 4711  1  CROMER_MANN_H            ; HA
 4712  1  CROMER_MANN_C            ; CB
 4713  1  CROMER_MANN_H            ; HB1
 4714  1  CROMER_MANN_H            ; HB2
 4715  1  CROMER_MANN_C            ; CG
 4716  1  CROMER_MANN_H            ; HG
 4719  1  CROMER_MANN_C            ; CD1
 4720  1  CROMER_MANN_H            ; HD11
 4721  1  CROMER_MANN_H            ; HD12
 4722  1  CROMER_MANN_H            ; HD13
 4725  1  CROMER_MANN_C            ; CD2
 4726  1  CROMER_MANN_H            ; HD21
 4727  1  CROMER_MANN_H            ; HD22
 4728  1  CROMER_MANN_H            ; HD23
 4729  1  CROMER_MANN_C            ; C
 4730  1  CROMER_MANN_O            ; O
 4731  1  CROMER_MANN_N            ; N
 4732  1  CROMER_MANN_H            ; HN
 4733  1  CROMER_MANN_C            ; CA
 4734  1  CROMER_MANN_H            ; HA
 4735  1  CROMER_MANN_C            ; CB
 4736  1  CROMER_MANN_H            ; HB1
 4737  1  CROMER_MANN_H            ; HB2
 4738  1  CROMER_MANN_C            ; CG
 4739  1  CROMER_MANN_O            ; OD1
 4740  1  CROMER_MANN_N            ; ND2
 4741  1  CROMER_MANN_H            ; HD21
 4742  1  CROMER_MANN_H            ; HD22
 4743  1  CROMER_MANN_C            ; C
 4744  1  CROMER_MANN_O            ; O
 4745  1  CROMER_MANN_N            ; N
 4746  1  CROMER_MANN_H            ; HN
 4747  1  CROMER_MANN_C            ; CA
 4748  1  CROMER_MANN_H            ; HA
 4749  1  CROMER_MANN_C            ; CB
 4750  1  CROMER_MANN_H            ; HB1
 4751  1  CROMER_MANN_H            ; HB2
 4752  1  CROMER_MANN_C            ; CG
 4753  1  CROMER_MANN_H            ; HG1
 4754  1  CROMER_MANN_H            ; HG2
 4755  1  CROMER_MANN_C            ; CD
 4756  1  CROMER_MANN_H            ; HD1
 4757  1  CROMER_MANN_H            ; HD2
 4758  1  CROMER_MANN_C            ; CE
 4759  1  CROMER_MANN_H            ; HE1
 4760  1  CROMER_MANN_H            ; HE2
 4763  1  CROMER_MANN_N            ; NZ
 4764  1  CROMER_MANN_H            ; HZ1
 4765  1  CROMER_MANN_H            ; HZ2
 4766  1  CROMER_MANN_H            ; HZ3
 4767  1  CROMER_MANN_C            ; C
 4768  1  CROMER_MANN_O            ; O
 4769  1  CROMER_MANN_N            ; N
 4770  1  CROMER_MANN_H            ; HN
 4771  1  CROMER_MANN_C            ; CA
 4772  1  CROMER_MANN_H            ; HA
 4773  1  CROMER_MANN_C            ; CB
 4774  1  CROMER_MANN_H            ; HB
 4775  1  CROMER_MANN_O            ; OG1
 4776  1  CROMER_MANN_H            ; HG1
 4779  1  CROMER_MANN_C            ; CG2
 4780  1  CROMER_MANN_H            ; HG21
 4781  1  CROMER_MANN_H            ; HG22
 4782  1  CROMER_MANN_H            ; HG23
 4783  1  CROMER_MANN_C            ; C
 4784  1  CROMER_MANN_O            ; O
 4785  1  CROMER_MANN_N            ; N
 4786  1  CROMER_MANN_H            ; HN
 4787  1  CROMER_MANN_C            ; CA
 4788  1  CROMER_MANN_H            ; HA
 4789  1  CROMER_MANN_C            ; CB
 4790  1  CROMER_MANN_H            ; HB1
 4791  1  CROMER_MANN_H            ; HB2
 4792  1  CROMER_MANN_C            ; CG
 4793  1  CROMER_MANN_H            ; HG1
 4794  1  CROMER_MANN_H            ; HG2
 4795  1  CROMER_MANN_C            ; CD
 4796  1  CROMER_MANN_H            ; HD1
 4797  1  CROMER_MANN_H            ; HD2
 4798  1  CROMER_MANN_C            ; CE
 4799  1  CROMER_MANN_H            ; HE1
 4800  1  CROMER_MANN_H            ; HE2
 4803  1  CROMER_MANN_N            ; NZ
 4804  1  CROMER_MANN_H            ; HZ1
 4805  1  CROMER_MANN_H            ; HZ2
 4806  1  CROMER_MANN_H            ; HZ3
 4807  1  CROMER_MANN_C            ; C
 4808  1  CROMER_MANN_O            ; O
 4809  1  CROMER_MANN_N            ; N
 4810  1  CROMER_MANN_C            ; CD
 4811  1  CROMER_MANN_H            ; HD1
 4812  1  CROMER_MANN_H            ; HD2
 4813  1  CROMER_MANN_C            ; CA
 4814  1  CROMER_MANN_H            ; HA
 4815  1  CROMER_MANN_C            ; CB
 4816  1  CROMER_MANN_H            ; HB1
 4817  1  CROMER_MANN_H            ; HB2
 4818  1  CROMER_MANN_C            ; CG
 4819  1  CROMER_MANN_H            ; HG1
 4820  1  CROMER_MANN_H            ; HG2
 4821  1  CROMER_MANN_C            ; C
 4822  1  CROMER_MANN_O            ; O
 4823  1  CROMER_MANN_N            ; N
 4824  1  CROMER_MANN_H            ; HN
 4825  1  CROMER_MANN_C            ; CA
 4826  1  CROMER_MANN_H            ; HA
 4827  1  CROMER_MANN_C            ; CB
 4828  1  CROMER_MANN_H            ; HB1
 4829  1  CROMER_MANN_H            ; HB2
 4830  1  CROMER_MANN_C            ; CG
 4831  1  CROMER_MANN_H            ; HG
 4834  1  CROMER_MANN_C            ; CD1
 4835  1  CROMER_MANN_H            ; HD11
 4836  1  CROMER_MANN_H            ; HD12
 4837  1  CROMER_MANN_H            ; HD13
 4840  1  CROMER_MANN_C            ; CD2
 4841  1  CROMER_MANN_H            ; HD21
 4842  1  CROMER_MANN_H            ; HD22
 4843  1  CROMER_MANN_H            ; HD23
 4844  1  CROMER_MANN_C            ; C
 4845  1  CROMER_MANN_O            ; O
 4846  1  CROMER_MANN_N            ; N
 4847  1  CROMER_MANN_H            ; HN
 4848  1  CROMER_MANN_C            ; CA
 4849  1  CROMER_MANN_H            ; HA
 4850  1  CROMER_MANN_C            ; CB
 4851  1  CROMER_MANN_H            ; HB1
 4852  1  CROMER_MANN_H            ; HB2
 4853  1  CROMER_MANN_C            ; CG
 4854  1  CROMER_MANN_C            ; CD1
 4855  1  CROMER_MANN_H            ; HD1
 4856  1  CROMER_MANN_N            ; NE1
 4857  1  CROMER_MANN_H            ; HE1
 4858  1  CROMER_MANN_C            ; CE2
 4859  1  CROMER_MANN_C            ; CD2
 4860  1  CROMER_MANN_C            ; CE3
 4861  1  CROMER_MANN_H            ; HE3
 4862  1  CROMER_MANN_C            ; CZ3
 4863  1  CROMER_MANN_H            ; HZ3
 4864  1  CROMER_MANN_C            ; CZ2
 4865  1  CROMER_MANN_H            ; HZ2
 4866  1  CROMER_MANN_C            ; CH2
 4867  1  CROMER_MANN_H            ; HH2
 4868  1  CROMER_MANN_C            ; C
 4869  1  CROMER_MANN_O            ; O
 4870  1  CROMER_MANN_N            ; N
 4871  1  CROMER_MANN_H            ; HN
 4872  1  CROMER_MANN_C            ; CA
 4873  1  CROMER_MANN_H            ; HA
 4874  1  CROMER_MANN_C            ; CB
 4875  1  CROMER_MANN_H            ; HB
 4876  1  CROMER_MANN_O            ; OG1
 4877  1  CROMER_MANN_H            ; HG1
 4880  1  CROMER_MANN_C            ; CG2
 4881  1  CROMER_MANN_H            ; HG21
 4882  1  CROMER_MANN_H            ; HG22
 4883  1  CROMER_MANN_H            ; HG23
 4884  1  CROMER_MANN_C            ; C
 4885  1  CROMER_MANN_O            ; O
 4886  1  CROMER_MANN_N            ; N
 4887  1  CROMER_MANN_H            ; HN
 4888  1  CROMER_MANN_C            ; CA
 4889  1  CROMER_MANN_H            ; HA
 4890  1  CROMER_MANN_C            ; CB
 4891  1  CROMER_MANN_H            ; HB1
 4892  1  CROMER_MANN_H            ; HB2
 4893  1  CROMER_MANN_C            ; CG
 4894  1  CROMER_MANN_H            ; HG1
 4895  1  CROMER_MANN_H            ; HG2
 4896  1  CROMER_MANN_C            ; CD
 4897  1  CROMER_MANN_H            ; HD1
 4898  1  CROMER_MANN_H            ; HD2
 4899  1  CROMER_MANN_N            ; NE
 4900  1  CROMER_MANN_H            ; HE
 4901  1  CROMER_MANN_C            ; CZ
 4902  1  CROMER_MANN_N            ; NH1
 4903  1  CROMER_MANN_H            ; HH11
 4904  1  CROMER_MANN_H            ; HH12
 4905  1  CROMER_MANN_N            ; NH2
 4906  1  CROMER_MANN_H            ; HH21
 4907  1  CROMER_MANN_H            ; HH22
 4908  1  CROMER_MANN_C            ; C
 4909  1  CROMER_MANN_O            ; O
 4910  1  CROMER_MANN_N            ; N
 4911  1  CROMER_MANN_H            ; HN
 4912  1  CROMER_MANN_C            ; CA
 4913  1  CROMER_MANN_H            ; HA
 4914  1  CROMER_MANN_C            ; CB
 4915  1  CROMER_MANN_H            ; HB1
 4916  1  CROMER_MANN_H            ; HB2
 4917  1  CROMER_MANN_C            ; CG
 4918  1  CROMER_MANN_O            ; OD1
 4919  1  CROMER_MANN_N            ; ND2
 4920  1  CROMER_MANN_H            ; HD21
 4921  1  CROMER_MANN_H            ; HD22
 4922  1  CROMER_MANN_C            ; C
 4923  1  CROMER_MANN_O            ; O
 4924  1  CROMER_MANN_N            ; N
 4925  1  CROMER_MANN_C            ; CD
 4926  1  CROMER_MANN_H            ; HD1
 4927  1  CROMER_MANN_H            ; HD2
 4928  1  CROMER_MANN_C            ; CA
 4929  1  CROMER_MANN_H            ; HA
 4930  1  CROMER_MANN_C            ; CB
 4931  1  CROMER_MANN_H            ; HB1
 4932  1  CROMER_MANN_H            ; HB2
 4933  1  CROMER_MANN_C            ; CG
 4934  1  CROMER_MANN_H            ; HG1
 4935  1  CROMER_MANN_H            ; HG2
 4936  1  CROMER_MANN_C            ; C
 4937  1  CROMER_MANN_O            ; O
 4938  1  CROMER_MANN_N            ; N
 4939  1  CROMER_MANN_H            ; HN
 4940  1  CROMER_MANN_C            ; CA
 4941  1  CROMER_MANN_H            ; HA
 4942  1  CROMER_MANN_C            ; CB
 4943  1  CROMER_MANN_H            ; HB1
 4944  1  CROMER_MANN_H            ; HB2
 4945  1  CROMER_MANN_O            ; OG
 4946  1  CROMER_MANN_H            ; HG1
 4947  1  CROMER_MANN_C            ; C
 4948  1  CROMER_MANN_O            ; O
 4949  1  CROMER_MANN_N            ; N
 4950  1  CROMER_MANN_H            ; HN
 4951  1  CROMER_MANN_C            ; CA
 4952  1  CROMER_MANN_H            ; HA
 4953  1  CROMER_MANN_C            ; CB
 4954  1  CROMER_MANN_H            ; HB1
 4955  1  CROMER_MANN_H            ; HB2
 4956  1  CROMER_MANN_C            ; CG
 4957  1  CROMER_MANN_O            ; OD1
 4958  1  CROMER_MANN_O            ; OD2
 4959  1  CROMER_MANN_C            ; C
 4960  1  CROMER_MANN_O            ; O
 4961  1  CROMER_MANN_N            ; N
 4962  1  CROMER_MANN_H            ; HN
 4963  1  CROMER_MANN_C            ; CA
 4964  1  CROMER_MANN_H            ; HA
 4965  1  CROMER_MANN_C            ; CB
 4966  1  CROMER_MANN_H            ; HB
 4969  1  CROMER_MANN_C            ; CG2
 4970  1  CROMER_MANN_H            ; HG21
 4971  1  CROMER_MANN_H            ; HG22
 4972  1  CROMER_MANN_H            ; HG23
 4973  1  CROMER_MANN_C            ; CG1
 4974  1  CROMER_MANN_H            ; HG11
 4975  1  CROMER_MANN_H            ; HG12
 4978  1  CROMER_MANN_C            ; CD
 4979  1  CROMER_MANN_H            ; HD1
 4980  1  CROMER_MANN_H            ; HD2
 4981  1  CROMER_MANN_H            ; HD3
 4982  1  CROMER_MANN_C            ; C
 4983  1  CROMER_MANN_O            ; O
 4984  1  CROMER_MANN_N            ; N
 4985  1  CROMER_MANN_H            ; HN
 4986  1  CROMER_MANN_C            ; CA
 4987  1  CROMER_MANN_H            ; HA
 4988  1  CROMER_MANN_C            ; CB
 4989  1  CROMER_MANN_H            ; HB
 4990  1  CROMER_MANN_O            ; OG1
 4991  1  CROMER_MANN_H            ; HG1
 4994  1  CROMER_MANN_C            ; CG2
 4995  1  CROMER_MANN_H            ; HG21
 4996  1  CROMER_MANN_H            ; HG22
 4997  1  CROMER_MANN_H            ; HG23
 4998  1  CROMER_MANN_C            ; C
 4999  1  CROMER_MANN_O            ; O
 5000  1  CROMER_MANN_N            ; N
 5001  1  CROMER_MANN_H            ; HN
 5002  1  CROMER_MANN_C            ; CA
 5003  1  CROMER_MANN_H            ; HA
 5004  1  CROMER_MANN_C            ; CB
 5005  1  CROMER_MANN_H            ; HB1
 5006  1  CROMER_MANN_H            ; HB2
 5007  1  CROMER_MANN_C            ; CG
 5008  1  CROMER_MANN_H            ; HG1
 5009  1  CROMER_MANN_H            ; HG2
 5010  1  CROMER_MANN_C            ; CD
 5011  1  CROMER_MANN_O            ; OE1
 5012  1  CROMER_MANN_N            ; NE2
 5013  1  CROMER_MANN_H            ; HE21
 5014  1  CROMER_MANN_H            ; HE22
 5015  1  CROMER_MANN_C            ; C
 5016  1  CROMER_MANN_O            ; O
 5017  1  CROMER_MANN_N            ; N
 5018  1  CROMER_MANN_H            ; HN
 5019  1  CROMER_MANN_C            ; CA
 5020  1  CROMER_MANN_H            ; HA
 5021  1  CROMER_MANN_C            ; CB
 5022  1  CROMER_MANN_H            ; HB1
 5023  1  CROMER_MANN_H            ; HB2
 5024  1  CROMER_MANN_C            ; CG
 5025  1  CROMER_MANN_H            ; HG1
 5026  1  CROMER_MANN_H            ; HG2
 5027  1  CROMER_MANN_C            ; CD
 5028  1  CROMER_MANN_O            ; OE1
 5029  1  CROMER_MANN_O            ; OE2
 5030  1  CROMER_MANN_C            ; C
 5031  1  CROMER_MANN_O            ; O
 5032  1  CROMER_MANN_N            ; N
 5033  1  CROMER_MANN_H            ; HN
 5034  1  CROMER_MANN_C            ; CA
 5035  1  CROMER_MANN_H            ; HA
 5036  1  CROMER_MANN_C            ; CB
 5037  1  CROMER_MANN_H            ; HB1
 5038  1  CROMER_MANN_H            ; HB2
 5039  1  CROMER_MANN_C            ; CG
 5040  1  CROMER_MANN_H            ; HG1
 5041  1  CROMER_MANN_H            ; HG2
 5042  1  CROMER_MANN_C            ; CD
 5043  1  CROMER_MANN_O            ; OE1
 5044  1  CROMER_MANN_O            ; OE2
 5045  1  CROMER_MANN_C            ; C
 5046  1  CROMER_MANN_O            ; O
 5047  1  CROMER_MANN_N            ; N
 5048  1  CROMER_MANN_H            ; HN
 5049  1  CROMER_MANN_C            ; CA
 5050  1  CROMER_MANN_H            ; HA
 5051  1  CROMER_MANN_C            ; CB
 5052  1  CROMER_MANN_H            ; HB1
 5053  1  CROMER_MANN_H            ; HB2
 5054  1  CROMER_MANN_C            ; CG
 5055  1  CROMER_MANN_C            ; CD1
 5056  1  CROMER_MANN_H            ; HD1
 5057  1  CROMER_MANN_C            ; CE1
 5058  1  CROMER_MANN_H            ; HE1
 5059  1  CROMER_MANN_C            ; CZ
 5060  1  CROMER_MANN_O            ; OH
 5061  1  CROMER_MANN_H            ; HH
 5062  1  CROMER_MANN_C            ; CD2
 5063  1  CROMER_MANN_H            ; HD2
 5064  1  CROMER_MANN_C            ; CE2
 5065  1  CROMER_MANN_H            ; HE2
 5066  1  CROMER_MANN_C            ; C
 5067  1  CROMER_MANN_O            ; O
 5068  1  CROMER_MANN_N            ; N
 5069  1  CROMER_MANN_H            ; HN
 5070  1  CROMER_MANN_C            ; CA
 5071  1  CROMER_MANN_H            ; HA
 5072  1  CROMER_MANN_C            ; CB
 5073  1  CROMER_MANN_H            ; HB1
 5074  1  CROMER_MANN_H            ; HB2
 5075  1  CROMER_MANN_C            ; CG
 5076  1  CROMER_MANN_O            ; OD1
 5077  1  CROMER_MANN_N            ; ND2
 5078  1  CROMER_MANN_H            ; HD21
 5079  1  CROMER_MANN_H            ; HD22
 5080  1  CROMER_MANN_C            ; C
 5081  1  CROMER_MANN_O            ; O
 5082  1  CROMER_MANN_N            ; N
 5083  1  CROMER_MANN_H            ; HN
 5084  1  CROMER_MANN_C            ; CA
 5085  1  CROMER_MANN_H            ; HA
 5088  1  CROMER_MANN_C            ; CB
 5089  1  CROMER_MANN_H            ; HB1
 5090  1  CROMER_MANN_H            ; HB2
 5091  1  CROMER_MANN_H            ; HB3
 5092  1  CROMER_MANN_C            ; C
 5093  1  CROMER_MANN_O            ; O
 5094  1  CROMER_MANN_N            ; N
 5095  1  CROMER_MANN_H            ; HN
 5096  1  CROMER_MANN_C            ; CA
 5097  1  CROMER_MANN_H            ; HA
 5098  1  CROMER_MANN_C            ; CB
 5099  1  CROMER_MANN_H            ; HB1
 5100  1  CROMER_MANN_H            ; HB2
 5101  1  CROMER_MANN_C            ; CG
 5102  1  CROMER_MANN_C            ; CD1
 5103  1  CROMER_MANN_H            ; HD1
 5104  1  CROMER_MANN_C            ; CE1
 5105  1  CROMER_MANN_H            ; HE1
 5106  1  CROMER_MANN_C            ; CZ
 5107  1  CROMER_MANN_H            ; HZ
 5108  1  CROMER_MANN_C            ; CD2
 5109  1  CROMER_MANN_H            ; HD2
 5110  1  CROMER_MANN_C            ; CE2
 5111  1  CROMER_MANN_H            ; HE2
 5112  1  CROMER_MANN_C            ; C
 5113  1  CROMER_MANN_O            ; O
 5114  1  CROMER_MANN_N            ; N
 5115  1  CROMER_MANN_H            ; HN
 5116  1  CROMER_MANN_C            ; CA
 5117  1  CROMER_MANN_H            ; HA
 5118  1  CROMER_MANN_C            ; CB
 5119  1  CROMER_MANN_H            ; HB1
 5120  1  CROMER_MANN_H            ; HB2
 5121  1  CROMER_MANN_C            ; CG
 5122  1  CROMER_MANN_C            ; CD1
 5123  1  CROMER_MANN_H            ; HD1
 5124  1  CROMER_MANN_C            ; CE1
 5125  1  CROMER_MANN_H            ; HE1
 5126  1  CROMER_MANN_C            ; CZ
 5127  1  CROMER_MANN_O            ; OH
 5128  1  CROMER_MANN_H            ; HH
 5129  1  CROMER_MANN_C            ; CD2
 5130  1  CROMER_MANN_H            ; HD2
 5131  1  CROMER_MANN_C            ; CE2
 5132  1  CROMER_MANN_H            ; HE2
 5133  1  CROMER_MANN_C            ; C
 5134  1  CROMER_MANN_O            ; O
 5135  1  CROMER_MANN_N            ; N
 5136  1  CROMER_MANN_H            ; HN
 5137  1  CROMER_MANN_C            ; CA
 5138  1  CROMER_MANN_H            ; HA
 5139  1  CROMER_MANN_C            ; CB
 5140  1  CROMER_MANN_H            ; HB1
 5141  1  CROMER_MANN_H            ; HB2
 5142  1  CROMER_MANN_C            ; CG
 5143  1  CROMER_MANN_H            ; HG1
 5144  1  CROMER_MANN_H            ; HG2
 5145  1  CROMER_MANN_C            ; CD
 5146  1  CROMER_MANN_H            ; HD1
 5147  1  CROMER_MANN_H            ; HD2
 5148  1  CROMER_MANN_C            ; CE
 5149  1  CROMER_MANN_H            ; HE1
 5150  1  CROMER_MANN_H            ; HE2
 5153  1  CROMER_MANN_N            ; NZ
 5154  1  CROMER_MANN_H            ; HZ1
 5155  1  CROMER_MANN_H            ; HZ2
 5156  1  CROMER_MANN_H            ; HZ3
 5157  1  CROMER_MANN_C            ; C
 5158  1  CROMER_MANN_O            ; O
 5159  1  CROMER_MANN_N            ; N
 5160  1  CROMER_MANN_H            ; HN
 5161  1  CROMER_MANN_C            ; CA
 5162  1  CROMER_MANN_H            ; HA
 5163  1  CROMER_MANN_C            ; CB
 5164  1  CROMER_MANN_H            ; HB1
 5165  1  CROMER_MANN_H            ; HB2
 5166  1  CROMER_MANN_O            ; OG
 5167  1  CROMER_MANN_H            ; HG1
 5168  1  CROMER_MANN_C            ; C
 5169  1  CROMER_MANN_O            ; O
 5170  1  CROMER_MANN_N            ; N
 5171  1  CROMER_MANN_H            ; HN
 5172  1  CROMER_MANN_C            ; CA
 5173  1  CROMER_MANN_H            ; HA
 5174  1  CROMER_MANN_C            ; CB
 5175  1  CROMER_MANN_H            ; HB
 5178  1  CROMER_MANN_C            ; CG2
 5179  1  CROMER_MANN_H            ; HG21
 5180  1  CROMER_MANN_H            ; HG22
 5181  1  CROMER_MANN_H            ; HG23
 5182  1  CROMER_MANN_C            ; CG1
 5183  1  CROMER_MANN_H            ; HG11
 5184  1  CROMER_MANN_H            ; HG12
 5187  1  CROMER_MANN_C            ; CD
 5188  1  CROMER_MANN_H            ; HD1
 5189  1  CROMER_MANN_H            ; HD2
 5190  1  CROMER_MANN_H            ; HD3
 5191  1  CROMER_MANN_C            ; C
 5192  1  CROMER_MANN_O            ; O
 5193  1  CROMER_MANN_N            ; N
 5194  1  CROMER_MANN_H            ; HN
 5195  1  CROMER_MANN_C            ; CA
 5196  1  CROMER_MANN_H            ; HA
 5197  1  CROMER_MANN_C            ; CB
 5198  1  CROMER_MANN_H            ; HB1
 5199  1  CROMER_MANN_H            ; HB2
 5200  1  CROMER_MANN_O            ; OG
 5201  1  CROMER_MANN_H            ; HG1
 5202  1  CROMER_MANN_C            ; C
 5203  1  CROMER_MANN_O            ; O
 5204  1  CROMER_MANN_N            ; N
 5205  1  CROMER_MANN_H            ; HN
 5206  1  CROMER_MANN_C            ; CA
 5207  1  CROMER_MANN_H            ; HA
 5208  1  CROMER_MANN_C            ; CB
 5209  1  CROMER_MANN_H            ; HB1
 5210  1  CROMER_MANN_H            ; HB2
 5211  1  CROMER_MANN_C            ; CG
 5212  1  CROMER_MANN_O            ; OD1
 5213  1  CROMER_MANN_N            ; ND2
 5214  1  CROMER_MANN_H            ; HD21
 5215  1  CROMER_MANN_H            ; HD22
 5216  1  CROMER_MANN_C            ; C
 5217  1  CROMER_MANN_O            ; O
 5218  1  CROMER_MANN_N            ; N
 5219  1  CROMER_MANN_H            ; HN
 5220  1  CROMER_MANN_C            ; CA
 5221  1  CROMER_MANN_H            ; HA
 5222  1  CROMER_MANN_C            ; CB
 5223  1  CROMER_MANN_H            ; HB1
 5224  1  CROMER_MANN_H            ; HB2
 5225  1  CROMER_MANN_C            ; CG
 5226  1  CROMER_MANN_O            ; OD1
 5227  1  CROMER_MANN_O            ; OD2
 5228  1  CROMER_MANN_C            ; C
 5229  1  CROMER_MANN_O            ; O
 5230  1  CROMER_MANN_N            ; N
 5231  1  CROMER_MANN_H            ; HN
 5232  1  CROMER_MANN_C            ; CA
 5233  1  CROMER_MANN_H            ; HA
 5234  1  CROMER_MANN_C            ; CB
 5235  1  CROMER_MANN_H            ; HB1
 5236  1  CROMER_MANN_H            ; HB2
 5237  1  CROMER_MANN_C            ; CG
 5238  1  CROMER_MANN_C            ; CD1
 5239  1  CROMER_MANN_H            ; HD1
 5240  1  CROMER_MANN_N            ; NE1
 5241  1  CROMER_MANN_H            ; HE1
 5242  1  CROMER_MANN_C            ; CE2
 5243  1  CROMER_MANN_C            ; CD2
 5244  1  CROMER_MANN_C            ; CE3
 5245  1  CROMER_MANN_H            ; HE3
 5246  1  CROMER_MANN_C            ; CZ3
 5247  1  CROMER_MANN_H            ; HZ3
 5248  1  CROMER_MANN_C            ; CZ2
 5249  1  CROMER_MANN_H            ; HZ2
 5250  1  CROMER_MANN_C            ; CH2
 5251  1  CROMER_MANN_H            ; HH2
 5252  1  CROMER_MANN_C            ; C
 5253  1  CROMER_MANN_O            ; O
 5254  1  CROMER_MANN_N            ; N
 5255  1  CROMER_MANN_H            ; HN
 5256  1  CROMER_MANN_C            ; CA
 5257  1  CROMER_MANN_H            ; HA
 5258  1  CROMER_MANN_C            ; CB
 5259  1  CROMER_MANN_H            ; HB1
 5260  1  CROMER_MANN_H            ; HB2
 5261  1  CROMER_MANN_C            ; CG
 5262  1  CROMER_MANN_H            ; HG1
 5263  1  CROMER_MANN_H            ; HG2
 5264  1  CROMER_MANN_C            ; CD
 5265  1  CROMER_MANN_O            ; OE1
 5266  1  CROMER_MANN_O            ; OE2
 5267  1  CROMER_MANN_C            ; C
 5268  1  CROMER_MANN_O            ; O
 5269  1  CROMER_MANN_N            ; N
 5270  1  CROMER_MANN_H            ; HN
 5271  1  CROMER_MANN_C            ; CA
 5272  1  CROMER_MANN_H            ; HA
 5273  1  CROMER_MANN_C            ; CB
 5274  1  CROMER_MANN_H            ; HB1
 5275  1  CROMER_MANN_H            ; HB2
 5276  1  CROMER_MANN_C            ; CG
 5277  1  CROMER_MANN_O            ; OD1
 5278  1  CROMER_MANN_O            ; OD2
 5279  1  CROMER_MANN_C            ; C
 5280  1  CROMER_MANN_O            ; O
 5281  1  CROMER_MANN_N            ; N
 5282  1  CROMER_MANN_C            ; CD
 5283  1  CROMER_MANN_H            ; HD1
 5284  1  CROMER_MANN_H            ; HD2
 5285  1  CROMER_MANN_C            ; CA
 5286  1  CROMER_MANN_H            ; HA
 5287  1  CROMER_MANN_C            ; CB
 5288  1  CROMER_MANN_H            ; HB1
 5289  1  CROMER_MANN_H            ; HB2
 5290  1  CROMER_MANN_C            ; CG
 5291  1  CROMER_MANN_H            ; HG1
 5292  1  CROMER_MANN_H            ; HG2
 5293  1  CROMER_MANN_C            ; C
 5294  1  CROMER_MANN_O            ; O
 5295  1  CROMER_MANN_N            ; N
 5296  1  CROMER_MANN_H            ; HN
 5297  1  CROMER_MANN_C            ; CA
 5298  1  CROMER_MANN_H            ; HA
 5299  1  CROMER_MANN_C            ; CB
 5300  1  CROMER_MANN_H            ; HB1
 5301  1  CROMER_MANN_H            ; HB2
 5302  1  CROMER_MANN_C            ; CG
 5303  1  CROMER_MANN_H            ; HG
 5306  1  CROMER_MANN_C            ; CD1
 5307  1  CROMER_MANN_H            ; HD11
 5308  1  CROMER_MANN_H            ; HD12
 5309  1  CROMER_MANN_H            ; HD13
 5312  1  CROMER_MANN_C            ; CD2
 5313  1  CROMER_MANN_H            ; HD21
 5314  1  CROMER_MANN_H            ; HD22
 5315  1  CROMER_MANN_H            ; HD23
 5316  1  CROMER_MANN_C            ; C
 5317  1  CROMER_MANN_O            ; O
 5318  1  CROMER_MANN_N            ; N
 5319  1  CROMER_MANN_H            ; HN
 5320  1  CROMER_MANN_C            ; CA
 5321  1  CROMER_MANN_H            ; HA
 5322  1  CROMER_MANN_C            ; CB
 5323  1  CROMER_MANN_H            ; HB1
 5324  1  CROMER_MANN_H            ; HB2
 5325  1  CROMER_MANN_C            ; CG
 5326  1  CROMER_MANN_C            ; CD1
 5327  1  CROMER_MANN_H            ; HD1
 5328  1  CROMER_MANN_C            ; CE1
 5329  1  CROMER_MANN_H            ; HE1
 5330  1  CROMER_MANN_C            ; CZ
 5331  1  CROMER_MANN_O            ; OH
 5332  1  CROMER_MANN_H            ; HH
 5333  1  CROMER_MANN_C            ; CD2
 5334  1  CROMER_MANN_H            ; HD2
 5335  1  CROMER_MANN_C            ; CE2
 5336  1  CROMER_MANN_H            ; HE2
 5337  1  CROMER_MANN_C            ; C
 5338  1  CROMER_MANN_O            ; O
 5339  1  CROMER_MANN_N            ; N
 5340  1  CROMER_MANN_H            ; HN
 5341  1  CROMER_MANN_C            ; CA
 5342  1  CROMER_MANN_H            ; HA
 5343  1  CROMER_MANN_C            ; CB
 5344  1  CROMER_MANN_H            ; HB
 5347  1  CROMER_MANN_C            ; CG1
 5348  1  CROMER_MANN_H            ; HG11
 5349  1  CROMER_MANN_H            ; HG12
 5350  1  CROMER_MANN_H            ; HG13
 5353  1  CROMER_MANN_C            ; CG2
 5354  1  CROMER_MANN_H            ; HG21
 5355  1  CROMER_MANN_H            ; HG22
 5356  1  CROMER_MANN_H            ; HG23
 5357  1  CROMER_MANN_C            ; C
 5358  1  CROMER_MANN_O            ; O
 5359  1  CROMER_MANN_N            ; N
 5360  1  CROMER_MANN_H            ; HN
 5361  1  CROMER_MANN_C            ; CA
 5362  1  CROMER_MANN_H            ; HA
 5363  1  CROMER_MANN_C            ; CB
 5364  1  CROMER_MANN_H            ; HB1
 5365  1  CROMER_MANN_H            ; HB2
 5366  1  CROMER_MANN_C            ; CG
 5367  1  CROMER_MANN_H            ; HG1
 5368  1  CROMER_MANN_H            ; HG2
 5369  1  CROMER_MANN_C            ; CD
 5370  1  CROMER_MANN_H            ; HD1
 5371  1  CROMER_MANN_H            ; HD2
 5372  1  CROMER_MANN_C            ; CE
 5373  1  CROMER_MANN_H            ; HE1
 5374  1  CROMER_MANN_H            ; HE2
 5377  1  CROMER_MANN_N            ; NZ
 5378  1  CROMER_MANN_H            ; HZ1
 5379  1  CROMER_MANN_H            ; HZ2
 5380  1  CROMER_MANN_H            ; HZ3
 5381  1  CROMER_MANN_C            ; C
 5382  1  CROMER_MANN_O            ; O
 5383  1  CROMER_MANN_N            ; N
 5384  1  CROMER_MANN_H            ; HN
 5385  1  CROMER_MANN_C            ; CA
 5386  1  CROMER_MANN_H            ; HA
 5387  1  CROMER_MANN_C            ; CB
 5388  1  CROMER_MANN_H            ; HB1
 5389  1  CROMER_MANN_H            ; HB2
 5390  1  CROMER_MANN_N            ; ND1
 5391  1  CROMER_MANN_C            ; CG
 5392  1  CROMER_MANN_C            ; CE1
 5393  1  CROMER_MANN_H            ; HE1
 5394  1  CROMER_MANN_N            ; NE2
 5395  1  CROMER_MANN_H            ; HE2
 5396  1  CROMER_MANN_C            ; CD2
 5397  1  CROMER_MANN_H            ; HD2
 5398  1  CROMER_MANN_C            ; C
 5399  1  CROMER_MANN_O            ; O
 5400  1  CROMER_MANN_N            ; N
 5401  1  CROMER_MANN_H            ; HN
 5402  1  CROMER_MANN_C            ; CA
 5403  1  CROMER_MANN_H            ; HA
 5404  1  CROMER_MANN_C            ; CB
 5405  1  CROMER_MANN_H            ; HB1
 5406  1  CROMER_MANN_H            ; HB2
 5407  1  CROMER_MANN_C            ; CG
 5408  1  CROMER_MANN_C            ; CD1
 5409  1  CROMER_MANN_H            ; HD1
 5410  1  CROMER_MANN_C            ; CE1
 5411  1  CROMER_MANN_H            ; HE1
 5412  1  CROMER_MANN_C            ; CZ
 5413  1  CROMER_MANN_H            ; HZ
 5414  1  CROMER_MANN_C            ; CD2
 5415  1  CROMER_MANN_H            ; HD2
 5416  1  CROMER_MANN_C            ; CE2
 5417  1  CROMER_MANN_H            ; HE2
 5418  1  CROMER_MANN_C            ; C
 5419  1  CROMER_MANN_O            ; O
 5420  1  CROMER_MANN_N            ; N
 5421  1  CROMER_MANN_H            ; HN
 5422  1  CROMER_MANN_C            ; CA
 5423  1  CROMER_MANN_H            ; HA
 5424  1  CROMER_MANN_C            ; CB
 5425  1  CROMER_MANN_H            ; HB1
 5426  1  CROMER_MANN_H            ; HB2
 5427  1  CROMER_MANN_O            ; OG
 5428  1  CROMER_MANN_H            ; HG1
 5429  1  CROMER_MANN_C            ; C
 5430  1  CROMER_MANN_O            ; O
 5431  1  CROMER_MANN_N            ; N
 5432  1  CROMER_MANN_H            ; HN
 5433  1  CROMER_MANN_C            ; CA
 5434  1  CROMER_MANN_H            ; HA
 5435  1  CROMER_MANN_C            ; CB
 5436  1  CROMER_MANN_H            ; HB
 5439  1  CROMER_MANN_C            ; CG1
 5440  1  CROMER_MANN_H            ; HG11
 5441  1  CROMER_MANN_H            ; HG12
 5442  1  CROMER_MANN_H            ; HG13
 5445  1  CROMER_MANN_C            ; CG2
 5446  1  CROMER_MANN_H            ; HG21
 5447  1  CROMER_MANN_H            ; HG22
 5448  1  CROMER_MANN_H            ; HG23
 5449  1  CROMER_MANN_C            ; C
 5450  1  CROMER_MANN_O            ; O
 5451  1  CROMER_MANN_N            ; N
 5452  1  CROMER_MANN_H            ; HN
 5453  1  CROMER_MANN_C            ; CA
 5454  1  CROMER_MANN_H            ; HA
 5455  1  CROMER_MANN_C            ; CB
 5456  1  CROMER_MANN_H            ; HB1
 5457  1  CROMER_MANN_H            ; HB2
 5458  1  CROMER_MANN_C            ; CG
 5459  1  CROMER_MANN_H            ; HG1
 5460  1  CROMER_MANN_H            ; HG2
 5461  1  CROMER_MANN_C            ; CD
 5462  1  CROMER_MANN_O            ; OE1
 5463  1  CROMER_MANN_O            ; OE2
 5464  1  CROMER_MANN_C            ; C
 5465  1  CROMER_MANN_O            ; O
 5466  1  CROMER_MANN_N            ; N
 5467  1  CROMER_MANN_H            ; HN
 5468  1  CROMER_MANN_C            ; CA
 5469  1  CROMER_MANN_H            ; HA1
 5470  1  CROMER_MANN_H            ; HA2
 5471  1  CROMER_MANN_C            ; C
 5472  1  CROMER_MANN_O            ; O
 5473  1  CROMER_MANN_N            ; N
 5474  1  CROMER_MANN_H            ; HN
 5475  1  CROMER_MANN_C            ; CA
 5476  1  CROMER_MANN_H            ; HA
 5477  1  CROMER_MANN_C            ; CB
 5478  1  CROMER_MANN_H            ; HB1
 5479  1  CROMER_MANN_H            ; HB2
 5480  1  CROMER_MANN_C            ; CG
 5481  1  CROMER_MANN_H            ; HG1
 5482  1  CROMER_MANN_H            ; HG2
 5483  1  CROMER_MANN_C            ; CD
 5484  1  CROMER_MANN_O            ; OE1
 5485  1  CROMER_MANN_N            ; NE2
 5486  1  CROMER_MANN_H            ; HE21
 5487  1  CROMER_MANN_H            ; HE22
 5488  1  CROMER_MANN_C            ; C
 5489  1  CROMER_MANN_O            ; O
 5490  1  CROMER_MANN_N            ; N
 5491  1  CROMER_MANN_H            ; HN
 5492  1  CROMER_MANN_C            ; CA
 5493  1  CROMER_MANN_H            ; HA
 5494  1  CROMER_MANN_C            ; CB
 5495  1  CROMER_MANN_H            ; HB1
 5496  1  CROMER_MANN_H            ; HB2
 5497  1  CROMER_MANN_C            ; CG
 5498  1  CROMER_MANN_H            ; HG
 5501  1  CROMER_MANN_C            ; CD1
 5502  1  CROMER_MANN_H            ; HD11
 5503  1  CROMER_MANN_H            ; HD12
 5504  1  CROMER_MANN_H            ; HD13
 5507  1  CROMER_MANN_C            ; CD2
 5508  1  CROMER_MANN_H            ; HD21
 5509  1  CROMER_MANN_H            ; HD22
 5510  1  CROMER_MANN_H            ; HD23
 5511  1  CROMER_MANN_C            ; C
 5512  1  CROMER_MANN_O            ; O
 5513  1  CROMER_MANN_N            ; N
 5514  1  CROMER_MANN_H            ; HN
 5515  1  CROMER_MANN_C            ; CA
 5516  1  CROMER_MANN_H            ; HA
 5517  1  CROMER_MANN_C            ; CB
 5518  1  CROMER_MANN_H            ; HB1
 5519  1  CROMER_MANN_H            ; HB2
 5520  1  CROMER_MANN_C            ; CG
 5521  1  CROMER_MANN_H            ; HG1
 5522  1  CROMER_MANN_H            ; HG2
 5523  1  CROMER_MANN_C            ; CD
 5524  1  CROMER_MANN_O            ; OE1
 5525  1  CROMER_MANN_O            ; OE2
 5526  1  CROMER_MANN_C            ; C
 5527  1  CROMER_MANN_O            ; O
 5528  1  CROMER_MANN_N            ; N
 5529  1  CROMER_MANN_H            ; HN
 5530  1  CROMER_MANN_C            ; CA
 5531  1  CROMER_MANN_H            ; HA
 5532  1  CROMER_MANN_C            ; CB
 5533  1  CROMER_MANN_H            ; HB1
 5534  1  CROMER_MANN_H            ; HB2
 5535  1  CROMER_MANN_C            ; CG
 5536  1  CROMER_MANN_C            ; CD1
 5537  1  CROMER_MANN_H            ; HD1
 5538  1  CROMER_MANN_C            ; CE1
 5539  1  CROMER_MANN_H            ; HE1
 5540  1  CROMER_MANN_C            ; CZ
 5541  1  CROMER_MANN_H            ; HZ
 5542  1  CROMER_MANN_C            ; CD2
 5543  1  CROMER_MANN_H            ; HD2
 5544  1  CROMER_MANN_C            ; CE2
 5545  1  CROMER_MANN_H            ; HE2
 5546  1  CROMER_MANN_C            ; C
 5547  1  CROMER_MANN_O            ; O
 5548  1  CROMER_MANN_N            ; N
 5549  1  CROMER_MANN_H            ; HN
 5550  1  CROMER_MANN_C            ; CA
 5551  1  CROMER_MANN_H            ; HA
 5552  1  CROMER_MANN_C            ; CB
 5553  1  CROMER_MANN_H            ; HB1
 5554  1  CROMER_MANN_H            ; HB2
 5555  1  CROMER_MANN_C            ; CG
 5556  1  CROMER_MANN_H            ; HG1
 5557  1  CROMER_MANN_H            ; HG2
 5558  1  CROMER_MANN_C            ; CD
 5559  1  CROMER_MANN_H            ; HD1
 5560  1  CROMER_MANN_H            ; HD2
 5561  1  CROMER_MANN_N            ; NE
 5562  1  CROMER_MANN_H            ; HE
 5563  1  CROMER_MANN_C            ; CZ
 5564  1  CROMER_MANN_N            ; NH1
 5565  1  CROMER_MANN_H            ; HH11
 5566  1  CROMER_MANN_H            ; HH12
 5567  1  CROMER_MANN_N            ; NH2
 5568  1  CROMER_MANN_H            ; HH21
 5569  1  CROMER_MANN_H            ; HH22
 5570  1  CROMER_MANN_C            ; C
 5571  1  CROMER_MANN_O            ; O
 5572  1  CROMER_MANN_N            ; N
 5573  1  CROMER_MANN_H            ; HN
 5574  1  CROMER_MANN_C            ; CA
 5575  1  CROMER_MANN_H            ; HA
 5578  1  CROMER_MANN_C            ; CB
 5579  1  CROMER_MANN_H            ; HB1
 5580  1  CROMER_MANN_H            ; HB2
 5581  1  CROMER_MANN_H            ; HB3
 5582  1  CROMER_MANN_C            ; C
 5583  1  CROMER_MANN_O            ; O
 5584  1  CROMER_MANN_N            ; N
 5585  1  CROMER_MANN_H            ; HN
 5586  1  CROMER_MANN_C            ; CA
 5587  1  CROMER_MANN_H            ; HA
 5588  1  CROMER_MANN_C            ; CB
 5589  1  CROMER_MANN_H            ; HB
 5592  1  CROMER_MANN_C            ; CG2
 5593  1  CROMER_MANN_H            ; HG21
 5594  1  CROMER_MANN_H            ; HG22
 5595  1  CROMER_MANN_H            ; HG23
 5596  1  CROMER_MANN_C            ; CG1
 5597  1  CROMER_MANN_H            ; HG11
 5598  1  CROMER_MANN_H            ; HG12
 5601  1  CROMER_MANN_C            ; CD
 5602  1  CROMER_MANN_H            ; HD1
 5603  1  CROMER_MANN_H            ; HD2
 5604  1  CROMER_MANN_H            ; HD3
 5605  1  CROMER_MANN_C            ; C
 5606  1  CROMER_MANN_O            ; O
 5607  1  CROMER_MANN_N            ; N
 5608  1  CROMER_MANN_H            ; HN
 5609  1  CROMER_MANN_C            ; CA
 5610  1  CROMER_MANN_H            ; HA
 5611  1  CROMER_MANN_C            ; CB
 5612  1  CROMER_MANN_H            ; HB1
 5613  1  CROMER_MANN_H            ; HB2
 5614  1  CROMER_MANN_C            ; CG
 5615  1  CROMER_MANN_H            ; HG
 5618  1  CROMER_MANN_C            ; CD1
 5619  1  CROMER_MANN_H            ; HD11
 5620  1  CROMER_MANN_H            ; HD12
 5621  1  CROMER_MANN_H            ; HD13
 5624  1  CROMER_MANN_C            ; CD2
 5625  1  CROMER_MANN_H            ; HD21
 5626  1  CROMER_MANN_H            ; HD22
 5627  1  CROMER_MANN_H            ; HD23
 5628  1  CROMER_MANN_C            ; C
 5629  1  CROMER_MANN_O            ; O
 5630  1  CROMER_MANN_N            ; N
 5631  1  CROMER_MANN_H            ; HN
 5632  1  CROMER_MANN_C            ; CA
 5633  1  CROMER_MANN_H            ; HA
 5634  1  CROMER_MANN_C            ; CB
 5635  1  CROMER_MANN_H            ; HB1
 5636  1  CROMER_MANN_H            ; HB2
 5637  1  CROMER_MANN_C            ; CG
 5638  1  CROMER_MANN_C            ; CD1
 5639  1  CROMER_MANN_H            ; HD1
 5640  1  CROMER_MANN_C            ; CE1
 5641  1  CROMER_MANN_H            ; HE1
 5642  1  CROMER_MANN_C            ; CZ
 5643  1  CROMER_MANN_H            ; HZ
 5644  1  CROMER_MANN_C            ; CD2
 5645  1  CROMER_MANN_H            ; HD2
 5646  1  CROMER_MANN_C            ; CE2
 5647  1  CROMER_MANN_H            ; HE2
 5648  1  CROMER_MANN_C            ; C
 5649  1  CROMER_MANN_O            ; O
 5650  1  CROMER_MANN_N            ; N
 5651  1  CROMER_MANN_H            ; HN
 5652  1  CROMER_MANN_C            ; CA
 5653  1  CROMER_MANN_H            ; HA
 5654  1  CROMER_MANN_C            ; CB
 5655  1  CROMER_MANN_H            ; HB
 5658  1  CROMER_MANN_C            ; CG2
 5659  1  CROMER_MANN_H            ; HG21
 5660  1  CROMER_MANN_H            ; HG22
 5661  1  CROMER_MANN_H            ; HG23
 5662  1  CROMER_MANN_C            ; CG1
 5663  1  CROMER_MANN_H            ; HG11
 5664  1  CROMER_MANN_H            ; HG12
 5667  1  CROMER_MANN_C            ; CD
 5668  1  CROMER_MANN_H            ; HD1
 5669  1  CROMER_MANN_H            ; HD2
 5670  1  CROMER_MANN_H            ; HD3
 5671  1  CROMER_MANN_C            ; C
 5672  1  CROMER_MANN_O            ; O
 5673  1  CROMER_MANN_N            ; N
 5674  1  CROMER_MANN_C            ; CD
 5675  1  CROMER_MANN_H            ; HD1
 5676  1  CROMER_MANN_H            ; HD2
 5677  1  CROMER_MANN_C            ; CA
 5678  1  CROMER_MANN_H            ; HA
 5679  1  CROMER_MANN_C            ; CB
 5680  1  CROMER_MANN_H            ; HB1
 5681  1  CROMER_MANN_H            ; HB2
 5682  1  CROMER_MANN_C            ; CG
 5683  1  CROMER_MANN_H            ; HG1
 5684  1  CROMER_MANN_H            ; HG2
 5685  1  CROMER_MANN_C            ; C
 5686  1  CROMER_MANN_O            ; O
 5687  1  CROMER_MANN_N            ; N
 5688  1  CROMER_MANN_H            ; HN
 5689  1  CROMER_MANN_C            ; CA
 5690  1  CROMER_MANN_H            ; HA
 5691  1  CROMER_MANN_C            ; CB
 5692  1  CROMER_MANN_H            ; HB1
 5693  1  CROMER_MANN_H            ; HB2
 5694  1  CROMER_MANN_C            ; CG
 5695  1  CROMER_MANN_H            ; HG1
 5696  1  CROMER_MANN_H            ; HG2
 5697  1  CROMER_MANN_C            ; CD
 5698  1  CROMER_MANN_H            ; HD1
 5699  1  CROMER_MANN_H            ; HD2
 5700  1  CROMER_MANN_C            ; CE
 5701  1  CROMER_MANN_H            ; HE1
 5702  1  CROMER_MANN_H            ; HE2
 5705  1  CROMER_MANN_N            ; NZ
 5706  1  CROMER_MANN_H            ; HZ1
 5707  1  CROMER_MANN_H            ; HZ2
 5708  1  CROMER_MANN_H            ; HZ3
 5709  1  CROMER_MANN_C            ; C
 5710  1  CROMER_MANN_O            ; O
 5711  1  CROMER_MANN_N            ; N
 5712  1  CROMER_MANN_H            ; HN
 5713  1  CROMER_MANN_C            ; CA
 5714  1  CROMER_MANN_H            ; HA
 5715  1  CROMER_MANN_C            ; CB
 5716  1  CROMER_MANN_H            ; HB1
 5717  1  CROMER_MANN_H            ; HB2
 5718  1  CROMER_MANN_C            ; CG
 5719  1  CROMER_MANN_H            ; HG1
 5720  1  CROMER_MANN_H            ; HG2
 5721  1  CROMER_MANN_C            ; CD
 5722  1  CROMER_MANN_H            ; HD1
 5723  1  CROMER_MANN_H            ; HD2
 5724  1  CROMER_MANN_N            ; NE
 5725  1  CROMER_MANN_H            ; HE
 5726  1  CROMER_MANN_C            ; CZ
 5727  1  CROMER_MANN_N            ; NH1
 5728  1  CROMER_MANN_H            ; HH11
 5729  1  CROMER_MANN_H            ; HH12
 5730  1  CROMER_MANN_N            ; NH2
 5731  1  CROMER_MANN_H            ; HH21
 5732  1  CROMER_MANN_H            ; HH22
 5733  1  CROMER_MANN_C            ; C
 5734  1  CROMER_MANN_O            ; O
 5735  1  CROMER_MANN_N            ; N
 5736  1  CROMER_MANN_H            ; HN
 5737  1  CROMER_MANN_C            ; CA
 5738  1  CROMER_MANN_H            ; HA
 5741  1  CROMER_MANN_C            ; CB
 5742  1  CROMER_MANN_H            ; HB1
 5743  1  CROMER_MANN_H            ; HB2
 5744  1  CROMER_MANN_H            ; HB3
 5745  1  CROMER_MANN_C            ; C
 5746  1  CROMER_MANN_O            ; O
 5747  1  CROMER_MANN_N            ; N
 5748  1  CROMER_MANN_C            ; CD
 5749  1  CROMER_MANN_H            ; HD1
 5750  1  CROMER_MANN_H            ; HD2
 5751  1  CROMER_MANN_C            ; CA
 5752  1  CROMER_MANN_H            ; HA
 5753  1  CROMER_MANN_C            ; CB
 5754  1  CROMER_MANN_H            ; HB1
 5755  1  CROMER_MANN_H            ; HB2
 5756  1  CROMER_MANN_C            ; CG
 5757  1  CROMER_MANN_H            ; HG1
 5758  1  CROMER_MANN_H            ; HG2
 5759  1  CROMER_MANN_C            ; C
 5760  1  CROMER_MANN_O            ; O
 5761  1  CROMER_MANN_N            ; N
 5762  1  CROMER_MANN_H            ; HN
 5763  1  CROMER_MANN_C            ; CA
 5764  1  CROMER_MANN_H            ; HA
 5765  1  CROMER_MANN_C            ; CB
 5766  1  CROMER_MANN_H            ; HB1
 5767  1  CROMER_MANN_H            ; HB2
 5768  1  CROMER_MANN_C            ; CG
 5769  1  CROMER_MANN_C            ; CD1
 5770  1  CROMER_MANN_H            ; HD1
 5771  1  CROMER_MANN_C            ; CE1
 5772  1  CROMER_MANN_H            ; HE1
 5773  1  CROMER_MANN_C            ; CZ
 5774  1  CROMER_MANN_H            ; HZ
 5775  1  CROMER_MANN_C            ; CD2
 5776  1  CROMER_MANN_H            ; HD2
 5777  1  CROMER_MANN_C            ; CE2
 5778  1  CROMER_MANN_H            ; HE2
 5779  1  CROMER_MANN_C            ; C
 5780  1  CROMER_MANN_O            ; O
 5781  1  CROMER_MANN_N            ; N
 5782  1  CROMER_MANN_H            ; HN
 5783  1  CROMER_MANN_C            ; CA
 5784  1  CROMER_MANN_H            ; HA
 5785  1  CROMER_MANN_C            ; CB
 5786  1  CROMER_MANN_H            ; HB1
 5787  1  CROMER_MANN_H            ; HB2
 5788  1  CROMER_MANN_C            ; CG
 5789  1  CROMER_MANN_O            ; OD1
 5790  1  CROMER_MANN_O            ; OD2
 5791  1  CROMER_MANN_C            ; C
 5792  1  CROMER_MANN_O            ; O
 5793  1  CROMER_MANN_N            ; N
 5794  1  CROMER_MANN_H            ; HN
 5795  1  CROMER_MANN_C            ; CA
 5796  1  CROMER_MANN_H            ; HA
 5797  1  CROMER_MANN_C            ; CB
 5798  1  CROMER_MANN_H            ; HB1
 5799  1  CROMER_MANN_H            ; HB2
 5800  1  CROMER_MANN_C            ; CG
 5801  1  CROMER_MANN_H            ; HG
 5804  1  CROMER_MANN_C            ; CD1
 5805  1  CROMER_MANN_H            ; HD11
 5806  1  CROMER_MANN_H            ; HD12
 5807  1  CROMER_MANN_H            ; HD13
 5810  1  CROMER_MANN_C            ; CD2
 5811  1  CROMER_MANN_H            ; HD21
 5812  1  CROMER_MANN_H            ; HD22
 5813  1  CROMER_MANN_H            ; HD23
 5814  1  CROMER_MANN_C            ; C
 5815  1  CROMER_MANN_O            ; O
 5816  1  CROMER_MANN_N            ; N
 5817  1  CROMER_MANN_H            ; HN
 5818  1  CROMER_MANN_C            ; CA
 5819  1  CROMER_MANN_H            ; HA
 5820  1  CROMER_MANN_C            ; CB
 5821  1  CROMER_MANN_H            ; HB1
 5822  1  CROMER_MANN_H            ; HB2
 5823  1  CROMER_MANN_C            ; CG
 5824  1  CROMER_MANN_C            ; CD1
 5825  1  CROMER_MANN_H            ; HD1
 5826  1  CROMER_MANN_C            ; CE1
 5827  1  CROMER_MANN_H            ; HE1
 5828  1  CROMER_MANN_C            ; CZ
 5829  1  CROMER_MANN_H            ; HZ
 5830  1  CROMER_MANN_C            ; CD2
 5831  1  CROMER_MANN_H            ; HD2
 5832  1  CROMER_MANN_C            ; CE2
 5833  1  CROMER_MANN_H            ; HE2
 5834  1  CROMER_MANN_C            ; C
 5835  1  CROMER_MANN_O            ; O
 5836  1  CROMER_MANN_N            ; N
 5837  1  CROMER_MANN_H            ; HN
 5838  1  CROMER_MANN_C            ; CA
 5839  1  CROMER_MANN_H            ; HA
 5840  1  CROMER_MANN_C            ; CB
 5841  1  CROMER_MANN_H            ; HB1
 5842  1  CROMER_MANN_H            ; HB2
 5843  1  CROMER_MANN_C            ; CG
 5844  1  CROMER_MANN_H            ; HG1
 5845  1  CROMER_MANN_H            ; HG2
 5846  1  CROMER_MANN_C            ; CD
 5847  1  CROMER_MANN_O            ; OE1
 5848  1  CROMER_MANN_O            ; OE2
 5849  1  CROMER_MANN_C            ; C
 5850  1  CROMER_MANN_O            ; O
 5851  1  CROMER_MANN_N            ; N
 5852  1  CROMER_MANN_H            ; HN
 5853  1  CROMER_MANN_C            ; CA
 5854  1  CROMER_MANN_H            ; HA
 5855  1  CROMER_MANN_C            ; CB
 5856  1  CROMER_MANN_H            ; HB1
 5857  1  CROMER_MANN_H            ; HB2
 5858  1  CROMER_MANN_O            ; OG
 5859  1  CROMER_MANN_H            ; HG1
 5860  1  CROMER_MANN_C            ; C
 5861  1  CROMER_MANN_O            ; O
 5862  1  CROMER_MANN_N            ; N
 5863  1  CROMER_MANN_H            ; HN
 5864  1  CROMER_MANN_C            ; CA
 5865  1  CROMER_MANN_H            ; HA
 5866  1  CROMER_MANN_C            ; CB
 5867  1  CROMER_MANN_H            ; HB1
 5868  1  CROMER_MANN_H            ; HB2
 5869  1  CROMER_MANN_C            ; CG
 5870  1  CROMER_MANN_H            ; HG1
 5871  1  CROMER_MANN_H            ; HG2
 5872  1  CROMER_MANN_C            ; CD
 5873  1  CROMER_MANN_H            ; HD1
 5874  1  CROMER_MANN_H            ; HD2
 5875  1  CROMER_MANN_C            ; CE
 5876  1  CROMER_MANN_H            ; HE1
 5877  1  CROMER_MANN_H            ; HE2
 5880  1  CROMER_MANN_N            ; NZ
 5881  1  CROMER_MANN_H            ; HZ1
 5882  1  CROMER_MANN_H            ; HZ2
 5883  1  CROMER_MANN_H            ; HZ3
 5884  1  CROMER_MANN_C            ; C
 5885  1  CROMER_MANN_O            ; O
 5886  1  CROMER_MANN_N            ; N
 5887  1  CROMER_MANN_H            ; HN
 5888  1  CROMER_MANN_C            ; CA
 5889  1  CROMER_MANN_H            ; HA
 5890  1  CROMER_MANN_C            ; CB
 5891  1  CROMER_MANN_H            ; HB1
 5892  1  CROMER_MANN_H            ; HB2
 5893  1  CROMER_MANN_C            ; CG
 5894  1  CROMER_MANN_H            ; HG1
 5895  1  CROMER_MANN_H            ; HG2
 5896  1  CROMER_MANN_C            ; CD
 5897  1  CROMER_MANN_H            ; HD1
 5898  1  CROMER_MANN_H            ; HD2
 5899  1  CROMER_MANN_C            ; CE
 5900  1  CROMER_MANN_H            ; HE1
 5901  1  CROMER_MANN_H            ; HE2
 5904  1  CROMER_MANN_N            ; NZ
 5905  1  CROMER_MANN_H            ; HZ1
 5906  1  CROMER_MANN_H            ; HZ2
 5907  1  CROMER_MANN_H            ; HZ3
 5908  1  CROMER_MANN_C            ; C
 5909  1  CROMER_MANN_O            ; O
 5910  1  CROMER_MANN_N            ; N
 5911  1  CROMER_MANN_H            ; HN
 5912  1  CROMER_MANN_C            ; CA
 5913  1  CROMER_MANN_H            ; HA
 5914  1  CROMER_MANN_C            ; CB
 5915  1  CROMER_MANN_H            ; HB1
 5916  1  CROMER_MANN_H            ; HB2
 5917  1  CROMER_MANN_C            ; CG
 5918  1  CROMER_MANN_H            ; HG1
 5919  1  CROMER_MANN_H            ; HG2
 5920  1  CROMER_MANN_C            ; CD
 5921  1  CROMER_MANN_H            ; HD1
 5922  1  CROMER_MANN_H            ; HD2
 5923  1  CROMER_MANN_C            ; CE
 5924  1  CROMER_MANN_H            ; HE1
 5925  1  CROMER_MANN_H            ; HE2
 5928  1  CROMER_MANN_N            ; NZ
 5929  1  CROMER_MANN_H            ; HZ1
 5930  1  CROMER_MANN_H            ; HZ2
 5931  1  CROMER_MANN_H            ; HZ3
 5932  1  CROMER_MANN_C            ; C
 5933  1  CROMER_MANN_O            ; O
 5934  1  CROMER_MANN_N            ; N
 5935  1  CROMER_MANN_H            ; HN
 5936  1  CROMER_MANN_C            ; CA
 5937  1  CROMER_MANN_H            ; HA
 5938  1  CROMER_MANN_C            ; CB
 5939  1  CROMER_MANN_H            ; HB1
 5940  1  CROMER_MANN_H            ; HB2
 5941  1  CROMER_MANN_C            ; CG
 5942  1  CROMER_MANN_H            ; HG1
 5943  1  CROMER_MANN_H            ; HG2
 5944  1  CROMER_MANN_C            ; CD
 5945  1  CROMER_MANN_H            ; HD1
 5946  1  CROMER_MANN_H            ; HD2
 5947  1  CROMER_MANN_C            ; CE
 5948  1  CROMER_MANN_H            ; HE1
 5949  1  CROMER_MANN_H            ; HE2
 5952  1  CROMER_MANN_N            ; NZ
 5953  1  CROMER_MANN_H            ; HZ1
 5954  1  CROMER_MANN_H            ; HZ2
 5955  1  CROMER_MANN_H            ; HZ3
 5956  1  CROMER_MANN_C            ; C
 5957  1  CROMER_MANN_O            ; O
 5958  1  CROMER_MANN_N            ; N
 5959  1  CROMER_MANN_H            ; HN
 5960  1  CROMER_MANN_C            ; CA
 5961  1  CROMER_MANN_H            ; HA
 5962  1  CROMER_MANN_C            ; CB
 5963  1  CROMER_MANN_H            ; HB1
 5964  1  CROMER_MANN_H            ; HB2
 5965  1  CROMER_MANN_C            ; CG
 5966  1  CROMER_MANN_O            ; OD1
 5967  1  CROMER_MANN_N            ; ND2
 5968  1  CROMER_MANN_H            ; HD21
 5969  1  CROMER_MANN_H            ; HD22
 5970  1  CROMER_MANN_C            ; C
 5971  1  CROMER_MANN_O            ; O
 5972  1  CROMER_MANN_N            ; N
 5973  1  CROMER_MANN_H            ; HN
 5974  1  CROMER_MANN_C            ; CA
 5975  1  CROMER_MANN_H            ; HA
 5976  1  CROMER_MANN_C            ; CB
 5977  1  CROMER_MANN_H            ; HB1
 5978  1  CROMER_MANN_H            ; HB2
 5979  1  CROMER_MANN_C            ; CG
 5980  1  CROMER_MANN_O            ; OD1
 5981  1  CROMER_MANN_N            ; ND2
 5982  1  CROMER_MANN_H            ; HD21
 5983  1  CROMER_MANN_H            ; HD22
 5984  1  CROMER_MANN_C            ; C
 5985  1  CROMER_MANN_O            ; O
 5986  1  CROMER_MANN_N            ; N
 5987  1  CROMER_MANN_H            ; HN
 5988  1  CROMER_MANN_C            ; CA
 5989  1  CROMER_MANN_H            ; HA
 5990  1  CROMER_MANN_C            ; CB
 5991  1  CROMER_MANN_H            ; HB
 5994  1  CROMER_MANN_C            ; CG2
 5995  1  CROMER_MANN_H            ; HG21
 5996  1  CROMER_MANN_H            ; HG22
 5997  1  CROMER_MANN_H            ; HG23
 5998  1  CROMER_MANN_C            ; CG1
 5999  1  CROMER_MANN_H            ; HG11
 6000  1  CROMER_MANN_H            ; HG12
 6003  1  CROMER_MANN_C            ; CD
 6004  1  CROMER_MANN_H            ; HD1
 6005  1  CROMER_MANN_H            ; HD2
 6006  1  CROMER_MANN_H            ; HD3
 6007  1  CROMER_MANN_C            ; C
 6008  1  CROMER_MANN_O            ; O
 6009  1  CROMER_MANN_N            ; N
 6010  1  CROMER_MANN_H            ; HN
 6011  1  CROMER_MANN_C            ; CA
 6012  1  CROMER_MANN_H            ; HA
 6013  1  CROMER_MANN_C            ; CB
 6014  1  CROMER_MANN_H            ; HB1
 6015  1  CROMER_MANN_H            ; HB2
 6016  1  CROMER_MANN_C            ; CG
 6017  1  CROMER_MANN_H            ; HG1
 6018  1  CROMER_MANN_H            ; HG2
 6019  1  CROMER_MANN_C            ; CD
 6020  1  CROMER_MANN_H            ; HD1
 6021  1  CROMER_MANN_H            ; HD2
 6022  1  CROMER_MANN_C            ; CE
 6023  1  CROMER_MANN_H            ; HE1
 6024  1  CROMER_MANN_H            ; HE2
 6027  1  CROMER_MANN_N            ; NZ
 6028  1  CROMER_MANN_H            ; HZ1
 6029  1  CROMER_MANN_H            ; HZ2
 6030  1  CROMER_MANN_H            ; HZ3
 6031  1  CROMER_MANN_C            ; C
 6032  1  CROMER_MANN_O            ; O
 6033  1  CROMER_MANN_N            ; N
 6034  1  CROMER_MANN_H            ; HN
 6035  1  CROMER_MANN_C            ; CA
 6036  1  CROMER_MANN_H            ; HA
 6037  1  CROMER_MANN_C            ; CB
 6038  1  CROMER_MANN_H            ; HB1
 6039  1  CROMER_MANN_H            ; HB2
 6040  1  CROMER_MANN_C            ; CG
 6041  1  CROMER_MANN_H            ; HG
 6044  1  CROMER_MANN_C            ; CD1
 6045  1  CROMER_MANN_H            ; HD11
 6046  1  CROMER_MANN_H            ; HD12
 6047  1  CROMER_MANN_H            ; HD13
 6050  1  CROMER_MANN_C            ; CD2
 6051  1  CROMER_MANN_H            ; HD21
 6052  1  CROMER_MANN_H            ; HD22
 6053  1  CROMER_MANN_H            ; HD23
 6054  1  CROMER_MANN_C            ; C
 6055  1  CROMER_MANN_O            ; O
 6056  1  CROMER_MANN_N            ; N
 6057  1  CROMER_MANN_H            ; HN
 6058  1  CROMER_MANN_C            ; CA
 6059  1  CROMER_MANN_H            ; HA
 6060  1  CROMER_MANN_C            ; CB
 6061  1  CROMER_MANN_H            ; HB1
 6062  1  CROMER_MANN_H            ; HB2
 6063  1  CROMER_MANN_C            ; CG
 6064  1  CROMER_MANN_C            ; CD1
 6065  1  CROMER_MANN_H            ; HD1
 6066  1  CROMER_MANN_C            ; CE1
 6067  1  CROMER_MANN_H            ; HE1
 6068  1  CROMER_MANN_C            ; CZ
 6069  1  CROMER_MANN_O            ; OH
 6070  1  CROMER_MANN_H            ; HH
 6071  1  CROMER_MANN_C            ; CD2
 6072  1  CROMER_MANN_H            ; HD2
 6073  1  CROMER_MANN_C            ; CE2
 6074  1  CROMER_MANN_H            ; HE2
 6075  1  CROMER_MANN_C            ; C
 6076  1  CROMER_MANN_O            ; O
 6077  1  CROMER_MANN_N            ; N
 6078  1  CROMER_MANN_H            ; HN
 6079  1  CROMER_MANN_C            ; CA
 6080  1  CROMER_MANN_H            ; HA
 6081  1  CROMER_MANN_C            ; CB
 6082  1  CROMER_MANN_H            ; HB
 6085  1  CROMER_MANN_C            ; CG1
 6086  1  CROMER_MANN_H            ; HG11
 6087  1  CROMER_MANN_H            ; HG12
 6088  1  CROMER_MANN_H            ; HG13
 6091  1  CROMER_MANN_C            ; CG2
 6092  1  CROMER_MANN_H            ; HG21
 6093  1  CROMER_MANN_H            ; HG22
 6094  1  CROMER_MANN_H            ; HG23
 6095  1  CROMER_MANN_C            ; C
 6096  1  CROMER_MANN_O            ; O
 6097  1  CROMER_MANN_N            ; N
 6098  1  CROMER_MANN_H            ; HN
 6099  1  CROMER_MANN_C            ; CA
 6100  1  CROMER_MANN_H            ; HA
 6101  1  CROMER_MANN_C            ; CB
 6102  1  CROMER_MANN_H            ; HB1
 6103  1  CROMER_MANN_H            ; HB2
 6104  1  CROMER_MANN_C            ; CG
 6105  1  CROMER_MANN_H            ; HG1
 6106  1  CROMER_MANN_H            ; HG2
 6107  1  CROMER_MANN_C            ; CD
 6108  1  CROMER_MANN_H            ; HD1
 6109  1  CROMER_MANN_H            ; HD2
 6110  1  CROMER_MANN_N            ; NE
 6111  1  CROMER_MANN_H            ; HE
 6112  1  CROMER_MANN_C            ; CZ
 6113  1  CROMER_MANN_N            ; NH1
 6114  1  CROMER_MANN_H            ; HH11
 6115  1  CROMER_MANN_H            ; HH12
 6116  1  CROMER_MANN_N            ; NH2
 6117  1  CROMER_MANN_H            ; HH21
 6118  1  CROMER_MANN_H            ; HH22
 6119  1  CROMER_MANN_C            ; C
 6120  1  CROMER_MANN_O            ; O
 6121  1  CROMER_MANN_N            ; N
 6122  1  CROMER_MANN_H            ; HN
 6123  1  CROMER_MANN_C            ; CA
 6124  1  CROMER_MANN_H            ; HA
 6125  1  CROMER_MANN_C            ; CB
 6126  1  CROMER_MANN_H            ; HB1
 6127  1  CROMER_MANN_H            ; HB2
 6128  1  CROMER_MANN_C            ; CG
 6129  1  CROMER_MANN_H            ; HG1
 6130  1  CROMER_MANN_H            ; HG2
 6131  1  CROMER_MANN_C            ; CD
 6132  1  CROMER_MANN_H            ; HD1
 6133  1  CROMER_MANN_H            ; HD2
 6134  1  CROMER_MANN_N            ; NE
 6135  1  CROMER_MANN_H            ; HE
 6136  1  CROMER_MANN_C            ; CZ
 6137  1  CROMER_MANN_N            ; NH1
 6138  1  CROMER_MANN_H            ; HH11
 6139  1  CROMER_MANN_H            ; HH12
 6140  1  CROMER_MANN_N            ; NH2
 6141  1  CROMER_MANN_H            ; HH21
 6142  1  CROMER_MANN_H            ; HH22
 6143  1  CROMER_MANN_C            ; C
 6144  1  CROMER_MANN_O            ; O
 6145  1  CROMER_MANN_N            ; N
 6146  1  CROMER_MANN_H            ; HN
 6147  1  CROMER_MANN_C            ; CA
 6148  1  CROMER_MANN_H            ; HA
 6149  1  CROMER_MANN_C            ; CB
 6150  1  CROMER_MANN_H            ; HB
 6153  1  CROMER_MANN_C            ; CG1
 6154  1  CROMER_MANN_H            ; HG11
 6155  1  CROMER_MANN_H            ; HG12
 6156  1  CROMER_MANN_H            ; HG13
 6159  1  CROMER_MANN_C            ; CG2
 6160  1  CROMER_MANN_H            ; HG21
 6161  1  CROMER_MANN_H            ; HG22
 6162  1  CROMER_MANN_H            ; HG23
 6163  1  CROMER_MANN_C            ; C
 6164  1  CROMER_MANN_O            ; O
 6165  1  CROMER_MANN_N            ; N
 6166  1  CROMER_MANN_H            ; HN
 6167  1  CROMER_MANN_C            ; CA
 6168  1  CROMER_MANN_H            ; HA
 6169  1  CROMER_MANN_C            ; CB
 6170  1  CROMER_MANN_H            ; HB1
 6171  1  CROMER_MANN_H            ; HB2
 6172  1  CROMER_MANN_C            ; CG
 6173  1  CROMER_MANN_C            ; CD1
 6174  1  CROMER_MANN_H            ; HD1
 6175  1  CROMER_MANN_C            ; CE1
 6176  1  CROMER_MANN_H            ; HE1
 6177  1  CROMER_MANN_C            ; CZ
 6178  1  CROMER_MANN_H            ; HZ
 6179  1  CROMER_MANN_C            ; CD2
 6180  1  CROMER_MANN_H            ; HD2
 6181  1  CROMER_MANN_C            ; CE2
 6182  1  CROMER_MANN_H            ; HE2
 6183  1  CROMER_MANN_C            ; C
 6184  1  CROMER_MANN_O            ; O
 6185  1  CROMER_MANN_N            ; N
 6186  1  CROMER_MANN_H            ; HN
 6187  1  CROMER_MANN_C            ; CA
 6188  1  CROMER_MANN_H            ; HA
 6189  1  CROMER_MANN_C            ; CB
 6190  1  CROMER_MANN_H            ; HB
 6193  1  CROMER_MANN_C            ; CG2
 6194  1  CROMER_MANN_H            ; HG21
 6195  1  CROMER_MANN_H            ; HG22
 6196  1  CROMER_MANN_H            ; HG23
 6197  1  CROMER_MANN_C            ; CG1
 6198  1  CROMER_MANN_H            ; HG11
 6199  1  CROMER_MANN_H            ; HG12
 6202  1  CROMER_MANN_C            ; CD
 6203  1  CROMER_MANN_H            ; HD1
 6204  1  CROMER_MANN_H            ; HD2
 6205  1  CROMER_MANN_H            ; HD3
 6206  1  CROMER_MANN_C            ; C
 6207  1  CROMER_MANN_O            ; O
 6208  1  CROMER_MANN_N            ; N
 6209  1  CROMER_MANN_H            ; HN
 6210  1  CROMER_MANN_C            ; CA
 6211  1  CROMER_MANN_H            ; HA
 6212  1  CROMER_MANN_C            ; CB
 6213  1  CROMER_MANN_H            ; HB
 6214  1  CROMER_MANN_O            ; OG1
 6215  1  CROMER_MANN_H            ; HG1
 6218  1  CROMER_MANN_C            ; CG2
 6219  1  CROMER_MANN_H            ; HG21
 6220  1  CROMER_MANN_H            ; HG22
 6221  1  CROMER_MANN_H            ; HG23
 6222  1  CROMER_MANN_C            ; C
 6223  1  CROMER_MANN_O            ; O
 6224  1  CROMER_MANN_N            ; N
 6225  1  CROMER_MANN_H            ; HN
 6226  1  CROMER_MANN_C            ; CA
 6227  1  CROMER_MANN_H            ; HA
 6228  1  CROMER_MANN_C            ; CB
 6229  1  CROMER_MANN_H            ; HB1
 6230  1  CROMER_MANN_H            ; HB2
 6231  1  CROMER_MANN_C            ; CG
 6232  1  CROMER_MANN_O            ; OD1
 6233  1  CROMER_MANN_O            ; OD2
 6234  1  CROMER_MANN_C            ; C
 6235  1  CROMER_MANN_O            ; O
 6236  1  CROMER_MANN_N            ; N
 6237  1  CROMER_MANN_H            ; HN
 6238  1  CROMER_MANN_C            ; CA
 6239  1  CROMER_MANN_H            ; HA
 6240  1  CROMER_MANN_C            ; CB
 6241  1  CROMER_MANN_H            ; HB1
 6242  1  CROMER_MANN_H            ; HB2
 6243  1  CROMER_MANN_C            ; CG
 6244  1  CROMER_MANN_H            ; HG1
 6245  1  CROMER_MANN_H            ; HG2
 6246  1  CROMER_MANN_C            ; CD
 6247  1  CROMER_MANN_O            ; OE1
 6248  1  CROMER_MANN_O            ; OE2
 6249  1  CROMER_MANN_C            ; C
 6250  1  CROMER_MANN_O            ; O
 6251  1  CROMER_MANN_N            ; N
 6252  1  CROMER_MANN_H            ; HN
 6253  1  CROMER_MANN_C            ; CA
 6254  1  CROMER_MANN_H            ; HA
 6257  1  CROMER_MANN_C            ; CB
 6258  1  CROMER_MANN_H            ; HB1
 6259  1  CROMER_MANN_H            ; HB2
 6260  1  CROMER_MANN_H            ; HB3
 6261  1  CROMER_MANN_C            ; C
 6262  1  CROMER_MANN_O            ; O
 6263  1  CROMER_MANN_N            ; N
 6264  1  CROMER_MANN_H            ; HN
 6265  1  CROMER_MANN_C            ; CA
 6266  1  CROMER_MANN_H            ; HA
 6267  1  CROMER_MANN_C            ; CB
 6268  1  CROMER_MANN_H            ; HB1
 6269  1  CROMER_MANN_H            ; HB2
 6270  1  CROMER_MANN_C            ; CG
 6271  1  CROMER_MANN_H            ; HG1
 6272  1  CROMER_MANN_H            ; HG2
 6273  1  CROMER_MANN_C            ; CD
 6274  1  CROMER_MANN_O            ; OE1
 6275  1  CROMER_MANN_O            ; OE2
 6276  1  CROMER_MANN_C            ; C
 6277  1  CROMER_MANN_O            ; O
 6278  1  CROMER_MANN_N            ; N
 6279  1  CROMER_MANN_H            ; HN
 6280  1  CROMER_MANN_C            ; CA
 6281  1  CROMER_MANN_H            ; HA
 6282  1  CROMER_MANN_C            ; CB
 6283  1  CROMER_MANN_H            ; HB1
 6284  1  CROMER_MANN_H            ; HB2
 6285  1  CROMER_MANN_C            ; CG
 6286  1  CROMER_MANN_O            ; OD1
 6287  1  CROMER_MANN_O            ; OD2
 6288  1  CROMER_MANN_C            ; C
 6289  1  CROMER_MANN_O            ; O
 6290  1  CROMER_MANN_N            ; N
 6291  1  CROMER_MANN_H            ; HN
 6292  1  CROMER_MANN_C            ; CA
 6293  1  CROMER_MANN_H            ; HA
 6294  1  CROMER_MANN_C            ; CB
 6295  1  CROMER_MANN_H            ; HB1
 6296  1  CROMER_MANN_H            ; HB2
 6297  1  CROMER_MANN_C            ; CG
 6298  1  CROMER_MANN_H            ; HG
 6301  1  CROMER_MANN_C            ; CD1
 6302  1  CROMER_MANN_H            ; HD11
 6303  1  CROMER_MANN_H            ; HD12
 6304  1  CROMER_MANN_H            ; HD13
 6307  1  CROMER_MANN_C            ; CD2
 6308  1  CROMER_MANN_H            ; HD21
 6309  1  CROMER_MANN_H            ; HD22
 6310  1  CROMER_MANN_H            ; HD23
 6311  1  CROMER_MANN_C            ; C
 6312  1  CROMER_MANN_O            ; O
 6313  1  CROMER_MANN_N            ; N
 6314  1  CROMER_MANN_H            ; HN
 6315  1  CROMER_MANN_C            ; CA
 6316  1  CROMER_MANN_H            ; HA
 6317  1  CROMER_MANN_C            ; CB
 6318  1  CROMER_MANN_H            ; HB
 6321  1  CROMER_MANN_C            ; CG2
 6322  1  CROMER_MANN_H            ; HG21
 6323  1  CROMER_MANN_H            ; HG22
 6324  1  CROMER_MANN_H            ; HG23
 6325  1  CROMER_MANN_C            ; CG1
 6326  1  CROMER_MANN_H            ; HG11
 6327  1  CROMER_MANN_H            ; HG12
 6330  1  CROMER_MANN_C            ; CD
 6331  1  CROMER_MANN_H            ; HD1
 6332  1  CROMER_MANN_H            ; HD2
 6333  1  CROMER_MANN_H            ; HD3
 6334  1  CROMER_MANN_C            ; C
 6335  1  CROMER_MANN_O            ; O
 6336  1  CROMER_MANN_N            ; N
 6337  1  CROMER_MANN_C            ; CD
 6338  1  CROMER_MANN_H            ; HD1
 6339  1  CROMER_MANN_H            ; HD2
 6340  1  CROMER_MANN_C            ; CA
 6341  1  CROMER_MANN_H            ; HA
 6342  1  CROMER_MANN_C            ; CB
 6343  1  CROMER_MANN_H            ; HB1
 6344  1  CROMER_MANN_H            ; HB2
 6345  1  CROMER_MANN_C            ; CG
 6346  1  CROMER_MANN_H            ; HG1
 6347  1  CROMER_MANN_H            ; HG2
 6348  1  CROMER_MANN_C            ; C
 6349  1  CROMER_MANN_O            ; O
 6350  1  CROMER_MANN_N            ; N
 6351  1  CROMER_MANN_H            ; HN
 6352  1  CROMER_MANN_C            ; CA
 6353  1  CROMER_MANN_H            ; HA
 6354  1  CROMER_MANN_C            ; CB
 6355  1  CROMER_MANN_H            ; HB1
 6356  1  CROMER_MANN_H            ; HB2
 6357  1  CROMER_MANN_C            ; CG
 6358  1  CROMER_MANN_H            ; HG1
 6359  1  CROMER_MANN_H            ; HG2
 6360  1  CROMER_MANN_C            ; CD
 6361  1  CROMER_MANN_O            ; OE1
 6362  1  CROMER_MANN_O            ; OE2
 6363  1  CROMER_MANN_C            ; C
 6364  1  CROMER_MANN_O            ; O
 6365  1  CROMER_MANN_N            ; N
 6366  1  CROMER_MANN_H            ; HN
 6367  1  CROMER_MANN_C            ; CA
 6368  1  CROMER_MANN_H            ; HA
 6369  1  CROMER_MANN_C            ; CB
 6370  1  CROMER_MANN_H            ; HB1
 6371  1  CROMER_MANN_H            ; HB2
 6372  1  CROMER_MANN_C            ; CG
 6373  1  CROMER_MANN_C            ; CD1
 6374  1  CROMER_MANN_H            ; HD1
 6375  1  CROMER_MANN_N            ; NE1
 6376  1  CROMER_MANN_H            ; HE1
 6377  1  CROMER_MANN_C            ; CE2
 6378  1  CROMER_MANN_C            ; CD2
 6379  1  CROMER_MANN_C            ; CE3
 6380  1  CROMER_MANN_H            ; HE3
 6381  1  CROMER_MANN_C            ; CZ3
 6382  1  CROMER_MANN_H            ; HZ3
 6383  1  CROMER_MANN_C            ; CZ2
 6384  1  CROMER_MANN_H            ; HZ2
 6385  1  CROMER_MANN_C            ; CH2
 6386  1  CROMER_MANN_H            ; HH2
 6387  1  CROMER_MANN_C            ; C
 6388  1  CROMER_MANN_O            ; O
 6389  1  CROMER_MANN_N            ; N
 6390  1  CROMER_MANN_H            ; HN
 6391  1  CROMER_MANN_C            ; CA
 6392  1  CROMER_MANN_H            ; HA
 6393  1  CROMER_MANN_C            ; CB
 6394  1  CROMER_MANN_H            ; HB1
 6395  1  CROMER_MANN_H            ; HB2
 6396  1  CROMER_MANN_C            ; CG
 6397  1  CROMER_MANN_H            ; HG
 6400  1  CROMER_MANN_C            ; CD1
 6401  1  CROMER_MANN_H            ; HD11
 6402  1  CROMER_MANN_H            ; HD12
 6403  1  CROMER_MANN_H            ; HD13
 6406  1  CROMER_MANN_C            ; CD2
 6407  1  CROMER_MANN_H            ; HD21
 6408  1  CROMER_MANN_H            ; HD22
 6409  1  CROMER_MANN_H            ; HD23
 6410  1  CROMER_MANN_C            ; C
 6411  1  CROMER_MANN_O            ; O
 6412  1  CROMER_MANN_N            ; N
 6413  1  CROMER_MANN_H            ; HN
 6414  1  CROMER_MANN_C            ; CA
 6415  1  CROMER_MANN_H            ; HA
 6416  1  CROMER_MANN_C            ; CB
 6417  1  CROMER_MANN_H            ; HB1
 6418  1  CROMER_MANN_H            ; HB2
 6419  1  CROMER_MANN_O            ; OG
 6420  1  CROMER_MANN_H            ; HG1
 6421  1  CROMER_MANN_C            ; C
 6422  1  CROMER_MANN_O            ; O
 6423  1  CROMER_MANN_N            ; N
 6424  1  CROMER_MANN_H            ; HN
 6425  1  CROMER_MANN_C            ; CA
 6426  1  CROMER_MANN_H            ; HA
 6427  1  CROMER_MANN_C            ; CB
 6428  1  CROMER_MANN_H            ; HB1
 6429  1  CROMER_MANN_H            ; HB2
 6430  1  CROMER_MANN_C            ; CG
 6431  1  CROMER_MANN_C            ; CD1
 6432  1  CROMER_MANN_H            ; HD1
 6433  1  CROMER_MANN_C            ; CE1
 6434  1  CROMER_MANN_H            ; HE1
 6435  1  CROMER_MANN_C            ; CZ
 6436  1  CROMER_MANN_H            ; HZ
 6437  1  CROMER_MANN_C            ; CD2
 6438  1  CROMER_MANN_H            ; HD2
 6439  1  CROMER_MANN_C            ; CE2
 6440  1  CROMER_MANN_H            ; HE2
 6441  1  CROMER_MANN_C            ; C
 6442  1  CROMER_MANN_O            ; O
 6443  1  CROMER_MANN_N            ; N
 6444  1  CROMER_MANN_H            ; HN
 6445  1  CROMER_MANN_C            ; CA
 6446  1  CROMER_MANN_H            ; HA
 6447  1  CROMER_MANN_C            ; CB
 6448  1  CROMER_MANN_H            ; HB
 6451  1  CROMER_MANN_C            ; CG1
 6452  1  CROMER_MANN_H            ; HG11
 6453  1  CROMER_MANN_H            ; HG12
 6454  1  CROMER_MANN_H            ; HG13
 6457  1  CROMER_MANN_C            ; CG2
 6458  1  CROMER_MANN_H            ; HG21
 6459  1  CROMER_MANN_H            ; HG22
 6460  1  CROMER_MANN_H            ; HG23
 6461  1  CROMER_MANN_C            ; C
 6462  1  CROMER_MANN_O            ; O
 6463  1  CROMER_MANN_N            ; N
 6464  1  CROMER_MANN_H            ; HN
 6465  1  CROMER_MANN_C            ; CA
 6466  1  CROMER_MANN_H            ; HA
 6467  1  CROMER_MANN_C            ; CB
 6468  1  CROMER_MANN_H            ; HB1
 6469  1  CROMER_MANN_H            ; HB2
 6470  1  CROMER_MANN_C            ; CG
 6471  1  CROMER_MANN_H            ; HG1
 6472  1  CROMER_MANN_H            ; HG2
 6473  1  CROMER_MANN_C            ; CD
 6474  1  CROMER_MANN_H            ; HD1
 6475  1  CROMER_MANN_H            ; HD2
 6476  1  CROMER_MANN_C            ; CE
 6477  1  CROMER_MANN_H            ; HE1
 6478  1  CROMER_MANN_H            ; HE2
 6481  1  CROMER_MANN_N            ; NZ
 6482  1  CROMER_MANN_H            ; HZ1
 6483  1  CROMER_MANN_H            ; HZ2
 6484  1  CROMER_MANN_H            ; HZ3
 6485  1  CROMER_MANN_C            ; C
 6486  1  CROMER_MANN_O            ; O
 6487  1  CROMER_MANN_N            ; N
 6488  1  CROMER_MANN_H            ; HN
 6489  1  CROMER_MANN_C            ; CA
 6490  1  CROMER_MANN_H            ; HA1
 6491  1  CROMER_MANN_H            ; HA2
 6492  1  CROMER_MANN_C            ; C
 6493  1  CROMER_MANN_O            ; O
 6494  1  CROMER_MANN_N            ; N
 6495  1  CROMER_MANN_H            ; HN
 6496  1  CROMER_MANN_C            ; CA
 6497  1  CROMER_MANN_H            ; HA
 6498  1  CROMER_MANN_C            ; CB
 6499  1  CROMER_MANN_H            ; HB
 6502  1  CROMER_MANN_C            ; CG1
 6503  1  CROMER_MANN_H            ; HG11
 6504  1  CROMER_MANN_H            ; HG12
 6505  1  CROMER_MANN_H            ; HG13
 6508  1  CROMER_MANN_C            ; CG2
 6509  1  CROMER_MANN_H            ; HG21
 6510  1  CROMER_MANN_H            ; HG22
 6511  1  CROMER_MANN_H            ; HG23
 6512  1  CROMER_MANN_C            ; C
 6513  1  CROMER_MANN_O            ; O
 6514  1  CROMER_MANN_N            ; N
 6515  1  CROMER_MANN_H            ; HN
 6516  1  CROMER_MANN_C            ; CA
 6517  1  CROMER_MANN_H            ; HA
 6518  1  CROMER_MANN_C            ; CB
 6519  1  CROMER_MANN_H            ; HB
 6522  1  CROMER_MANN_C            ; CG1
 6523  1  CROMER_MANN_H            ; HG11
 6524  1  CROMER_MANN_H            ; HG12
 6525  1  CROMER_MANN_H            ; HG13
 6528  1  CROMER_MANN_C            ; CG2
 6529  1  CROMER_MANN_H            ; HG21
 6530  1  CROMER_MANN_H            ; HG22
 6531  1  CROMER_MANN_H            ; HG23
 6532  1  CROMER_MANN_C            ; C
 6533  1  CROMER_MANN_O            ; O
 6534  1  CROMER_MANN_N            ; N
 6535  1  CROMER_MANN_H            ; HN
 6536  1  CROMER_MANN_C            ; CA
 6537  1  CROMER_MANN_H            ; HA
 6538  1  CROMER_MANN_C            ; CB
 6539  1  CROMER_MANN_H            ; HB1
 6540  1  CROMER_MANN_H            ; HB2
 6541  1  CROMER_MANN_C            ; CG
 6542  1  CROMER_MANN_O            ; OD1
 6543  1  CROMER_MANN_O            ; OD2
 6544  1  CROMER_MANN_C            ; C
 6545  1  CROMER_MANN_O            ; O
 6546  1  CROMER_MANN_N            ; N
 6547  1  CROMER_MANN_H            ; HN
 6548  1  CROMER_MANN_C            ; CA
 6549  1  CROMER_MANN_H            ; HA
 6550  1  CROMER_MANN_C            ; CB
 6551  1  CROMER_MANN_H            ; HB1
 6552  1  CROMER_MANN_H            ; HB2
 6553  1  CROMER_MANN_O            ; OG
 6554  1  CROMER_MANN_H            ; HG1
 6555  1  CROMER_MANN_C            ; C
 6556  1  CROMER_MANN_O            ; O
 6557  1  CROMER_MANN_N            ; N
 6558  1  CROMER_MANN_H            ; HN
 6559  1  CROMER_MANN_C            ; CA
 6560  1  CROMER_MANN_H            ; HA
 6561  1  CROMER_MANN_C            ; CB
 6562  1  CROMER_MANN_H            ; HB1
 6563  1  CROMER_MANN_H            ; HB2
 6564  1  CROMER_MANN_C            ; CG
 6565  1  CROMER_MANN_H            ; HG1
 6566  1  CROMER_MANN_H            ; HG2
 6567  1  CROMER_MANN_C            ; CD
 6568  1  CROMER_MANN_O            ; OE1
 6569  1  CROMER_MANN_O            ; OE2
 6570  1  CROMER_MANN_C            ; C
 6571  1  CROMER_MANN_O            ; O
 6572  1  CROMER_MANN_N            ; N
 6573  1  CROMER_MANN_H            ; HN
 6574  1  CROMER_MANN_C            ; CA
 6575  1  CROMER_MANN_H            ; HA
 6576  1  CROMER_MANN_C            ; CB
 6577  1  CROMER_MANN_H            ; HB1
 6578  1  CROMER_MANN_H            ; HB2
 6579  1  CROMER_MANN_C            ; CG
 6580  1  CROMER_MANN_O            ; OD1
 6581  1  CROMER_MANN_O            ; OD2
 6582  1  CROMER_MANN_C            ; C
 6583  1  CROMER_MANN_O            ; O
 6584  1  CROMER_MANN_N            ; N
 6585  1  CROMER_MANN_H            ; HN
 6586  1  CROMER_MANN_C            ; CA
 6587  1  CROMER_MANN_H            ; HA
 6588  1  CROMER_MANN_C            ; CB
 6589  1  CROMER_MANN_H            ; HB1
 6590  1  CROMER_MANN_H            ; HB2
 6591  1  CROMER_MANN_C            ; CG
 6592  1  CROMER_MANN_H            ; HG
 6595  1  CROMER_MANN_C            ; CD1
 6596  1  CROMER_MANN_H            ; HD11
 6597  1  CROMER_MANN_H            ; HD12
 6598  1  CROMER_MANN_H            ; HD13
 6601  1  CROMER_MANN_C            ; CD2
 6602  1  CROMER_MANN_H            ; HD21
 6603  1  CROMER_MANN_H            ; HD22
 6604  1  CROMER_MANN_H            ; HD23
 6605  1  CROMER_MANN_C            ; C
 6606  1  CROMER_MANN_O            ; O
 6607  1  CROMER_MANN_N            ; N
 6608  1  CROMER_MANN_C            ; CD
 6609  1  CROMER_MANN_H            ; HD1
 6610  1  CROMER_MANN_H            ; HD2
 6611  1  CROMER_MANN_C            ; CA
 6612  1  CROMER_MANN_H            ; HA
 6613  1  CROMER_MANN_C            ; CB
 6614  1  CROMER_MANN_H            ; HB1
 6615  1  CROMER_MANN_H            ; HB2
 6616  1  CROMER_MANN_C            ; CG
 6617  1  CROMER_MANN_H            ; HG1
 6618  1  CROMER_MANN_H            ; HG2
 6619  1  CROMER_MANN_C            ; C
 6620  1  CROMER_MANN_O            ; O
 6621  1  CROMER_MANN_N            ; N
 6622  1  CROMER_MANN_H            ; HN
 6623  1  CROMER_MANN_C            ; CA
 6624  1  CROMER_MANN_H            ; HA
 6625  1  CROMER_MANN_C            ; CB
 6626  1  CROMER_MANN_H            ; HB1
 6627  1  CROMER_MANN_H            ; HB2
 6628  1  CROMER_MANN_C            ; CG
 6629  1  CROMER_MANN_H            ; HG
 6632  1  CROMER_MANN_C            ; CD1
 6633  1  CROMER_MANN_H            ; HD11
 6634  1  CROMER_MANN_H            ; HD12
 6635  1  CROMER_MANN_H            ; HD13
 6638  1  CROMER_MANN_C            ; CD2
 6639  1  CROMER_MANN_H            ; HD21
 6640  1  CROMER_MANN_H            ; HD22
 6641  1  CROMER_MANN_H            ; HD23
 6642  1  CROMER_MANN_C            ; C
 6643  1  CROMER_MANN_O            ; O
 6644  1  CROMER_MANN_N            ; N
 6645  1  CROMER_MANN_H            ; HN
 6646  1  CROMER_MANN_C            ; CA
 6647  1  CROMER_MANN_H            ; HA
 6648  1  CROMER_MANN_C            ; CB
 6649  1  CROMER_MANN_H            ; HB1
 6650  1  CROMER_MANN_H            ; HB2
 6651  1  CROMER_MANN_C            ; CG
 6652  1  CROMER_MANN_O            ; OD1
 6653  1  CROMER_MANN_N            ; ND2
 6654  1  CROMER_MANN_H            ; HD21
 6655  1  CROMER_MANN_H            ; HD22
 6656  1  CROMER_MANN_C            ; C
 6657  1  CROMER_MANN_O            ; O
 6658  1  CROMER_MANN_N            ; N
 6659  1  CROMER_MANN_H            ; HN
 6660  1  CROMER_MANN_C            ; CA
 6661  1  CROMER_MANN_H            ; HA
 6662  1  CROMER_MANN_C            ; CB
 6663  1  CROMER_MANN_H            ; HB1
 6664  1  CROMER_MANN_H            ; HB2
 6665  1  CROMER_MANN_C            ; CG
 6666  1  CROMER_MANN_H            ; HG
 6669  1  CROMER_MANN_C            ; CD1
 6670  1  CROMER_MANN_H            ; HD11
 6671  1  CROMER_MANN_H            ; HD12
 6672  1  CROMER_MANN_H            ; HD13
 6675  1  CROMER_MANN_C            ; CD2
 6676  1  CROMER_MANN_H            ; HD21
 6677  1  CROMER_MANN_H            ; HD22
 6678  1  CROMER_MANN_H            ; HD23
 6679  1  CROMER_MANN_C            ; C
 6680  1  CROMER_MANN_O            ; O
 6681  1  CROMER_MANN_N            ; N
 6682  1  CROMER_MANN_H            ; HN
 6683  1  CROMER_MANN_C            ; CA
 6684  1  CROMER_MANN_H            ; HA
 6685  1  CROMER_MANN_C            ; CB
 6686  1  CROMER_MANN_H            ; HB1
 6687  1  CROMER_MANN_H            ; HB2
 6688  1  CROMER_MANN_O            ; OG
 6689  1  CROMER_MANN_H            ; HG1
 6690  1  CROMER_MANN_C            ; C
 6691  1  CROMER_MANN_O            ; O
 6692  1  CROMER_MANN_N            ; N
 6693  1  CROMER_MANN_H            ; HN
 6694  1  CROMER_MANN_C            ; CA
 6695  1  CROMER_MANN_H            ; HA
 6696  1  CROMER_MANN_C            ; CB
 6697  1  CROMER_MANN_H            ; HB1
 6698  1  CROMER_MANN_H            ; HB2
 6699  1  CROMER_MANN_C            ; CG
 6700  1  CROMER_MANN_H            ; HG1
 6701  1  CROMER_MANN_H            ; HG2
 6702  1  CROMER_MANN_C            ; CD
 6703  1  CROMER_MANN_H            ; HD1
 6704  1  CROMER_MANN_H            ; HD2
 6705  1  CROMER_MANN_N            ; NE
 6706  1  CROMER_MANN_H            ; HE
 6707  1  CROMER_MANN_C            ; CZ
 6708  1  CROMER_MANN_N            ; NH1
 6709  1  CROMER_MANN_H            ; HH11
 6710  1  CROMER_MANN_H            ; HH12
 6711  1  CROMER_MANN_N            ; NH2
 6712  1  CROMER_MANN_H            ; HH21
 6713  1  CROMER_MANN_H            ; HH22
 6714  1  CROMER_MANN_C            ; C
 6715  1  CROMER_MANN_O            ; O
 6716  1  CROMER_MANN_N            ; N
 6717  1  CROMER_MANN_H            ; HN
 6718  1  CROMER_MANN_C            ; CA
 6719  1  CROMER_MANN_H            ; HA
 6720  1  CROMER_MANN_C            ; CB
 6721  1  CROMER_MANN_H            ; HB1
 6722  1  CROMER_MANN_H            ; HB2
 6723  1  CROMER_MANN_C            ; CG
 6724  1  CROMER_MANN_H            ; HG1
 6725  1  CROMER_MANN_H            ; HG2
 6726  1  CROMER_MANN_C            ; CD
 6727  1  CROMER_MANN_O            ; OE1
 6728  1  CROMER_MANN_O            ; OE2
 6729  1  CROMER_MANN_C            ; C
 6730  1  CROMER_MANN_O            ; O
 6731  1  CROMER_MANN_N            ; N
 6732  1  CROMER_MANN_H            ; HN
 6733  1  CROMER_MANN_C            ; CA
 6734  1  CROMER_MANN_H            ; HA
 6735  1  CROMER_MANN_C            ; CB
 6736  1  CROMER_MANN_H            ; HB1
 6737  1  CROMER_MANN_H            ; HB2
 6738  1  CROMER_MANN_C            ; CG
 6739  1  CROMER_MANN_H            ; HG1
 6740  1  CROMER_MANN_H            ; HG2
 6741  1  CROMER_MANN_S            ; SD
 6744  1  CROMER_MANN_C            ; CE
 6745  1  CROMER_MANN_H            ; HE1
 6746  1  CROMER_MANN_H            ; HE2
 6747  1  CROMER_MANN_H            ; HE3
 6748  1  CROMER_MANN_C            ; C
 6749  1  CROMER_MANN_O            ; O
 6750  1  CROMER_MANN_N            ; N
 6751  1  CROMER_MANN_H            ; HN
 6752  1  CROMER_MANN_C            ; CA
 6753  1  CROMER_MANN_H            ; HA
 6754  1  CROMER_MANN_C            ; CB
 6755  1  CROMER_MANN_H            ; HB1
 6756  1  CROMER_MANN_H            ; HB2
 6757  1  CROMER_MANN_C            ; CG
 6758  1  CROMER_MANN_H            ; HG
 6761  1  CROMER_MANN_C            ; CD1
 6762  1  CROMER_MANN_H            ; HD11
 6763  1  CROMER_MANN_H            ; HD12
 6764  1  CROMER_MANN_H            ; HD13
 6767  1  CROMER_MANN_C            ; CD2
 6768  1  CROMER_MANN_H            ; HD21
 6769  1  CROMER_MANN_H            ; HD22
 6770  1  CROMER_MANN_H            ; HD23
 6771  1  CROMER_MANN_C            ; C
 6772  1  CROMER_MANN_O            ; O
 6773  1  CROMER_MANN_N            ; N
 6774  1  CROMER_MANN_H            ; HN
 6775  1  CROMER_MANN_C            ; CA
 6776  1  CROMER_MANN_H            ; HA
 6777  1  CROMER_MANN_C            ; CB
 6778  1  CROMER_MANN_H            ; HB1
 6779  1  CROMER_MANN_H            ; HB2
 6780  1  CROMER_MANN_C            ; CG
 6781  1  CROMER_MANN_H            ; HG1
 6782  1  CROMER_MANN_H            ; HG2
 6783  1  CROMER_MANN_C            ; CD
 6784  1  CROMER_MANN_O            ; OE1
 6785  1  CROMER_MANN_N            ; NE2
 6786  1  CROMER_MANN_H            ; HE21
 6787  1  CROMER_MANN_H            ; HE22
 6788  1  CROMER_MANN_C            ; C
 6789  1  CROMER_MANN_O            ; O
 6790  1  CROMER_MANN_N            ; N
 6791  1  CROMER_MANN_H            ; HN
 6792  1  CROMER_MANN_C            ; CA
 6793  1  CROMER_MANN_H            ; HA
 6794  1  CROMER_MANN_C            ; CB
 6795  1  CROMER_MANN_H            ; HB1
 6796  1  CROMER_MANN_H            ; HB2
 6797  1  CROMER_MANN_C            ; CG
 6798  1  CROMER_MANN_H            ; HG1
 6799  1  CROMER_MANN_H            ; HG2
 6800  1  CROMER_MANN_C            ; CD
 6801  1  CROMER_MANN_O            ; OE1
 6802  1  CROMER_MANN_N            ; NE2
 6803  1  CROMER_MANN_H            ; HE21
 6804  1  CROMER_MANN_H            ; HE22
 6805  1  CROMER_MANN_C            ; C
 6806  1  CROMER_MANN_O            ; O
 6807  1  CROMER_MANN_N            ; N
 6808  1  CROMER_MANN_H            ; HN
 6809  1  CROMER_MANN_C            ; CA
 6810  1  CROMER_MANN_H            ; HA
 6811  1  CROMER_MANN_C            ; CB
 6812  1  CROMER_MANN_H            ; HB1
 6813  1  CROMER_MANN_H            ; HB2
 6814  1  CROMER_MANN_C            ; CG
 6815  1  CROMER_MANN_O            ; OD1
 6816  1  CROMER_MANN_N            ; ND2
 6817  1  CROMER_MANN_H            ; HD21
 6818  1  CROMER_MANN_H            ; HD22
 6819  1  CROMER_MANN_C            ; C
 6820  1  CROMER_MANN_O            ; O
 6821  1  CROMER_MANN_N            ; N
 6822  1  CROMER_MANN_H            ; HN
 6823  1  CROMER_MANN_C            ; CA
 6824  1  CROMER_MANN_H            ; HA
 6825  1  CROMER_MANN_C            ; CB
 6826  1  CROMER_MANN_H            ; HB1
 6827  1  CROMER_MANN_H            ; HB2
 6828  1  CROMER_MANN_C            ; CG
 6829  1  CROMER_MANN_H            ; HG1
 6830  1  CROMER_MANN_H            ; HG2
 6831  1  CROMER_MANN_C            ; CD
 6832  1  CROMER_MANN_H            ; HD1
 6833  1  CROMER_MANN_H            ; HD2
 6834  1  CROMER_MANN_C            ; CE
 6835  1  CROMER_MANN_H            ; HE1
 6836  1  CROMER_MANN_H            ; HE2
 6839  1  CROMER_MANN_N            ; NZ
 6840  1  CROMER_MANN_H            ; HZ1
 6841  1  CROMER_MANN_H            ; HZ2
 6842  1  CROMER_MANN_H            ; HZ3
 6843  1  CROMER_MANN_C            ; C
 6844  1  CROMER_MANN_O            ; O
 6845  1  CROMER_MANN_N            ; N
 6846  1  CROMER_MANN_H            ; HN
 6847  1  CROMER_MANN_C            ; CA
 6848  1  CROMER_MANN_H            ; HA
 6849  1  CROMER_MANN_C            ; CB
 6850  1  CROMER_MANN_H            ; HB
 6853  1  CROMER_MANN_C            ; CG2
 6854  1  CROMER_MANN_H            ; HG21
 6855  1  CROMER_MANN_H            ; HG22
 6856  1  CROMER_MANN_H            ; HG23
 6857  1  CROMER_MANN_C            ; CG1
 6858  1  CROMER_MANN_H            ; HG11
 6859  1  CROMER_MANN_H            ; HG12
 6862  1  CROMER_MANN_C            ; CD
 6863  1  CROMER_MANN_H            ; HD1
 6864  1  CROMER_MANN_H            ; HD2
 6865  1  CROMER_MANN_H            ; HD3
 6866  1  CROMER_MANN_C            ; C
 6867  1  CROMER_MANN_O            ; O
 6868  1  CROMER_MANN_N            ; N
 6869  1  CROMER_MANN_H            ; HN
 6870  1  CROMER_MANN_C            ; CA
 6871  1  CROMER_MANN_H            ; HA
 6872  1  CROMER_MANN_C            ; CB
 6873  1  CROMER_MANN_H            ; HB1
 6874  1  CROMER_MANN_H            ; HB2
 6875  1  CROMER_MANN_C            ; CG
 6876  1  CROMER_MANN_H            ; HG1
 6877  1  CROMER_MANN_H            ; HG2
 6878  1  CROMER_MANN_S            ; SD
 6881  1  CROMER_MANN_C            ; CE
 6882  1  CROMER_MANN_H            ; HE1
 6883  1  CROMER_MANN_H            ; HE2
 6884  1  CROMER_MANN_H            ; HE3
 6885  1  CROMER_MANN_C            ; C
 6886  1  CROMER_MANN_O            ; O
 6887  1  CROMER_MANN_N            ; N
 6888  1  CROMER_MANN_H            ; HN
 6889  1  CROMER_MANN_C            ; CA
 6890  1  CROMER_MANN_H            ; HA
 6891  1  CROMER_MANN_C            ; CB
 6892  1  CROMER_MANN_H            ; HB1
 6893  1  CROMER_MANN_H            ; HB2
 6894  1  CROMER_MANN_C            ; CG
 6895  1  CROMER_MANN_H            ; HG1
 6896  1  CROMER_MANN_H            ; HG2
 6897  1  CROMER_MANN_C            ; CD
 6898  1  CROMER_MANN_H            ; HD1
 6899  1  CROMER_MANN_H            ; HD2
 6900  1  CROMER_MANN_C            ; CE
 6901  1  CROMER_MANN_H            ; HE1
 6902  1  CROMER_MANN_H            ; HE2
 6905  1  CROMER_MANN_N            ; NZ
 6906  1  CROMER_MANN_H            ; HZ1
 6907  1  CROMER_MANN_H            ; HZ2
 6908  1  CROMER_MANN_H            ; HZ3
 6909  1  CROMER_MANN_C            ; C
 6910  1  CROMER_MANN_O            ; O
 6911  1  CROMER_MANN_N            ; N
 6912  1  CROMER_MANN_H            ; HN
 6913  1  CROMER_MANN_C            ; CA
 6914  1  CROMER_MANN_H            ; HA
 6915  1  CROMER_MANN_C            ; CB
 6916  1  CROMER_MANN_H            ; HB
 6919  1  CROMER_MANN_C            ; CG1
 6920  1  CROMER_MANN_H            ; HG11
 6921  1  CROMER_MANN_H            ; HG12
 6922  1  CROMER_MANN_H            ; HG13
 6925  1  CROMER_MANN_C            ; CG2
 6926  1  CROMER_MANN_H            ; HG21
 6927  1  CROMER_MANN_H            ; HG22
 6928  1  CROMER_MANN_H            ; HG23
 6929  1  CROMER_MANN_C            ; C
 6930  1  CROMER_MANN_O            ; O
 6931  1  CROMER_MANN_N            ; N
 6932  1  CROMER_MANN_H            ; HN
 6933  1  CROMER_MANN_C            ; CA
 6934  1  CROMER_MANN_H            ; HA
 6935  1  CROMER_MANN_C            ; CB
 6936  1  CROMER_MANN_H            ; HB
 6939  1  CROMER_MANN_C            ; CG2
 6940  1  CROMER_MANN_H            ; HG21
 6941  1  CROMER_MANN_H            ; HG22
 6942  1  CROMER_MANN_H            ; HG23
 6943  1  CROMER_MANN_C            ; CG1
 6944  1  CROMER_MANN_H            ; HG11
 6945  1  CROMER_MANN_H            ; HG12
 6948  1  CROMER_MANN_C            ; CD
 6949  1  CROMER_MANN_H            ; HD1
 6950  1  CROMER_MANN_H            ; HD2
 6951  1  CROMER_MANN_H            ; HD3
 6952  1  CROMER_MANN_C            ; C
 6953  1  CROMER_MANN_O            ; O
 6954  1  CROMER_MANN_N            ; N
 6955  1  CROMER_MANN_H            ; HN
 6956  1  CROMER_MANN_C            ; CA
 6957  1  CROMER_MANN_H            ; HA
 6958  1  CROMER_MANN_C            ; CB
 6959  1  CROMER_MANN_H            ; HB1
 6960  1  CROMER_MANN_H            ; HB2
 6961  1  CROMER_MANN_C            ; CG
 6962  1  CROMER_MANN_H            ; HG1
 6963  1  CROMER_MANN_H            ; HG2
 6964  1  CROMER_MANN_C            ; CD
 6965  1  CROMER_MANN_H            ; HD1
 6966  1  CROMER_MANN_H            ; HD2
 6967  1  CROMER_MANN_N            ; NE
 6968  1  CROMER_MANN_H            ; HE
 6969  1  CROMER_MANN_C            ; CZ
 6970  1  CROMER_MANN_N            ; NH1
 6971  1  CROMER_MANN_H            ; HH11
 6972  1  CROMER_MANN_H            ; HH12
 6973  1  CROMER_MANN_N            ; NH2
 6974  1  CROMER_MANN_H            ; HH21
 6975  1  CROMER_MANN_H            ; HH22
 6976  1  CROMER_MANN_C            ; C
 6977  1  CROMER_MANN_O            ; O
 6978  1  CROMER_MANN_N            ; N
 6979  1  CROMER_MANN_H            ; HN
 6980  1  CROMER_MANN_C            ; CA
 6981  1  CROMER_MANN_H            ; HA
 6982  1  CROMER_MANN_C            ; CB
 6983  1  CROMER_MANN_H            ; HB1
 6984  1  CROMER_MANN_H            ; HB2
 6985  1  CROMER_MANN_C            ; CG
 6986  1  CROMER_MANN_H            ; HG1
 6987  1  CROMER_MANN_H            ; HG2
 6988  1  CROMER_MANN_C            ; CD
 6989  1  CROMER_MANN_H            ; HD1
 6990  1  CROMER_MANN_H            ; HD2
 6991  1  CROMER_MANN_C            ; CE
 6992  1  CROMER_MANN_H            ; HE1
 6993  1  CROMER_MANN_H            ; HE2
 6996  1  CROMER_MANN_N            ; NZ
 6997  1  CROMER_MANN_H            ; HZ1
 6998  1  CROMER_MANN_H            ; HZ2
 6999  1  CROMER_MANN_H            ; HZ3
 7000  1  CROMER_MANN_C            ; C
 7001  1  CROMER_MANN_O            ; O
 7002  1  CROMER_MANN_N            ; N
 7003  1  CROMER_MANN_H            ; HN
 7004  1  CROMER_MANN_C            ; CA
 7005  1  CROMER_MANN_H            ; HA
 7006  1  CROMER_MANN_C            ; CB
 7007  1  CROMER_MANN_H            ; HB1
 7008  1  CROMER_MANN_H            ; HB2
 7009  1  CROMER_MANN_C            ; CG
 7010  1  CROMER_MANN_O            ; OD1
 7011  1  CROMER_MANN_N            ; ND2
 7012  1  CROMER_MANN_H            ; HD21
 7013  1  CROMER_MANN_H            ; HD22
 7014  1  CROMER_MANN_C            ; C
 7015  1  CROMER_MANN_O            ; O
 7016  1  CROMER_MANN_N            ; N
 7017  1  CROMER_MANN_H            ; HN
 7018  1  CROMER_MANN_C            ; CA
 7019  1  CROMER_MANN_H            ; HA
 7020  1  CROMER_MANN_C            ; CB
 7021  1  CROMER_MANN_H            ; HB
 7024  1  CROMER_MANN_C            ; CG2
 7025  1  CROMER_MANN_H            ; HG21
 7026  1  CROMER_MANN_H            ; HG22
 7027  1  CROMER_MANN_H            ; HG23
 7028  1  CROMER_MANN_C            ; CG1
 7029  1  CROMER_MANN_H            ; HG11
 7030  1  CROMER_MANN_H            ; HG12
 7033  1  CROMER_MANN_C            ; CD
 7034  1  CROMER_MANN_H            ; HD1
 7035  1  CROMER_MANN_H            ; HD2
 7036  1  CROMER_MANN_H            ; HD3
 7037  1  CROMER_MANN_C            ; C
 7038  1  CROMER_MANN_O            ; O
 7039  1  CROMER_MANN_N            ; N
 7040  1  CROMER_MANN_H            ; HN
 7041  1  CROMER_MANN_C            ; CA
 7042  1  CROMER_MANN_H            ; HA
 7043  1  CROMER_MANN_C            ; CB
 7044  1  CROMER_MANN_H            ; HB
 7047  1  CROMER_MANN_C            ; CG1
 7048  1  CROMER_MANN_H            ; HG11
 7049  1  CROMER_MANN_H            ; HG12
 7050  1  CROMER_MANN_H            ; HG13
 7053  1  CROMER_MANN_C            ; CG2
 7054  1  CROMER_MANN_H            ; HG21
 7055  1  CROMER_MANN_H            ; HG22
 7056  1  CROMER_MANN_H            ; HG23
 7057  1  CROMER_MANN_C            ; C
 7058  1  CROMER_MANN_O            ; O
 7059  1  CROMER_MANN_N            ; N
 7060  1  CROMER_MANN_H            ; HN
 7061  1  CROMER_MANN_C            ; CA
 7062  1  CROMER_MANN_H            ; HA
 7063  1  CROMER_MANN_C            ; CB
 7064  1  CROMER_MANN_H            ; HB1
 7065  1  CROMER_MANN_H            ; HB2
 7066  1  CROMER_MANN_C            ; CG
 7067  1  CROMER_MANN_H            ; HG1
 7068  1  CROMER_MANN_H            ; HG2
 7069  1  CROMER_MANN_C            ; CD
 7070  1  CROMER_MANN_H            ; HD1
 7071  1  CROMER_MANN_H            ; HD2
 7072  1  CROMER_MANN_C            ; CE
 7073  1  CROMER_MANN_H            ; HE1
 7074  1  CROMER_MANN_H            ; HE2
 7077  1  CROMER_MANN_N            ; NZ
 7078  1  CROMER_MANN_H            ; HZ1
 7079  1  CROMER_MANN_H            ; HZ2
 7080  1  CROMER_MANN_H            ; HZ3
 7081  1  CROMER_MANN_C            ; C
 7082  1  CROMER_MANN_O            ; O
 7083  1  CROMER_MANN_N            ; N
 7084  1  CROMER_MANN_H            ; HN
 7085  1  CROMER_MANN_C            ; CA
 7086  1  CROMER_MANN_H            ; HA
 7087  1  CROMER_MANN_C            ; CB
 7088  1  CROMER_MANN_H            ; HB1
 7089  1  CROMER_MANN_H            ; HB2
 7090  1  CROMER_MANN_C            ; CG
 7091  1  CROMER_MANN_H            ; HG1
 7092  1  CROMER_MANN_H            ; HG2
 7093  1  CROMER_MANN_C            ; CD
 7094  1  CROMER_MANN_H            ; HD1
 7095  1  CROMER_MANN_H            ; HD2
 7096  1  CROMER_MANN_C            ; CE
 7097  1  CROMER_MANN_H            ; HE1
 7098  1  CROMER_MANN_H            ; HE2
 7101  1  CROMER_MANN_N            ; NZ
 7102  1  CROMER_MANN_H            ; HZ1
 7103  1  CROMER_MANN_H            ; HZ2
 7104  1  CROMER_MANN_H            ; HZ3
 7105  1  CROMER_MANN_C            ; C
 7106  1  CROMER_MANN_O            ; O
 7107  1  CROMER_MANN_N            ; N
 7108  1  CROMER_MANN_H            ; HN
 7109  1  CROMER_MANN_C            ; CA
 7110  1  CROMER_MANN_H            ; HA
 7111  1  CROMER_MANN_C            ; CB
 7112  1  CROMER_MANN_H            ; HB1
 7113  1  CROMER_MANN_H            ; HB2
 7114  1  CROMER_MANN_C            ; CG
 7115  1  CROMER_MANN_H            ; HG
 7118  1  CROMER_MANN_C            ; CD1
 7119  1  CROMER_MANN_H            ; HD11
 7120  1  CROMER_MANN_H            ; HD12
 7121  1  CROMER_MANN_H            ; HD13
 7124  1  CROMER_MANN_C            ; CD2
 7125  1  CROMER_MANN_H            ; HD21
 7126  1  CROMER_MANN_H            ; HD22
 7127  1  CROMER_MANN_H            ; HD23
 7128  1  CROMER_MANN_C            ; C
 7129  1  CROMER_MANN_O            ; O
 7130  1  CROMER_MANN_N            ; N
 7131  1  CROMER_MANN_H            ; HN
 7132  1  CROMER_MANN_C            ; CA
 7133  1  CROMER_MANN_H            ; HA
 7134  1  CROMER_MANN_C            ; CB
 7135  1  CROMER_MANN_H            ; HB
 7138  1  CROMER_MANN_C            ; CG2
 7139  1  CROMER_MANN_H            ; HG21
 7140  1  CROMER_MANN_H            ; HG22
 7141  1  CROMER_MANN_H            ; HG23
 7142  1  CROMER_MANN_C            ; CG1
 7143  1  CROMER_MANN_H            ; HG11
 7144  1  CROMER_MANN_H            ; HG12
 7147  1  CROMER_MANN_C            ; CD
 7148  1  CROMER_MANN_H            ; HD1
 7149  1  CROMER_MANN_H            ; HD2
 7150  1  CROMER_MANN_H            ; HD3
 7151  1  CROMER_MANN_C            ; C
 7152  1  CROMER_MANN_O            ; O
 7153  1  CROMER_MANN_N            ; N
 7154  1  CROMER_MANN_H            ; HN
 7155  1  CROMER_MANN_C            ; CA
 7156  1  CROMER_MANN_H            ; HA
 7157  1  CROMER_MANN_C            ; CB
 7158  1  CROMER_MANN_H            ; HB1
 7159  1  CROMER_MANN_H            ; HB2
 7160  1  CROMER_MANN_C            ; CG
 7161  1  CROMER_MANN_H            ; HG1
 7162  1  CROMER_MANN_H            ; HG2
 7163  1  CROMER_MANN_C            ; CD
 7164  1  CROMER_MANN_O            ; OE1
 7165  1  CROMER_MANN_O            ; OE2
 7166  1  CROMER_MANN_C            ; C
 7167  1  CROMER_MANN_O            ; O
 7168  1  CROMER_MANN_N            ; N
 7169  1  CROMER_MANN_H            ; HN
 7170  1  CROMER_MANN_C            ; CA
 7171  1  CROMER_MANN_H            ; HA
 7174  1  CROMER_MANN_C            ; CB
 7175  1  CROMER_MANN_H            ; HB1
 7176  1  CROMER_MANN_H            ; HB2
 7177  1  CROMER_MANN_H            ; HB3
 7178  1  CROMER_MANN_C            ; C
 7179  1  CROMER_MANN_O            ; O
 7180  1  CROMER_MANN_N            ; N
 7181  1  CROMER_MANN_H            ; HN
 7182  1  CROMER_MANN_C            ; CA
 7183  1  CROMER_MANN_H            ; HA
 7184  1  CROMER_MANN_C            ; CB
 7185  1  CROMER_MANN_H            ; HB1
 7186  1  CROMER_MANN_H            ; HB2
 7187  1  CROMER_MANN_C            ; CG
 7188  1  CROMER_MANN_C            ; CD1
 7189  1  CROMER_MANN_H            ; HD1
 7190  1  CROMER_MANN_C            ; CE1
 7191  1  CROMER_MANN_H            ; HE1
 7192  1  CROMER_MANN_C            ; CZ
 7193  1  CROMER_MANN_H            ; HZ
 7194  1  CROMER_MANN_C            ; CD2
 7195  1  CROMER_MANN_H            ; HD2
 7196  1  CROMER_MANN_C            ; CE2
 7197  1  CROMER_MANN_H            ; HE2
 7198  1  CROMER_MANN_C            ; C
 7199  1  CROMER_MANN_O            ; O
 7200  1  CROMER_MANN_N            ; N
 7201  1  CROMER_MANN_H            ; HN
 7202  1  CROMER_MANN_C            ; CA
 7203  1  CROMER_MANN_H            ; HA
 7204  1  CROMER_MANN_C            ; CB
 7205  1  CROMER_MANN_H            ; HB1
 7206  1  CROMER_MANN_H            ; HB2
 7207  1  CROMER_MANN_C            ; CG
 7208  1  CROMER_MANN_O            ; OD1
 7209  1  CROMER_MANN_N            ; ND2
 7210  1  CROMER_MANN_H            ; HD21
 7211  1  CROMER_MANN_H            ; HD22
 7212  1  CROMER_MANN_C            ; C
 7213  1  CROMER_MANN_O            ; O
 7214  1  CROMER_MANN_N            ; N
 7215  1  CROMER_MANN_H            ; HN
 7216  1  CROMER_MANN_C            ; CA
 7217  1  CROMER_MANN_H            ; HA
 7218  1  CROMER_MANN_C            ; CB
 7219  1  CROMER_MANN_H            ; HB1
 7220  1  CROMER_MANN_H            ; HB2
 7221  1  CROMER_MANN_C            ; CG
 7222  1  CROMER_MANN_H            ; HG1
 7223  1  CROMER_MANN_H            ; HG2
 7224  1  CROMER_MANN_C            ; CD
 7225  1  CROMER_MANN_O            ; OE1
 7226  1  CROMER_MANN_O            ; OE2
 7227  1  CROMER_MANN_C            ; C
 7228  1  CROMER_MANN_O            ; O
 7229  1  CROMER_MANN_N            ; N
 7230  1  CROMER_MANN_H            ; HN
 7231  1  CROMER_MANN_C            ; CA
 7232  1  CROMER_MANN_H            ; HA
 7233  1  CROMER_MANN_C            ; CB
 7234  1  CROMER_MANN_H            ; HB
 7237  1  CROMER_MANN_C            ; CG2
 7238  1  CROMER_MANN_H            ; HG21
 7239  1  CROMER_MANN_H            ; HG22
 7240  1  CROMER_MANN_H            ; HG23
 7241  1  CROMER_MANN_C            ; CG1
 7242  1  CROMER_MANN_H            ; HG11
 7243  1  CROMER_MANN_H            ; HG12
 7246  1  CROMER_MANN_C            ; CD
 7247  1  CROMER_MANN_H            ; HD1
 7248  1  CROMER_MANN_H            ; HD2
 7249  1  CROMER_MANN_H            ; HD3
 7250  1  CROMER_MANN_C            ; C
 7251  1  CROMER_MANN_O            ; O
 7252  1  CROMER_MANN_N            ; N
 7253  1  CROMER_MANN_H            ; HN
 7254  1  CROMER_MANN_C            ; CA
 7255  1  CROMER_MANN_H            ; HA
 7258  1  CROMER_MANN_C            ; CB
 7259  1  CROMER_MANN_H            ; HB1
 7260  1  CROMER_MANN_H            ; HB2
 7261  1  CROMER_MANN_H            ; HB3
 7262  1  CROMER_MANN_C            ; C
 7263  1  CROMER_MANN_O            ; O
 7264  1  CROMER_MANN_N            ; N
 7265  1  CROMER_MANN_H            ; HN
 7266  1  CROMER_MANN_C            ; CA
 7267  1  CROMER_MANN_H            ; HA
 7268  1  CROMER_MANN_C            ; CB
 7269  1  CROMER_MANN_H            ; HB1
 7270  1  CROMER_MANN_H            ; HB2
 7271  1  CROMER_MANN_C            ; CG
 7272  1  CROMER_MANN_H            ; HG1
 7273  1  CROMER_MANN_H            ; HG2
 7274  1  CROMER_MANN_C            ; CD
 7275  1  CROMER_MANN_O            ; OE1
 7276  1  CROMER_MANN_O            ; OE2
 7277  1  CROMER_MANN_C            ; C
 7278  1  CROMER_MANN_O            ; O
 7279  1  CROMER_MANN_N            ; N
 7280  1  CROMER_MANN_H            ; HN
 7281  1  CROMER_MANN_C            ; CA
 7282  1  CROMER_MANN_H            ; HA
 7283  1  CROMER_MANN_C            ; CB
 7284  1  CROMER_MANN_H            ; HB1
 7285  1  CROMER_MANN_H            ; HB2
 7286  1  CROMER_MANN_C            ; CG
 7287  1  CROMER_MANN_O            ; OD1
 7288  1  CROMER_MANN_O            ; OD2
 7289  1  CROMER_MANN_C            ; C
 7290  1  CROMER_MANN_O            ; O
 7291  1  CROMER_MANN_N            ; N
 7292  1  CROMER_MANN_H            ; HN
 7293  1  CROMER_MANN_C            ; CA
 7294  1  CROMER_MANN_H            ; HA
 7295  1  CROMER_MANN_C            ; CB
 7296  1  CROMER_MANN_H            ; HB1
 7297  1  CROMER_MANN_H            ; HB2
 7298  1  CROMER_MANN_O            ; OG
 7299  1  CROMER_MANN_H            ; HG1
 7300  1  CROMER_MANN_C            ; C
 7301  1  CROMER_MANN_O            ; O
 7302  1  CROMER_MANN_N            ; N
 7303  1  CROMER_MANN_H            ; HN
 7304  1  CROMER_MANN_C            ; CA
 7305  1  CROMER_MANN_H            ; HA
 7306  1  CROMER_MANN_C            ; CB
 7307  1  CROMER_MANN_H            ; HB1
 7308  1  CROMER_MANN_H            ; HB2
 7309  1  CROMER_MANN_C            ; CG
 7310  1  CROMER_MANN_H            ; HG1
 7311  1  CROMER_MANN_H            ; HG2
 7312  1  CROMER_MANN_C            ; CD
 7313  1  CROMER_MANN_O            ; OE1
 7314  1  CROMER_MANN_O            ; OE2
 7315  1  CROMER_MANN_C            ; C
 7316  1  CROMER_MANN_O            ; O
 7317  1  CROMER_MANN_N            ; N
 7318  1  CROMER_MANN_H            ; HN
 7319  1  CROMER_MANN_C            ; CA
 7320  1  CROMER_MANN_H            ; HA
 7321  1  CROMER_MANN_C            ; CB
 7322  1  CROMER_MANN_H            ; HB1
 7323  1  CROMER_MANN_H            ; HB2
 7324  1  CROMER_MANN_C            ; CG
 7325  1  CROMER_MANN_H            ; HG1
 7326  1  CROMER_MANN_H            ; HG2
 7327  1  CROMER_MANN_C            ; CD
 7328  1  CROMER_MANN_O            ; OE1
 7329  1  CROMER_MANN_N            ; NE2
 7330  1  CROMER_MANN_H            ; HE21
 7331  1  CROMER_MANN_H            ; HE22
 7332  1  CROMER_MANN_C            ; C
 7333  1  CROMER_MANN_O            ; O
 7334  1  CROMER_MANN_N            ; N
 7335  1  CROMER_MANN_H            ; HN
 7336  1  CROMER_MANN_C            ; CA
 7337  1  CROMER_MANN_H            ; HA
 7338  1  CROMER_MANN_C            ; CB
 7339  1  CROMER_MANN_H            ; HB1
 7340  1  CROMER_MANN_H            ; HB2
 7341  1  CROMER_MANN_C            ; CG
 7342  1  CROMER_MANN_C            ; CD1
 7343  1  CROMER_MANN_H            ; HD1
 7344  1  CROMER_MANN_C            ; CE1
 7345  1  CROMER_MANN_H            ; HE1
 7346  1  CROMER_MANN_C            ; CZ
 7347  1  CROMER_MANN_H            ; HZ
 7348  1  CROMER_MANN_C            ; CD2
 7349  1  CROMER_MANN_H            ; HD2
 7350  1  CROMER_MANN_C            ; CE2
 7351  1  CROMER_MANN_H            ; HE2
 7352  1  CROMER_MANN_C            ; C
 7353  1  CROMER_MANN_O            ; O
 7354  1  CROMER_MANN_N            ; N
 7355  1  CROMER_MANN_H            ; HN
 7356  1  CROMER_MANN_C            ; CA
 7357  1  CROMER_MANN_H            ; HA
 7358  1  CROMER_MANN_C            ; CB
 7359  1  CROMER_MANN_H            ; HB1
 7360  1  CROMER_MANN_H            ; HB2
 7361  1  CROMER_MANN_C            ; CG
 7362  1  CROMER_MANN_H            ; HG1
 7363  1  CROMER_MANN_H            ; HG2
 7364  1  CROMER_MANN_C            ; CD
 7365  1  CROMER_MANN_O            ; OE1
 7366  1  CROMER_MANN_O            ; OE2
 7367  1  CROMER_MANN_C            ; C
 7368  1  CROMER_MANN_O            ; O
 7369  1  CROMER_MANN_N            ; N
 7370  1  CROMER_MANN_H            ; HN
 7371  1  CROMER_MANN_C            ; CA
 7372  1  CROMER_MANN_H            ; HA
 7373  1  CROMER_MANN_C            ; CB
 7374  1  CROMER_MANN_H            ; HB1
 7375  1  CROMER_MANN_H            ; HB2
 7376  1  CROMER_MANN_C            ; CG
 7377  1  CROMER_MANN_H            ; HG1
 7378  1  CROMER_MANN_H            ; HG2
 7379  1  CROMER_MANN_C            ; CD
 7380  1  CROMER_MANN_H            ; HD1
 7381  1  CROMER_MANN_H            ; HD2
 7382  1  CROMER_MANN_C            ; CE
 7383  1  CROMER_MANN_H            ; HE1
 7384  1  CROMER_MANN_H            ; HE2
 7387  1  CROMER_MANN_N            ; NZ
 7388  1  CROMER_MANN_H            ; HZ1
 7389  1  CROMER_MANN_H            ; HZ2
 7390  1  CROMER_MANN_H            ; HZ3
 7391  1  CROMER_MANN_C            ; C
 7392  1  CROMER_MANN_O            ; O
 7393  1  CROMER_MANN_N            ; N
 7394  1  CROMER_MANN_H            ; HN
 7395  1  CROMER_MANN_C            ; CA
 7396  1  CROMER_MANN_H            ; HA
 7397  1  CROMER_MANN_C            ; CB
 7398  1  CROMER_MANN_H            ; HB1
 7399  1  CROMER_MANN_H            ; HB2
 7400  1  CROMER_MANN_C            ; CG
 7401  1  CROMER_MANN_C            ; CD1
 7402  1  CROMER_MANN_H            ; HD1
 7403  1  CROMER_MANN_C            ; CE1
 7404  1  CROMER_MANN_H            ; HE1
 7405  1  CROMER_MANN_C            ; CZ
 7406  1  CROMER_MANN_H            ; HZ
 7407  1  CROMER_MANN_C            ; CD2
 7408  1  CROMER_MANN_H            ; HD2
 7409  1  CROMER_MANN_C            ; CE2
 7410  1  CROMER_MANN_H            ; HE2
 7411  1  CROMER_MANN_C            ; C
 7412  1  CROMER_MANN_O            ; O
 7413  1  CROMER_MANN_N            ; N
 7414  1  CROMER_MANN_H            ; HN
 7415  1  CROMER_MANN_C            ; CA
 7416  1  CROMER_MANN_H            ; HA
 7417  1  CROMER_MANN_C            ; CB
 7418  1  CROMER_MANN_H            ; HB1
 7419  1  CROMER_MANN_H            ; HB2
 7420  1  CROMER_MANN_C            ; CG
 7421  1  CROMER_MANN_C            ; CD1
 7422  1  CROMER_MANN_H            ; HD1
 7423  1  CROMER_MANN_C            ; CE1
 7424  1  CROMER_MANN_H            ; HE1
 7425  1  CROMER_MANN_C            ; CZ
 7426  1  CROMER_MANN_O            ; OH
 7427  1  CROMER_MANN_H            ; HH
 7428  1  CROMER_MANN_C            ; CD2
 7429  1  CROMER_MANN_H            ; HD2
 7430  1  CROMER_MANN_C            ; CE2
 7431  1  CROMER_MANN_H            ; HE2
 7432  1  CROMER_MANN_C            ; C
 7433  1  CROMER_MANN_O            ; O
 7434  1  CROMER_MANN_N            ; N
 7435  1  CROMER_MANN_H            ; HN
 7436  1  CROMER_MANN_C            ; CA
 7437  1  CROMER_MANN_H            ; HA
 7438  1  CROMER_MANN_C            ; CB
 7439  1  CROMER_MANN_H            ; HB1
 7440  1  CROMER_MANN_H            ; HB2
 7441  1  CROMER_MANN_O            ; OG
 7442  1  CROMER_MANN_H            ; HG1
 7443  1  CROMER_MANN_C            ; C
 7444  1  CROMER_MANN_O            ; O
 7445  1  CROMER_MANN_N            ; N
 7446  1  CROMER_MANN_H            ; HN
 7447  1  CROMER_MANN_C            ; CA
 7448  1  CROMER_MANN_H            ; HA
 7451  1  CROMER_MANN_C            ; CB
 7452  1  CROMER_MANN_H            ; HB1
 7453  1  CROMER_MANN_H            ; HB2
 7454  1  CROMER_MANN_H            ; HB3
 7455  1  CROMER_MANN_C            ; C
 7456  1  CROMER_MANN_O            ; O
 7457  1  CROMER_MANN_N            ; N
 7458  1  CROMER_MANN_H            ; HN
 7459  1  CROMER_MANN_C            ; CA
 7460  1  CROMER_MANN_H            ; HA
 7461  1  CROMER_MANN_C            ; CB
 7462  1  CROMER_MANN_H            ; HB1
 7463  1  CROMER_MANN_H            ; HB2
 7464  1  CROMER_MANN_C            ; CG
 7465  1  CROMER_MANN_C            ; CD1
 7466  1  CROMER_MANN_H            ; HD1
 7467  1  CROMER_MANN_C            ; CE1
 7468  1  CROMER_MANN_H            ; HE1
 7469  1  CROMER_MANN_C            ; CZ
 7470  1  CROMER_MANN_H            ; HZ
 7471  1  CROMER_MANN_C            ; CD2
 7472  1  CROMER_MANN_H            ; HD2
 7473  1  CROMER_MANN_C            ; CE2
 7474  1  CROMER_MANN_H            ; HE2
 7475  1  CROMER_MANN_C            ; C
 7476  1  CROMER_MANN_O            ; O
 7477  1  CROMER_MANN_N            ; N
 7478  1  CROMER_MANN_H            ; HN
 7479  1  CROMER_MANN_C            ; CA
 7480  1  CROMER_MANN_H            ; HA
 7481  1  CROMER_MANN_C            ; CB
 7482  1  CROMER_MANN_H            ; HB1
 7483  1  CROMER_MANN_H            ; HB2
 7484  1  CROMER_MANN_O            ; OG
 7485  1  CROMER_MANN_H            ; HG1
 7486  1  CROMER_MANN_C            ; C
 7487  1  CROMER_MANN_O            ; O
 7488  1  CROMER_MANN_N            ; N
 7489  1  CROMER_MANN_H            ; HN
 7490  1  CROMER_MANN_C            ; CA
 7491  1  CROMER_MANN_H            ; HA
 7492  1  CROMER_MANN_C            ; CB
 7493  1  CROMER_MANN_H            ; HB1
 7494  1  CROMER_MANN_H            ; HB2
 7495  1  CROMER_MANN_C            ; CG
 7496  1  CROMER_MANN_H            ; HG1
 7497  1  CROMER_MANN_H            ; HG2
 7498  1  CROMER_MANN_C            ; CD
 7499  1  CROMER_MANN_H            ; HD1
 7500  1  CROMER_MANN_H            ; HD2
 7501  1  CROMER_MANN_C            ; CE
 7502  1  CROMER_MANN_H            ; HE1
 7503  1  CROMER_MANN_H            ; HE2
 7506  1  CROMER_MANN_N            ; NZ
 7507  1  CROMER_MANN_H            ; HZ1
 7508  1  CROMER_MANN_H            ; HZ2
 7509  1  CROMER_MANN_H            ; HZ3
 7510  1  CROMER_MANN_C            ; C
 7511  1  CROMER_MANN_O            ; O
 7512  1  CROMER_MANN_N            ; N
 7513  1  CROMER_MANN_H            ; HN
 7514  1  CROMER_MANN_C            ; CA
 7515  1  CROMER_MANN_H            ; HA
 7516  1  CROMER_MANN_C            ; CB
 7517  1  CROMER_MANN_H            ; HB1
 7518  1  CROMER_MANN_H            ; HB2
 7519  1  CROMER_MANN_C            ; CG
 7520  1  CROMER_MANN_O            ; OD1
 7521  1  CROMER_MANN_N            ; ND2
 7522  1  CROMER_MANN_H            ; HD21
 7523  1  CROMER_MANN_H            ; HD22
 7524  1  CROMER_MANN_C            ; C
 7525  1  CROMER_MANN_O            ; O
 7526  1  CROMER_MANN_N            ; N
 7527  1  CROMER_MANN_H            ; HN
 7528  1  CROMER_MANN_C            ; CA
 7529  1  CROMER_MANN_H            ; HA
 7530  1  CROMER_MANN_C            ; CB
 7531  1  CROMER_MANN_H            ; HB
 7534  1  CROMER_MANN_C            ; CG2
 7535  1  CROMER_MANN_H            ; HG21
 7536  1  CROMER_MANN_H            ; HG22
 7537  1  CROMER_MANN_H            ; HG23
 7538  1  CROMER_MANN_C            ; CG1
 7539  1  CROMER_MANN_H            ; HG11
 7540  1  CROMER_MANN_H            ; HG12
 7543  1  CROMER_MANN_C            ; CD
 7544  1  CROMER_MANN_H            ; HD1
 7545  1  CROMER_MANN_H            ; HD2
 7546  1  CROMER_MANN_H            ; HD3
 7547  1  CROMER_MANN_C            ; C
 7548  1  CROMER_MANN_O            ; O
 7549  1  CROMER_MANN_N            ; N
 7550  1  CROMER_MANN_H            ; HN
 7551  1  CROMER_MANN_C            ; CA
 7552  1  CROMER_MANN_H            ; HA
 7553  1  CROMER_MANN_C            ; CB
 7554  1  CROMER_MANN_H            ; HB1
 7555  1  CROMER_MANN_H            ; HB2
 7556  1  CROMER_MANN_C            ; CG
 7557  1  CROMER_MANN_H            ; HG1
 7558  1  CROMER_MANN_H            ; HG2
 7559  1  CROMER_MANN_C            ; CD
 7560  1  CROMER_MANN_H            ; HD1
 7561  1  CROMER_MANN_H            ; HD2
 7562  1  CROMER_MANN_C            ; CE
 7563  1  CROMER_MANN_H            ; HE1
 7564  1  CROMER_MANN_H            ; HE2
 7567  1  CROMER_MANN_N            ; NZ
 7568  1  CROMER_MANN_H            ; HZ1
 7569  1  CROMER_MANN_H            ; HZ2
 7570  1  CROMER_MANN_H            ; HZ3
 7571  1  CROMER_MANN_C            ; C
 7572  1  CROMER_MANN_O            ; O
 7573  1  CROMER_MANN_N            ; N
 7574  1  CROMER_MANN_H            ; HN
 7575  1  CROMER_MANN_C            ; CA
 7576  1  CROMER_MANN_H            ; HA
 7577  1  CROMER_MANN_C            ; CB
 7578  1  CROMER_MANN_H            ; HB1
 7579  1  CROMER_MANN_H            ; HB2
 7580  1  CROMER_MANN_C            ; CG
 7581  1  CROMER_MANN_H            ; HG
 7584  1  CROMER_MANN_C            ; CD1
 7585  1  CROMER_MANN_H            ; HD11
 7586  1  CROMER_MANN_H            ; HD12
 7587  1  CROMER_MANN_H            ; HD13
 7590  1  CROMER_MANN_C            ; CD2
 7591  1  CROMER_MANN_H            ; HD21
 7592  1  CROMER_MANN_H            ; HD22
 7593  1  CROMER_MANN_H            ; HD23
 7594  1  CROMER_MANN_C            ; C
 7595  1  CROMER_MANN_O            ; O
 7596  1  CROMER_MANN_N            ; N
 7597  1  CROMER_MANN_H            ; HN
 7598  1  CROMER_MANN_C            ; CA
 7599  1  CROMER_MANN_H            ; HA1
 7600  1  CROMER_MANN_H            ; HA2
 7601  1  CROMER_MANN_C            ; C
 7602  1  CROMER_MANN_O            ; O
 7603  1  CROMER_MANN_N            ; N
 7604  1  CROMER_MANN_H            ; HN
 7605  1  CROMER_MANN_C            ; CA
 7606  1  CROMER_MANN_H            ; HA
 7607  1  CROMER_MANN_C            ; CB
 7608  1  CROMER_MANN_H            ; HB
 7611  1  CROMER_MANN_C            ; CG1
 7612  1  CROMER_MANN_H            ; HG11
 7613  1  CROMER_MANN_H            ; HG12
 7614  1  CROMER_MANN_H            ; HG13
 7617  1  CROMER_MANN_C            ; CG2
 7618  1  CROMER_MANN_H            ; HG21
 7619  1  CROMER_MANN_H            ; HG22
 7620  1  CROMER_MANN_H            ; HG23
 7621  1  CROMER_MANN_C            ; C
 7622  1  CROMER_MANN_O            ; O
 7623  1  CROMER_MANN_N            ; N
 7624  1  CROMER_MANN_H            ; HN
 7625  1  CROMER_MANN_C            ; CA
 7626  1  CROMER_MANN_H            ; HA
 7627  1  CROMER_MANN_C            ; CB
 7628  1  CROMER_MANN_H            ; HB1
 7629  1  CROMER_MANN_H            ; HB2
 7630  1  CROMER_MANN_N            ; ND1
 7631  1  CROMER_MANN_C            ; CG
 7632  1  CROMER_MANN_C            ; CE1
 7633  1  CROMER_MANN_H            ; HE1
 7634  1  CROMER_MANN_N            ; NE2
 7635  1  CROMER_MANN_H            ; HE2
 7636  1  CROMER_MANN_C            ; CD2
 7637  1  CROMER_MANN_H            ; HD2
 7638  1  CROMER_MANN_C            ; C
 7639  1  CROMER_MANN_O            ; O
 7640  1  CROMER_MANN_N            ; N
 7641  1  CROMER_MANN_H            ; HN
 7642  1  CROMER_MANN_C            ; CA
 7643  1  CROMER_MANN_H            ; HA
 7644  1  CROMER_MANN_C            ; CB
 7645  1  CROMER_MANN_H            ; HB1
 7646  1  CROMER_MANN_H            ; HB2
 7647  1  CROMER_MANN_C            ; CG
 7648  1  CROMER_MANN_H            ; HG1
 7649  1  CROMER_MANN_H            ; HG2
 7650  1  CROMER_MANN_C            ; CD
 7651  1  CROMER_MANN_O            ; OE1
 7652  1  CROMER_MANN_O            ; OE2
 7653  1  CROMER_MANN_C            ; C
 7654  1  CROMER_MANN_O            ; O
 7655  1  CROMER_MANN_N            ; N
 7656  1  CROMER_MANN_H            ; HN
 7657  1  CROMER_MANN_C            ; CA
 7658  1  CROMER_MANN_H            ; HA
 7659  1  CROMER_MANN_C            ; CB
 7660  1  CROMER_MANN_H            ; HB1
 7661  1  CROMER_MANN_H            ; HB2
 7662  1  CROMER_MANN_C            ; CG
 7663  1  CROMER_MANN_O            ; OD1
 7664  1  CROMER_MANN_O            ; OD2
 7665  1  CROMER_MANN_C            ; C
 7666  1  CROMER_MANN_O            ; O
 7667  1  CROMER_MANN_N            ; N
 7668  1  CROMER_MANN_H            ; HN
 7669  1  CROMER_MANN_C            ; CA
 7670  1  CROMER_MANN_H            ; HA
 7671  1  CROMER_MANN_C            ; CB
 7672  1  CROMER_MANN_H            ; HB
 7673  1  CROMER_MANN_O            ; OG1
 7674  1  CROMER_MANN_H            ; HG1
 7677  1  CROMER_MANN_C            ; CG2
 7678  1  CROMER_MANN_H            ; HG21
 7679  1  CROMER_MANN_H            ; HG22
 7680  1  CROMER_MANN_H            ; HG23
 7681  1  CROMER_MANN_C            ; C
 7682  1  CROMER_MANN_O            ; O
 7683  1  CROMER_MANN_N            ; N
 7684  1  CROMER_MANN_H            ; HN
 7685  1  CROMER_MANN_C            ; CA
 7686  1  CROMER_MANN_H            ; HA
 7687  1  CROMER_MANN_C            ; CB
 7688  1  CROMER_MANN_H            ; HB1
 7689  1  CROMER_MANN_H            ; HB2
 7690  1  CROMER_MANN_C            ; CG
 7691  1  CROMER_MANN_H            ; HG1
 7692  1  CROMER_MANN_H            ; HG2
 7693  1  CROMER_MANN_C            ; CD
 7694  1  CROMER_MANN_O            ; OE1
 7695  1  CROMER_MANN_N            ; NE2
 7696  1  CROMER_MANN_H            ; HE21
 7697  1  CROMER_MANN_H            ; HE22
 7698  1  CROMER_MANN_C            ; C
 7699  1  CROMER_MANN_O            ; O
 7700  1  CROMER_MANN_N            ; N
 7701  1  CROMER_MANN_H            ; HN
 7702  1  CROMER_MANN_C            ; CA
 7703  1  CROMER_MANN_H            ; HA
 7704  1  CROMER_MANN_C            ; CB
 7705  1  CROMER_MANN_H            ; HB1
 7706  1  CROMER_MANN_H            ; HB2
 7707  1  CROMER_MANN_C            ; CG
 7708  1  CROMER_MANN_O            ; OD1
 7709  1  CROMER_MANN_N            ; ND2
 7710  1  CROMER_MANN_H            ; HD21
 7711  1  CROMER_MANN_H            ; HD22
 7712  1  CROMER_MANN_C            ; C
 7713  1  CROMER_MANN_O            ; O
 7714  1  CROMER_MANN_N            ; N
 7715  1  CROMER_MANN_H            ; HN
 7716  1  CROMER_MANN_C            ; CA
 7717  1  CROMER_MANN_H            ; HA
 7718  1  CROMER_MANN_C            ; CB
 7719  1  CROMER_MANN_H            ; HB1
 7720  1  CROMER_MANN_H            ; HB2
 7721  1  CROMER_MANN_C            ; CG
 7722  1  CROMER_MANN_H            ; HG1
 7723  1  CROMER_MANN_H            ; HG2
 7724  1  CROMER_MANN_C            ; CD
 7725  1  CROMER_MANN_H            ; HD1
 7726  1  CROMER_MANN_H            ; HD2
 7727  1  CROMER_MANN_N            ; NE
 7728  1  CROMER_MANN_H            ; HE
 7729  1  CROMER_MANN_C            ; CZ
 7730  1  CROMER_MANN_N            ; NH1
 7731  1  CROMER_MANN_H            ; HH11
 7732  1  CROMER_MANN_H            ; HH12
 7733  1  CROMER_MANN_N            ; NH2
 7734  1  CROMER_MANN_H            ; HH21
 7735  1  CROMER_MANN_H            ; HH22
 7736  1  CROMER_MANN_C            ; C
 7737  1  CROMER_MANN_O            ; O
 7738  1  CROMER_MANN_N            ; N
 7739  1  CROMER_MANN_H            ; HN
 7740  1  CROMER_MANN_C            ; CA
 7741  1  CROMER_MANN_H            ; HA
 7744  1  CROMER_MANN_C            ; CB
 7745  1  CROMER_MANN_H            ; HB1
 7746  1  CROMER_MANN_H            ; HB2
 7747  1  CROMER_MANN_H            ; HB3
 7748  1  CROMER_MANN_C            ; C
 7749  1  CROMER_MANN_O            ; O
 7750  1  CROMER_MANN_N            ; N
 7751  1  CROMER_MANN_H            ; HN
 7752  1  CROMER_MANN_C            ; CA
 7753  1  CROMER_MANN_H            ; HA
 7756  1  CROMER_MANN_C            ; CB
 7757  1  CROMER_MANN_H            ; HB1
 7758  1  CROMER_MANN_H            ; HB2
 7759  1  CROMER_MANN_H            ; HB3
 7760  1  CROMER_MANN_C            ; C
 7761  1  CROMER_MANN_O            ; O
 7762  1  CROMER_MANN_N            ; N
 7763  1  CROMER_MANN_H            ; HN
 7764  1  CROMER_MANN_C            ; CA
 7765  1  CROMER_MANN_H            ; HA
 7766  1  CROMER_MANN_C            ; CB
 7767  1  CROMER_MANN_H            ; HB1
 7768  1  CROMER_MANN_H            ; HB2
 7769  1  CROMER_MANN_C            ; CG
 7770  1  CROMER_MANN_H            ; HG
 7773  1  CROMER_MANN_C            ; CD1
 7774  1  CROMER_MANN_H            ; HD11
 7775  1  CROMER_MANN_H            ; HD12
 7776  1  CROMER_MANN_H            ; HD13
 7779  1  CROMER_MANN_C            ; CD2
 7780  1  CROMER_MANN_H            ; HD21
 7781  1  CROMER_MANN_H            ; HD22
 7782  1  CROMER_MANN_H            ; HD23
 7783  1  CROMER_MANN_C            ; C
 7784  1  CROMER_MANN_O            ; O
 7785  1  CROMER_MANN_N            ; N
 7786  1  CROMER_MANN_H            ; HN
 7787  1  CROMER_MANN_C            ; CA
 7788  1  CROMER_MANN_H            ; HA
 7791  1  CROMER_MANN_C            ; CB
 7792  1  CROMER_MANN_H            ; HB1
 7793  1  CROMER_MANN_H            ; HB2
 7794  1  CROMER_MANN_H            ; HB3
 7795  1  CROMER_MANN_C            ; C
 7796  1  CROMER_MANN_O            ; O
 7797  1  CROMER_MANN_N            ; N
 7798  1  CROMER_MANN_H            ; HN
 7799  1  CROMER_MANN_C            ; CA
 7800  1  CROMER_MANN_H            ; HA
 7801  1  CROMER_MANN_C            ; CB
 7802  1  CROMER_MANN_H            ; HB1
 7803  1  CROMER_MANN_H            ; HB2
 7804  1  CROMER_MANN_C            ; CG
 7805  1  CROMER_MANN_H            ; HG1
 7806  1  CROMER_MANN_H            ; HG2
 7807  1  CROMER_MANN_C            ; CD
 7808  1  CROMER_MANN_H            ; HD1
 7809  1  CROMER_MANN_H            ; HD2
 7810  1  CROMER_MANN_C            ; CE
 7811  1  CROMER_MANN_H            ; HE1
 7812  1  CROMER_MANN_H            ; HE2
 7815  1  CROMER_MANN_N            ; NZ
 7816  1  CROMER_MANN_H            ; HZ1
 7817  1  CROMER_MANN_H            ; HZ2
 7818  1  CROMER_MANN_H            ; HZ3
 7819  1  CROMER_MANN_C            ; C
 7820  1  CROMER_MANN_O            ; O
 7821  1  CROMER_MANN_N            ; N
 7822  1  CROMER_MANN_H            ; HN
 7823  1  CROMER_MANN_C            ; CA
 7824  1  CROMER_MANN_H            ; HA
 7825  1  CROMER_MANN_C            ; CB
 7826  1  CROMER_MANN_H            ; HB1
 7827  1  CROMER_MANN_H            ; HB2
 7828  1  CROMER_MANN_C            ; CG
 7829  1  CROMER_MANN_H            ; HG
 7832  1  CROMER_MANN_C            ; CD1
 7833  1  CROMER_MANN_H            ; HD11
 7834  1  CROMER_MANN_H            ; HD12
 7835  1  CROMER_MANN_H            ; HD13
 7838  1  CROMER_MANN_C            ; CD2
 7839  1  CROMER_MANN_H            ; HD21
 7840  1  CROMER_MANN_H            ; HD22
 7841  1  CROMER_MANN_H            ; HD23
 7842  1  CROMER_MANN_C            ; C
 7843  1  CROMER_MANN_O            ; O
 7844  1  CROMER_MANN_N            ; N
 7845  1  CROMER_MANN_H            ; HN
 7846  1  CROMER_MANN_C            ; CA
 7847  1  CROMER_MANN_H            ; HA
 7848  1  CROMER_MANN_C            ; CB
 7849  1  CROMER_MANN_H            ; HB1
 7850  1  CROMER_MANN_H            ; HB2
 7851  1  CROMER_MANN_C            ; CG
 7852  1  CROMER_MANN_H            ; HG
 7855  1  CROMER_MANN_C            ; CD1
 7856  1  CROMER_MANN_H            ; HD11
 7857  1  CROMER_MANN_H            ; HD12
 7858  1  CROMER_MANN_H            ; HD13
 7861  1  CROMER_MANN_C            ; CD2
 7862  1  CROMER_MANN_H            ; HD21
 7863  1  CROMER_MANN_H            ; HD22
 7864  1  CROMER_MANN_H            ; HD23
 7865  1  CROMER_MANN_C            ; C
 7866  1  CROMER_MANN_O            ; O
 7867  1  CROMER_MANN_N            ; N
 7868  1  CROMER_MANN_H            ; HN
 7869  1  CROMER_MANN_C            ; CA
 7870  1  CROMER_MANN_H            ; HA
 7871  1  CROMER_MANN_C            ; CB
 7872  1  CROMER_MANN_H            ; HB1
 7873  1  CROMER_MANN_H            ; HB2
 7874  1  CROMER_MANN_C            ; CG
 7875  1  CROMER_MANN_H            ; HG1
 7876  1  CROMER_MANN_H            ; HG2
 7877  1  CROMER_MANN_C            ; CD
 7878  1  CROMER_MANN_H            ; HD1
 7879  1  CROMER_MANN_H            ; HD2
 7880  1  CROMER_MANN_N            ; NE
 7881  1  CROMER_MANN_H            ; HE
 7882  1  CROMER_MANN_C            ; CZ
 7883  1  CROMER_MANN_N            ; NH1
 7884  1  CROMER_MANN_H            ; HH11
 7885  1  CROMER_MANN_H            ; HH12
 7886  1  CROMER_MANN_N            ; NH2
 7887  1  CROMER_MANN_H            ; HH21
 7888  1  CROMER_MANN_H            ; HH22
 7889  1  CROMER_MANN_C            ; C
 7890  1  CROMER_MANN_O            ; O
 7891  1  CROMER_MANN_N            ; N
 7892  1  CROMER_MANN_H            ; HN
 7893  1  CROMER_MANN_C            ; CA
 7894  1  CROMER_MANN_H            ; HA
 7895  1  CROMER_MANN_C            ; CB
 7896  1  CROMER_MANN_H            ; HB1
 7897  1  CROMER_MANN_H            ; HB2
 7898  1  CROMER_MANN_C            ; CG
 7899  1  CROMER_MANN_C            ; CD1
 7900  1  CROMER_MANN_H            ; HD1
 7901  1  CROMER_MANN_C            ; CE1
 7902  1  CROMER_MANN_H            ; HE1
 7903  1  CROMER_MANN_C            ; CZ
 7904  1  CROMER_MANN_O            ; OH
 7905  1  CROMER_MANN_H            ; HH
 7906  1  CROMER_MANN_C            ; CD2
 7907  1  CROMER_MANN_H            ; HD2
 7908  1  CROMER_MANN_C            ; CE2
 7909  1  CROMER_MANN_H            ; HE2
 7910  1  CROMER_MANN_C            ; C
 7911  1  CROMER_MANN_O            ; O
 7912  1  CROMER_MANN_N            ; N
 7913  1  CROMER_MANN_H            ; HN
 7914  1  CROMER_MANN_C            ; CA
 7915  1  CROMER_MANN_H            ; HA
 7916  1  CROMER_MANN_C            ; CB
 7917  1  CROMER_MANN_H            ; HB1
 7918  1  CROMER_MANN_H            ; HB2
 7919  1  CROMER_MANN_C            ; CG
 7920  1  CROMER_MANN_O            ; OD1
 7921  1  CROMER_MANN_N            ; ND2
 7922  1  CROMER_MANN_H            ; HD21
 7923  1  CROMER_MANN_H            ; HD22
 7924  1  CROMER_MANN_C            ; C
 7925  1  CROMER_MANN_O            ; O
 7926  1  CROMER_MANN_N            ; N
 7927  1  CROMER_MANN_H            ; HN
 7928  1  CROMER_MANN_C            ; CA
 7929  1  CROMER_MANN_H            ; HA
 7930  1  CROMER_MANN_C            ; CB
 7931  1  CROMER_MANN_H            ; HB1
 7932  1  CROMER_MANN_H            ; HB2
 7933  1  CROMER_MANN_O            ; OG
 7934  1  CROMER_MANN_H            ; HG1
 7935  1  CROMER_MANN_C            ; C
 7936  1  CROMER_MANN_O            ; O
 7937  1  CROMER_MANN_N            ; N
 7938  1  CROMER_MANN_H            ; HN
 7939  1  CROMER_MANN_C            ; CA
 7940  1  CROMER_MANN_H            ; HA
 7941  1  CROMER_MANN_C            ; CB
 7942  1  CROMER_MANN_H            ; HB
 7943  1  CROMER_MANN_O            ; OG1
 7944  1  CROMER_MANN_H            ; HG1
 7947  1  CROMER_MANN_C            ; CG2
 7948  1  CROMER_MANN_H            ; HG21
 7949  1  CROMER_MANN_H            ; HG22
 7950  1  CROMER_MANN_H            ; HG23
 7951  1  CROMER_MANN_C            ; C
 7952  1  CROMER_MANN_O            ; O
 7953  1  CROMER_MANN_N            ; N
 7954  1  CROMER_MANN_H            ; HN
 7955  1  CROMER_MANN_C            ; CA
 7956  1  CROMER_MANN_H            ; HA
 7957  1  CROMER_MANN_C            ; CB
 7958  1  CROMER_MANN_H            ; HB1
 7959  1  CROMER_MANN_H            ; HB2
 7960  1  CROMER_MANN_C            ; CG
 7961  1  CROMER_MANN_H            ; HG1
 7962  1  CROMER_MANN_H            ; HG2
 7963  1  CROMER_MANN_C            ; CD
 7964  1  CROMER_MANN_H            ; HD1
 7965  1  CROMER_MANN_H            ; HD2
 7966  1  CROMER_MANN_C            ; CE
 7967  1  CROMER_MANN_H            ; HE1
 7968  1  CROMER_MANN_H            ; HE2
 7971  1  CROMER_MANN_N            ; NZ
 7972  1  CROMER_MANN_H            ; HZ1
 7973  1  CROMER_MANN_H            ; HZ2
 7974  1  CROMER_MANN_H            ; HZ3
 7975  1  CROMER_MANN_C            ; C
 7976  1  CROMER_MANN_O            ; O
 7977  1  CROMER_MANN_N            ; N
 7978  1  CROMER_MANN_H            ; HN
 7979  1  CROMER_MANN_C            ; CA
 7980  1  CROMER_MANN_H            ; HA
 7981  1  CROMER_MANN_C            ; CB
 7982  1  CROMER_MANN_H            ; HB1
 7983  1  CROMER_MANN_H            ; HB2
 7984  1  CROMER_MANN_O            ; OG
 7985  1  CROMER_MANN_H            ; HG1
 7986  1  CROMER_MANN_C            ; C
 7987  1  CROMER_MANN_O            ; O
 7988  1  CROMER_MANN_N            ; N
 7989  1  CROMER_MANN_H            ; HN
 7990  1  CROMER_MANN_C            ; CA
 7991  1  CROMER_MANN_H            ; HA
 7992  1  CROMER_MANN_C            ; CB
 7993  1  CROMER_MANN_H            ; HB
 7996  1  CROMER_MANN_C            ; CG1
 7997  1  CROMER_MANN_H            ; HG11
 7998  1  CROMER_MANN_H            ; HG12
 7999  1  CROMER_MANN_H            ; HG13
 8002  1  CROMER_MANN_C            ; CG2
 8003  1  CROMER_MANN_H            ; HG21
 8004  1  CROMER_MANN_H            ; HG22
 8005  1  CROMER_MANN_H            ; HG23
 8006  1  CROMER_MANN_C            ; C
 8007  1  CROMER_MANN_O            ; O
 8008  1  CROMER_MANN_N            ; N
 8009  1  CROMER_MANN_H            ; HN
 8010  1  CROMER_MANN_C            ; CA
 8011  1  CROMER_MANN_H            ; HA
 8012  1  CROMER_MANN_C            ; CB
 8013  1  CROMER_MANN_H            ; HB1
 8014  1  CROMER_MANN_H            ; HB2
 8015  1  CROMER_MANN_C            ; CG
 8016  1  CROMER_MANN_O            ; OD1
 8017  1  CROMER_MANN_O            ; OD2
 8018  1  CROMER_MANN_C            ; C
 8019  1  CROMER_MANN_O            ; O
 8020  1  CROMER_MANN_N            ; N
 8021  1  CROMER_MANN_H            ; HN
 8022  1  CROMER_MANN_C            ; CA
 8023  1  CROMER_MANN_H            ; HA
 8024  1  CROMER_MANN_C            ; CB
 8025  1  CROMER_MANN_H            ; HB1
 8026  1  CROMER_MANN_H            ; HB2
 8027  1  CROMER_MANN_C            ; CG
 8028  1  CROMER_MANN_H            ; HG1
 8029  1  CROMER_MANN_H            ; HG2
 8030  1  CROMER_MANN_C            ; CD
 8031  1  CROMER_MANN_O            ; OE1
 8032  1  CROMER_MANN_O            ; OE2
 8033  1  CROMER_MANN_C            ; C
 8034  1  CROMER_MANN_O            ; O
 8035  1  CROMER_MANN_N            ; N
 8036  1  CROMER_MANN_H            ; HN
 8037  1  CROMER_MANN_C            ; CA
 8038  1  CROMER_MANN_H            ; HA
 8039  1  CROMER_MANN_C            ; CB
 8040  1  CROMER_MANN_H            ; HB1
 8041  1  CROMER_MANN_H            ; HB2
 8042  1  CROMER_MANN_C            ; CG
 8043  1  CROMER_MANN_H            ; HG
 8046  1  CROMER_MANN_C            ; CD1
 8047  1  CROMER_MANN_H            ; HD11
 8048  1  CROMER_MANN_H            ; HD12
 8049  1  CROMER_MANN_H            ; HD13
 8052  1  CROMER_MANN_C            ; CD2
 8053  1  CROMER_MANN_H            ; HD21
 8054  1  CROMER_MANN_H            ; HD22
 8055  1  CROMER_MANN_H            ; HD23
 8056  1  CROMER_MANN_C            ; C
 8057  1  CROMER_MANN_O            ; O
 8058  1  CROMER_MANN_N            ; N
 8059  1  CROMER_MANN_H            ; HN
 8060  1  CROMER_MANN_C            ; CA
 8061  1  CROMER_MANN_H            ; HA
 8062  1  CROMER_MANN_C            ; CB
 8063  1  CROMER_MANN_H            ; HB
 8064  1  CROMER_MANN_O            ; OG1
 8065  1  CROMER_MANN_H            ; HG1
 8068  1  CROMER_MANN_C            ; CG2
 8069  1  CROMER_MANN_H            ; HG21
 8070  1  CROMER_MANN_H            ; HG22
 8071  1  CROMER_MANN_H            ; HG23
 8072  1  CROMER_MANN_C            ; C
 8073  1  CROMER_MANN_O            ; O
 8074  1  CROMER_MANN_N            ; N
 8075  1  CROMER_MANN_H            ; HN
 8076  1  CROMER_MANN_C            ; CA
 8077  1  CROMER_MANN_H            ; HA
 8078  1  CROMER_MANN_C            ; CB
 8079  1  CROMER_MANN_H            ; HB1
 8080  1  CROMER_MANN_H            ; HB2
 8081  1  CROMER_MANN_O            ; OG
 8082  1  CROMER_MANN_H            ; HG1
 8083  1  CROMER_MANN_C            ; C
 8084  1  CROMER_MANN_O            ; O
 8085  1  CROMER_MANN_N            ; N
 8086  1  CROMER_MANN_H            ; HN
 8087  1  CROMER_MANN_C            ; CA
 8088  1  CROMER_MANN_H            ; HA
 8089  1  CROMER_MANN_C            ; CB
 8090  1  CROMER_MANN_H            ; HB1
 8091  1  CROMER_MANN_H            ; HB2
 8092  1  CROMER_MANN_C            ; CG
 8093  1  CROMER_MANN_H            ; HG
 8096  1  CROMER_MANN_C            ; CD1
 8097  1  CROMER_MANN_H            ; HD11
 8098  1  CROMER_MANN_H            ; HD12
 8099  1  CROMER_MANN_H            ; HD13
 8102  1  CROMER_MANN_C            ; CD2
 8103  1  CROMER_MANN_H            ; HD21
 8104  1  CROMER_MANN_H            ; HD22
 8105  1  CROMER_MANN_H            ; HD23
 8106  1  CROMER_MANN_C            ; C
 8107  1  CROMER_MANN_O            ; O
 8108  1  CROMER_MANN_N            ; N
 8109  1  CROMER_MANN_H            ; HN
 8110  1  CROMER_MANN_C            ; CA
 8111  1  CROMER_MANN_H            ; HA
 8112  1  CROMER_MANN_C            ; CB
 8113  1  CROMER_MANN_H            ; HB
 8114  1  CROMER_MANN_O            ; OG1
 8115  1  CROMER_MANN_H            ; HG1
 8118  1  CROMER_MANN_C            ; CG2
 8119  1  CROMER_MANN_H            ; HG21
 8120  1  CROMER_MANN_H            ; HG22
 8121  1  CROMER_MANN_H            ; HG23
 8122  1  CROMER_MANN_C            ; C
 8123  1  CROMER_MANN_O            ; O
 8124  1  CROMER_MANN_N            ; N
 8125  1  CROMER_MANN_H            ; HN
 8126  1  CROMER_MANN_C            ; CA
 8127  1  CROMER_MANN_H            ; HA
 8128  1  CROMER_MANN_C            ; CB
 8129  1  CROMER_MANN_H            ; HB1
 8130  1  CROMER_MANN_H            ; HB2
 8131  1  CROMER_MANN_C            ; CG
 8132  1  CROMER_MANN_O            ; OD1
 8133  1  CROMER_MANN_O            ; OD2
 8134  1  CROMER_MANN_C            ; C
 8135  1  CROMER_MANN_O            ; O
 8136  1  CROMER_MANN_N            ; N
 8137  1  CROMER_MANN_H            ; HN
 8138  1  CROMER_MANN_C            ; CA
 8139  1  CROMER_MANN_H            ; HA
 8140  1  CROMER_MANN_C            ; CB
 8141  1  CROMER_MANN_H            ; HB1
 8142  1  CROMER_MANN_H            ; HB2
 8143  1  CROMER_MANN_C            ; CG
 8144  1  CROMER_MANN_C            ; CD1
 8145  1  CROMER_MANN_H            ; HD1
 8146  1  CROMER_MANN_C            ; CE1
 8147  1  CROMER_MANN_H            ; HE1
 8148  1  CROMER_MANN_C            ; CZ
 8149  1  CROMER_MANN_O            ; OH
 8150  1  CROMER_MANN_H            ; HH
 8151  1  CROMER_MANN_C            ; CD2
 8152  1  CROMER_MANN_H            ; HD2
 8153  1  CROMER_MANN_C            ; CE2
 8154  1  CROMER_MANN_H            ; HE2
 8155  1  CROMER_MANN_C            ; C
 8156  1  CROMER_MANN_O            ; O
 8157  1  CROMER_MANN_N            ; N
 8158  1  CROMER_MANN_H            ; HN
 8159  1  CROMER_MANN_C            ; CA
 8160  1  CROMER_MANN_H            ; HA
 8161  1  CROMER_MANN_C            ; CB
 8162  1  CROMER_MANN_H            ; HB
 8165  1  CROMER_MANN_C            ; CG1
 8166  1  CROMER_MANN_H            ; HG11
 8167  1  CROMER_MANN_H            ; HG12
 8168  1  CROMER_MANN_H            ; HG13
 8171  1  CROMER_MANN_C            ; CG2
 8172  1  CROMER_MANN_H            ; HG21
 8173  1  CROMER_MANN_H            ; HG22
 8174  1  CROMER_MANN_H            ; HG23
 8175  1  CROMER_MANN_C            ; C
 8176  1  CROMER_MANN_O            ; O
 8177  1  CROMER_MANN_N            ; N
 8178  1  CROMER_MANN_H            ; HN
 8179  1  CROMER_MANN_C            ; CA
 8180  1  CROMER_MANN_H            ; HA
 8181  1  CROMER_MANN_C            ; CB
 8182  1  CROMER_MANN_H            ; HB
 8183  1  CROMER_MANN_O            ; OG1
 8184  1  CROMER_MANN_H            ; HG1
 8187  1  CROMER_MANN_C            ; CG2
 8188  1  CROMER_MANN_H            ; HG21
 8189  1  CROMER_MANN_H            ; HG22
 8190  1  CROMER_MANN_H            ; HG23
 8191  1  CROMER_MANN_C            ; C
 8192  1  CROMER_MANN_O            ; O
 8193  1  CROMER_MANN_N            ; N
 8194  1  CROMER_MANN_H            ; HN
 8195  1  CROMER_MANN_C            ; CA
 8196  1  CROMER_MANN_H            ; HA
 8197  1  CROMER_MANN_C            ; CB
 8198  1  CROMER_MANN_H            ; HB1
 8199  1  CROMER_MANN_H            ; HB2
 8200  1  CROMER_MANN_C            ; CG
 8201  1  CROMER_MANN_H            ; HG1
 8202  1  CROMER_MANN_H            ; HG2
 8203  1  CROMER_MANN_C            ; CD
 8204  1  CROMER_MANN_H            ; HD1
 8205  1  CROMER_MANN_H            ; HD2
 8206  1  CROMER_MANN_N            ; NE
 8207  1  CROMER_MANN_H            ; HE
 8208  1  CROMER_MANN_C            ; CZ
 8209  1  CROMER_MANN_N            ; NH1
 8210  1  CROMER_MANN_H            ; HH11
 8211  1  CROMER_MANN_H            ; HH12
 8212  1  CROMER_MANN_N            ; NH2
 8213  1  CROMER_MANN_H            ; HH21
 8214  1  CROMER_MANN_H            ; HH22
 8215  1  CROMER_MANN_C            ; C
 8216  1  CROMER_MANN_O            ; O
 8217  1  CROMER_MANN_N            ; N
 8218  1  CROMER_MANN_H            ; HN
 8219  1  CROMER_MANN_C            ; CA
 8220  1  CROMER_MANN_H            ; HA
 8221  1  CROMER_MANN_C            ; CB
 8222  1  CROMER_MANN_H            ; HB1
 8223  1  CROMER_MANN_H            ; HB2
 8224  1  CROMER_MANN_C            ; CG
 8225  1  CROMER_MANN_H            ; HG1
 8226  1  CROMER_MANN_H            ; HG2
 8227  1  CROMER_MANN_S            ; SD
 8230  1  CROMER_MANN_C            ; CE
 8231  1  CROMER_MANN_H            ; HE1
 8232  1  CROMER_MANN_H            ; HE2
 8233  1  CROMER_MANN_H            ; HE3
 8234  1  CROMER_MANN_C            ; C
 8235  1  CROMER_MANN_O            ; O
 8236  1  CROMER_MANN_N            ; N
 8237  1  CROMER_MANN_C            ; CD
 8238  1  CROMER_MANN_H            ; HD1
 8239  1  CROMER_MANN_H            ; HD2
 8240  1  CROMER_MANN_C            ; CA
 8241  1  CROMER_MANN_H            ; HA
 8242  1  CROMER_MANN_C            ; CB
 8243  1  CROMER_MANN_H            ; HB1
 8244  1  CROMER_MANN_H            ; HB2
 8245  1  CROMER_MANN_C            ; CG
 8246  1  CROMER_MANN_H            ; HG1
 8247  1  CROMER_MANN_H            ; HG2
 8248  1  CROMER_MANN_C            ; C
 8249  1  CROMER_MANN_O            ; O
 8250  1  CROMER_MANN_N            ; N
 8251  1  CROMER_MANN_H            ; HN
 8252  1  CROMER_MANN_C            ; CA
 8253  1  CROMER_MANN_H            ; HA
 8254  1  CROMER_MANN_C            ; CB
 8255  1  CROMER_MANN_H            ; HB1
 8256  1  CROMER_MANN_H            ; HB2
 8257  1  CROMER_MANN_C            ; CG
 8258  1  CROMER_MANN_H            ; HG1
 8259  1  CROMER_MANN_H            ; HG2
 8260  1  CROMER_MANN_C            ; CD
 8261  1  CROMER_MANN_O            ; OE1
 8262  1  CROMER_MANN_O            ; OE2
 8263  1  CROMER_MANN_C            ; C
 8264  1  CROMER_MANN_O            ; O
 8265  1  CROMER_MANN_N            ; N
 8266  1  CROMER_MANN_H            ; HN
 8267  1  CROMER_MANN_C            ; CA
 8268  1  CROMER_MANN_H            ; HA
 8269  1  CROMER_MANN_C            ; CB
 8270  1  CROMER_MANN_H            ; HB1
 8271  1  CROMER_MANN_H            ; HB2
 8272  1  CROMER_MANN_N            ; ND1
 8273  1  CROMER_MANN_C            ; CG
 8274  1  CROMER_MANN_C            ; CE1
 8275  1  CROMER_MANN_H            ; HE1
 8276  1  CROMER_MANN_N            ; NE2
 8277  1  CROMER_MANN_H            ; HE2
 8278  1  CROMER_MANN_C            ; CD2
 8279  1  CROMER_MANN_H            ; HD2
 8280  1  CROMER_MANN_C            ; C
 8281  1  CROMER_MANN_O            ; O
 8282  1  CROMER_MANN_N            ; N
 8283  1  CROMER_MANN_H            ; HN
 8284  1  CROMER_MANN_C            ; CA
 8285  1  CROMER_MANN_H            ; HA
 8286  1  CROMER_MANN_C            ; CB
 8287  1  CROMER_MANN_H            ; HB1
 8288  1  CROMER_MANN_H            ; HB2
 8289  1  CROMER_MANN_C            ; CG
 8290  1  CROMER_MANN_H            ; HG1
 8291  1  CROMER_MANN_H            ; HG2
 8292  1  CROMER_MANN_C            ; CD
 8293  1  CROMER_MANN_O            ; OE1
 8294  1  CROMER_MANN_N            ; NE2
 8295  1  CROMER_MANN_H            ; HE21
 8296  1  CROMER_MANN_H            ; HE22
 8297  1  CROMER_MANN_C            ; C
 8298  1  CROMER_MANN_O            ; O
 8299  1  CROMER_MANN_N            ; N
 8300  1  CROMER_MANN_H            ; HN
 8301  1  CROMER_MANN_C            ; CA
 8302  1  CROMER_MANN_H            ; HA
 8303  1  CROMER_MANN_C            ; CB
 8304  1  CROMER_MANN_H            ; HB1
 8305  1  CROMER_MANN_H            ; HB2
 8306  1  CROMER_MANN_C            ; CG
 8307  1  CROMER_MANN_H            ; HG1
 8308  1  CROMER_MANN_H            ; HG2
 8309  1  CROMER_MANN_C            ; CD
 8310  1  CROMER_MANN_H            ; HD1
 8311  1  CROMER_MANN_H            ; HD2
 8312  1  CROMER_MANN_C            ; CE
 8313  1  CROMER_MANN_H            ; HE1
 8314  1  CROMER_MANN_H            ; HE2
 8317  1  CROMER_MANN_N            ; NZ
 8318  1  CROMER_MANN_H            ; HZ1
 8319  1  CROMER_MANN_H            ; HZ2
 8320  1  CROMER_MANN_H            ; HZ3
 8321  1  CROMER_MANN_C            ; C
 8322  1  CROMER_MANN_O            ; O
 8323  1  CROMER_MANN_N            ; N
 8324  1  CROMER_MANN_H            ; HN
 8325  1  CROMER_MANN_C            ; CA
 8326  1  CROMER_MANN_H            ; HA
 8327  1  CROMER_MANN_C            ; CB
 8328  1  CROMER_MANN_H            ; HB1
 8329  1  CROMER_MANN_H            ; HB2
 8330  1  CROMER_MANN_C            ; CG
 8331  1  CROMER_MANN_O            ; OD1
 8332  1  CROMER_MANN_N            ; ND2
 8333  1  CROMER_MANN_H            ; HD21
 8334  1  CROMER_MANN_H            ; HD22
 8335  1  CROMER_MANN_C            ; C
 8336  1  CROMER_MANN_O            ; O
 8337  1  CROMER_MANN_N            ; N
 8338  1  CROMER_MANN_H            ; HN
 8339  1  CROMER_MANN_C            ; CA
 8340  1  CROMER_MANN_H            ; HA
 8341  1  CROMER_MANN_C            ; CB
 8342  1  CROMER_MANN_H            ; HB
 8345  1  CROMER_MANN_C            ; CG2
 8346  1  CROMER_MANN_H            ; HG21
 8347  1  CROMER_MANN_H            ; HG22
 8348  1  CROMER_MANN_H            ; HG23
 8349  1  CROMER_MANN_C            ; CG1
 8350  1  CROMER_MANN_H            ; HG11
 8351  1  CROMER_MANN_H            ; HG12
 8354  1  CROMER_MANN_C            ; CD
 8355  1  CROMER_MANN_H            ; HD1
 8356  1  CROMER_MANN_H            ; HD2
 8357  1  CROMER_MANN_H            ; HD3
 8358  1  CROMER_MANN_C            ; C
 8359  1  CROMER_MANN_O            ; O
 8360  1  CROMER_MANN_N            ; N
 8361  1  CROMER_MANN_H            ; HN
 8362  1  CROMER_MANN_C            ; CA
 8363  1  CROMER_MANN_H            ; HA
 8364  1  CROMER_MANN_C            ; CB
 8365  1  CROMER_MANN_H            ; HB1
 8366  1  CROMER_MANN_H            ; HB2
 8367  1  CROMER_MANN_C            ; CG
 8368  1  CROMER_MANN_C            ; CD1
 8369  1  CROMER_MANN_H            ; HD1
 8370  1  CROMER_MANN_C            ; CE1
 8371  1  CROMER_MANN_H            ; HE1
 8372  1  CROMER_MANN_C            ; CZ
 8373  1  CROMER_MANN_O            ; OH
 8374  1  CROMER_MANN_H            ; HH
 8375  1  CROMER_MANN_C            ; CD2
 8376  1  CROMER_MANN_H            ; HD2
 8377  1  CROMER_MANN_C            ; CE2
 8378  1  CROMER_MANN_H            ; HE2
 8379  1  CROMER_MANN_C            ; C
 8380  1  CROMER_MANN_O            ; O
 8381  1  CROMER_MANN_N            ; N
 8382  1  CROMER_MANN_H            ; HN
 8383  1  CROMER_MANN_C            ; CA
 8384  1  CROMER_MANN_H            ; HA
 8385  1  CROMER_MANN_C            ; CB
 8386  1  CROMER_MANN_H            ; HB1
 8387  1  CROMER_MANN_H            ; HB2
 8388  1  CROMER_MANN_C            ; CG
 8389  1  CROMER_MANN_C            ; CD1
 8390  1  CROMER_MANN_H            ; HD1
 8391  1  CROMER_MANN_C            ; CE1
 8392  1  CROMER_MANN_H            ; HE1
 8393  1  CROMER_MANN_C            ; CZ
 8394  1  CROMER_MANN_O            ; OH
 8395  1  CROMER_MANN_H            ; HH
 8396  1  CROMER_MANN_C            ; CD2
 8397  1  CROMER_MANN_H            ; HD2
 8398  1  CROMER_MANN_C            ; CE2
 8399  1  CROMER_MANN_H            ; HE2
 8400  1  CROMER_MANN_C            ; C
 8401  1  CROMER_MANN_O            ; O
 8402  1  CROMER_MANN_N            ; N
 8403  1  CROMER_MANN_H            ; HN
 8404  1  CROMER_MANN_C            ; CA
 8405  1  CROMER_MANN_H            ; HA
 8406  1  CROMER_MANN_C            ; CB
 8407  1  CROMER_MANN_H            ; HB
 8410  1  CROMER_MANN_C            ; CG2
 8411  1  CROMER_MANN_H            ; HG21
 8412  1  CROMER_MANN_H            ; HG22
 8413  1  CROMER_MANN_H            ; HG23
 8414  1  CROMER_MANN_C            ; CG1
 8415  1  CROMER_MANN_H            ; HG11
 8416  1  CROMER_MANN_H            ; HG12
 8419  1  CROMER_MANN_C            ; CD
 8420  1  CROMER_MANN_H            ; HD1
 8421  1  CROMER_MANN_H            ; HD2
 8422  1  CROMER_MANN_H            ; HD3
 8423  1  CROMER_MANN_C            ; C
 8424  1  CROMER_MANN_O            ; O
 8425  1  CROMER_MANN_N            ; N
 8426  1  CROMER_MANN_H            ; HN
 8427  1  CROMER_MANN_C            ; CA
 8428  1  CROMER_MANN_H            ; HA
 8429  1  CROMER_MANN_C            ; CB
 8430  1  CROMER_MANN_H            ; HB
 8431  1  CROMER_MANN_O            ; OG1
 8432  1  CROMER_MANN_H            ; HG1
 8435  1  CROMER_MANN_C            ; CG2
 8436  1  CROMER_MANN_H            ; HG21
 8437  1  CROMER_MANN_H            ; HG22
 8438  1  CROMER_MANN_H            ; HG23
 8439  1  CROMER_MANN_C            ; C
 8440  1  CROMER_MANN_O            ; O
 8441  1  CROMER_MANN_N            ; N
 8442  1  CROMER_MANN_H            ; HN
 8443  1  CROMER_MANN_C            ; CA
 8444  1  CROMER_MANN_H            ; HA1
 8445  1  CROMER_MANN_H            ; HA2
 8446  1  CROMER_MANN_C            ; C
 8447  1  CROMER_MANN_O            ; O
 8448  1  CROMER_MANN_N            ; N
 8449  1  CROMER_MANN_H            ; HN
 8450  1  CROMER_MANN_C            ; CA
 8451  1  CROMER_MANN_H            ; HA
 8452  1  CROMER_MANN_C            ; CB
 8453  1  CROMER_MANN_H            ; HB1
 8454  1  CROMER_MANN_H            ; HB2
 8455  1  CROMER_MANN_C            ; CG
 8456  1  CROMER_MANN_H            ; HG1
 8457  1  CROMER_MANN_H            ; HG2
 8458  1  CROMER_MANN_C            ; CD
 8459  1  CROMER_MANN_O            ; OE1
 8460  1  CROMER_MANN_O            ; OE2
 8461  1  CROMER_MANN_C            ; C
 8462  1  CROMER_MANN_O            ; O
 8463  1  CROMER_MANN_N            ; N
 8464  1  CROMER_MANN_H            ; HN
 8465  1  CROMER_MANN_C            ; CA
 8466  1  CROMER_MANN_H            ; HA
 8467  1  CROMER_MANN_C            ; CB
 8468  1  CROMER_MANN_H            ; HB1
 8469  1  CROMER_MANN_H            ; HB2
 8470  1  CROMER_MANN_O            ; OG
 8471  1  CROMER_MANN_H            ; HG1
 8472  1  CROMER_MANN_C            ; C
 8473  1  CROMER_MANN_O            ; O
 8474  1  CROMER_MANN_N            ; N
 8475  1  CROMER_MANN_H            ; HN
 8476  1  CROMER_MANN_C            ; CA
 8477  1  CROMER_MANN_H            ; HA
 8478  1  CROMER_MANN_C            ; CB
 8479  1  CROMER_MANN_H            ; HB1
 8480  1  CROMER_MANN_H            ; HB2
 8481  1  CROMER_MANN_C            ; CG
 8482  1  CROMER_MANN_H            ; HG
 8485  1  CROMER_MANN_C            ; CD1
 8486  1  CROMER_MANN_H            ; HD11
 8487  1  CROMER_MANN_H            ; HD12
 8488  1  CROMER_MANN_H            ; HD13
 8491  1  CROMER_MANN_C            ; CD2
 8492  1  CROMER_MANN_H            ; HD21
 8493  1  CROMER_MANN_H            ; HD22
 8494  1  CROMER_MANN_H            ; HD23
 8495  1  CROMER_MANN_C            ; C
 8496  1  CROMER_MANN_O            ; O
 8497  1  CROMER_MANN_N            ; N
 8498  1  CROMER_MANN_H            ; HN
 8499  1  CROMER_MANN_C            ; CA
 8500  1  CROMER_MANN_H            ; HA
 8501  1  CROMER_MANN_C            ; CB
 8502  1  CROMER_MANN_H            ; HB1
 8503  1  CROMER_MANN_H            ; HB2
 8504  1  CROMER_MANN_C            ; CG
 8505  1  CROMER_MANN_H            ; HG1
 8506  1  CROMER_MANN_H            ; HG2
 8507  1  CROMER_MANN_C            ; CD
 8508  1  CROMER_MANN_H            ; HD1
 8509  1  CROMER_MANN_H            ; HD2
 8510  1  CROMER_MANN_C            ; CE
 8511  1  CROMER_MANN_H            ; HE1
 8512  1  CROMER_MANN_H            ; HE2
 8515  1  CROMER_MANN_N            ; NZ
 8516  1  CROMER_MANN_H            ; HZ1
 8517  1  CROMER_MANN_H            ; HZ2
 8518  1  CROMER_MANN_H            ; HZ3
 8519  1  CROMER_MANN_C            ; C
 8520  1  CROMER_MANN_O            ; O
 8521  1  CROMER_MANN_N            ; N
 8522  1  CROMER_MANN_H            ; HN
 8523  1  CROMER_MANN_C            ; CA
 8524  1  CROMER_MANN_H            ; HA
 8527  1  CROMER_MANN_C            ; CB
 8528  1  CROMER_MANN_H            ; HB1
 8529  1  CROMER_MANN_H            ; HB2
 8530  1  CROMER_MANN_H            ; HB3
 8531  1  CROMER_MANN_C            ; C
 8532  1  CROMER_MANN_O            ; O
 8533  1  CROMER_MANN_N            ; N
 8534  1  CROMER_MANN_H            ; HN
 8535  1  CROMER_MANN_C            ; CA
 8536  1  CROMER_MANN_H            ; HA
 8537  1  CROMER_MANN_C            ; CB
 8538  1  CROMER_MANN_H            ; HB
 8541  1  CROMER_MANN_C            ; CG1
 8542  1  CROMER_MANN_H            ; HG11
 8543  1  CROMER_MANN_H            ; HG12
 8544  1  CROMER_MANN_H            ; HG13
 8547  1  CROMER_MANN_C            ; CG2
 8548  1  CROMER_MANN_H            ; HG21
 8549  1  CROMER_MANN_H            ; HG22
 8550  1  CROMER_MANN_H            ; HG23
 8551  1  CROMER_MANN_C            ; C
 8552  1  CROMER_MANN_O            ; O
 8553  1  CROMER_MANN_N            ; N
 8554  1  CROMER_MANN_H            ; HN
 8555  1  CROMER_MANN_C            ; CA
 8556  1  CROMER_MANN_H            ; HA
 8557  1  CROMER_MANN_C            ; CB
 8558  1  CROMER_MANN_H            ; HB1
 8559  1  CROMER_MANN_H            ; HB2
 8560  1  CROMER_MANN_C            ; CG
 8561  1  CROMER_MANN_H            ; HG1
 8562  1  CROMER_MANN_H            ; HG2
 8563  1  CROMER_MANN_C            ; CD
 8564  1  CROMER_MANN_O            ; OE1
 8565  1  CROMER_MANN_O            ; OE2
 8566  1  CROMER_MANN_C            ; C
 8567  1  CROMER_MANN_O            ; O
 8568  1  CROMER_MANN_N            ; N
 8569  1  CROMER_MANN_H            ; HN
 8570  1  CROMER_MANN_C            ; CA
 8571  1  CROMER_MANN_H            ; HA
 8572  1  CROMER_MANN_C            ; CB
 8573  1  CROMER_MANN_H            ; HB1
 8574  1  CROMER_MANN_H            ; HB2
 8575  1  CROMER_MANN_C            ; CG
 8576  1  CROMER_MANN_H            ; HG1
 8577  1  CROMER_MANN_H            ; HG2
 8578  1  CROMER_MANN_C            ; CD
 8579  1  CROMER_MANN_H            ; HD1
 8580  1  CROMER_MANN_H            ; HD2
 8581  1  CROMER_MANN_C            ; CE
 8582  1  CROMER_MANN_H            ; HE1
 8583  1  CROMER_MANN_H            ; HE2
 8586  1  CROMER_MANN_N            ; NZ
 8587  1  CROMER_MANN_H            ; HZ1
 8588  1  CROMER_MANN_H            ; HZ2
 8589  1  CROMER_MANN_H            ; HZ3
 8590  1  CROMER_MANN_C            ; C
 8591  1  CROMER_MANN_O            ; O
 8592  1  CROMER_MANN_N            ; N
 8593  1  CROMER_MANN_H            ; HN
 8594  1  CROMER_MANN_C            ; CA
 8595  1  CROMER_MANN_H            ; HA
 8596  1  CROMER_MANN_C            ; CB
 8597  1  CROMER_MANN_H            ; HB1
 8598  1  CROMER_MANN_H            ; HB2
 8599  1  CROMER_MANN_O            ; OG
 8600  1  CROMER_MANN_H            ; HG1
 8601  1  CROMER_MANN_C            ; C
 8602  1  CROMER_MANN_O            ; O
 8603  1  CROMER_MANN_N            ; N
 8604  1  CROMER_MANN_C            ; CD
 8605  1  CROMER_MANN_H            ; HD1
 8606  1  CROMER_MANN_H            ; HD2
 8607  1  CROMER_MANN_C            ; CA
 8608  1  CROMER_MANN_H            ; HA
 8609  1  CROMER_MANN_C            ; CB
 8610  1  CROMER_MANN_H            ; HB1
 8611  1  CROMER_MANN_H            ; HB2
 8612  1  CROMER_MANN_C            ; CG
 8613  1  CROMER_MANN_H            ; HG1
 8614  1  CROMER_MANN_H            ; HG2
 8615  1  CROMER_MANN_C            ; C
 8616  1  CROMER_MANN_O            ; O
 8617  1  CROMER_MANN_N            ; N
 8618  1  CROMER_MANN_H            ; HN
 8619  1  CROMER_MANN_C            ; CA
 8620  1  CROMER_MANN_H            ; HA
 8621  1  CROMER_MANN_C            ; CB
 8622  1  CROMER_MANN_H            ; HB1
 8623  1  CROMER_MANN_H            ; HB2
 8624  1  CROMER_MANN_C            ; CG
 8625  1  CROMER_MANN_C            ; CD1
 8626  1  CROMER_MANN_H            ; HD1
 8627  1  CROMER_MANN_C            ; CE1
 8628  1  CROMER_MANN_H            ; HE1
 8629  1  CROMER_MANN_C            ; CZ
 8630  1  CROMER_MANN_H            ; HZ
 8631  1  CROMER_MANN_C            ; CD2
 8632  1  CROMER_MANN_H            ; HD2
 8633  1  CROMER_MANN_C            ; CE2
 8634  1  CROMER_MANN_H            ; HE2
 8635  1  CROMER_MANN_C            ; C
 8636  1  CROMER_MANN_O            ; O
 8637  1  CROMER_MANN_N            ; N
 8638  1  CROMER_MANN_H            ; HN
 8639  1  CROMER_MANN_C            ; CA
 8640  1  CROMER_MANN_H            ; HA
 8641  1  CROMER_MANN_C            ; CB
 8642  1  CROMER_MANN_H            ; HB1
 8643  1  CROMER_MANN_H            ; HB2
 8644  1  CROMER_MANN_C            ; CG
 8645  1  CROMER_MANN_H            ; HG
 8648  1  CROMER_MANN_C            ; CD1
 8649  1  CROMER_MANN_H            ; HD11
 8650  1  CROMER_MANN_H            ; HD12
 8651  1  CROMER_MANN_H            ; HD13
 8654  1  CROMER_MANN_C            ; CD2
 8655  1  CROMER_MANN_H            ; HD21
 8656  1  CROMER_MANN_H            ; HD22
 8657  1  CROMER_MANN_H            ; HD23
 8658  1  CROMER_MANN_C            ; C
 8659  1  CROMER_MANN_O            ; O
 8660  1  CROMER_MANN_N            ; N
 8661  1  CROMER_MANN_H            ; HN
 8662  1  CROMER_MANN_C            ; CA
 8663  1  CROMER_MANN_H            ; HA
 8664  1  CROMER_MANN_C            ; CB
 8665  1  CROMER_MANN_H            ; HB1
 8666  1  CROMER_MANN_H            ; HB2
 8667  1  CROMER_MANN_C            ; CG
 8668  1  CROMER_MANN_O            ; OD1
 8669  1  CROMER_MANN_O            ; OD2
 8670  1  CROMER_MANN_C            ; C
 8671  1  CROMER_MANN_O            ; O
 8672  1  CROMER_MANN_N            ; N
 8673  1  CROMER_MANN_H            ; HN
 8674  1  CROMER_MANN_C            ; CA
 8675  1  CROMER_MANN_H            ; HA
 8678  1  CROMER_MANN_C            ; CB
 8679  1  CROMER_MANN_H            ; HB1
 8680  1  CROMER_MANN_H            ; HB2
 8681  1  CROMER_MANN_H            ; HB3
 8682  1  CROMER_MANN_C            ; C
 8683  1  CROMER_MANN_O            ; O
 8684  1  CROMER_MANN_N            ; N
 8685  1  CROMER_MANN_H            ; HN
 8686  1  CROMER_MANN_C            ; CA
 8687  1  CROMER_MANN_H            ; HA
 8688  1  CROMER_MANN_C            ; CB
 8689  1  CROMER_MANN_H            ; HB1
 8690  1  CROMER_MANN_H            ; HB2
 8691  1  CROMER_MANN_C            ; CG
 8692  1  CROMER_MANN_H            ; HG
 8695  1  CROMER_MANN_C            ; CD1
 8696  1  CROMER_MANN_H            ; HD11
 8697  1  CROMER_MANN_H            ; HD12
 8698  1  CROMER_MANN_H            ; HD13
 8701  1  CROMER_MANN_C            ; CD2
 8702  1  CROMER_MANN_H            ; HD21
 8703  1  CROMER_MANN_H            ; HD22
 8704  1  CROMER_MANN_H            ; HD23
 8705  1  CROMER_MANN_C            ; C
 8706  1  CROMER_MANN_O            ; O
 8707  1  CROMER_MANN_N            ; N
 8708  1  CROMER_MANN_H            ; HN
 8709  1  CROMER_MANN_C            ; CA
 8710  1  CROMER_MANN_H            ; HA
 8711  1  CROMER_MANN_C            ; CB
 8712  1  CROMER_MANN_H            ; HB1
 8713  1  CROMER_MANN_H            ; HB2
 8714  1  CROMER_MANN_C            ; CG
 8715  1  CROMER_MANN_H            ; HG1
 8716  1  CROMER_MANN_H            ; HG2
 8717  1  CROMER_MANN_C            ; CD
 8718  1  CROMER_MANN_H            ; HD1
 8719  1  CROMER_MANN_H            ; HD2
 8720  1  CROMER_MANN_C            ; CE
 8721  1  CROMER_MANN_H            ; HE1
 8722  1  CROMER_MANN_H            ; HE2
 8725  1  CROMER_MANN_N            ; NZ
 8726  1  CROMER_MANN_H            ; HZ1
 8727  1  CROMER_MANN_H            ; HZ2
 8728  1  CROMER_MANN_H            ; HZ3
 8729  1  CROMER_MANN_C            ; C
 8730  1  CROMER_MANN_O            ; O
 8731  1  CROMER_MANN_N            ; N
 8732  1  CROMER_MANN_H            ; HN
 8733  1  CROMER_MANN_C            ; CA
 8734  1  CROMER_MANN_H            ; HA
 8737  1  CROMER_MANN_C            ; CB
 8738  1  CROMER_MANN_H            ; HB1
 8739  1  CROMER_MANN_H            ; HB2
 8740  1  CROMER_MANN_H            ; HB3
 8741  1  CROMER_MANN_C            ; C
 8742  1  CROMER_MANN_O            ; O
 8743  1  CROMER_MANN_N            ; N
 8744  1  CROMER_MANN_H            ; HN
 8745  1  CROMER_MANN_C            ; CA
 8746  1  CROMER_MANN_H            ; HA
 8747  1  CROMER_MANN_C            ; CB
 8748  1  CROMER_MANN_H            ; HB1
 8749  1  CROMER_MANN_H            ; HB2
 8750  1  CROMER_MANN_C            ; CG
 8751  1  CROMER_MANN_H            ; HG1
 8752  1  CROMER_MANN_H            ; HG2
 8753  1  CROMER_MANN_C            ; CD
 8754  1  CROMER_MANN_H            ; HD1
 8755  1  CROMER_MANN_H            ; HD2
 8756  1  CROMER_MANN_C            ; CE
 8757  1  CROMER_MANN_H            ; HE1
 8758  1  CROMER_MANN_H            ; HE2
 8761  1  CROMER_MANN_N            ; NZ
 8762  1  CROMER_MANN_H            ; HZ1
 8763  1  CROMER_MANN_H            ; HZ2
 8764  1  CROMER_MANN_H            ; HZ3
 8765  1  CROMER_MANN_C            ; C
 8766  1  CROMER_MANN_O            ; O
 8767  1  CROMER_MANN_N            ; N
 8768  1  CROMER_MANN_H            ; HN
 8769  1  CROMER_MANN_C            ; CA
 8770  1  CROMER_MANN_H            ; HA
 8771  1  CROMER_MANN_C            ; CB
 8772  1  CROMER_MANN_H            ; HB1
 8773  1  CROMER_MANN_H            ; HB2
 8774  1  CROMER_MANN_C            ; CG
 8775  1  CROMER_MANN_O            ; OD1
 8776  1  CROMER_MANN_N            ; ND2
 8777  1  CROMER_MANN_H            ; HD21
 8778  1  CROMER_MANN_H            ; HD22
 8779  1  CROMER_MANN_C            ; C
 8780  1  CROMER_MANN_O            ; O
 8781  1  CROMER_MANN_N            ; N
 8782  1  CROMER_MANN_H            ; HN
 8783  1  CROMER_MANN_C            ; CA
 8784  1  CROMER_MANN_H            ; HA
 8785  1  CROMER_MANN_C            ; CB
 8786  1  CROMER_MANN_H            ; HB1
 8787  1  CROMER_MANN_H            ; HB2
 8788  1  CROMER_MANN_C            ; CG
 8789  1  CROMER_MANN_C            ; CD1
 8790  1  CROMER_MANN_H            ; HD1
 8791  1  CROMER_MANN_C            ; CE1
 8792  1  CROMER_MANN_H            ; HE1
 8793  1  CROMER_MANN_C            ; CZ
 8794  1  CROMER_MANN_H            ; HZ
 8795  1  CROMER_MANN_C            ; CD2
 8796  1  CROMER_MANN_H            ; HD2
 8797  1  CROMER_MANN_C            ; CE2
 8798  1  CROMER_MANN_H            ; HE2
 8799  1  CROMER_MANN_C            ; C
 8800  1  CROMER_MANN_O            ; O
 8801  1  CROMER_MANN_N            ; N
 8802  1  CROMER_MANN_H            ; HN
 8803  1  CROMER_MANN_C            ; CA
 8804  1  CROMER_MANN_H            ; HA
 8805  1  CROMER_MANN_C            ; CB
 8806  1  CROMER_MANN_H            ; HB1
 8807  1  CROMER_MANN_H            ; HB2
 8808  1  CROMER_MANN_C            ; CG
 8809  1  CROMER_MANN_H            ; HG1
 8810  1  CROMER_MANN_H            ; HG2
 8811  1  CROMER_MANN_C            ; CD
 8812  1  CROMER_MANN_O            ; OE1
 8813  1  CROMER_MANN_O            ; OE2
 8814  1  CROMER_MANN_C            ; C
 8815  1  CROMER_MANN_O            ; O
 8816  1  CROMER_MANN_N            ; N
 8817  1  CROMER_MANN_H            ; HN
 8818  1  CROMER_MANN_C            ; CA
 8819  1  CROMER_MANN_H            ; HA
 8820  1  CROMER_MANN_C            ; CB
 8821  1  CROMER_MANN_H            ; HB
 8824  1  CROMER_MANN_C            ; CG1
 8825  1  CROMER_MANN_H            ; HG11
 8826  1  CROMER_MANN_H            ; HG12
 8827  1  CROMER_MANN_H            ; HG13
 8830  1  CROMER_MANN_C            ; CG2
 8831  1  CROMER_MANN_H            ; HG21
 8832  1  CROMER_MANN_H            ; HG22
 8833  1  CROMER_MANN_H            ; HG23
 8834  1  CROMER_MANN_C            ; C
 8835  1  CROMER_MANN_O            ; O
 8836  1  CROMER_MANN_N            ; N
 8837  1  CROMER_MANN_H            ; HN
 8838  1  CROMER_MANN_C            ; CA
 8839  1  CROMER_MANN_H            ; HA
 8840  1  CROMER_MANN_C            ; CB
 8841  1  CROMER_MANN_H            ; HB1
 8842  1  CROMER_MANN_H            ; HB2
 8843  1  CROMER_MANN_C            ; CG
 8844  1  CROMER_MANN_H            ; HG
 8847  1  CROMER_MANN_C            ; CD1
 8848  1  CROMER_MANN_H            ; HD11
 8849  1  CROMER_MANN_H            ; HD12
 8850  1  CROMER_MANN_H            ; HD13
 8853  1  CROMER_MANN_C            ; CD2
 8854  1  CROMER_MANN_H            ; HD21
 8855  1  CROMER_MANN_H            ; HD22
 8856  1  CROMER_MANN_H            ; HD23
 8857  1  CROMER_MANN_C            ; C
 8858  1  CROMER_MANN_O            ; O
 8859  1  CROMER_MANN_N            ; N
 8860  1  CROMER_MANN_H            ; HN
 8861  1  CROMER_MANN_C            ; CA
 8862  1  CROMER_MANN_H            ; HA
 8863  1  CROMER_MANN_C            ; CB
 8864  1  CROMER_MANN_H            ; HB1
 8865  1  CROMER_MANN_H            ; HB2
 8866  1  CROMER_MANN_C            ; CG
 8867  1  CROMER_MANN_C            ; CD1
 8868  1  CROMER_MANN_H            ; HD1
 8869  1  CROMER_MANN_C            ; CE1
 8870  1  CROMER_MANN_H            ; HE1
 8871  1  CROMER_MANN_C            ; CZ
 8872  1  CROMER_MANN_H            ; HZ
 8873  1  CROMER_MANN_C            ; CD2
 8874  1  CROMER_MANN_H            ; HD2
 8875  1  CROMER_MANN_C            ; CE2
 8876  1  CROMER_MANN_H            ; HE2
 8877  1  CROMER_MANN_C            ; C
 8878  1  CROMER_MANN_O            ; O
 8879  1  CROMER_MANN_N            ; N
 8880  1  CROMER_MANN_H            ; HN
 8881  1  CROMER_MANN_C            ; CA
 8882  1  CROMER_MANN_H            ; HA
 8883  1  CROMER_MANN_C            ; CB
 8884  1  CROMER_MANN_H            ; HB1
 8885  1  CROMER_MANN_H            ; HB2
 8886  1  CROMER_MANN_C            ; CG
 8887  1  CROMER_MANN_H            ; HG
 8890  1  CROMER_MANN_C            ; CD1
 8891  1  CROMER_MANN_H            ; HD11
 8892  1  CROMER_MANN_H            ; HD12
 8893  1  CROMER_MANN_H            ; HD13
 8896  1  CROMER_MANN_C            ; CD2
 8897  1  CROMER_MANN_H            ; HD21
 8898  1  CROMER_MANN_H            ; HD22
 8899  1  CROMER_MANN_H            ; HD23
 8900  1  CROMER_MANN_C            ; C
 8901  1  CROMER_MANN_O            ; O
 8902  1  CROMER_MANN_N            ; N
 8903  1  CROMER_MANN_H            ; HN
 8904  1  CROMER_MANN_C            ; CA
 8905  1  CROMER_MANN_H            ; HA
 8906  1  CROMER_MANN_C            ; CB
 8907  1  CROMER_MANN_H            ; HB
 8908  1  CROMER_MANN_O            ; OG1
 8909  1  CROMER_MANN_H            ; HG1
 8912  1  CROMER_MANN_C            ; CG2
 8913  1  CROMER_MANN_H            ; HG21
 8914  1  CROMER_MANN_H            ; HG22
 8915  1  CROMER_MANN_H            ; HG23
 8916  1  CROMER_MANN_C            ; C
 8917  1  CROMER_MANN_O            ; O
 8918  1  CROMER_MANN_N            ; N
 8919  1  CROMER_MANN_H            ; HN
 8920  1  CROMER_MANN_C            ; CA
 8921  1  CROMER_MANN_H            ; HA
 8922  1  CROMER_MANN_C            ; CB
 8923  1  CROMER_MANN_H            ; HB1
 8924  1  CROMER_MANN_H            ; HB2
 8925  1  CROMER_MANN_C            ; CG
 8926  1  CROMER_MANN_O            ; OD1
 8927  1  CROMER_MANN_O            ; OD2
 8928  1  CROMER_MANN_C            ; C
 8929  1  CROMER_MANN_O            ; O
 8930  1  CROMER_MANN_N            ; N
 8931  1  CROMER_MANN_C            ; CD
 8932  1  CROMER_MANN_H            ; HD1
 8933  1  CROMER_MANN_H            ; HD2
 8934  1  CROMER_MANN_C            ; CA
 8935  1  CROMER_MANN_H            ; HA
 8936  1  CROMER_MANN_C            ; CB
 8937  1  CROMER_MANN_H            ; HB1
 8938  1  CROMER_MANN_H            ; HB2
 8939  1  CROMER_MANN_C            ; CG
 8940  1  CROMER_MANN_H            ; HG1
 8941  1  CROMER_MANN_H            ; HG2
 8942  1  CROMER_MANN_C            ; C
 8943  1  CROMER_MANN_O            ; O
 8944  1  CROMER_MANN_N            ; N
 8945  1  CROMER_MANN_H            ; HN
 8946  1  CROMER_MANN_C            ; CA
 8947  1  CROMER_MANN_H            ; HA
 8948  1  CROMER_MANN_C            ; CB
 8949  1  CROMER_MANN_H            ; HB
 8952  1  CROMER_MANN_C            ; CG2
 8953  1  CROMER_MANN_H            ; HG21
 8954  1  CROMER_MANN_H            ; HG22
 8955  1  CROMER_MANN_H            ; HG23
 8956  1  CROMER_MANN_C            ; CG1
 8957  1  CROMER_MANN_H            ; HG11
 8958  1  CROMER_MANN_H            ; HG12
 8961  1  CROMER_MANN_C            ; CD
 8962  1  CROMER_MANN_H            ; HD1
 8963  1  CROMER_MANN_H            ; HD2
 8964  1  CROMER_MANN_H            ; HD3
 8965  1  CROMER_MANN_C            ; C
 8966  1  CROMER_MANN_O            ; O
 8967  1  CROMER_MANN_N            ; N
 8968  1  CROMER_MANN_H            ; HN
 8969  1  CROMER_MANN_C            ; CA
 8970  1  CROMER_MANN_H            ; HA
 8971  1  CROMER_MANN_C            ; CB
 8972  1  CROMER_MANN_H            ; HB1
 8973  1  CROMER_MANN_H            ; HB2
 8974  1  CROMER_MANN_C            ; CG
 8975  1  CROMER_MANN_O            ; OD1
 8976  1  CROMER_MANN_O            ; OD2
 8977  1  CROMER_MANN_C            ; C
 8978  1  CROMER_MANN_O            ; O
 8979  1  CROMER_MANN_N            ; N
 8980  1  CROMER_MANN_H            ; HN
 8981  1  CROMER_MANN_C            ; CA
 8982  1  CROMER_MANN_H            ; HA
 8983  1  CROMER_MANN_C            ; CB
 8984  1  CROMER_MANN_H            ; HB1
 8985  1  CROMER_MANN_H            ; HB2
 8986  1  CROMER_MANN_C            ; CG
 8987  1  CROMER_MANN_H            ; HG1
 8988  1  CROMER_MANN_H            ; HG2
 8989  1  CROMER_MANN_C            ; CD
 8990  1  CROMER_MANN_O            ; OE1
 8991  1  CROMER_MANN_O            ; OE2
 8992  1  CROMER_MANN_C            ; C
 8993  1  CROMER_MANN_O            ; O
 8994  1  CROMER_MANN_N            ; N
 8995  1  CROMER_MANN_H            ; HN
 8996  1  CROMER_MANN_C            ; CA
 8997  1  CROMER_MANN_H            ; HA
 8998  1  CROMER_MANN_C            ; CB
 8999  1  CROMER_MANN_H            ; HB1
 9000  1  CROMER_MANN_H            ; HB2
 9001  1  CROMER_MANN_C            ; CG
 9002  1  CROMER_MANN_C            ; CD1
 9003  1  CROMER_MANN_H            ; HD1
 9004  1  CROMER_MANN_C            ; CE1
 9005  1  CROMER_MANN_H            ; HE1
 9006  1  CROMER_MANN_C            ; CZ
 9007  1  CROMER_MANN_O            ; OH
 9008  1  CROMER_MANN_H            ; HH
 9009  1  CROMER_MANN_C            ; CD2
 9010  1  CROMER_MANN_H            ; HD2
 9011  1  CROMER_MANN_C            ; CE2
 9012  1  CROMER_MANN_H            ; HE2
 9013  1  CROMER_MANN_C            ; C
 9014  1  CROMER_MANN_O            ; O
 9015  1  CROMER_MANN_N            ; N
 9016  1  CROMER_MANN_H            ; HN
 9017  1  CROMER_MANN_C            ; CA
 9018  1  CROMER_MANN_H            ; HA
 9021  1  CROMER_MANN_C            ; CB
 9022  1  CROMER_MANN_H            ; HB1
 9023  1  CROMER_MANN_H            ; HB2
 9024  1  CROMER_MANN_H            ; HB3
 9025  1  CROMER_MANN_C            ; C
 9026  1  CROMER_MANN_O            ; O
 9027  1  CROMER_MANN_N            ; N
 9028  1  CROMER_MANN_H            ; HN
 9029  1  CROMER_MANN_C            ; CA
 9030  1  CROMER_MANN_H            ; HA
 9031  1  CROMER_MANN_C            ; CB
 9032  1  CROMER_MANN_H            ; HB1
 9033  1  CROMER_MANN_H            ; HB2
 9034  1  CROMER_MANN_C            ; CG
 9035  1  CROMER_MANN_C            ; CD1
 9036  1  CROMER_MANN_H            ; HD1
 9037  1  CROMER_MANN_C            ; CE1
 9038  1  CROMER_MANN_H            ; HE1
 9039  1  CROMER_MANN_C            ; CZ
 9040  1  CROMER_MANN_H            ; HZ
 9041  1  CROMER_MANN_C            ; CD2
 9042  1  CROMER_MANN_H            ; HD2
 9043  1  CROMER_MANN_C            ; CE2
 9044  1  CROMER_MANN_H            ; HE2
 9045  1  CROMER_MANN_C            ; C
 9046  1  CROMER_MANN_O            ; O
 9047  1  CROMER_MANN_N            ; N
 9048  1  CROMER_MANN_H            ; HN
 9049  1  CROMER_MANN_C            ; CA
 9050  1  CROMER_MANN_H            ; HA
 9051  1  CROMER_MANN_C            ; CB
 9052  1  CROMER_MANN_H            ; HB
 9053  1  CROMER_MANN_O            ; OG1
 9054  1  CROMER_MANN_H            ; HG1
 9057  1  CROMER_MANN_C            ; CG2
 9058  1  CROMER_MANN_H            ; HG21
 9059  1  CROMER_MANN_H            ; HG22
 9060  1  CROMER_MANN_H            ; HG23
 9061  1  CROMER_MANN_C            ; C
 9062  1  CROMER_MANN_O            ; O
 9063  1  CROMER_MANN_N            ; N
 9064  1  CROMER_MANN_H            ; HN
 9065  1  CROMER_MANN_C            ; CA
 9066  1  CROMER_MANN_H            ; HA
 9067  1  CROMER_MANN_C            ; CB
 9068  1  CROMER_MANN_H            ; HB1
 9069  1  CROMER_MANN_H            ; HB2
 9070  1  CROMER_MANN_C            ; CG
 9071  1  CROMER_MANN_H            ; HG1
 9072  1  CROMER_MANN_H            ; HG2
 9073  1  CROMER_MANN_C            ; CD
 9074  1  CROMER_MANN_O            ; OE1
 9075  1  CROMER_MANN_N            ; NE2
 9076  1  CROMER_MANN_H            ; HE21
 9077  1  CROMER_MANN_H            ; HE22
 9078  1  CROMER_MANN_C            ; C
 9079  1  CROMER_MANN_O            ; O
 9080  1  CROMER_MANN_N            ; N
 9081  1  CROMER_MANN_H            ; HN
 9082  1  CROMER_MANN_C            ; CA
 9083  1  CROMER_MANN_H            ; HA
 9084  1  CROMER_MANN_C            ; CB
 9085  1  CROMER_MANN_H            ; HB1
 9086  1  CROMER_MANN_H            ; HB2
 9087  1  CROMER_MANN_C            ; CG
 9088  1  CROMER_MANN_H            ; HG
 9091  1  CROMER_MANN_C            ; CD1
 9092  1  CROMER_MANN_H            ; HD11
 9093  1  CROMER_MANN_H            ; HD12
 9094  1  CROMER_MANN_H            ; HD13
 9097  1  CROMER_MANN_C            ; CD2
 9098  1  CROMER_MANN_H            ; HD21
 9099  1  CROMER_MANN_H            ; HD22
 9100  1  CROMER_MANN_H            ; HD23
 9101  1  CROMER_MANN_C            ; C
 9102  1  CROMER_MANN_O            ; O
 9103  1  CROMER_MANN_N            ; N
 9104  1  CROMER_MANN_H            ; HN
 9105  1  CROMER_MANN_C            ; CA
 9106  1  CROMER_MANN_H            ; HA
 9107  1  CROMER_MANN_C            ; CB
 9108  1  CROMER_MANN_H            ; HB1
 9109  1  CROMER_MANN_H            ; HB2
 9110  1  CROMER_MANN_C            ; CG
 9111  1  CROMER_MANN_H            ; HG1
 9112  1  CROMER_MANN_H            ; HG2
 9113  1  CROMER_MANN_C            ; CD
 9114  1  CROMER_MANN_H            ; HD1
 9115  1  CROMER_MANN_H            ; HD2
 9116  1  CROMER_MANN_C            ; CE
 9117  1  CROMER_MANN_H            ; HE1
 9118  1  CROMER_MANN_H            ; HE2
 9121  1  CROMER_MANN_N            ; NZ
 9122  1  CROMER_MANN_H            ; HZ1
 9123  1  CROMER_MANN_H            ; HZ2
 9124  1  CROMER_MANN_H            ; HZ3
 9125  1  CROMER_MANN_C            ; C
 9126  1  CROMER_MANN_O            ; O
 9127  1  CROMER_MANN_N            ; N
 9128  1  CROMER_MANN_H            ; HN
 9129  1  CROMER_MANN_C            ; CA
 9130  1  CROMER_MANN_H            ; HA
 9131  1  CROMER_MANN_C            ; CB
 9132  1  CROMER_MANN_H            ; HB1
 9133  1  CROMER_MANN_H            ; HB2
 9134  1  CROMER_MANN_C            ; CG
 9135  1  CROMER_MANN_H            ; HG1
 9136  1  CROMER_MANN_H            ; HG2
 9137  1  CROMER_MANN_C            ; CD
 9138  1  CROMER_MANN_O            ; OE1
 9139  1  CROMER_MANN_O            ; OE2
 9140  1  CROMER_MANN_C            ; C
 9141  1  CROMER_MANN_O            ; O
 9142  1  CROMER_MANN_N            ; N
 9143  1  CROMER_MANN_H            ; HN
 9144  1  CROMER_MANN_C            ; CA
 9145  1  CROMER_MANN_H            ; HA
 9146  1  CROMER_MANN_C            ; CB
 9147  1  CROMER_MANN_H            ; HB1
 9148  1  CROMER_MANN_H            ; HB2
 9149  1  CROMER_MANN_C            ; CG
 9150  1  CROMER_MANN_C            ; CD1
 9151  1  CROMER_MANN_H            ; HD1
 9152  1  CROMER_MANN_C            ; CE1
 9153  1  CROMER_MANN_H            ; HE1
 9154  1  CROMER_MANN_C            ; CZ
 9155  1  CROMER_MANN_H            ; HZ
 9156  1  CROMER_MANN_C            ; CD2
 9157  1  CROMER_MANN_H            ; HD2
 9158  1  CROMER_MANN_C            ; CE2
 9159  1  CROMER_MANN_H            ; HE2
 9160  1  CROMER_MANN_C            ; C
 9161  1  CROMER_MANN_O            ; O
 9162  1  CROMER_MANN_N            ; N
 9163  1  CROMER_MANN_H            ; HN
 9164  1  CROMER_MANN_C            ; CA
 9165  1  CROMER_MANN_H            ; HA
 9166  1  CROMER_MANN_C            ; CB
 9167  1  CROMER_MANN_H            ; HB1
 9168  1  CROMER_MANN_H            ; HB2
 9169  1  CROMER_MANN_C            ; CG
 9170  1  CROMER_MANN_H            ; HG1
 9171  1  CROMER_MANN_H            ; HG2
 9172  1  CROMER_MANN_C            ; CD
 9173  1  CROMER_MANN_O            ; OE1
 9174  1  CROMER_MANN_O            ; OE2
 9175  1  CROMER_MANN_C            ; C
 9176  1  CROMER_MANN_O            ; O
 9177  1  CROMER_MANN_N            ; N
 9178  1  CROMER_MANN_H            ; HN
 9179  1  CROMER_MANN_C            ; CA
 9180  1  CROMER_MANN_H            ; HA1
 9181  1  CROMER_MANN_H            ; HA2
 9182  1  CROMER_MANN_C            ; C
 9183  1  CROMER_MANN_O            ; O
 9184  1  CROMER_MANN_N            ; N
 9185  1  CROMER_MANN_H            ; HN
 9186  1  CROMER_MANN_C            ; CA
 9187  1  CROMER_MANN_H            ; HA
 9188  1  CROMER_MANN_C            ; CB
 9189  1  CROMER_MANN_H            ; HB1
 9190  1  CROMER_MANN_H            ; HB2
 9191  1  CROMER_MANN_C            ; CG
 9192  1  CROMER_MANN_H            ; HG1
 9193  1  CROMER_MANN_H            ; HG2
 9194  1  CROMER_MANN_C            ; CD
 9195  1  CROMER_MANN_H            ; HD1
 9196  1  CROMER_MANN_H            ; HD2
 9197  1  CROMER_MANN_C            ; CE
 9198  1  CROMER_MANN_H            ; HE1
 9199  1  CROMER_MANN_H            ; HE2
 9202  1  CROMER_MANN_N            ; NZ
 9203  1  CROMER_MANN_H            ; HZ1
 9204  1  CROMER_MANN_H            ; HZ2
 9205  1  CROMER_MANN_H            ; HZ3
 9206  1  CROMER_MANN_C            ; C
 9207  1  CROMER_MANN_O            ; O
 9208  1  CROMER_MANN_N            ; N
 9209  1  CROMER_MANN_H            ; HN
 9210  1  CROMER_MANN_C            ; CA
 9211  1  CROMER_MANN_H            ; HA
 9212  1  CROMER_MANN_C            ; CB
 9213  1  CROMER_MANN_H            ; HB
 9214  1  CROMER_MANN_O            ; OG1
 9215  1  CROMER_MANN_H            ; HG1
 9218  1  CROMER_MANN_C            ; CG2
 9219  1  CROMER_MANN_H            ; HG21
 9220  1  CROMER_MANN_H            ; HG22
 9221  1  CROMER_MANN_H            ; HG23
 9222  1  CROMER_MANN_C            ; C
 9223  1  CROMER_MANN_O            ; O
 9224  1  CROMER_MANN_N            ; N
 9225  1  CROMER_MANN_H            ; HN
 9226  1  CROMER_MANN_C            ; CA
 9227  1  CROMER_MANN_H            ; HA
 9228  1  CROMER_MANN_C            ; CB
 9229  1  CROMER_MANN_H            ; HB1
 9230  1  CROMER_MANN_H            ; HB2
 9231  1  CROMER_MANN_C            ; CG
 9232  1  CROMER_MANN_H            ; HG
 9235  1  CROMER_MANN_C            ; CD1
 9236  1  CROMER_MANN_H            ; HD11
 9237  1  CROMER_MANN_H            ; HD12
 9238  1  CROMER_MANN_H            ; HD13
 9241  1  CROMER_MANN_C            ; CD2
 9242  1  CROMER_MANN_H            ; HD21
 9243  1  CROMER_MANN_H            ; HD22
 9244  1  CROMER_MANN_H            ; HD23
 9245  1  CROMER_MANN_C            ; C
 9246  1  CROMER_MANN_O            ; O
 9247  1  CROMER_MANN_N            ; N
 9248  1  CROMER_MANN_H            ; HN
 9249  1  CROMER_MANN_C            ; CA
 9250  1  CROMER_MANN_H            ; HA
 9251  1  CROMER_MANN_C            ; CB
 9252  1  CROMER_MANN_H            ; HB
 9255  1  CROMER_MANN_C            ; CG1
 9256  1  CROMER_MANN_H            ; HG11
 9257  1  CROMER_MANN_H            ; HG12
 9258  1  CROMER_MANN_H            ; HG13
 9261  1  CROMER_MANN_C            ; CG2
 9262  1  CROMER_MANN_H            ; HG21
 9263  1  CROMER_MANN_H            ; HG22
 9264  1  CROMER_MANN_H            ; HG23
 9265  1  CROMER_MANN_C            ; C
 9266  1  CROMER_MANN_O            ; O
 9267  1  CROMER_MANN_N            ; N
 9268  1  CROMER_MANN_H            ; HN
 9269  1  CROMER_MANN_C            ; CA
 9270  1  CROMER_MANN_H            ; HA
 9271  1  CROMER_MANN_C            ; CB
 9272  1  CROMER_MANN_H            ; HB1
 9273  1  CROMER_MANN_H            ; HB2
 9274  1  CROMER_MANN_C            ; CG
 9275  1  CROMER_MANN_O            ; OD1
 9276  1  CROMER_MANN_O            ; OD2
 9277  1  CROMER_MANN_C            ; C
 9278  1  CROMER_MANN_O            ; O
 9279  1  CROMER_MANN_N            ; N
 9280  1  CROMER_MANN_H            ; HN
 9281  1  CROMER_MANN_C            ; CA
 9282  1  CROMER_MANN_H            ; HA
 9283  1  CROMER_MANN_C            ; CB
 9284  1  CROMER_MANN_H            ; HB
 9287  1  CROMER_MANN_C            ; CG2
 9288  1  CROMER_MANN_H            ; HG21
 9289  1  CROMER_MANN_H            ; HG22
 9290  1  CROMER_MANN_H            ; HG23
 9291  1  CROMER_MANN_C            ; CG1
 9292  1  CROMER_MANN_H            ; HG11
 9293  1  CROMER_MANN_H            ; HG12
 9296  1  CROMER_MANN_C            ; CD
 9297  1  CROMER_MANN_H            ; HD1
 9298  1  CROMER_MANN_H            ; HD2
 9299  1  CROMER_MANN_H            ; HD3
 9300  1  CROMER_MANN_C            ; C
 9301  1  CROMER_MANN_O            ; O
 9302  1  CROMER_MANN_N            ; N
 9303  1  CROMER_MANN_H            ; HN
 9304  1  CROMER_MANN_C            ; CA
 9305  1  CROMER_MANN_H            ; HA
 9306  1  CROMER_MANN_C            ; CB
 9307  1  CROMER_MANN_H            ; HB
 9308  1  CROMER_MANN_O            ; OG1
 9309  1  CROMER_MANN_H            ; HG1
 9312  1  CROMER_MANN_C            ; CG2
 9313  1  CROMER_MANN_H            ; HG21
 9314  1  CROMER_MANN_H            ; HG22
 9315  1  CROMER_MANN_H            ; HG23
 9316  1  CROMER_MANN_C            ; C
 9317  1  CROMER_MANN_O            ; O
 9318  1  CROMER_MANN_N            ; N
 9319  1  CROMER_MANN_H            ; HN
 9320  1  CROMER_MANN_C            ; CA
 9321  1  CROMER_MANN_H            ; HA
 9322  1  CROMER_MANN_C            ; CB
 9323  1  CROMER_MANN_H            ; HB1
 9324  1  CROMER_MANN_H            ; HB2
 9325  1  CROMER_MANN_C            ; CG
 9326  1  CROMER_MANN_H            ; HG1
 9327  1  CROMER_MANN_H            ; HG2
 9328  1  CROMER_MANN_C            ; CD
 9329  1  CROMER_MANN_H            ; HD1
 9330  1  CROMER_MANN_H            ; HD2
 9331  1  CROMER_MANN_C            ; CE
 9332  1  CROMER_MANN_H            ; HE1
 9333  1  CROMER_MANN_H            ; HE2
 9336  1  CROMER_MANN_N            ; NZ
 9337  1  CROMER_MANN_H            ; HZ1
 9338  1  CROMER_MANN_H            ; HZ2
 9339  1  CROMER_MANN_H            ; HZ3
 9340  1  CROMER_MANN_C            ; C
 9341  1  CROMER_MANN_O            ; O
 9342  1  CROMER_MANN_N            ; N
 9343  1  CROMER_MANN_H            ; HN
 9344  1  CROMER_MANN_C            ; CA
 9345  1  CROMER_MANN_H            ; HA
 9346  1  CROMER_MANN_C            ; CB
 9347  1  CROMER_MANN_H            ; HB1
 9348  1  CROMER_MANN_H            ; HB2
 9349  1  CROMER_MANN_C            ; CG
 9350  1  CROMER_MANN_O            ; OD1
 9351  1  CROMER_MANN_O            ; OD2
 9352  1  CROMER_MANN_C            ; C
 9353  1  CROMER_MANN_O            ; O
 9354  1  CROMER_MANN_N            ; N
 9355  1  CROMER_MANN_H            ; HN
 9356  1  CROMER_MANN_C            ; CA
 9357  1  CROMER_MANN_H            ; HA
 9358  1  CROMER_MANN_C            ; CB
 9359  1  CROMER_MANN_H            ; HB1
 9360  1  CROMER_MANN_H            ; HB2
 9361  1  CROMER_MANN_C            ; CG
 9362  1  CROMER_MANN_C            ; CD1
 9363  1  CROMER_MANN_H            ; HD1
 9364  1  CROMER_MANN_C            ; CE1
 9365  1  CROMER_MANN_H            ; HE1
 9366  1  CROMER_MANN_C            ; CZ
 9367  1  CROMER_MANN_H            ; HZ
 9368  1  CROMER_MANN_C            ; CD2
 9369  1  CROMER_MANN_H            ; HD2
 9370  1  CROMER_MANN_C            ; CE2
 9371  1  CROMER_MANN_H            ; HE2
 9372  1  CROMER_MANN_C            ; C
 9373  1  CROMER_MANN_O            ; O
 9374  1  CROMER_MANN_N            ; N
 9375  1  CROMER_MANN_H            ; HN
 9376  1  CROMER_MANN_C            ; CA
 9377  1  CROMER_MANN_H            ; HA
 9378  1  CROMER_MANN_C            ; CB
 9379  1  CROMER_MANN_H            ; HB1
 9380  1  CROMER_MANN_H            ; HB2
 9381  1  CROMER_MANN_C            ; CG
 9382  1  CROMER_MANN_H            ; HG1
 9383  1  CROMER_MANN_H            ; HG2
 9384  1  CROMER_MANN_C            ; CD
 9385  1  CROMER_MANN_O            ; OE1
 9386  1  CROMER_MANN_O            ; OE2
 9387  1  CROMER_MANN_C            ; C
 9388  1  CROMER_MANN_O            ; O
 9389  1  CROMER_MANN_N            ; N
 9390  1  CROMER_MANN_H            ; HN
 9391  1  CROMER_MANN_C            ; CA
 9392  1  CROMER_MANN_H            ; HA
 9393  1  CROMER_MANN_C            ; CB
 9394  1  CROMER_MANN_H            ; HB1
 9395  1  CROMER_MANN_H            ; HB2
 9396  1  CROMER_MANN_C            ; CG
 9397  1  CROMER_MANN_H            ; HG
 9400  1  CROMER_MANN_C            ; CD1
 9401  1  CROMER_MANN_H            ; HD11
 9402  1  CROMER_MANN_H            ; HD12
 9403  1  CROMER_MANN_H            ; HD13
 9406  1  CROMER_MANN_C            ; CD2
 9407  1  CROMER_MANN_H            ; HD21
 9408  1  CROMER_MANN_H            ; HD22
 9409  1  CROMER_MANN_H            ; HD23
 9410  1  CROMER_MANN_C            ; C
 9411  1  CROMER_MANN_O            ; O
 9412  1  CROMER_MANN_N            ; N
 9413  1  CROMER_MANN_H            ; HN
 9414  1  CROMER_MANN_C            ; CA
 9415  1  CROMER_MANN_H            ; HA
 9416  1  CROMER_MANN_C            ; CB
 9417  1  CROMER_MANN_H            ; HB1
 9418  1  CROMER_MANN_H            ; HB2
 9419  1  CROMER_MANN_C            ; CG
 9420  1  CROMER_MANN_H            ; HG1
 9421  1  CROMER_MANN_H            ; HG2
 9422  1  CROMER_MANN_C            ; CD
 9423  1  CROMER_MANN_O            ; OE1
 9424  1  CROMER_MANN_O            ; OE2
 9425  1  CROMER_MANN_C            ; C
 9426  1  CROMER_MANN_O            ; O
 9427  1  CROMER_MANN_N            ; N
 9428  1  CROMER_MANN_H            ; HN
 9429  1  CROMER_MANN_C            ; CA
 9430  1  CROMER_MANN_H            ; HA
 9431  1  CROMER_MANN_C            ; CB
 9432  1  CROMER_MANN_H            ; HB1
 9433  1  CROMER_MANN_H            ; HB2
 9434  1  CROMER_MANN_C            ; CG
 9435  1  CROMER_MANN_H            ; HG1
 9436  1  CROMER_MANN_H            ; HG2
 9437  1  CROMER_MANN_C            ; CD
 9438  1  CROMER_MANN_O            ; OE1
 9439  1  CROMER_MANN_O            ; OE2
 9440  1  CROMER_MANN_C            ; C
 9441  1  CROMER_MANN_O            ; O
 9442  1  CROMER_MANN_N            ; N
 9443  1  CROMER_MANN_H            ; HN
 9444  1  CROMER_MANN_C            ; CA
 9445  1  CROMER_MANN_H            ; HA
 9446  1  CROMER_MANN_C            ; CB
 9447  1  CROMER_MANN_H            ; HB
 9448  1  CROMER_MANN_O            ; OG1
 9449  1  CROMER_MANN_H            ; HG1
 9452  1  CROMER_MANN_C            ; CG2
 9453  1  CROMER_MANN_H            ; HG21
 9454  1  CROMER_MANN_H            ; HG22
 9455  1  CROMER_MANN_H            ; HG23
 9456  1  CROMER_MANN_C            ; C
 9457  1  CROMER_MANN_O            ; O
 9458  1  CROMER_MANN_N            ; N
 9459  1  CROMER_MANN_H            ; HN
 9460  1  CROMER_MANN_C            ; CA
 9461  1  CROMER_MANN_H            ; HA
 9462  1  CROMER_MANN_C            ; CB
 9463  1  CROMER_MANN_H            ; HB1
 9464  1  CROMER_MANN_H            ; HB2
 9465  1  CROMER_MANN_C            ; CG
 9466  1  CROMER_MANN_O            ; OD1
 9467  1  CROMER_MANN_O            ; OD2
 9468  1  CROMER_MANN_C            ; C
 9469  1  CROMER_MANN_O            ; O
 9470  1  CROMER_MANN_N            ; N
 9471  1  CROMER_MANN_H            ; HN
 9472  1  CROMER_MANN_C            ; CA
 9473  1  CROMER_MANN_H            ; HA
 9474  1  CROMER_MANN_C            ; CB
 9475  1  CROMER_MANN_H            ; HB1
 9476  1  CROMER_MANN_H            ; HB2
 9477  1  CROMER_MANN_C            ; CG
 9478  1  CROMER_MANN_H            ; HG1
 9479  1  CROMER_MANN_H            ; HG2
 9480  1  CROMER_MANN_C            ; CD
 9481  1  CROMER_MANN_O            ; OE1
 9482  1  CROMER_MANN_O            ; OE2
 9483  1  CROMER_MANN_C            ; C
 9484  1  CROMER_MANN_O            ; O
 9485  1  CROMER_MANN_N            ; N
 9486  1  CROMER_MANN_H            ; HN
 9487  1  CROMER_MANN_C            ; CA
 9488  1  CROMER_MANN_H            ; HA
 9489  1  CROMER_MANN_C            ; CB
 9490  1  CROMER_MANN_H            ; HB1
 9491  1  CROMER_MANN_H            ; HB2
 9492  1  CROMER_MANN_C            ; CG
 9493  1  CROMER_MANN_H            ; HG1
 9494  1  CROMER_MANN_H            ; HG2
 9495  1  CROMER_MANN_C            ; CD
 9496  1  CROMER_MANN_O            ; OE1
 9497  1  CROMER_MANN_O            ; OE2
 9498  1  CROMER_MANN_C            ; C
 9499  1  CROMER_MANN_O            ; O
 9500  1  CROMER_MANN_N            ; N
 9501  1  CROMER_MANN_H            ; HN
 9502  1  CROMER_MANN_C            ; CA
 9503  1  CROMER_MANN_H            ; HA
 9504  1  CROMER_MANN_C            ; CB
 9505  1  CROMER_MANN_H            ; HB1
 9506  1  CROMER_MANN_H            ; HB2
 9507  1  CROMER_MANN_C            ; CG
 9508  1  CROMER_MANN_H            ; HG1
 9509  1  CROMER_MANN_H            ; HG2
 9510  1  CROMER_MANN_C            ; CD
 9511  1  CROMER_MANN_H            ; HD1
 9512  1  CROMER_MANN_H            ; HD2
 9513  1  CROMER_MANN_C            ; CE
 9514  1  CROMER_MANN_H            ; HE1
 9515  1  CROMER_MANN_H            ; HE2
 9518  1  CROMER_MANN_N            ; NZ
 9519  1  CROMER_MANN_H            ; HZ1
 9520  1  CROMER_MANN_H            ; HZ2
 9521  1  CROMER_MANN_H            ; HZ3
 9522  1  CROMER_MANN_C            ; C
 9523  1  CROMER_MANN_O            ; O
 9524  1  CROMER_MANN_N            ; N
 9525  1  CROMER_MANN_H            ; HN
 9526  1  CROMER_MANN_C            ; CA
 9527  1  CROMER_MANN_H            ; HA
 9530  1  CROMER_MANN_C            ; CB
 9531  1  CROMER_MANN_H            ; HB1
 9532  1  CROMER_MANN_H            ; HB2
 9533  1  CROMER_MANN_H            ; HB3
 9534  1  CROMER_MANN_C            ; C
 9535  1  CROMER_MANN_O            ; O
 9536  1  CROMER_MANN_N            ; N
 9537  1  CROMER_MANN_H            ; HN
 9538  1  CROMER_MANN_C            ; CA
 9539  1  CROMER_MANN_H            ; HA
 9540  1  CROMER_MANN_C            ; CB
 9541  1  CROMER_MANN_H            ; HB1
 9542  1  CROMER_MANN_H            ; HB2
 9543  1  CROMER_MANN_C            ; CG
 9544  1  CROMER_MANN_H            ; HG1
 9545  1  CROMER_MANN_H            ; HG2
 9546  1  CROMER_MANN_C            ; CD
 9547  1  CROMER_MANN_O            ; OE1
 9548  1  CROMER_MANN_O            ; OE2
 9549  1  CROMER_MANN_C            ; C
 9550  1  CROMER_MANN_O            ; O
 9551  1  CROMER_MANN_N            ; N
 9552  1  CROMER_MANN_H            ; HN
 9553  1  CROMER_MANN_C            ; CA
 9554  1  CROMER_MANN_H            ; HA
 9555  1  CROMER_MANN_C            ; CB
 9556  1  CROMER_MANN_H            ; HB1
 9557  1  CROMER_MANN_H            ; HB2
 9558  1  CROMER_MANN_C            ; CG
 9559  1  CROMER_MANN_H            ; HG1
 9560  1  CROMER_MANN_H            ; HG2
 9561  1  CROMER_MANN_C            ; CD
 9562  1  CROMER_MANN_H            ; HD1
 9563  1  CROMER_MANN_H            ; HD2
 9564  1  CROMER_MANN_N            ; NE
 9565  1  CROMER_MANN_H            ; HE
 9566  1  CROMER_MANN_C            ; CZ
 9567  1  CROMER_MANN_N            ; NH1
 9568  1  CROMER_MANN_H            ; HH11
 9569  1  CROMER_MANN_H            ; HH12
 9570  1  CROMER_MANN_N            ; NH2
 9571  1  CROMER_MANN_H            ; HH21
 9572  1  CROMER_MANN_H            ; HH22
 9573  1  CROMER_MANN_C            ; C
 9574  1  CROMER_MANN_O            ; O
 9575  1  CROMER_MANN_N            ; N
 9576  1  CROMER_MANN_H            ; HN
 9577  1  CROMER_MANN_C            ; CA
 9578  1  CROMER_MANN_H            ; HA
 9579  1  CROMER_MANN_C            ; CB
 9580  1  CROMER_MANN_H            ; HB1
 9581  1  CROMER_MANN_H            ; HB2
 9582  1  CROMER_MANN_C            ; CG
 9583  1  CROMER_MANN_H            ; HG1
 9584  1  CROMER_MANN_H            ; HG2
 9585  1  CROMER_MANN_C            ; CD
 9586  1  CROMER_MANN_O            ; OE1
 9587  1  CROMER_MANN_O            ; OE2
 9588  1  CROMER_MANN_C            ; C
 9589  1  CROMER_MANN_O            ; O
 9590  1  CROMER_MANN_N            ; N
 9591  1  CROMER_MANN_H            ; HN
 9592  1  CROMER_MANN_C            ; CA
 9593  1  CROMER_MANN_H            ; HA
 9594  1  CROMER_MANN_C            ; CB
 9595  1  CROMER_MANN_H            ; HB1
 9596  1  CROMER_MANN_H            ; HB2
 9597  1  CROMER_MANN_C            ; CG
 9598  1  CROMER_MANN_H            ; HG1
 9599  1  CROMER_MANN_H            ; HG2
 9600  1  CROMER_MANN_C            ; CD
 9601  1  CROMER_MANN_H            ; HD1
 9602  1  CROMER_MANN_H            ; HD2
 9603  1  CROMER_MANN_C            ; CE
 9604  1  CROMER_MANN_H            ; HE1
 9605  1  CROMER_MANN_H            ; HE2
 9608  1  CROMER_MANN_N            ; NZ
 9609  1  CROMER_MANN_H            ; HZ1
 9610  1  CROMER_MANN_H            ; HZ2
 9611  1  CROMER_MANN_H            ; HZ3
 9612  1  CROMER_MANN_C            ; C
 9613  1  CROMER_MANN_O            ; O
 9614  1  CROMER_MANN_N            ; N
 9615  1  CROMER_MANN_H            ; HN
 9616  1  CROMER_MANN_C            ; CA
 9617  1  CROMER_MANN_H            ; HA
 9618  1  CROMER_MANN_C            ; CB
 9619  1  CROMER_MANN_H            ; HB1
 9620  1  CROMER_MANN_H            ; HB2
 9621  1  CROMER_MANN_C            ; CG
 9622  1  CROMER_MANN_H            ; HG1
 9623  1  CROMER_MANN_H            ; HG2
 9624  1  CROMER_MANN_C            ; CD
 9625  1  CROMER_MANN_O            ; OE1
 9626  1  CROMER_MANN_O            ; OE2
 9627  1  CROMER_MANN_C            ; C
 9628  1  CROMER_MANN_O            ; O
 9629  1  CROMER_MANN_N            ; N
 9630  1  CROMER_MANN_H            ; HN
 9631  1  CROMER_MANN_C            ; CA
 9632  1  CROMER_MANN_H            ; HA
 9633  1  CROMER_MANN_C            ; CB
 9634  1  CROMER_MANN_H            ; HB
 9637  1  CROMER_MANN_C            ; CG2
 9638  1  CROMER_MANN_H            ; HG21
 9639  1  CROMER_MANN_H            ; HG22
 9640  1  CROMER_MANN_H            ; HG23
 9641  1  CROMER_MANN_C            ; CG1
 9642  1  CROMER_MANN_H            ; HG11
 9643  1  CROMER_MANN_H            ; HG12
 9646  1  CROMER_MANN_C            ; CD
 9647  1  CROMER_MANN_H            ; HD1
 9648  1  CROMER_MANN_H            ; HD2
 9649  1  CROMER_MANN_H            ; HD3
 9650  1  CROMER_MANN_C            ; C
 9651  1  CROMER_MANN_O            ; O
 9652  1  CROMER_MANN_N            ; N
 9653  1  CROMER_MANN_H            ; HN
 9654  1  CROMER_MANN_C            ; CA
 9655  1  CROMER_MANN_H            ; HA
 9656  1  CROMER_MANN_C            ; CB
 9657  1  CROMER_MANN_H            ; HB1
 9658  1  CROMER_MANN_H            ; HB2
 9659  1  CROMER_MANN_C            ; CG
 9660  1  CROMER_MANN_H            ; HG1
 9661  1  CROMER_MANN_H            ; HG2
 9662  1  CROMER_MANN_C            ; CD
 9663  1  CROMER_MANN_H            ; HD1
 9664  1  CROMER_MANN_H            ; HD2
 9665  1  CROMER_MANN_C            ; CE
 9666  1  CROMER_MANN_H            ; HE1
 9667  1  CROMER_MANN_H            ; HE2
 9670  1  CROMER_MANN_N            ; NZ
 9671  1  CROMER_MANN_H            ; HZ1
 9672  1  CROMER_MANN_H            ; HZ2
 9673  1  CROMER_MANN_H            ; HZ3
 9674  1  CROMER_MANN_C            ; C
 9675  1  CROMER_MANN_O            ; O
 9676  1  CROMER_MANN_N            ; N
 9677  1  CROMER_MANN_H            ; HN
 9678  1  CROMER_MANN_C            ; CA
 9679  1  CROMER_MANN_H            ; HA
 9680  1  CROMER_MANN_C            ; CB
 9681  1  CROMER_MANN_H            ; HB1
 9682  1  CROMER_MANN_H            ; HB2
 9683  1  CROMER_MANN_C            ; CG
 9684  1  CROMER_MANN_H            ; HG1
 9685  1  CROMER_MANN_H            ; HG2
 9686  1  CROMER_MANN_C            ; CD
 9687  1  CROMER_MANN_O            ; OE1
 9688  1  CROMER_MANN_O            ; OE2
 9689  1  CROMER_MANN_C            ; C
 9690  1  CROMER_MANN_O            ; O
 9691  1  CROMER_MANN_N            ; N
 9692  1  CROMER_MANN_H            ; HN
 9693  1  CROMER_MANN_C            ; CA
 9694  1  CROMER_MANN_H            ; HA
 9695  1  CROMER_MANN_C            ; CB
 9696  1  CROMER_MANN_H            ; HB1
 9697  1  CROMER_MANN_H            ; HB2
 9698  1  CROMER_MANN_C            ; CG
 9699  1  CROMER_MANN_C            ; CD1
 9700  1  CROMER_MANN_H            ; HD1
 9701  1  CROMER_MANN_C            ; CE1
 9702  1  CROMER_MANN_H            ; HE1
 9703  1  CROMER_MANN_C            ; CZ
 9704  1  CROMER_MANN_O            ; OH
 9705  1  CROMER_MANN_H            ; HH
 9706  1  CROMER_MANN_C            ; CD2
 9707  1  CROMER_MANN_H            ; HD2
 9708  1  CROMER_MANN_C            ; CE2
 9709  1  CROMER_MANN_H            ; HE2
 9710  1  CROMER_MANN_C            ; C
 9711  1  CROMER_MANN_O            ; O
 9712  1  CROMER_MANN_N            ; N
 9713  1  CROMER_MANN_H            ; HN
 9714  1  CROMER_MANN_C            ; CA
 9715  1  CROMER_MANN_H            ; HA
 9716  1  CROMER_MANN_C            ; CB
 9717  1  CROMER_MANN_H            ; HB1
 9718  1  CROMER_MANN_H            ; HB2
 9719  1  CROMER_MANN_C            ; CG
 9720  1  CROMER_MANN_H            ; HG1
 9721  1  CROMER_MANN_H            ; HG2
 9722  1  CROMER_MANN_C            ; CD
 9723  1  CROMER_MANN_O            ; OE1
 9724  1  CROMER_MANN_O            ; OE2
 9725  1  CROMER_MANN_C            ; C
 9726  1  CROMER_MANN_O            ; O
 9727  1  CROMER_MANN_N            ; N
 9728  1  CROMER_MANN_C            ; CD
 9729  1  CROMER_MANN_H            ; HD1
 9730  1  CROMER_MANN_H            ; HD2
 9731  1  CROMER_MANN_C            ; CA
 9732  1  CROMER_MANN_H            ; HA
 9733  1  CROMER_MANN_C            ; CB
 9734  1  CROMER_MANN_H            ; HB1
 9735  1  CROMER_MANN_H            ; HB2
 9736  1  CROMER_MANN_C            ; CG
 9737  1  CROMER_MANN_H            ; HG1
 9738  1  CROMER_MANN_H            ; HG2
 9739  1  CROMER_MANN_C            ; C
 9740  1  CROMER_MANN_O            ; O
 9741  1  CROMER_MANN_N            ; N
 9742  1  CROMER_MANN_H            ; HN
 9743  1  CROMER_MANN_C            ; CA
 9744  1  CROMER_MANN_H            ; HA
 9745  1  CROMER_MANN_C            ; CB
 9746  1  CROMER_MANN_H            ; HB1
 9747  1  CROMER_MANN_H            ; HB2
 9748  1  CROMER_MANN_C            ; CG
 9749  1  CROMER_MANN_H            ; HG
 9752  1  CROMER_MANN_C            ; CD1
 9753  1  CROMER_MANN_H            ; HD11
 9754  1  CROMER_MANN_H            ; HD12
 9755  1  CROMER_MANN_H            ; HD13
 9758  1  CROMER_MANN_C            ; CD2
 9759  1  CROMER_MANN_H            ; HD21
 9760  1  CROMER_MANN_H            ; HD22
 9761  1  CROMER_MANN_H            ; HD23
 9762  1  CROMER_MANN_C            ; C
 9763  1  CROMER_MANN_O            ; O
 9764  1  CROMER_MANN_N            ; N
 9765  1  CROMER_MANN_H            ; HN
 9766  1  CROMER_MANN_C            ; CA
 9767  1  CROMER_MANN_H            ; HA
 9768  1  CROMER_MANN_C            ; CB
 9769  1  CROMER_MANN_H            ; HB
 9770  1  CROMER_MANN_O            ; OG1
 9771  1  CROMER_MANN_H            ; HG1
 9774  1  CROMER_MANN_C            ; CG2
 9775  1  CROMER_MANN_H            ; HG21
 9776  1  CROMER_MANN_H            ; HG22
 9777  1  CROMER_MANN_H            ; HG23
 9778  1  CROMER_MANN_C            ; C
 9779  1  CROMER_MANN_O            ; O
 9780  1  CROMER_MANN_N            ; N
 9781  1  CROMER_MANN_H            ; HN
 9782  1  CROMER_MANN_C            ; CA
 9783  1  CROMER_MANN_H            ; HA
 9784  1  CROMER_MANN_C            ; CB
 9785  1  CROMER_MANN_H            ; HB1
 9786  1  CROMER_MANN_H            ; HB2
 9787  1  CROMER_MANN_C            ; CG
 9788  1  CROMER_MANN_H            ; HG1
 9789  1  CROMER_MANN_H            ; HG2
 9790  1  CROMER_MANN_C            ; CD
 9791  1  CROMER_MANN_H            ; HD1
 9792  1  CROMER_MANN_H            ; HD2
 9793  1  CROMER_MANN_C            ; CE
 9794  1  CROMER_MANN_H            ; HE1
 9795  1  CROMER_MANN_H            ; HE2
 9798  1  CROMER_MANN_N            ; NZ
 9799  1  CROMER_MANN_H            ; HZ1
 9800  1  CROMER_MANN_H            ; HZ2
 9801  1  CROMER_MANN_H            ; HZ3
 9802  1  CROMER_MANN_C            ; C
 9803  1  CROMER_MANN_O            ; O
 9804  1  CROMER_MANN_N            ; N
 9805  1  CROMER_MANN_H            ; HN
 9806  1  CROMER_MANN_C            ; CA
 9807  1  CROMER_MANN_H            ; HA
 9810  1  CROMER_MANN_C            ; CB
 9811  1  CROMER_MANN_H            ; HB1
 9812  1  CROMER_MANN_H            ; HB2
 9813  1  CROMER_MANN_H            ; HB3
 9814  1  CROMER_MANN_C            ; C
 9815  1  CROMER_MANN_O            ; O
 9816  1  CROMER_MANN_N            ; N
 9817  1  CROMER_MANN_H            ; HN
 9818  1  CROMER_MANN_C            ; CA
 9819  1  CROMER_MANN_H            ; HA
 9820  1  CROMER_MANN_C            ; CB
 9821  1  CROMER_MANN_H            ; HB1
 9822  1  CROMER_MANN_H            ; HB2
 9823  1  CROMER_MANN_C            ; CG
 9824  1  CROMER_MANN_H            ; HG
 9827  1  CROMER_MANN_C            ; CD1
 9828  1  CROMER_MANN_H            ; HD11
 9829  1  CROMER_MANN_H            ; HD12
 9830  1  CROMER_MANN_H            ; HD13
 9833  1  CROMER_MANN_C            ; CD2
 9834  1  CROMER_MANN_H            ; HD21
 9835  1  CROMER_MANN_H            ; HD22
 9836  1  CROMER_MANN_H            ; HD23
 9837  1  CROMER_MANN_C            ; C
 9838  1  CROMER_MANN_O            ; O
 9839  1  CROMER_MANN_N            ; N
 9840  1  CROMER_MANN_H            ; HN
 9841  1  CROMER_MANN_C            ; CA
 9842  1  CROMER_MANN_H            ; HA
 9843  1  CROMER_MANN_C            ; CB
 9844  1  CROMER_MANN_H            ; HB1
 9845  1  CROMER_MANN_H            ; HB2
 9846  1  CROMER_MANN_C            ; CG
 9847  1  CROMER_MANN_H            ; HG1
 9848  1  CROMER_MANN_H            ; HG2
 9849  1  CROMER_MANN_C            ; CD
 9850  1  CROMER_MANN_H            ; HD1
 9851  1  CROMER_MANN_H            ; HD2
 9852  1  CROMER_MANN_C            ; CE
 9853  1  CROMER_MANN_H            ; HE1
 9854  1  CROMER_MANN_H            ; HE2
 9857  1  CROMER_MANN_N            ; NZ
 9858  1  CROMER_MANN_H            ; HZ1
 9859  1  CROMER_MANN_H            ; HZ2
 9860  1  CROMER_MANN_H            ; HZ3
 9861  1  CROMER_MANN_C            ; C
 9862  1  CROMER_MANN_O            ; O
 9863  1  CROMER_MANN_N            ; N
 9864  1  CROMER_MANN_H            ; HN
 9865  1  CROMER_MANN_C            ; CA
 9866  1  CROMER_MANN_H            ; HA
 9867  1  CROMER_MANN_C            ; CB
 9868  1  CROMER_MANN_H            ; HB1
 9869  1  CROMER_MANN_H            ; HB2
 9870  1  CROMER_MANN_C            ; CG
 9871  1  CROMER_MANN_H            ; HG1
 9872  1  CROMER_MANN_H            ; HG2
 9873  1  CROMER_MANN_C            ; CD
 9874  1  CROMER_MANN_O            ; OE1
 9875  1  CROMER_MANN_O            ; OE2
 9876  1  CROMER_MANN_C            ; C
 9877  1  CROMER_MANN_O            ; O
 9878  1  CROMER_MANN_N            ; N
 9879  1  CROMER_MANN_H            ; HN
 9880  1  CROMER_MANN_C            ; CA
 9881  1  CROMER_MANN_H            ; HA
 9882  1  CROMER_MANN_C            ; CB
 9883  1  CROMER_MANN_H            ; HB
 9886  1  CROMER_MANN_C            ; CG2
 9887  1  CROMER_MANN_H            ; HG21
 9888  1  CROMER_MANN_H            ; HG22
 9889  1  CROMER_MANN_H            ; HG23
 9890  1  CROMER_MANN_C            ; CG1
 9891  1  CROMER_MANN_H            ; HG11
 9892  1  CROMER_MANN_H            ; HG12
 9895  1  CROMER_MANN_C            ; CD
 9896  1  CROMER_MANN_H            ; HD1
 9897  1  CROMER_MANN_H            ; HD2
 9898  1  CROMER_MANN_H            ; HD3
 9899  1  CROMER_MANN_C            ; C
 9900  1  CROMER_MANN_O            ; O
 9901  1  CROMER_MANN_N            ; N
 9902  1  CROMER_MANN_H            ; HN
 9903  1  CROMER_MANN_C            ; CA
 9904  1  CROMER_MANN_H            ; HA
 9905  1  CROMER_MANN_C            ; CB
 9906  1  CROMER_MANN_H            ; HB1
 9907  1  CROMER_MANN_H            ; HB2
 9908  1  CROMER_MANN_C            ; CG
 9909  1  CROMER_MANN_H            ; HG
 9912  1  CROMER_MANN_C            ; CD1
 9913  1  CROMER_MANN_H            ; HD11
 9914  1  CROMER_MANN_H            ; HD12
 9915  1  CROMER_MANN_H            ; HD13
 9918  1  CROMER_MANN_C            ; CD2
 9919  1  CROMER_MANN_H            ; HD21
 9920  1  CROMER_MANN_H            ; HD22
 9921  1  CROMER_MANN_H            ; HD23
 9922  1  CROMER_MANN_C            ; C
 9923  1  CROMER_MANN_O            ; O
 9924  1  CROMER_MANN_N            ; N
 9925  1  CROMER_MANN_H            ; HN
 9926  1  CROMER_MANN_C            ; CA
 9927  1  CROMER_MANN_H            ; HA1
 9928  1  CROMER_MANN_H            ; HA2
 9929  1  CROMER_MANN_C            ; C
 9930  1  CROMER_MANN_O            ; O
 9931  1  CROMER_MANN_N            ; N
 9932  1  CROMER_MANN_H            ; HN
 9933  1  CROMER_MANN_C            ; CA
 9934  1  CROMER_MANN_H            ; HA
 9935  1  CROMER_MANN_C            ; CB
 9936  1  CROMER_MANN_H            ; HB1
 9937  1  CROMER_MANN_H            ; HB2
 9938  1  CROMER_MANN_C            ; CG
 9939  1  CROMER_MANN_O            ; OD1
 9940  1  CROMER_MANN_O            ; OD2
 9941  1  CROMER_MANN_C            ; C
 9942  1  CROMER_MANN_O            ; O
 9943  1  CROMER_MANN_N            ; N
 9944  1  CROMER_MANN_H            ; HN
 9945  1  CROMER_MANN_C            ; CA
 9946  1  CROMER_MANN_H            ; HA
 9947  1  CROMER_MANN_C            ; CB
 9948  1  CROMER_MANN_H            ; HB1
 9949  1  CROMER_MANN_H            ; HB2
 9950  1  CROMER_MANN_C            ; CG
 9951  1  CROMER_MANN_H            ; HG1
 9952  1  CROMER_MANN_H            ; HG2
 9953  1  CROMER_MANN_C            ; CD
 9954  1  CROMER_MANN_O            ; OE1
 9955  1  CROMER_MANN_N            ; NE2
 9956  1  CROMER_MANN_H            ; HE21
 9957  1  CROMER_MANN_H            ; HE22
 9958  1  CROMER_MANN_C            ; C
 9959  1  CROMER_MANN_O            ; O
 9960  1  CROMER_MANN_N            ; N
 9961  1  CROMER_MANN_H            ; HN
 9962  1  CROMER_MANN_C            ; CA
 9963  1  CROMER_MANN_H            ; HA
 9964  1  CROMER_MANN_C            ; CB
 9965  1  CROMER_MANN_H            ; HB
 9968  1  CROMER_MANN_C            ; CG1
 9969  1  CROMER_MANN_H            ; HG11
 9970  1  CROMER_MANN_H            ; HG12
 9971  1  CROMER_MANN_H            ; HG13
 9974  1  CROMER_MANN_C            ; CG2
 9975  1  CROMER_MANN_H            ; HG21
 9976  1  CROMER_MANN_H            ; HG22
 9977  1  CROMER_MANN_H            ; HG23
 9978  1  CROMER_MANN_C            ; C
 9979  1  CROMER_MANN_O            ; O
 9980  1  CROMER_MANN_N            ; N
 9981  1  CROMER_MANN_H            ; HN
 9982  1  CROMER_MANN_C            ; CA
 9983  1  CROMER_MANN_H            ; HA
 9984  1  CROMER_MANN_C            ; CB
 9985  1  CROMER_MANN_H            ; HB1
 9986  1  CROMER_MANN_H            ; HB2
 9987  1  CROMER_MANN_C            ; CG
 9988  1  CROMER_MANN_H            ; HG1
 9989  1  CROMER_MANN_H            ; HG2
 9990  1  CROMER_MANN_C            ; CD
 9991  1  CROMER_MANN_O            ; OE1
 9992  1  CROMER_MANN_O            ; OE2
 9993  1  CROMER_MANN_C            ; C
 9994  1  CROMER_MANN_O            ; O
 9995  1  CROMER_MANN_N            ; N
 9996  1  CROMER_MANN_H            ; HN
 9997  1  CROMER_MANN_C            ; CA
 9998  1  CROMER_MANN_H            ; HA
 9999  1  CROMER_MANN_C            ; CB
10000  1  CROMER_MANN_H            ; HB1
10001  1  CROMER_MANN_H            ; HB2
10002  1  CROMER_MANN_C            ; CG
10003  1  CROMER_MANN_H            ; HG1
10004  1  CROMER_MANN_H            ; HG2
10005  1  CROMER_MANN_C            ; CD
10006  1  CROMER_MANN_H            ; HD1
10007  1  CROMER_MANN_H            ; HD2
10008  1  CROMER_MANN_C            ; CE
10009  1  CROMER_MANN_H            ; HE1
10010  1  CROMER_MANN_H            ; HE2
10013  1  CROMER_MANN_N            ; NZ
10014  1  CROMER_MANN_H            ; HZ1
10015  1  CROMER_MANN_H            ; HZ2
10016  1  CROMER_MANN_H            ; HZ3
10017  1  CROMER_MANN_C            ; C
10018  1  CROMER_MANN_O            ; O
10019  1  CROMER_MANN_N            ; N
10020  1  CROMER_MANN_H            ; HN
10021  1  CROMER_MANN_C            ; CA
10022  1  CROMER_MANN_H            ; HA
10023  1  CROMER_MANN_C            ; CB
10024  1  CROMER_MANN_H            ; HB
10027  1  CROMER_MANN_C            ; CG1
10028  1  CROMER_MANN_H            ; HG11
10029  1  CROMER_MANN_H            ; HG12
10030  1  CROMER_MANN_H            ; HG13
10033  1  CROMER_MANN_C            ; CG2
10034  1  CROMER_MANN_H            ; HG21
10035  1  CROMER_MANN_H            ; HG22
10036  1  CROMER_MANN_H            ; HG23
10037  1  CROMER_MANN_C            ; C
10038  1  CROMER_MANN_O            ; O
10039  1  CROMER_MANN_N            ; N
10040  1  CROMER_MANN_H            ; HN
10041  1  CROMER_MANN_C            ; CA
10042  1  CROMER_MANN_H            ; HA
10043  1  CROMER_MANN_C            ; CB
10044  1  CROMER_MANN_H            ; HB
10047  1  CROMER_MANN_C            ; CG1
10048  1  CROMER_MANN_H            ; HG11
10049  1  CROMER_MANN_H            ; HG12
10050  1  CROMER_MANN_H            ; HG13
10053  1  CROMER_MANN_C            ; CG2
10054  1  CROMER_MANN_H            ; HG21
10055  1  CROMER_MANN_H            ; HG22
10056  1  CROMER_MANN_H            ; HG23
10057  1  CROMER_MANN_C            ; C
10058  1  CROMER_MANN_O            ; O
10059  1  CROMER_MANN_N            ; N
10060  1  CROMER_MANN_H            ; HN
10061  1  CROMER_MANN_C            ; CA
10062  1  CROMER_MANN_H            ; HA
10063  1  CROMER_MANN_C            ; CB
10064  1  CROMER_MANN_H            ; HB
10067  1  CROMER_MANN_C            ; CG1
10068  1  CROMER_MANN_H            ; HG11
10069  1  CROMER_MANN_H            ; HG12
10070  1  CROMER_MANN_H            ; HG13
10073  1  CROMER_MANN_C            ; CG2
10074  1  CROMER_MANN_H            ; HG21
10075  1  CROMER_MANN_H            ; HG22
10076  1  CROMER_MANN_H            ; HG23
10077  1  CROMER_MANN_C            ; C
10078  1  CROMER_MANN_O            ; O
10079  1  CROMER_MANN_N            ; N
10080  1  CROMER_MANN_H            ; HN
10081  1  CROMER_MANN_C            ; CA
10082  1  CROMER_MANN_H            ; HA
10083  1  CROMER_MANN_C            ; CB
10084  1  CROMER_MANN_H            ; HB1
10085  1  CROMER_MANN_H            ; HB2
10086  1  CROMER_MANN_O            ; OG
10087  1  CROMER_MANN_H            ; HG1
10088  1  CROMER_MANN_C            ; C
10089  1  CROMER_MANN_O            ; O
10090  1  CROMER_MANN_N            ; N
10091  1  CROMER_MANN_H            ; HN
10092  1  CROMER_MANN_C            ; CA
10093  1  CROMER_MANN_H            ; HA
10094  1  CROMER_MANN_C            ; CB
10095  1  CROMER_MANN_H            ; HB1
10096  1  CROMER_MANN_H            ; HB2
10097  1  CROMER_MANN_C            ; CG
10098  1  CROMER_MANN_C            ; CD1
10099  1  CROMER_MANN_H            ; HD1
10100  1  CROMER_MANN_C            ; CE1
10101  1  CROMER_MANN_H            ; HE1
10102  1  CROMER_MANN_C            ; CZ
10103  1  CROMER_MANN_O            ; OH
10104  1  CROMER_MANN_H            ; HH
10105  1  CROMER_MANN_C            ; CD2
10106  1  CROMER_MANN_H            ; HD2
10107  1  CROMER_MANN_C            ; CE2
10108  1  CROMER_MANN_H            ; HE2
10109  1  CROMER_MANN_C            ; C
10110  1  CROMER_MANN_O            ; O
10111  1  CROMER_MANN_N            ; N
10112  1  CROMER_MANN_H            ; HN
10113  1  CROMER_MANN_C            ; CA
10114  1  CROMER_MANN_H            ; HA
10115  1  CROMER_MANN_C            ; CB
10116  1  CROMER_MANN_H            ; HB1
10117  1  CROMER_MANN_H            ; HB2
10118  1  CROMER_MANN_C            ; CG
10119  1  CROMER_MANN_H            ; HG1
10120  1  CROMER_MANN_H            ; HG2
10121  1  CROMER_MANN_C            ; CD
10122  1  CROMER_MANN_H            ; HD1
10123  1  CROMER_MANN_H            ; HD2
10124  1  CROMER_MANN_C            ; CE
10125  1  CROMER_MANN_H            ; HE1
10126  1  CROMER_MANN_H            ; HE2
10129  1  CROMER_MANN_N            ; NZ
10130  1  CROMER_MANN_H            ; HZ1
10131  1  CROMER_MANN_H            ; HZ2
10132  1  CROMER_MANN_H            ; HZ3
10133  1  CROMER_MANN_C            ; C
10134  1  CROMER_MANN_O            ; O
10135  1  CROMER_MANN_N            ; N
10136  1  CROMER_MANN_H            ; HN
10137  1  CROMER_MANN_C            ; CA
10138  1  CROMER_MANN_H            ; HA
10139  1  CROMER_MANN_C            ; CB
10140  1  CROMER_MANN_H            ; HB1
10141  1  CROMER_MANN_H            ; HB2
10142  1  CROMER_MANN_C            ; CG
10143  1  CROMER_MANN_H            ; HG
10146  1  CROMER_MANN_C            ; CD1
10147  1  CROMER_MANN_H            ; HD11
10148  1  CROMER_MANN_H            ; HD12
10149  1  CROMER_MANN_H            ; HD13
10152  1  CROMER_MANN_C            ; CD2
10153  1  CROMER_MANN_H            ; HD21
10154  1  CROMER_MANN_H            ; HD22
10155  1  CROMER_MANN_H            ; HD23
10156  1  CROMER_MANN_C            ; C
10157  1  CROMER_MANN_O            ; O
10158  1  CROMER_MANN_N            ; N
10159  1  CROMER_MANN_H            ; HN
10160  1  CROMER_MANN_C            ; CA
10161  1  CROMER_MANN_H            ; HA
10162  1  CROMER_MANN_C            ; CB
10163  1  CROMER_MANN_H            ; HB1
10164  1  CROMER_MANN_H            ; HB2
10165  1  CROMER_MANN_C            ; CG
10166  1  CROMER_MANN_H            ; HG
10169  1  CROMER_MANN_C            ; CD1
10170  1  CROMER_MANN_H            ; HD11
10171  1  CROMER_MANN_H            ; HD12
10172  1  CROMER_MANN_H            ; HD13
10175  1  CROMER_MANN_C            ; CD2
10176  1  CROMER_MANN_H            ; HD21
10177  1  CROMER_MANN_H            ; HD22
10178  1  CROMER_MANN_H            ; HD23
10179  1  CROMER_MANN_C            ; C
10180  1  CROMER_MANN_O            ; O
10181  1  CROMER_MANN_N            ; N
10182  1  CROMER_MANN_H            ; HN
10183  1  CROMER_MANN_C            ; CA
10184  1  CROMER_MANN_H            ; HA
10185  1  CROMER_MANN_C            ; CB
10186  1  CROMER_MANN_H            ; HB1
10187  1  CROMER_MANN_H            ; HB2
10188  1  CROMER_MANN_C            ; CG
10189  1  CROMER_MANN_O            ; OD1
10190  1  CROMER_MANN_O            ; OD2
10191  1  CROMER_MANN_C            ; C
10192  1  CROMER_MANN_O            ; O
10193  1  CROMER_MANN_N            ; N
10194  1  CROMER_MANN_H            ; HN
10195  1  CROMER_MANN_C            ; CA
10196  1  CROMER_MANN_H            ; HA
10199  1  CROMER_MANN_C            ; CB
10200  1  CROMER_MANN_H            ; HB1
10201  1  CROMER_MANN_H            ; HB2
10202  1  CROMER_MANN_H            ; HB3
10203  1  CROMER_MANN_C            ; C
10204  1  CROMER_MANN_O            ; O
10205  1  CROMER_MANN_N            ; N
10206  1  CROMER_MANN_C            ; CD
10207  1  CROMER_MANN_H            ; HD1
10208  1  CROMER_MANN_H            ; HD2
10209  1  CROMER_MANN_C            ; CA
10210  1  CROMER_MANN_H            ; HA
10211  1  CROMER_MANN_C            ; CB
10212  1  CROMER_MANN_H            ; HB1
10213  1  CROMER_MANN_H            ; HB2
10214  1  CROMER_MANN_C            ; CG
10215  1  CROMER_MANN_H            ; HG1
10216  1  CROMER_MANN_H            ; HG2
10217  1  CROMER_MANN_C            ; C
10218  1  CROMER_MANN_O            ; O
10219  1  CROMER_MANN_N            ; N
10220  1  CROMER_MANN_H            ; HN
10221  1  CROMER_MANN_C            ; CA
10222  1  CROMER_MANN_H            ; HA
10225  1  CROMER_MANN_C            ; CB
10226  1  CROMER_MANN_H            ; HB1
10227  1  CROMER_MANN_H            ; HB2
10228  1  CROMER_MANN_H            ; HB3
10229  1  CROMER_MANN_C            ; C
10230  1  CROMER_MANN_O            ; O
10231  1  CROMER_MANN_N            ; N
10232  1  CROMER_MANN_H            ; HN
10233  1  CROMER_MANN_C            ; CA
10234  1  CROMER_MANN_H            ; HA
10237  1  CROMER_MANN_C            ; CB
10238  1  CROMER_MANN_H            ; HB1
10239  1  CROMER_MANN_H            ; HB2
10240  1  CROMER_MANN_H            ; HB3
10241  1  CROMER_MANN_C            ; C
10242  1  CROMER_MANN_O            ; O
10243  1  CROMER_MANN_N            ; N
10244  1  CROMER_MANN_H            ; HN
10245  1  CROMER_MANN_C            ; CA
10246  1  CROMER_MANN_H            ; HA
10247  1  CROMER_MANN_C            ; CB
10248  1  CROMER_MANN_H            ; HB
10251  1  CROMER_MANN_C            ; CG2
10252  1  CROMER_MANN_H            ; HG21
10253  1  CROMER_MANN_H            ; HG22
10254  1  CROMER_MANN_H            ; HG23
10255  1  CROMER_MANN_C            ; CG1
10256  1  CROMER_MANN_H            ; HG11
10257  1  CROMER_MANN_H            ; HG12
10260  1  CROMER_MANN_C            ; CD
10261  1  CROMER_MANN_H            ; HD1
10262  1  CROMER_MANN_H            ; HD2
10263  1  CROMER_MANN_H            ; HD3
10264  1  CROMER_MANN_C            ; C
10265  1  CROMER_MANN_O            ; O
10266  1  CROMER_MANN_N            ; N
10267  1  CROMER_MANN_H            ; HN
10268  1  CROMER_MANN_C            ; CA
10269  1  CROMER_MANN_H            ; HA
10270  1  CROMER_MANN_C            ; CB
10271  1  CROMER_MANN_H            ; HB1
10272  1  CROMER_MANN_H            ; HB2
10273  1  CROMER_MANN_C            ; CG
10274  1  CROMER_MANN_H            ; HG1
10275  1  CROMER_MANN_H            ; HG2
10276  1  CROMER_MANN_C            ; CD
10277  1  CROMER_MANN_H            ; HD1
10278  1  CROMER_MANN_H            ; HD2
10279  1  CROMER_MANN_N            ; NE
10280  1  CROMER_MANN_H            ; HE
10281  1  CROMER_MANN_C            ; CZ
10282  1  CROMER_MANN_N            ; NH1
10283  1  CROMER_MANN_H            ; HH11
10284  1  CROMER_MANN_H            ; HH12
10285  1  CROMER_MANN_N            ; NH2
10286  1  CROMER_MANN_H            ; HH21
10287  1  CROMER_MANN_H            ; HH22
10288  1  CROMER_MANN_C            ; C
10289  1  CROMER_MANN_O            ; O
10290  1  CROMER_MANN_N            ; N
10291  1  CROMER_MANN_H            ; HN
10292  1  CROMER_MANN_C            ; CA
10293  1  CROMER_MANN_H            ; HA
10294  1  CROMER_MANN_C            ; CB
10295  1  CROMER_MANN_H            ; HB
10296  1  CROMER_MANN_O            ; OG1
10297  1  CROMER_MANN_H            ; HG1
10300  1  CROMER_MANN_C            ; CG2
10301  1  CROMER_MANN_H            ; HG21
10302  1  CROMER_MANN_H            ; HG22
10303  1  CROMER_MANN_H            ; HG23
10304  1  CROMER_MANN_C            ; C
10305  1  CROMER_MANN_O            ; O
10306  1  CROMER_MANN_N            ; N
10307  1  CROMER_MANN_H            ; HN
10308  1  CROMER_MANN_C            ; CA
10309  1  CROMER_MANN_H            ; HA1
10310  1  CROMER_MANN_H            ; HA2
10311  1  CROMER_MANN_C            ; C
10312  1  CROMER_MANN_O            ; O
10313  1  CROMER_MANN_N            ; N
10314  1  CROMER_MANN_H            ; HN
10315  1  CROMER_MANN_C            ; CA
10316  1  CROMER_MANN_H            ; HA
10317  1  CROMER_MANN_C            ; CB
10318  1  CROMER_MANN_H            ; HB1
10319  1  CROMER_MANN_H            ; HB2
10320  1  CROMER_MANN_C            ; CG
10321  1  CROMER_MANN_H            ; HG1
10322  1  CROMER_MANN_H            ; HG2
10323  1  CROMER_MANN_C            ; CD
10324  1  CROMER_MANN_O            ; OE1
10325  1  CROMER_MANN_N            ; NE2
10326  1  CROMER_MANN_H            ; HE21
10327  1  CROMER_MANN_H            ; HE22
10328  1  CROMER_MANN_C            ; C
10329  1  CROMER_MANN_O            ; O
10330  1  CROMER_MANN_N            ; N
10331  1  CROMER_MANN_H            ; HN
10332  1  CROMER_MANN_C            ; CA
10333  1  CROMER_MANN_H            ; HA
10334  1  CROMER_MANN_C            ; CB
10335  1  CROMER_MANN_H            ; HB1
10336  1  CROMER_MANN_H            ; HB2
10337  1  CROMER_MANN_C            ; CG
10338  1  CROMER_MANN_C            ; CD1
10339  1  CROMER_MANN_H            ; HD1
10340  1  CROMER_MANN_C            ; CE1
10341  1  CROMER_MANN_H            ; HE1
10342  1  CROMER_MANN_C            ; CZ
10343  1  CROMER_MANN_H            ; HZ
10344  1  CROMER_MANN_C            ; CD2
10345  1  CROMER_MANN_H            ; HD2
10346  1  CROMER_MANN_C            ; CE2
10347  1  CROMER_MANN_H            ; HE2
10348  1  CROMER_MANN_C            ; C
10349  1  CROMER_MANN_O            ; O
10350  1  CROMER_MANN_N            ; N
10351  1  CROMER_MANN_H            ; HN
10352  1  CROMER_MANN_C            ; CA
10353  1  CROMER_MANN_H            ; HA1
10354  1  CROMER_MANN_H            ; HA2
10355  1  CROMER_MANN_C            ; C
10356  1  CROMER_MANN_O            ; O
10357  1  CROMER_MANN_N            ; N
10358  1  CROMER_MANN_H            ; HN
10359  1  CROMER_MANN_C            ; CA
10360  1  CROMER_MANN_H            ; HA
10361  1  CROMER_MANN_C            ; CB
10362  1  CROMER_MANN_H            ; HB1
10363  1  CROMER_MANN_H            ; HB2
10364  1  CROMER_MANN_C            ; CG
10365  1  CROMER_MANN_C            ; CD1
10366  1  CROMER_MANN_H            ; HD1
10367  1  CROMER_MANN_N            ; NE1
10368  1  CROMER_MANN_H            ; HE1
10369  1  CROMER_MANN_C            ; CE2
10370  1  CROMER_MANN_C            ; CD2
10371  1  CROMER_MANN_C            ; CE3
10372  1  CROMER_MANN_H            ; HE3
10373  1  CROMER_MANN_C            ; CZ3
10374  1  CROMER_MANN_H            ; HZ3
10375  1  CROMER_MANN_C            ; CZ2
10376  1  CROMER_MANN_H            ; HZ2
10377  1  CROMER_MANN_C            ; CH2
10378  1  CROMER_MANN_H            ; HH2
10379  1  CROMER_MANN_C            ; C
10380  1  CROMER_MANN_O            ; O
10381  1  CROMER_MANN_N            ; N
10382  1  CROMER_MANN_H            ; HN
10383  1  CROMER_MANN_C            ; CA
10384  1  CROMER_MANN_H            ; HA
10385  1  CROMER_MANN_C            ; CB
10386  1  CROMER_MANN_H            ; HB1
10387  1  CROMER_MANN_H            ; HB2
10388  1  CROMER_MANN_O            ; OG
10389  1  CROMER_MANN_H            ; HG1
10390  1  CROMER_MANN_C            ; C
10391  1  CROMER_MANN_O            ; O
10392  1  CROMER_MANN_N            ; N
10393  1  CROMER_MANN_H            ; HN
10394  1  CROMER_MANN_C            ; CA
10395  1  CROMER_MANN_H            ; HA
10398  1  CROMER_MANN_C            ; CB
10399  1  CROMER_MANN_H            ; HB1
10400  1  CROMER_MANN_H            ; HB2
10401  1  CROMER_MANN_H            ; HB3
10402  1  CROMER_MANN_C            ; C
10403  1  CROMER_MANN_O            ; O
10404  1  CROMER_MANN_N            ; N
10405  1  CROMER_MANN_H            ; HN
10406  1  CROMER_MANN_C            ; CA
10407  1  CROMER_MANN_H            ; HA
10408  1  CROMER_MANN_C            ; CB
10409  1  CROMER_MANN_H            ; HB1
10410  1  CROMER_MANN_H            ; HB2
10411  1  CROMER_MANN_C            ; CG
10412  1  CROMER_MANN_O            ; OD1
10413  1  CROMER_MANN_N            ; ND2
10414  1  CROMER_MANN_H            ; HD21
10415  1  CROMER_MANN_H            ; HD22
10416  1  CROMER_MANN_C            ; C
10417  1  CROMER_MANN_O            ; O
10418  1  CROMER_MANN_N            ; N
10419  1  CROMER_MANN_H            ; HN
10420  1  CROMER_MANN_C            ; CA
10421  1  CROMER_MANN_H            ; HA
10422  1  CROMER_MANN_C            ; CB
10423  1  CROMER_MANN_H            ; HB1
10424  1  CROMER_MANN_H            ; HB2
10425  1  CROMER_MANN_C            ; CG
10426  1  CROMER_MANN_H            ; HG1
10427  1  CROMER_MANN_H            ; HG2
10428  1  CROMER_MANN_S            ; SD
10431  1  CROMER_MANN_C            ; CE
10432  1  CROMER_MANN_H            ; HE1
10433  1  CROMER_MANN_H            ; HE2
10434  1  CROMER_MANN_H            ; HE3
10435  1  CROMER_MANN_C            ; C
10436  1  CROMER_MANN_O            ; O
10437  1  CROMER_MANN_N            ; N
10438  1  CROMER_MANN_H            ; HN
10439  1  CROMER_MANN_C            ; CA
10440  1  CROMER_MANN_H            ; HA
10441  1  CROMER_MANN_C            ; CB
10442  1  CROMER_MANN_H            ; HB1
10443  1  CROMER_MANN_H            ; HB2
10444  1  CROMER_MANN_C            ; CG
10445  1  CROMER_MANN_H            ; HG1
10446  1  CROMER_MANN_H            ; HG2
10447  1  CROMER_MANN_C            ; CD
10448  1  CROMER_MANN_O            ; OE1
10449  1  CROMER_MANN_O            ; OE2
10450  1  CROMER_MANN_C            ; C
10451  1  CROMER_MANN_O            ; O
10452  1  CROMER_MANN_N            ; N
10453  1  CROMER_MANN_H            ; HN
10454  1  CROMER_MANN_C            ; CA
10455  1  CROMER_MANN_H            ; HA
10456  1  CROMER_MANN_C            ; CB
10457  1  CROMER_MANN_H            ; HB1
10458  1  CROMER_MANN_H            ; HB2
10459  1  CROMER_MANN_C            ; CG
10460  1  CROMER_MANN_H            ; HG1
10461  1  CROMER_MANN_H            ; HG2
10462  1  CROMER_MANN_C            ; CD
10463  1  CROMER_MANN_H            ; HD1
10464  1  CROMER_MANN_H            ; HD2
10465  1  CROMER_MANN_N            ; NE
10466  1  CROMER_MANN_H            ; HE
10467  1  CROMER_MANN_C            ; CZ
10468  1  CROMER_MANN_N            ; NH1
10469  1  CROMER_MANN_H            ; HH11
10470  1  CROMER_MANN_H            ; HH12
10471  1  CROMER_MANN_N            ; NH2
10472  1  CROMER_MANN_H            ; HH21
10473  1  CROMER_MANN_H            ; HH22
10474  1  CROMER_MANN_C            ; C
10475  1  CROMER_MANN_O            ; O
10476  1  CROMER_MANN_N            ; N
10477  1  CROMER_MANN_H            ; HN
10478  1  CROMER_MANN_C            ; CA
10479  1  CROMER_MANN_H            ; HA
10480  1  CROMER_MANN_C            ; CB
10481  1  CROMER_MANN_H            ; HB
10484  1  CROMER_MANN_C            ; CG2
10485  1  CROMER_MANN_H            ; HG21
10486  1  CROMER_MANN_H            ; HG22
10487  1  CROMER_MANN_H            ; HG23
10488  1  CROMER_MANN_C            ; CG1
10489  1  CROMER_MANN_H            ; HG11
10490  1  CROMER_MANN_H            ; HG12
10493  1  CROMER_MANN_C            ; CD
10494  1  CROMER_MANN_H            ; HD1
10495  1  CROMER_MANN_H            ; HD2
10496  1  CROMER_MANN_H            ; HD3
10497  1  CROMER_MANN_C            ; C
10498  1  CROMER_MANN_O            ; O
10499  1  CROMER_MANN_N            ; N
10500  1  CROMER_MANN_H            ; HN
10501  1  CROMER_MANN_C            ; CA
10502  1  CROMER_MANN_H            ; HA
10503  1  CROMER_MANN_C            ; CB
10504  1  CROMER_MANN_H            ; HB1
10505  1  CROMER_MANN_H            ; HB2
10506  1  CROMER_MANN_C            ; CG
10507  1  CROMER_MANN_H            ; HG1
10508  1  CROMER_MANN_H            ; HG2
10509  1  CROMER_MANN_S            ; SD
10512  1  CROMER_MANN_C            ; CE
10513  1  CROMER_MANN_H            ; HE1
10514  1  CROMER_MANN_H            ; HE2
10515  1  CROMER_MANN_H            ; HE3
10516  1  CROMER_MANN_C            ; C
10517  1  CROMER_MANN_O            ; O
10518  1  CROMER_MANN_N            ; N
10519  1  CROMER_MANN_H            ; HN
10520  1  CROMER_MANN_C            ; CA
10521  1  CROMER_MANN_H            ; HA
10522  1  CROMER_MANN_C            ; CB
10523  1  CROMER_MANN_H            ; HB1
10524  1  CROMER_MANN_H            ; HB2
10525  1  CROMER_MANN_C            ; CG
10526  1  CROMER_MANN_H            ; HG1
10527  1  CROMER_MANN_H            ; HG2
10528  1  CROMER_MANN_C            ; CD
10529  1  CROMER_MANN_H            ; HD1
10530  1  CROMER_MANN_H            ; HD2
10531  1  CROMER_MANN_C            ; CE
10532  1  CROMER_MANN_H            ; HE1
10533  1  CROMER_MANN_H            ; HE2
10536  1  CROMER_MANN_N            ; NZ
10537  1  CROMER_MANN_H            ; HZ1
10538  1  CROMER_MANN_H            ; HZ2
10539  1  CROMER_MANN_H            ; HZ3
10540  1  CROMER_MANN_C            ; C
10541  1  CROMER_MANN_O            ; O
10542  1  CROMER_MANN_N            ; N
10543  1  CROMER_MANN_H            ; HN
10544  1  CROMER_MANN_C            ; CA
10545  1  CROMER_MANN_H            ; HA
10548  1  CROMER_MANN_C            ; CB
10549  1  CROMER_MANN_H            ; HB1
10550  1  CROMER_MANN_H            ; HB2
10551  1  CROMER_MANN_H            ; HB3
10552  1  CROMER_MANN_C            ; C
10553  1  CROMER_MANN_O            ; O
10554  1  CROMER_MANN_N            ; N
10555  1  CROMER_MANN_H            ; HN
10556  1  CROMER_MANN_C            ; CA
10557  1  CROMER_MANN_H            ; HA
10558  1  CROMER_MANN_C            ; CB
10559  1  CROMER_MANN_H            ; HB1
10560  1  CROMER_MANN_H            ; HB2
10561  1  CROMER_MANN_C            ; CG
10562  1  CROMER_MANN_H            ; HG1
10563  1  CROMER_MANN_H            ; HG2
10564  1  CROMER_MANN_C            ; CD
10565  1  CROMER_MANN_O            ; OE1
10566  1  CROMER_MANN_N            ; NE2
10567  1  CROMER_MANN_H            ; HE21
10568  1  CROMER_MANN_H            ; HE22
10569  1  CROMER_MANN_C            ; C
10570  1  CROMER_MANN_O            ; O
10571  1  CROMER_MANN_N            ; N
10572  1  CROMER_MANN_H            ; HN
10573  1  CROMER_MANN_C            ; CA
10574  1  CROMER_MANN_H            ; HA
10577  1  CROMER_MANN_C            ; CB
10578  1  CROMER_MANN_H            ; HB1
10579  1  CROMER_MANN_H            ; HB2
10580  1  CROMER_MANN_H            ; HB3
10581  1  CROMER_MANN_C            ; C
10582  1  CROMER_MANN_O            ; O
10583  1  CROMER_MANN_N            ; N
10584  1  CROMER_MANN_H            ; HN
10585  1  CROMER_MANN_C            ; CA
10586  1  CROMER_MANN_H            ; HA
10587  1  CROMER_MANN_C            ; CB
10588  1  CROMER_MANN_H            ; HB1
10589  1  CROMER_MANN_H            ; HB2
10590  1  CROMER_MANN_C            ; CG
10591  1  CROMER_MANN_H            ; HG
10594  1  CROMER_MANN_C            ; CD1
10595  1  CROMER_MANN_H            ; HD11
10596  1  CROMER_MANN_H            ; HD12
10597  1  CROMER_MANN_H            ; HD13
10600  1  CROMER_MANN_C            ; CD2
10601  1  CROMER_MANN_H            ; HD21
10602  1  CROMER_MANN_H            ; HD22
10603  1  CROMER_MANN_H            ; HD23
10604  1  CROMER_MANN_C            ; C
10605  1  CROMER_MANN_O            ; O
10606  1  CROMER_MANN_N            ; N
10607  1  CROMER_MANN_H            ; HN
10608  1  CROMER_MANN_C            ; CA
10609  1  CROMER_MANN_H            ; HA
10610  1  CROMER_MANN_C            ; CB
10611  1  CROMER_MANN_H            ; HB1
10612  1  CROMER_MANN_H            ; HB2
10613  1  CROMER_MANN_C            ; CG
10614  1  CROMER_MANN_H            ; HG1
10615  1  CROMER_MANN_H            ; HG2
10616  1  CROMER_MANN_C            ; CD
10617  1  CROMER_MANN_H            ; HD1
10618  1  CROMER_MANN_H            ; HD2
10619  1  CROMER_MANN_N            ; NE
10620  1  CROMER_MANN_H            ; HE
10621  1  CROMER_MANN_C            ; CZ
10622  1  CROMER_MANN_N            ; NH1
10623  1  CROMER_MANN_H            ; HH11
10624  1  CROMER_MANN_H            ; HH12
10625  1  CROMER_MANN_N            ; NH2
10626  1  CROMER_MANN_H            ; HH21
10627  1  CROMER_MANN_H            ; HH22
10628  1  CROMER_MANN_C            ; C
10629  1  CROMER_MANN_O            ; O
10630  1  CROMER_MANN_N            ; N
10631  1  CROMER_MANN_H            ; HN
10632  1  CROMER_MANN_C            ; CA
10633  1  CROMER_MANN_H            ; HA
10634  1  CROMER_MANN_C            ; CB
10635  1  CROMER_MANN_H            ; HB1
10636  1  CROMER_MANN_H            ; HB2
10637  1  CROMER_MANN_C            ; CG
10638  1  CROMER_MANN_O            ; OD1
10639  1  CROMER_MANN_O            ; OD2
10640  1  CROMER_MANN_C            ; C
10641  1  CROMER_MANN_O            ; O
10642  1  CROMER_MANN_N            ; N
10643  1  CROMER_MANN_H            ; HN
10644  1  CROMER_MANN_C            ; CA
10645  1  CROMER_MANN_H            ; HA
10646  1  CROMER_MANN_C            ; CB
10647  1  CROMER_MANN_H            ; HB1
10648  1  CROMER_MANN_H            ; HB2
10649  1  CROMER_MANN_O            ; OG
10650  1  CROMER_MANN_H            ; HG1
10651  1  CROMER_MANN_C            ; C
10652  1  CROMER_MANN_O            ; O
10653  1  CROMER_MANN_N            ; N
10654  1  CROMER_MANN_H            ; HN
10655  1  CROMER_MANN_C            ; CA
10656  1  CROMER_MANN_H            ; HA
10657  1  CROMER_MANN_C            ; CB
10658  1  CROMER_MANN_H            ; HB1
10659  1  CROMER_MANN_H            ; HB2
10660  1  CROMER_MANN_O            ; OG
10661  1  CROMER_MANN_H            ; HG1
10662  1  CROMER_MANN_C            ; C
10663  1  CROMER_MANN_O            ; O
10664  1  CROMER_MANN_N            ; N
10665  1  CROMER_MANN_H            ; HN
10666  1  CROMER_MANN_C            ; CA
10667  1  CROMER_MANN_H            ; HA
10668  1  CROMER_MANN_C            ; CB
10669  1  CROMER_MANN_H            ; HB1
10670  1  CROMER_MANN_H            ; HB2
10671  1  CROMER_MANN_C            ; CG
10672  1  CROMER_MANN_H            ; HG1
10673  1  CROMER_MANN_H            ; HG2
10674  1  CROMER_MANN_S            ; SD
10677  1  CROMER_MANN_C            ; CE
10678  1  CROMER_MANN_H            ; HE1
10679  1  CROMER_MANN_H            ; HE2
10680  1  CROMER_MANN_H            ; HE3
10681  1  CROMER_MANN_C            ; C
10682  1  CROMER_MANN_O            ; O
10683  1  CROMER_MANN_N            ; N
10684  1  CROMER_MANN_H            ; HN
10685  1  CROMER_MANN_C            ; CA
10686  1  CROMER_MANN_H            ; HA
10687  1  CROMER_MANN_C            ; CB
10688  1  CROMER_MANN_H            ; HB1
10689  1  CROMER_MANN_H            ; HB2
10690  1  CROMER_MANN_O            ; OG
10691  1  CROMER_MANN_H            ; HG1
10692  1  CROMER_MANN_C            ; C
10693  1  CROMER_MANN_O            ; O
10694  1  CROMER_MANN_N            ; N
10695  1  CROMER_MANN_H            ; HN
10696  1  CROMER_MANN_C            ; CA
10697  1  CROMER_MANN_H            ; HA
10698  1  CROMER_MANN_C            ; CB
10699  1  CROMER_MANN_H            ; HB1
10700  1  CROMER_MANN_H            ; HB2
10701  1  CROMER_MANN_O            ; OG
10702  1  CROMER_MANN_H            ; HG1
10703  1  CROMER_MANN_C            ; C
10704  1  CROMER_MANN_O            ; O
10705  1  CROMER_MANN_N            ; N
10706  1  CROMER_MANN_H            ; HN
10707  1  CROMER_MANN_C            ; CA
10708  1  CROMER_MANN_H            ; HA
10709  1  CROMER_MANN_C            ; CB
10710  1  CROMER_MANN_H            ; HB1
10711  1  CROMER_MANN_H            ; HB2
10712  1  CROMER_MANN_C            ; CG
10713  1  CROMER_MANN_C            ; CD1
10714  1  CROMER_MANN_H            ; HD1
10715  1  CROMER_MANN_C            ; CE1
10716  1  CROMER_MANN_H            ; HE1
10717  1  CROMER_MANN_C            ; CZ
10718  1  CROMER_MANN_O            ; OH
10719  1  CROMER_MANN_H            ; HH
10720  1  CROMER_MANN_C            ; CD2
10721  1  CROMER_MANN_H            ; HD2
10722  1  CROMER_MANN_C            ; CE2
10723  1  CROMER_MANN_H            ; HE2
10724  1  CROMER_MANN_C            ; C
10725  1  CROMER_MANN_O            ; O
10726  1  CROMER_MANN_N            ; N
10727  1  CROMER_MANN_H            ; HN
10728  1  CROMER_MANN_C            ; CA
10729  1  CROMER_MANN_H            ; HA
10730  1  CROMER_MANN_C            ; CB
10731  1  CROMER_MANN_H            ; HB1
10732  1  CROMER_MANN_H            ; HB2
10733  1  CROMER_MANN_C            ; CG
10734  1  CROMER_MANN_H            ; HG1
10735  1  CROMER_MANN_H            ; HG2
10736  1  CROMER_MANN_S            ; SD
10739  1  CROMER_MANN_C            ; CE
[truncated: 45,432 more chars]
