# Supplementary material for: Bayesian refinement of protein structures and ensembles against SAXS data using molecular dynamics
Source: PLoS Comput Biol. 2017 Oct 18;13(10):e1005800. doi: 10.1371/journal.pcbi.1005800 (PMC5662244; doi:10.1371/journal.pcbi.1005800)
Supplement: S3 Archive — (BZ) [file pcbi.1005800.s013.tar.bz › hsp90/start.gro]

Generated by trjconv : Protein in water t= 6000.00000
1636049
    2ALA    MN1    1  16.104  22.130   4.069
    2ALA    MN2    2  16.177  22.114   4.104
    2ALA      N    3  16.138  22.122   4.092
    2ALA     H1    4  16.066  22.141   4.020
    2ALA     H2    5  16.211  22.196   4.089
    2ALA     H3    6  16.182  22.030   4.075
    2ALA     CA    7  16.074  22.122   4.226
    2ALA     HA    8  16.021  22.216   4.234
    2ALA   MCB1    9  15.951  22.013   4.261
    2ALA   MCB2   10  15.986  21.987   4.178
    2ALA     CB   11  15.973  22.006   4.220
    2ALA    HB1   12  15.909  22.006   4.311
    2ALA    HB2   13  15.908  22.016   4.130
    2ALA    HB3   14  16.027  21.909   4.214
    2ALA      C   15  16.164  22.109   4.344
    2ALA      O   16  16.284  22.086   4.330
    3SER      N   17  16.110  22.115   4.467
    3SER     HN   18  16.015  22.141   4.482
    3SER     CA   19  16.188  22.084   4.582
    3SER     HA   20  16.283  22.135   4.574
    3SER     CB   21  16.118  22.116   4.715
    3SER    HB1   22  16.031  22.055   4.723
    3SER    HB2   23  16.185  22.094   4.795
    3SER     OG   24  16.076  22.251   4.730
    3SER    HG1   25  16.038  22.257   4.817
    3SER      C   26  16.209  21.937   4.594
    3SER      O   27  16.113  21.865   4.570
    4GLU      N   28  16.330  21.888   4.627
    4GLU     HN   29  16.401  21.950   4.659
    4GLU     CA   30  16.373  21.752   4.623
    4GLU     HA   31  16.287  21.689   4.606
    4GLU     CB   32  16.481  21.733   4.514
    4GLU    HB1   33  16.560  21.809   4.526
    4GLU    HB2   34  16.535  21.638   4.532
    4GLU     CG   35  16.426  21.735   4.372
    4GLU    HG1   36  16.336  21.676   4.368
    4GLU    HG2   37  16.405  21.837   4.344
    4GLU     CD   38  16.525  21.679   4.272
    4GLU    OE1   39  16.573  21.763   4.191
    4GLU    OE2   40  16.565  21.559   4.270
    4GLU      C   41  16.432  21.726   4.758
    4GLU      O   42  16.541  21.767   4.794
    5THR      N   43  16.349  21.659   4.840
    5THR     HN   44  16.258  21.631   4.813
    5THR     CA   45  16.389  21.624   4.973
    5THR     HA   46  16.455  21.701   5.011
    5THR     CB   47  16.269  21.606   5.061
    5THR     HB   48  16.188  21.549   5.010
    5THR    OG1   49  16.227  21.739   5.088
    5THR    HG1   50  16.299  21.781   5.136
    5THR   MCG1   51  16.316  21.502   5.184
    5THR   MCG2   52  16.296  21.584   5.226
    5THR    CG2   53  16.304  21.546   5.198
    5THR   HG21   54  16.335  21.440   5.186
    5THR   HG22   55  16.388  21.602   5.244
    5THR   HG23   56  16.216  21.550   5.266
    5THR      C   57  16.463  21.496   4.959
    5THR      O   58  16.413  21.404   4.893
    6PHE      N   59  16.572  21.471   5.034
    6PHE     HN   60  16.606  21.539   5.099
    6PHE     CA   61  16.647  21.350   5.027
    6PHE     HA   62  16.586  21.271   4.987
    6PHE     CB   63  16.777  21.372   4.949
    6PHE    HB1   64  16.820  21.472   4.972
    6PHE    HB2   65  16.848  21.288   4.967
    6PHE     CG   66  16.743  21.370   4.804
    6PHE    CD1   67  16.700  21.258   4.737
    6PHE    HD1   68  16.674  21.169   4.792
    6PHE    CE1   69  16.692  21.260   4.599
    6PHE    HE1   70  16.659  21.171   4.549
    6PHE     CZ   71  16.723  21.371   4.524
    6PHE     HZ   72  16.714  21.370   4.417
    6PHE    CD2   73  16.774  21.481   4.729
    6PHE    HD2   74  16.806  21.571   4.780
    6PHE    CE2   75  16.766  21.483   4.591
    6PHE    HE2   76  16.793  21.572   4.537
    6PHE      C   77  16.689  21.322   5.167
    6PHE      O   78  16.681  21.408   5.254
    7GLU      N   79  16.727  21.196   5.196
    7GLU     HN   80  16.733  21.126   5.125
    7GLU     CA   81  16.762  21.151   5.327
    7GLU     HA   82  16.769  21.242   5.386
    7GLU     CB   83  16.646  21.069   5.385
    7GLU    HB1   84  16.548  21.119   5.364
    7GLU    HB2   85  16.635  20.973   5.329
    7GLU     CG   86  16.659  21.041   5.535
    7GLU    HG1   87  16.735  20.964   5.551
    7GLU    HG2   88  16.689  21.133   5.586
    7GLU     CD   89  16.526  20.993   5.591
    7GLU    OE1   90  16.415  21.049   5.571
    7GLU    OE2   91  16.536  20.887   5.658
    7GLU      C   92  16.896  21.086   5.336
    7GLU      O   93  16.931  20.993   5.263
    8PHE      N   94  16.982  21.128   5.431
    8PHE     HN   95  16.964  21.207   5.489
    8PHE     CA   96  17.105  21.058   5.451
    8PHE     HA   97  17.137  21.031   5.351
    8PHE     CB   98  17.218  21.139   5.515
    8PHE    HB1   99  17.182  21.182   5.607
    8PHE    HB2  100  17.304  21.077   5.525
    8PHE     CG  101  17.260  21.254   5.430
    8PHE    CD1  102  17.311  21.234   5.304
    8PHE    HD1  103  17.318  21.134   5.263
    8PHE    CE1  104  17.352  21.344   5.233
    8PHE    HE1  105  17.390  21.330   5.133
    8PHE     CZ  106  17.346  21.472   5.284
    8PHE     HZ  107  17.379  21.556   5.226
    8PHE    CD2  108  17.255  21.380   5.486
    8PHE    HD2  109  17.220  21.394   5.587
    8PHE    CE2  110  17.295  21.488   5.410
    8PHE    HE2  111  17.286  21.587   5.451
    8PHE      C  112  17.084  20.930   5.524
    8PHE      O  113  17.101  20.823   5.466
    9ALA      N  114  17.046  20.940   5.652
    9ALA     HN  115  17.013  21.027   5.688
    9ALA     CA  116  17.046  20.836   5.750
    9ALA     HA  117  17.007  20.745   5.706
    9ALA   MCB1  118  17.191  20.806   5.830
    9ALA   MCB2  119  17.214  20.846   5.748
    9ALA     CB  120  17.195  20.826   5.787
    9ALA    HB1  121  17.206  20.780   5.887
    9ALA    HB2  122  17.249  20.765   5.713
    9ALA    HB3  123  17.240  20.928   5.790
    9ALA      C  124  16.969  20.874   5.872
    9ALA      O  125  16.942  20.993   5.888
   10ALA      N  126  16.947  20.778   5.963
   10ALA     HN  127  16.970  20.683   5.945
   10ALA     CA  128  16.890  20.804   6.092
   10ALA     HA  129  16.930  20.898   6.127
   10ALA   MCB1  130  16.734  20.848   6.048
   10ALA   MCB2  131  16.725  20.776   6.108
   10ALA     CB  132  16.737  20.812   6.079
   10ALA    HB1  133  16.709  20.893   6.009
   10ALA    HB2  134  16.698  20.716   6.039
   10ALA    HB3  135  16.692  20.832   6.178
   10ALA      C  136  16.928  20.696   6.188
   10ALA      O  137  16.935  20.578   6.154
   11GLU      N  138  16.961  20.719   6.316
   11GLU     HN  139  16.974  20.644   6.380
   11GLU     CA  140  16.982  20.849   6.373
   11GLU     HA  141  16.910  20.914   6.326
   11GLU     CB  142  16.951  20.840   6.524
   11GLU    HB1  143  16.853  20.800   6.537
   11GLU    HB2  144  17.015  20.766   6.568
   11GLU     CG  145  16.963  20.970   6.603
   11GLU    HG1  146  16.939  20.951   6.708
   11GLU    HG2  147  17.065  21.009   6.595
   11GLU     CD  148  16.867  21.075   6.549
   11GLU    OE1  149  16.752  21.082   6.602
   11GLU    OE2  150  16.905  21.148   6.454
   11GLU      C  151  17.117  20.902   6.343
   11GLU      O  152  17.222  20.854   6.386
   12ILE      N  153  17.126  21.011   6.264
   12ILE     HN  154  17.044  21.056   6.228
   12ILE     CA  155  17.250  21.069   6.225
   12ILE     HA  156  17.303  20.984   6.186
   12ILE     CB  157  17.233  21.158   6.105
   12ILE     HB  158  17.159  21.110   6.038
   12ILE   MCG1  159  17.168  21.313   6.097
   12ILE   MCG2  160  17.182  21.295   6.188
   12ILE    CG2  161  17.178  21.297   6.141
   12ILE   HG21  162  17.148  21.352   6.049
   12ILE   HG22  163  17.089  21.287   6.207
   12ILE   HG23  164  17.256  21.357   6.194
   12ILE    CG1  165  17.366  21.170   6.028
   12ILE   HG11  166  17.431  21.230   6.084
   12ILE   HG12  167  17.412  21.075   6.028
   12ILE   MCD1  168  17.409  21.231   5.879
   12ILE   MCD2  169  17.316  21.219   5.876
   12ILE     CD  170  17.363  21.222   5.885
   12ILE    HD1  171  17.465  21.249   5.852
   12ILE    HD2  172  17.322  21.145   5.816
   12ILE    HD3  173  17.298  21.313   5.879
   12ILE      C  174  17.341  21.118   6.332
   12ILE      O  175  17.463  21.107   6.331
   13THR      N  176  17.287  21.169   6.444
   13THR     HN  177  17.188  21.175   6.456
   13THR     CA  178  17.363  21.219   6.554
   13THR     HA  179  17.442  21.281   6.515
   13THR     CB  180  17.274  21.297   6.647
   13THR     HB  181  17.329  21.314   6.742
   13THR    OG1  182  17.152  21.233   6.680
   13THR    HG1  183  17.111  21.287   6.747
   13THR   MCG1  184  17.277  21.456   6.591
   13THR   MCG2  185  17.190  21.424   6.577
   13THR    CG2  186  17.235  21.433   6.587
   13THR   HG21  187  17.322  21.502   6.589
   13THR   HG22  188  17.201  21.421   6.482
   13THR   HG23  189  17.153  21.479   6.646
   13THR      C  190  17.421  21.106   6.632
   13THR      O  191  17.518  21.115   6.708
   14GLN      N  192  17.360  20.986   6.626
   14GLN     HN  193  17.271  20.974   6.585
   14GLN     CA  194  17.420  20.867   6.679
   14GLN     HA  195  17.474  20.903   6.765
   14GLN     CB  196  17.316  20.769   6.734
   14GLN    HB1  197  17.252  20.736   6.654
   14GLN    HB2  198  17.366  20.678   6.765
   14GLN     CG  199  17.230  20.820   6.850
   14GLN    HG1  200  17.287  20.818   6.949
   14GLN    HG2  201  17.194  20.927   6.832
   14GLN     CD  202  17.113  20.722   6.852
   14GLN    OE1  203  17.124  20.614   6.795
   14GLN    NE2  204  17.004  20.756   6.926
   14GLN   HE21  205  17.003  20.843   6.976
   14GLN   HE22  206  16.925  20.695   6.930
   14GLN      C  207  17.527  20.809   6.592
   14GLN      O  208  17.609  20.732   6.641
   15LEU      N  209  17.531  20.839   6.461
   15LEU     HN  210  17.460  20.895   6.419
   15LEU     CA  211  17.634  20.796   6.372
   15LEU     HA  212  17.663  20.697   6.402
   15LEU     CB  213  17.579  20.795   6.228
   15LEU    HB1  214  17.541  20.892   6.205
   15LEU    HB2  215  17.661  20.783   6.160
   15LEU     CG  216  17.471  20.690   6.196
   15LEU     HG  217  17.402  20.695   6.283
   15LEU   MCD1  218  17.416  20.733   6.043
   15LEU   MCD2  219  17.339  20.721   6.096
   15LEU    CD1  220  17.382  20.725   6.076
   15LEU   HD11  221  17.445  20.748   5.987
   15LEU   HD12  222  17.315  20.640   6.052
   15LEU   HD13  223  17.319  20.814   6.099
   15LEU   MCD1  224  17.483  20.523   6.212
   15LEU   MCD2  225  17.568  20.553   6.185
   15LEU    CD2  226  17.523  20.545   6.198
   15LEU   HD21  227  17.442  20.476   6.229
   15LEU   HD22  228  17.558  20.516   6.097
   15LEU   HD23  229  17.607  20.536   6.270
   15LEU      C  230  17.752  20.886   6.384
   15LEU      O  231  17.863  20.833   6.378
   16MET      N  232  17.741  21.016   6.420
   16MET     HN  233  17.655  21.063   6.403
   16MET     CA  234  17.838  21.101   6.482
   16MET     HA  235  17.917  21.111   6.410
   16MET     CB  236  17.773  21.239   6.501
   16MET    HB1  237  17.725  21.268   6.410
   16MET    HB2  238  17.692  21.231   6.571
   16MET     CG  239  17.866  21.352   6.546
   16MET    HG1  240  17.807  21.432   6.574
   16MET    HG2  241  17.905  21.326   6.638
   16MET     SD  242  18.001  21.412   6.439
   16MET   MCE1  243  18.085  21.576   6.504
   16MET   MCE2  244  18.010  21.567   6.558
   16MET     CE  245  18.045  21.565   6.527
   16MET    HE1  246  18.139  21.609   6.486
   16MET    HE2  247  17.966  21.642   6.518
   16MET    HE3  248  18.062  21.546   6.635
   16MET      C  249  17.899  21.047   6.606
   16MET      O  250  18.020  21.044   6.627
   17SER      N  251  17.816  20.988   6.695
   17SER     HN  252  17.717  20.988   6.682
   17SER     CA  253  17.863  20.922   6.813
   17SER     HA  254  17.935  20.989   6.858
   17SER     CB  255  17.744  20.908   6.909
   17SER    HB1  256  17.672  20.837   6.867
   17SER    HB2  257  17.779  20.870   7.005
   17SER     OG  258  17.677  21.031   6.932
   17SER    HG1  259  17.595  21.026   6.882
   17SER      C  260  17.929  20.790   6.798
   17SER      O  261  17.962  20.722   6.895
   18LEU      N  262  17.950  20.746   6.672
   18LEU     HN  263  17.920  20.796   6.591
   18LEU     CA  264  18.020  20.623   6.650
   18LEU     HA  265  17.998  20.556   6.732
   18LEU     CB  266  17.963  20.571   6.517
   18LEU    HB1  267  17.853  20.580   6.517
   18LEU    HB2  268  17.993  20.638   6.435
   18LEU     CG  269  18.003  20.426   6.485
   18LEU     HG  270  18.101  20.405   6.533
   18LEU   MCD1  271  17.904  20.339   6.589
   18LEU   MCD2  272  17.882  20.311   6.503
   18LEU    CD1  273  17.898  20.330   6.543
   18LEU   HD11  274  17.897  20.338   6.654
   18LEU   HD12  275  17.797  20.355   6.504
   18LEU   HD13  276  17.923  20.225   6.515
   18LEU   MCD1  277  18.039  20.455   6.323
   18LEU   MCD2  278  18.001  20.369   6.327
   18LEU    CD2  279  18.019  20.413   6.332
   18LEU   HD21  280  18.066  20.505   6.291
   18LEU   HD22  281  18.085  20.326   6.309
   18LEU   HD23  282  17.920  20.397   6.285
   18LEU      C  283  18.167  20.647   6.641
   18LEU      O  284  18.253  20.570   6.683
   19ILE      N  285  18.203  20.762   6.582
   19ILE     HN  286  18.137  20.824   6.540
   19ILE     CA  287  18.340  20.803   6.577
   19ILE     HA  288  18.399  20.712   6.572
   19ILE     CB  289  18.359  20.881   6.451
   19ILE     HB  290  18.302  20.976   6.460
   19ILE   MCG1  291  18.515  20.918   6.399
   19ILE   MCG2  292  18.518  20.917   6.492
   19ILE    CG2  293  18.509  20.916   6.446
   19ILE   HG21  294  18.542  20.925   6.340
   19ILE   HG22  295  18.527  21.012   6.498
   19ILE   HG23  296  18.568  20.836   6.495
   19ILE    CG1  297  18.312  20.810   6.323
   19ILE   HG11  298  18.204  20.808   6.322
   19ILE   HG12  299  18.336  20.872   6.238
   19ILE   MCD1  300  18.338  20.657   6.261
   19ILE   MCD2  301  18.397  20.667   6.333
   19ILE     CD  302  18.365  20.669   6.298
   19ILE    HD1  303  18.313  20.623   6.212
   19ILE    HD2  304  18.474  20.672   6.277
   19ILE    HD3  305  18.348  20.606   6.388
   19ILE      C  306  18.391  20.884   6.691
   19ILE      O  307  18.503  20.871   6.741
   20ILE      N  308  18.300  20.970   6.739
   20ILE     HN  309  18.208  20.975   6.701
   20ILE     CA  310  18.326  21.061   6.846
   20ILE     HA  311  18.429  21.092   6.831
   20ILE     CB  312  18.242  21.184   6.831
   20ILE     HB  313  18.136  21.154   6.846
   20ILE   MCG1  314  18.254  21.274   6.973
   20ILE   MCG2  315  18.299  21.323   6.907
   20ILE    CG2  316  18.275  21.293   6.935
   20ILE   HG21  317  18.233  21.265   7.034
   20ILE   HG22  318  18.385  21.305   6.944
   20ILE   HG23  319  18.231  21.390   6.903
   20ILE    CG1  320  18.254  21.242   6.689
   20ILE   HG11  321  18.217  21.169   6.616
   20ILE   HG12  322  18.184  21.326   6.677
   20ILE   MCD1  323  18.402  21.321   6.683
   20ILE   MCD2  324  18.402  21.259   6.613
   20ILE     CD  325  18.395  21.287   6.650
   20ILE    HD1  326  18.429  21.368   6.718
   20ILE    HD2  327  18.465  21.202   6.657
   20ILE    HD3  328  18.395  21.326   6.546
   20ILE      C  329  18.322  20.997   6.980
   20ILE      O  330  18.216  21.003   7.043
   21ASN      N  331  18.433  20.943   7.032
   21ASN     HN  332  18.520  20.939   6.983
   21ASN     CA  333  18.429  20.887   7.163
   21ASN     HA  334  18.327  20.870   7.193
   21ASN     CB  335  18.516  20.760   7.174
   21ASN    HB1  336  18.617  20.783   7.141
   21ASN    HB2  337  18.517  20.726   7.277
   21ASN     CG  338  18.461  20.649   7.086
   21ASN    OD1  339  18.346  20.606   7.095
   21ASN    ND2  340  18.551  20.597   6.999
   21ASN   HD21  341  18.645  20.633   6.997
   21ASN   HD22  342  18.524  20.523   6.937
   21ASN      C  343  18.496  20.987   7.251
   21ASN      O  344  18.440  21.009   7.358
   22THR      N  345  18.605  21.056   7.213
   22THR     HN  346  18.652  21.031   7.128
   22THR     CA  347  18.667  21.166   7.280
   22THR     HA  348  18.662  21.142   7.385
   22THR     CB  349  18.811  21.185   7.242
   22THR     HB  350  18.817  21.229   7.140
   22THR    OG1  351  18.884  21.063   7.242
   22THR    HG1  352  18.976  21.087   7.247
   22THR   MCG1  353  18.880  21.248   7.381
   22THR   MCG2  354  18.888  21.314   7.316
   22THR    CG2  355  18.880  21.277   7.344
   22THR   HG21  356  18.888  21.226   7.442
   22THR   HG22  357  18.982  21.302   7.308
   22THR   HG23  358  18.822  21.370   7.356
   22THR      C  359  18.590  21.292   7.260
   22THR      O  360  18.583  21.346   7.150
   23VAL      N  361  18.530  21.356   7.362
   23VAL     HN  362  18.529  21.319   7.454
   23VAL     CA  363  18.462  21.481   7.345
   23VAL     HA  364  18.435  21.492   7.241
   23VAL     CB  365  18.343  21.481   7.436
   23VAL     HB  366  18.379  21.471   7.541
   23VAL   MCG1  367  18.220  21.596   7.440
   23VAL   MCG2  368  18.296  21.640   7.407
   23VAL    CG1  369  18.262  21.611   7.424
   23VAL   HG11  370  18.158  21.594   7.458
   23VAL   HG12  371  18.308  21.691   7.487
   23VAL   HG13  372  18.261  21.646   7.319
   23VAL   MCG1  373  18.252  21.366   7.355
   23VAL   MCG2  374  18.254  21.339   7.444
   23VAL    CG2  375  18.257  21.358   7.401
   23VAL   HG21  376  18.233  21.358   7.293
   23VAL   HG22  377  18.312  21.265   7.426
   23VAL   HG23  378  18.162  21.361   7.459
   23VAL      C  379  18.553  21.591   7.388
   23VAL      O  380  18.616  21.585   7.493
   24TYR      N  381  18.571  21.688   7.297
   24TYR     HN  382  18.545  21.672   7.202
   24TYR     CA  383  18.624  21.819   7.317
   24TYR     HA  384  18.688  21.813   7.404
   24TYR     CB  385  18.705  21.874   7.198
   24TYR    HB1  386  18.639  21.883   7.114
   24TYR    HB2  387  18.753  21.964   7.228
   24TYR     CG  388  18.813  21.782   7.155
   24TYR    CD1  389  18.931  21.782   7.226
   24TYR    HD1  390  18.939  21.843   7.314
   24TYR    CE1  391  19.039  21.706   7.187
   24TYR    HE1  392  19.131  21.709   7.244
   24TYR     CZ  393  19.032  21.626   7.075
   24TYR     OH  394  19.135  21.542   7.029
   24TYR     HH  395  19.097  21.478   6.968
   24TYR    CD2  396  18.811  21.702   7.043
   24TYR    HD2  397  18.720  21.701   6.984
   24TYR    CE2  398  18.916  21.624   7.001
   24TYR    HE2  399  18.907  21.562   6.913
   24TYR      C  400  18.516  21.917   7.347
   24TYR      O  401  18.408  21.910   7.290
   25SER      N  402  18.544  22.014   7.436
   25SER     HN  403  18.633  22.026   7.478
   25SER     CA  404  18.441  22.106   7.474
   25SER     HA  405  18.347  22.055   7.462
   25SER     CB  406  18.452  22.160   7.618
   25SER    HB1  407  18.558  22.191   7.641
   25SER    HB2  408  18.386  22.249   7.632
   25SER     OG  409  18.413  22.058   7.709
   25SER    HG1  410  18.413  22.098   7.796
   25SER      C  411  18.444  22.223   7.382
   25SER      O  412  18.344  22.272   7.330
   26ASN      N  413  18.568  22.267   7.354
   26ASN     HN  414  18.649  22.238   7.404
   26ASN     CA  415  18.587  22.359   7.246
   26ASN     HA  416  18.502  22.425   7.243
   26ASN     CB  417  18.718  22.437   7.266
   26ASN    HB1  418  18.802  22.367   7.296
   26ASN    HB2  419  18.748  22.491   7.172
   26ASN     CG  420  18.691  22.537   7.377
   26ASN    OD1  421  18.617  22.635   7.366
   26ASN    ND2  422  18.740  22.501   7.499
   26ASN   HD21  423  18.789  22.414   7.510
   26ASN   HD22  424  18.727  22.561   7.578
   26ASN      C  425  18.597  22.283   7.118
   26ASN      O  426  18.687  22.204   7.091
   27LYS      N  427  18.504  22.306   7.023
   27LYS     HN  428  18.439  22.380   7.039
   27LYS     CA  429  18.476  22.244   6.898
   27LYS     HA  430  18.497  22.138   6.909
   27LYS     CB  431  18.326  22.262   6.868
   27LYS    HB1  432  18.308  22.364   6.847
   27LYS    HB2  433  18.303  22.213   6.776
   27LYS     CG  434  18.225  22.215   6.973
   27LYS    HG1  435  18.238  22.274   7.065
   27LYS    HG2  436  18.123  22.242   6.942
   27LYS     CD  437  18.232  22.066   7.006
   27LYS    HD1  438  18.207  22.003   6.915
   27LYS    HD2  439  18.339  22.034   7.028
   27LYS     CE  440  18.140  22.032   7.124
   27LYS    HE1  441  18.167  22.093   7.213
   27LYS    HE2  442  18.033  22.047   7.095
   27LYS   MNZ1  443  18.154  21.873   7.121
   27LYS   MNZ2  444  18.162  21.894   7.200
   27LYS     NZ  445  18.157  21.889   7.159
   27LYS    HZ1  446  18.152  21.831   7.073
   27LYS    HZ2  447  18.250  21.876   7.204
   27LYS    HZ3  448  18.082  21.861   7.225
   27LYS      C  449  18.550  22.293   6.778
   27LYS      O  450  18.508  22.265   6.666
   28GLU      N  451  18.664  22.362   6.794
   28GLU     HN  452  18.695  22.381   6.886
   28GLU     CA  453  18.756  22.416   6.698
   28GLU     HA  454  18.701  22.488   6.639
   28GLU     CB  455  18.857  22.491   6.788
   28GLU    HB1  456  18.921  22.552   6.725
   28GLU    HB2  457  18.804  22.564   6.847
   28GLU     CG  458  18.943  22.404   6.879
   28GLU    HG1  459  18.878  22.343   6.948
   28GLU    HG2  460  19.008  22.335   6.819
   28GLU     CD  461  19.030  22.499   6.960
   28GLU    OE1  462  19.152  22.470   6.965
   28GLU    OE2  463  18.975  22.599   7.015
   28GLU      C  464  18.823  22.322   6.605
   28GLU      O  465  18.931  22.359   6.560
   29ILE      N  466  18.772  22.200   6.578
   29ILE     HN  467  18.687  22.174   6.622
   29ILE     CA  468  18.819  22.093   6.494
   29ILE     HA  469  18.913  22.126   6.452
   29ILE     CB  470  18.841  21.970   6.577
   29ILE     HB  471  18.864  21.888   6.506
   29ILE   MCG1  472  18.998  22.002   6.628
   29ILE   MCG2  473  18.950  21.980   6.705
   29ILE    CG2  474  18.968  21.990   6.662
   29ILE   HG21  475  19.053  22.019   6.598
   29ILE   HG22  476  18.951  22.070   6.738
   29ILE   HG23  477  18.993  21.895   6.715
   29ILE    CG1  478  18.725  21.922   6.665
   29ILE   HG11  479  18.718  21.983   6.758
   29ILE   HG12  480  18.627  21.943   6.615
   29ILE   MCD1  481  18.721  21.755   6.659
   29ILE   MCD2  482  18.750  21.777   6.745
   29ILE     CD  483  18.735  21.773   6.700
   29ILE    HD1  484  18.706  21.711   6.613
   29ILE    HD2  485  18.839  21.748   6.729
   29ILE    HD3  486  18.667  21.750   6.785
   29ILE      C  487  18.723  22.071   6.382
   29ILE      O  488  18.714  21.965   6.320
   30PHE      N  489  18.637  22.171   6.358
   30PHE     HN  490  18.646  22.261   6.401
   30PHE     CA  491  18.525  22.157   6.270
   30PHE     HA  492  18.491  22.055   6.281
   30PHE     CB  493  18.408  22.252   6.302
   30PHE    HB1  494  18.333  22.234   6.234
   30PHE    HB2  495  18.384  22.239   6.401
   30PHE     CG  496  18.436  22.398   6.289
   30PHE    CD1  497  18.497  22.460   6.395
   30PHE    HD1  498  18.534  22.404   6.480
   30PHE    CE1  499  18.510  22.596   6.388
   30PHE    HE1  500  18.562  22.645   6.469
   30PHE     CZ  501  18.464  22.677   6.287
   30PHE     HZ  502  18.471  22.785   6.288
   30PHE    CD2  503  18.390  22.469   6.181
   30PHE    HD2  504  18.342  22.420   6.098
   30PHE    CE2  505  18.407  22.606   6.183
   30PHE    HE2  506  18.374  22.662   6.097
   30PHE      C  507  18.569  22.173   6.128
   30PHE      O  508  18.520  22.105   6.038
   31LEU      N  509  18.664  22.263   6.096
   31LEU     HN  510  18.714  22.311   6.168
   31LEU     CA  511  18.703  22.299   5.964
   31LEU     HA  512  18.615  22.298   5.901
   31LEU     CB  513  18.758  22.442   5.979
   31LEU    HB1  514  18.690  22.499   6.041
   31LEU    HB2  515  18.848  22.439   6.037
   31LEU     CG  516  18.785  22.519   5.849
   31LEU     HG  517  18.799  22.448   5.765
   31LEU   MCD1  518  18.666  22.638   5.858
   31LEU   MCD2  519  18.646  22.586   5.782
   31LEU    CD1  520  18.662  22.608   5.821
   31LEU   HD11  521  18.653  22.687   5.899
   31LEU   HD12  522  18.671  22.656   5.722
   31LEU   HD13  523  18.569  22.546   5.823
   31LEU   MCD1  524  18.946  22.556   5.879
   31LEU   MCD2  525  18.901  22.638   5.877
   31LEU    CD2  526  18.917  22.593   5.876
   31LEU   HD21  527  19.000  22.520   5.886
   31LEU   HD22  528  18.940  22.663   5.793
   31LEU   HD23  529  18.909  22.651   5.971
   31LEU      C  530  18.805  22.205   5.908
   31LEU      O  531  18.826  22.198   5.787
   32ARG      N  532  18.872  22.126   5.993
   32ARG     HN  533  18.840  22.121   6.088
   32ARG     CA  534  18.987  22.042   5.975
   32ARG     HA  535  19.071  22.109   5.972
   32ARG     CB  536  19.000  21.954   6.100
   32ARG    HB1  537  18.990  22.016   6.192
   32ARG    HB2  538  18.913  21.885   6.109
   32ARG     CG  539  19.131  21.875   6.105
   32ARG    HG1  540  19.144  21.811   6.011
   32ARG    HG2  541  19.221  21.945   6.096
   32ARG     CD  542  19.139  21.790   6.232
   32ARG    HD1  543  19.120  21.853   6.324
   32ARG    HD2  544  19.070  21.700   6.224
   32ARG     NE  545  19.280  21.741   6.235
   32ARG     HE  546  19.343  21.774   6.165
   32ARG     CZ  547  19.327  21.654   6.329
   32ARG    NH1  548  19.255  21.598   6.430
   32ARG   HH11  549  19.158  21.620   6.440
   32ARG   HH12  550  19.298  21.535   6.494
   32ARG    NH2  551  19.460  21.622   6.318
   32ARG   HH21  552  19.515  21.662   6.245
   32ARG   HH22  553  19.502  21.559   6.383
   32ARG      C  554  18.994  21.959   5.852
   32ARG      O  555  19.094  21.973   5.781
   33GLU      N  556  18.895  21.875   5.815
   33GLU     HN  557  18.808  21.867   5.864
   33GLU     CA  558  18.914  21.794   5.699
   33GLU     HA  559  19.021  21.776   5.690
   33GLU     CB  560  18.840  21.661   5.719
   33GLU    HB1  561  18.732  21.679   5.724
   33GLU    HB2  562  18.850  21.598   5.629
   33GLU     CG  563  18.885  21.581   5.842
   33GLU    HG1  564  18.986  21.541   5.826
   33GLU    HG2  565  18.884  21.646   5.931
   33GLU     CD  566  18.789  21.465   5.865
   33GLU    OE1  567  18.721  21.463   5.971
   33GLU    OE2  568  18.775  21.374   5.778
   33GLU      C  569  18.867  21.864   5.577
   33GLU      O  570  18.914  21.834   5.468
   34LEU      N  571  18.772  21.959   5.590
   34LEU     HN  572  18.734  21.980   5.680
   34LEU     CA  573  18.716  22.039   5.485
   34LEU     HA  574  18.683  21.972   5.407
   34LEU     CB  575  18.599  22.123   5.538
   34LEU    HB1  576  18.525  22.058   5.585
   34LEU    HB2  577  18.633  22.186   5.621
   34LEU     CG  578  18.530  22.212   5.433
   34LEU     HG  579  18.600  22.290   5.397
   34LEU   MCD1  580  18.443  22.169   5.295
   34LEU   MCD2  581  18.495  22.095   5.317
   34LEU    CD1  582  18.472  22.136   5.312
   34LEU   HD11  583  18.399  22.200   5.258
   34LEU   HD12  584  18.553  22.108   5.242
   34LEU   HD13  585  18.420  22.044   5.346
   34LEU   MCD1  586  18.398  22.311   5.466
   34LEU   MCD2  587  18.407  22.254   5.540
   34LEU    CD2  588  18.408  22.279   5.499
   34LEU   HD21  589  18.368  22.359   5.434
   34LEU   HD22  590  18.328  22.204   5.517
   34LEU   HD23  591  18.438  22.324   5.597
   34LEU      C  592  18.817  22.133   5.430
   34LEU      O  593  18.836  22.154   5.310
   35ILE      N  594  18.906  22.195   5.510
   35ILE     HN  595  18.899  22.188   5.609
   35ILE     CA  596  19.016  22.272   5.464
   35ILE     HA  597  18.978  22.334   5.384
   35ILE     CB  598  19.068  22.362   5.573
   35ILE     HB  599  18.980  22.405   5.625
   35ILE   MCG1  600  19.184  22.268   5.650
   35ILE   MCG2  601  19.121  22.290   5.715
   35ILE    CG2  602  19.149  22.283   5.677
   35ILE   HG21  603  19.239  22.239   5.631
   35ILE   HG22  604  19.179  22.350   5.760
   35ILE   HG23  605  19.087  22.200   5.719
   35ILE    CG1  606  19.153  22.479   5.521
   35ILE   HG11  607  19.229  22.516   5.601
   35ILE   HG12  608  19.224  22.447   5.436
   35ILE   MCD1  609  19.042  22.572   5.437
   35ILE   MCD2  610  19.068  22.623   5.511
   35ILE     CD  611  19.059  22.592   5.477
   35ILE    HD1  612  19.007  22.563   5.383
   35ILE    HD2  613  18.983  22.612   5.555
   35ILE    HD3  614  19.118  22.685   5.459
   35ILE      C  615  19.128  22.191   5.406
   35ILE      O  616  19.206  22.232   5.321
   36SER      N  617  19.137  22.066   5.455
   36SER     HN  618  19.082  22.038   5.533
   36SER     CA  619  19.222  21.964   5.402
   36SER     HA  620  19.320  22.009   5.395
   36SER     CB  621  19.235  21.838   5.489
   36SER    HB1  622  19.132  21.795   5.519
   36SER    HB2  623  19.292  21.753   5.434
   36SER     OG  624  19.308  21.881   5.603
   36SER    HG1  625  19.246  21.933   5.655
   36SER      C  626  19.186  21.922   5.264
   36SER      O  627  19.268  21.946   5.175
   37ASN      N  628  19.067  21.866   5.238
   37ASN     HN  629  19.000  21.848   5.310
   37ASN     CA  630  19.026  21.827   5.106
   37ASN     HA  631  19.099  21.754   5.074
   37ASN     CB  632  18.890  21.756   5.117
   37ASN    HB1  633  18.819  21.825   5.154
   37ASN    HB2  634  18.863  21.720   5.020
   37ASN     CG  635  18.892  21.636   5.211
   37ASN    OD1  636  18.996  21.581   5.247
   37ASN    ND2  637  18.773  21.589   5.256
   37ASN   HD21  638  18.687  21.633   5.228
   37ASN   HD22  639  18.770  21.511   5.318
   37ASN      C  640  19.013  21.926   4.996
   37ASN      O  641  19.045  21.903   4.879
   38ALA      N  642  18.980  22.050   5.038
   38ALA     HN  643  18.947  22.065   5.130
   38ALA     CA  644  18.989  22.168   4.957
   38ALA     HA  645  18.918  22.159   4.876
   38ALA   MCB1  646  18.911  22.275   5.061
   38ALA   MCB2  647  18.996  22.311   5.045
   38ALA     CB  648  18.955  22.287   5.048
   38ALA    HB1  649  18.852  22.277   5.088
   38ALA    HB2  650  19.026  22.291   5.134
   38ALA    HB3  651  18.963  22.382   4.991
   38ALA      C  652  19.126  22.189   4.903
   38ALA      O  653  19.148  22.253   4.800
   39SER      N  654  19.233  22.160   4.979
   39SER     HN  655  19.221  22.108   5.063
   39SER     CA  656  19.369  22.194   4.952
   39SER     HA  657  19.375  22.290   4.902
   39SER     CB  658  19.464  22.180   5.072
   39SER    HB1  659  19.458  22.074   5.120
   39SER    HB2  660  19.575  22.197   5.042
   39SER     OG  661  19.419  22.280   5.163
   39SER    HG1  662  19.342  22.243   5.207
   39SER      C  663  19.427  22.084   4.870
   39SER      O  664  19.501  22.107   4.775
   40ASP      N  665  19.391  21.958   4.904
   40ASP     HN  666  19.330  21.942   4.980
   40ASP     CA  667  19.434  21.840   4.837
   40ASP     HA  668  19.542  21.843   4.837
   40ASP     CB  669  19.389  21.712   4.910
   40ASP    HB1  670  19.287  21.723   4.937
   40ASP    HB2  671  19.403  21.630   4.845
   40ASP     CG  672  19.467  21.684   5.037
   40ASP    OD1  673  19.403  21.687   5.145
   40ASP    OD2  674  19.590  21.656   5.024
   40ASP      C  675  19.391  21.831   4.694
   40ASP      O  676  19.471  21.805   4.605
   41ALA      N  677  19.260  21.850   4.666
   41ALA     HN  678  19.194  21.872   4.737
   41ALA     CA  679  19.206  21.839   4.534
   41ALA     HA  680  19.254  21.753   4.490
   41ALA   MCB1  681  19.044  21.846   4.578
   41ALA   MCB2  682  19.060  21.758   4.549
   41ALA     CB  683  19.059  21.804   4.562
   41ALA    HB1  684  19.005  21.893   4.601
   41ALA    HB2  685  19.010  21.770   4.469
   41ALA    HB3  686  19.053  21.723   4.638
   41ALA      C  687  19.225  21.954   4.441
   41ALA      O  688  19.196  21.947   4.322
   42LEU      N  689  19.276  22.067   4.492
   42LEU     HN  690  19.286  22.078   4.591
   42LEU     CA  691  19.318  22.180   4.416
   42LEU     HA  692  19.253  22.182   4.330
   42LEU     CB  693  19.294  22.311   4.494
   42LEU    HB1  694  19.189  22.314   4.529
   42LEU    HB2  695  19.351  22.309   4.588
   42LEU     CG  696  19.327  22.439   4.415
   42LEU     HG  697  19.425  22.428   4.365
   42LEU   MCD1  698  19.179  22.466   4.340
   42LEU   MCD2  699  19.244  22.475   4.273
   42LEU    CD1  700  19.217  22.469   4.312
   42LEU   HD11  701  19.117  22.467   4.361
   42LEU   HD12  702  19.233  22.569   4.267
   42LEU   HD13  703  19.219  22.393   4.231
   42LEU   MCD1  704  19.347  22.590   4.485
   42LEU   MCD2  705  19.313  22.535   4.552
   42LEU    CD2  706  19.330  22.557   4.514
   42LEU   HD21  707  19.368  22.648   4.463
   42LEU   HD22  708  19.227  22.578   4.551
   42LEU   HD23  709  19.395  22.533   4.600
   42LEU      C  710  19.457  22.175   4.363
   42LEU      O  711  19.481  22.221   4.251
   43ASP      N  712  19.550  22.105   4.431
   43ASP     HN  713  19.529  22.061   4.518
   43ASP     CA  714  19.684  22.087   4.384
   43ASP     HA  715  19.730  22.183   4.372
   43ASP     CB  716  19.747  22.007   4.500
   43ASP    HB1  717  19.705  22.041   4.596
   43ASP    HB2  718  19.726  21.899   4.486
   43ASP     CG  719  19.897  22.029   4.501
   43ASP    OD1  720  19.951  22.141   4.483
   43ASP    OD2  721  19.964  21.924   4.517
   43ASP      C  722  19.691  22.008   4.258
   43ASP      O  723  19.784  22.018   4.178
   44LYS      N  724  19.590  21.924   4.229
   44LYS     HN  725  19.520  21.907   4.297
   44LYS     CA  726  19.569  21.851   4.108
   44LYS     HA  727  19.667  21.836   4.066
   44LYS     CB  728  19.501  21.714   4.122
   44LYS    HB1  729  19.401  21.729   4.149
   44LYS    HB2  730  19.495  21.670   4.026
   44LYS     CG  731  19.562  21.611   4.218
   44LYS    HG1  732  19.566  21.653   4.322
   44LYS    HG2  733  19.493  21.524   4.230
   44LYS     CD  734  19.701  21.564   4.174
   44LYS    HD1  735  19.699  21.532   4.066
   44LYS    HD2  736  19.773  21.650   4.172
   44LYS     CE  737  19.755  21.451   4.262
   44LYS    HE1  738  19.674  21.376   4.285
   44LYS    HE2  739  19.844  21.402   4.214
   44LYS   MNZ1  740  19.762  21.515   4.409
   44LYS   MNZ2  741  19.840  21.512   4.383
   44LYS     NZ  742  19.799  21.511   4.390
   44LYS    HZ1  743  19.716  21.528   4.451
   44LYS    HZ2  744  19.864  21.446   4.438
   44LYS    HZ3  745  19.848  21.601   4.372
   44LYS      C  746  19.489  21.926   4.006
   44LYS      O  747  19.538  21.937   3.894
   45ILE      N  748  19.369  21.975   4.040
   45ILE     HN  749  19.332  21.971   4.132
   45ILE     CA  750  19.287  22.037   3.939
   45ILE     HA  751  19.294  21.970   3.855
   45ILE     CB  752  19.144  22.036   3.983
   45ILE     HB  753  19.135  21.949   4.052
   45ILE   MCG1  754  19.146  22.157   4.100
   45ILE   MCG2  755  19.071  22.174   4.046
   45ILE    CG2  756  19.110  22.159   4.069
   45ILE   HG21  757  19.185  22.171   4.150
   45ILE   HG22  758  19.110  22.251   4.006
   45ILE   HG23  759  19.010  22.147   4.115
   45ILE    CG1  760  19.041  22.010   3.871
   45ILE   HG11  761  19.050  22.088   3.793
   45ILE   HG12  762  19.068  21.918   3.816
   45ILE   MCD1  763  18.890  22.047   3.932
   45ILE   MCD2  764  18.890  21.955   3.915
   45ILE     CD  765  18.897  22.001   3.921
   45ILE    HD1  766  18.861  22.102   3.952
   45ILE    HD2  767  18.831  21.962   3.840
   45ILE    HD3  768  18.891  21.933   4.008
   45ILE      C  769  19.332  22.169   3.888
   45ILE      O  770  19.287  22.214   3.783
   46ARG      N  771  19.424  22.246   3.949
   46ARG     HN  772  19.472  22.216   4.031
   46ARG     CA  773  19.461  22.375   3.899
   46ARG     HA  774  19.370  22.432   3.895
   46ARG     CB  775  19.557  22.443   3.998
   46ARG    HB1  776  19.579  22.548   3.966
   46ARG    HB2  777  19.507  22.458   4.098
   46ARG     CG  778  19.687  22.364   4.015
   46ARG    HG1  779  19.663  22.263   4.036
   46ARG    HG2  780  19.737  22.359   3.921
   46ARG     CD  781  19.787  22.413   4.121
   46ARG    HD1  782  19.739  22.413   4.220
   46ARG    HD2  783  19.879  22.352   4.115
   46ARG     NE  784  19.825  22.553   4.089
   46ARG     HE  785  19.784  22.593   4.007
   46ARG     CZ  786  19.910  22.634   4.160
   46ARG    NH1  787  19.969  22.587   4.273
   46ARG   HH11  788  19.951  22.494   4.304
   46ARG   HH12  789  20.031  22.646   4.325
   46ARG    NH2  790  19.936  22.761   4.116
   46ARG   HH21  791  19.894  22.794   4.031
   46ARG   HH22  792  19.998  22.820   4.167
   46ARG      C  793  19.521  22.378   3.763
   46ARG      O  794  19.513  22.474   3.686
   47TYR      N  795  19.586  22.268   3.719
   47TYR     HN  796  19.597  22.189   3.778
   47TYR     CA  797  19.643  22.255   3.589
   47TYR     HA  798  19.701  22.343   3.570
   47TYR     CB  799  19.729  22.129   3.572
   47TYR    HB1  800  19.668  22.042   3.591
   47TYR    HB2  801  19.776  22.131   3.475
   47TYR     CG  802  19.839  22.124   3.672
   47TYR    CD1  803  19.940  22.217   3.664
   47TYR    HD1  804  19.943  22.291   3.585
   47TYR    CE1  805  20.038  22.212   3.761
   47TYR    HE1  806  20.117  22.285   3.758
   47TYR     CZ  807  20.039  22.118   3.861
   47TYR     OH  808  20.142  22.115   3.957
   47TYR     HH  809  20.104  22.082   4.039
   47TYR    CD2  810  19.844  22.026   3.768
   47TYR    HD2  811  19.766  21.951   3.769
   47TYR    CE2  812  19.943  22.019   3.863
   47TYR    HE2  813  19.946  21.940   3.936
   47TYR      C  814  19.535  22.244   3.487
   47TYR      O  815  19.558  22.247   3.366
   48LYS      N  816  19.410  22.215   3.530
   48LYS     HN  817  19.389  22.196   3.625
   48LYS     CA  818  19.302  22.210   3.436
   48LYS     HA  819  19.344  22.200   3.337
   48LYS     CB  820  19.210  22.092   3.472
   48LYS    HB1  821  19.177  22.098   3.580
   48LYS    HB2  822  19.112  22.101   3.417
   48LYS     CG  823  19.276  21.957   3.443
   48LYS    HG1  824  19.307  21.951   3.335
   48LYS    HG2  825  19.375  21.950   3.496
   48LYS     CD  826  19.186  21.839   3.480
   48LYS    HD1  827  19.159  21.845   3.586
   48LYS    HD2  828  19.089  21.849   3.429
   48LYS     CE  829  19.246  21.701   3.449
   48LYS    HE1  830  19.262  21.688   3.338
   48LYS    HE2  831  19.344  21.687   3.505
   48LYS   MNZ1  832  19.117  21.612   3.474
   48LYS   MNZ2  833  19.175  21.578   3.522
   48LYS     NZ  834  19.150  21.599   3.496
   48LYS    HZ1  835  19.058  21.615   3.450
   48LYS    HZ2  836  19.185  21.504   3.472
   48LYS    HZ3  837  19.139  21.606   3.599
   48LYS      C  838  19.236  22.342   3.450
   48LYS      O  839  19.232  22.421   3.355
   49SER      N  840  19.177  22.377   3.566
   49SER     HN  841  19.189  22.321   3.648
   49SER     CA  842  19.094  22.492   3.585
   49SER     HA  843  19.004  22.477   3.528
   49SER     CB  844  19.061  22.500   3.735
   49SER    HB1  845  19.151  22.512   3.789
   49SER    HB2  846  18.997  22.583   3.751
   49SER     OG  847  18.995  22.385   3.788
   49SER    HG1  848  18.987  22.401   3.882
   49SER      C  849  19.146  22.629   3.557
   49SER      O  850  19.067  22.722   3.540
   50LEU      N  851  19.278  22.648   3.541
   50LEU     HN  852  19.342  22.571   3.542
   50LEU     CA  853  19.337  22.776   3.520
   50LEU     HA  854  19.258  22.844   3.493
   50LEU     CB  855  19.417  22.831   3.639
   50LEU    HB1  856  19.510  22.772   3.653
   50LEU    HB2  857  19.456  22.933   3.616
   50LEU     CG  858  19.336  22.835   3.770
   50LEU     HG  859  19.306  22.733   3.802
   50LEU   MCD1  860  19.389  22.912   3.909
   50LEU   MCD2  861  19.464  22.905   3.854
   50LEU    CD1  862  19.422  22.905   3.876
   50LEU   HD11  863  19.360  22.931   3.965
   50LEU   HD12  864  19.505  22.839   3.908
   50LEU   HD13  865  19.465  22.999   3.835
   50LEU   MCD1  866  19.186  22.900   3.731
   50LEU   MCD2  867  19.232  22.967   3.777
   50LEU    CD2  868  19.215  22.929   3.755
   50LEU   HD21  869  19.134  22.877   3.699
   50LEU   HD22  870  19.177  22.958   3.855
   50LEU   HD23  871  19.245  23.020   3.699
   50LEU      C  872  19.423  22.754   3.400
   50LEU      O  873  19.525  22.821   3.386
   51SER      N  874  19.389  22.663   3.308
   51SER     HN  875  19.318  22.595   3.328
   51SER     CA  876  19.443  22.649   3.176
   51SER     HA  877  19.505  22.736   3.159
   51SER     CB  878  19.527  22.522   3.154
   51SER    HB1  879  19.478  22.440   3.201
   51SER    HB2  880  19.537  22.505   3.050
   51SER     OG  881  19.658  22.528   3.208
   51SER    HG1  882  19.648  22.553   3.301
   51SER      C  883  19.338  22.648   3.071
   51SER      O  884  19.360  22.665   2.951
   52ASP      N  885  19.212  22.617   3.109
   52ASP     HN  886  19.185  22.599   3.203
   52ASP     CA  887  19.114  22.612   3.005
   52ASP     HA  888  19.163  22.572   2.917
   52ASP     CB  889  19.007  22.514   3.056
   52ASP    HB1  890  19.054  22.423   3.077
   52ASP    HB2  891  18.963  22.556   3.141
   52ASP     CG  892  18.895  22.484   2.958
   52ASP    OD1  893  18.879  22.364   2.922
   52ASP    OD2  894  18.826  22.579   2.913
   52ASP      C  895  19.072  22.752   2.977
   52ASP      O  896  19.030  22.815   3.074
   53PRO      N  897  19.061  22.808   2.860
   53PRO     CD  898  19.098  22.738   2.738
   53PRO    HD1  899  19.201  22.691   2.751
   53PRO    HD2  900  19.022  22.655   2.718
   53PRO     CA  901  19.023  22.944   2.838
   53PRO     HA  902  19.097  23.008   2.885
   53PRO     CB  903  19.020  22.958   2.686
   53PRO    HB1  904  18.915  22.957   2.650
   53PRO    HB2  905  19.065  23.055   2.656
   53PRO     CG  906  19.099  22.842   2.625
   53PRO    HG1  907  19.206  22.873   2.594
   53PRO    HG2  908  19.049  22.801   2.528
   53PRO      C  909  18.889  22.982   2.893
   53PRO      O  910  18.889  23.090   2.951
   54LYS      N  911  18.783  22.900   2.882
   54LYS     HN  912  18.785  22.815   2.830
   54LYS     CA  913  18.659  22.933   2.947
   54LYS     HA  914  18.628  23.027   2.904
   54LYS     CB  915  18.550  22.828   2.919
   54LYS    HB1  916  18.531  22.821   2.810
   54LYS    HB2  917  18.589  22.727   2.942
   54LYS     CG  918  18.420  22.853   2.994
   54LYS    HG1  919  18.349  22.770   2.975
   54LYS    HG2  920  18.437  22.844   3.102
   54LYS     CD  921  18.352  22.986   2.963
   54LYS    HD1  922  18.392  23.072   3.031
   54LYS    HD2  923  18.383  23.027   2.858
   54LYS     CE  924  18.201  22.969   2.975
   54LYS    HE1  925  18.162  22.905   2.892
   54LYS    HE2  926  18.175  22.927   3.075
   54LYS   MNZ1  927  18.152  23.120   2.996
   54LYS   MNZ2  928  18.111  23.093   2.930
   54LYS     NZ  929  18.134  23.101   2.963
   54LYS    HZ1  930  18.168  23.164   3.039
   54LYS    HZ2  931  18.157  23.143   2.871
   54LYS    HZ3  932  18.031  23.089   2.972
   54LYS      C  933  18.664  22.950   3.094
   54LYS      O  934  18.604  23.038   3.155
   55GLN      N  935  18.743  22.867   3.164
   55GLN     HN  936  18.805  22.802   3.120
   55GLN     CA  937  18.743  22.866   3.307
   55GLN     HA  938  18.641  22.882   3.340
   55GLN     CB  939  18.793  22.726   3.346
   55GLN    HB1  940  18.883  22.704   3.291
   55GLN    HB2  941  18.827  22.728   3.449
   55GLN     CG  942  18.693  22.612   3.328
   55GLN    HG1  943  18.600  22.636   3.381
   55GLN    HG2  944  18.673  22.597   3.221
   55GLN     CD  945  18.752  22.484   3.386
   55GLN    OE1  946  18.760  22.471   3.508
   55GLN    NE2  947  18.792  22.392   3.293
   55GLN   HE21  948  18.781  22.412   3.196
   55GLN   HE22  949  18.831  22.305   3.323
   55GLN      C  950  18.833  22.964   3.375
   55GLN      O  951  18.803  23.015   3.483
   56LEU      N  952  18.943  23.010   3.313
   56LEU     HN  953  18.972  22.964   3.230
   56LEU     CA  954  19.032  23.117   3.345
   56LEU     HA  955  19.052  23.112   3.451
   56LEU     CB  956  19.159  23.081   3.266
   56LEU    HB1  957  19.181  22.983   3.285
   56LEU    HB2  958  19.135  23.083   3.166
   56LEU     CG  959  19.289  23.163   3.285
   56LEU     HG  960  19.278  23.259   3.230
   56LEU   MCD1  961  19.372  23.191   3.427
   56LEU   MCD2  962  19.282  23.196   3.449
   56LEU    CD1  963  19.325  23.192   3.431
   56LEU   HD11  964  19.436  23.194   3.443
   56LEU   HD12  965  19.284  23.291   3.461
   56LEU   HD13  966  19.283  23.114   3.497
   56LEU   MCD1  967  19.392  23.038   3.238
   56LEU   MCD2  968  19.417  23.113   3.188
   56LEU    CD2  969  19.399  23.080   3.216
   56LEU   HD21  970  19.398  22.976   3.256
   56LEU   HD22  971  19.382  23.077   3.106
   56LEU   HD23  972  19.498  23.125   3.236
   56LEU      C  973  18.976  23.251   3.312
   56LEU      O  974  19.006  23.356   3.369
   57GLU      N  975  18.881  23.254   3.217
   57GLU     HN  976  18.873  23.181   3.150
   57GLU     CA  977  18.782  23.357   3.202
   57GLU     HA  978  18.840  23.449   3.204
   57GLU     CB  979  18.720  23.347   3.062
   57GLU    HB1  980  18.799  23.352   2.987
   57GLU    HB2  981  18.678  23.248   3.048
   57GLU     CG  982  18.613  23.452   3.030
   57GLU    HG1  983  18.543  23.451   3.108
   57GLU    HG2  984  18.661  23.545   3.022
   57GLU     CD  985  18.537  23.429   2.901
   57GLU    OE1  986  18.599  23.441   2.791
   57GLU    OE2  987  18.413  23.410   2.914
   57GLU      C  988  18.680  23.373   3.310
   57GLU      O  989  18.661  23.477   3.372
   58THR      N  990  18.607  23.265   3.341
   58THR     HN  991  18.628  23.177   3.299
   58THR     CA  992  18.497  23.259   3.432
   58THR     HA  993  18.428  23.337   3.403
   58THR     CB  994  18.424  23.128   3.433
   58THR     HB  995  18.493  23.048   3.469
   58THR    OG1  996  18.376  23.089   3.305
   58THR    HG1  997  18.454  23.074   3.251
   58THR   MCG1  998  18.324  23.131   3.569
   58THR   MCG2  999  18.268  23.139   3.494
   58THR    CG2 1000  18.302  23.134   3.527
   58THR   HG21 1001  18.335  23.128   3.633
   58THR   HG22 1002  18.248  23.230   3.512
   58THR   HG23 1003  18.233  23.050   3.505
   58THR      C 1004  18.544  23.288   3.570
   58THR      O 1005  18.501  23.388   3.627
   59GLU      N 1006  18.632  23.206   3.630
   59GLU     HN 1007  18.662  23.122   3.586
   59GLU     CA 1008  18.690  23.228   3.759
   59GLU     HA 1009  18.659  23.326   3.792
   59GLU     CB 1010  18.656  23.122   3.864
   59GLU    HB1 1011  18.686  23.019   3.829
   59GLU    HB2 1012  18.721  23.134   3.956
   59GLU     CG 1013  18.508  23.124   3.902
   59GLU    HG1 1014  18.482  23.222   3.921
   59GLU    HG2 1015  18.455  23.085   3.822
   59GLU     CD 1016  18.468  23.043   4.025
   59GLU    OE1 1017  18.347  23.055   4.057
   59GLU    OE2 1018  18.545  22.974   4.095
   59GLU      C 1019  18.839  23.220   3.759
   59GLU      O 1020  18.891  23.110   3.747
   60PRO      N 1021  18.917  23.324   3.767
   60PRO     CD 1022  18.873  23.462   3.748
   60PRO    HD1 1023  18.812  23.471   3.649
   60PRO    HD2 1024  18.805  23.495   3.836
   60PRO     CA 1025  19.059  23.308   3.771
   60PRO     HA 1026  19.085  23.219   3.716
   60PRO     CB 1027  19.108  23.436   3.703
   60PRO    HB1 1028  19.213  23.465   3.738
   60PRO    HB2 1029  19.114  23.423   3.589
   60PRO     CG 1030  19.004  23.542   3.743
   60PRO    HG1 1031  18.998  23.629   3.666
   60PRO    HG2 1032  19.029  23.592   3.844
   60PRO      C 1033  19.111  23.293   3.910
   60PRO      O 1034  19.225  23.249   3.930
   61ASP      N 1035  19.028  23.323   4.011
   61ASP     HN 1036  18.934  23.352   3.998
   61ASP     CA 1037  19.076  23.314   4.146
   61ASP     HA 1038  19.164  23.377   4.150
   61ASP     CB 1039  18.973  23.369   4.246
   61ASP    HB1 1040  18.875  23.321   4.229
   61ASP    HB2 1041  19.007  23.348   4.349
   61ASP     CG 1042  18.958  23.519   4.228
   61ASP    OD1 1043  19.054  23.598   4.209
   61ASP    OD2 1044  18.840  23.562   4.221
   61ASP      C 1045  19.116  23.178   4.192
   61ASP      O 1046  19.056  23.078   4.155
   62LEU      N 1047  19.224  23.157   4.269
   62LEU     HN 1048  19.268  23.233   4.316
   62LEU     CA 1049  19.289  23.032   4.294
   62LEU     HA 1050  19.237  22.957   4.236
   62LEU     CB 1051  19.435  23.042   4.247
   62LEU    HB1 1052  19.438  23.057   4.140
   62LEU    HB2 1053  19.479  23.133   4.286
   62LEU     CG 1054  19.525  22.922   4.284
   62LEU     HG 1055  19.544  22.924   4.393
   62LEU   MCD1 1056  19.427  22.788   4.260
   62LEU   MCD2 1057  19.511  22.765   4.227
   62LEU    CD1 1058  19.472  22.783   4.246
   62LEU   HD11 1059  19.365  22.774   4.273
   62LEU   HD12 1060  19.482  22.767   4.136
   62LEU   HD13 1061  19.529  22.704   4.299
   62LEU   MCD1 1062  19.669  22.988   4.227
   62LEU   MCD2 1063  19.660  22.904   4.186
   62LEU    CD2 1064  19.658  22.945   4.210
   62LEU   HD21 1065  19.701  23.044   4.237
   62LEU   HD22 1066  19.731  22.865   4.237
   62LEU   HD23 1067  19.642  22.942   4.100
   62LEU      C 1068  19.281  22.994   4.438
   62LEU      O 1069  19.235  22.884   4.468
   63PHE      N 1070  19.315  23.087   4.529
   63PHE     HN 1071  19.335  23.181   4.502
   63PHE     CA 1072  19.324  23.062   4.670
   63PHE     HA 1073  19.365  22.962   4.677
   63PHE     CB 1074  19.428  23.158   4.731
   63PHE    HB1 1075  19.393  23.263   4.722
   63PHE    HB2 1076  19.452  23.127   4.835
   63PHE     CG 1077  19.552  23.144   4.650
   63PHE    CD1 1078  19.608  23.255   4.590
   63PHE    HD1 1079  19.562  23.351   4.605
   63PHE    CE1 1080  19.721  23.247   4.512
   63PHE    HE1 1081  19.762  23.335   4.465
   63PHE     CZ 1082  19.781  23.124   4.494
   63PHE     HZ 1083  19.864  23.115   4.425
   63PHE    CD2 1084  19.619  23.025   4.634
   63PHE    HD2 1085  19.577  22.936   4.679
   63PHE    CE2 1086  19.736  23.015   4.563
   63PHE    HE2 1087  19.791  22.922   4.561
   63PHE      C 1088  19.198  23.061   4.749
   63PHE      O 1089  19.093  23.099   4.696
   64ILE      N 1090  19.207  23.000   4.868
   64ILE     HN 1091  19.296  22.976   4.907
   64ILE     CA 1092  19.095  22.966   4.951
   64ILE     HA 1093  19.013  22.939   4.886
   64ILE     CB 1094  19.140  22.848   5.032
   64ILE     HB 1095  19.230  22.874   5.092
   64ILE   MCG1 1096  19.043  22.781   5.152
   64ILE   MCG2 1097  18.989  22.842   5.106
   64ILE    CG2 1098  19.022  22.814   5.124
   64ILE   HG21 1099  19.053  22.737   5.199
   64ILE   HG22 1100  18.988  22.905   5.178
   64ILE   HG23 1101  18.938  22.774   5.064
   64ILE    CG1 1102  19.165  22.720   4.951
   64ILE   HG11 1103  19.070  22.684   4.901
   64ILE   HG12 1104  19.231  22.741   4.861
   64ILE   MCD1 1105  19.249  22.585   5.004
   64ILE   MCD2 1106  19.210  22.624   5.080
   64ILE     CD 1107  19.226  22.610   5.038
   64ILE    HD1 1108  19.285  22.540   4.975
   64ILE    HD2 1109  19.293  22.655   5.114
   64ILE    HD3 1110  19.146  22.553   5.090
   64ILE      C 1111  19.058  23.087   5.030
   64ILE      O 1112  19.152  23.157   5.068
   65ARG      N 1113  18.929  23.117   5.049
   65ARG     HN 1114  18.857  23.055   5.017
   65ARG     CA 1115  18.879  23.234   5.115
   65ARG     HA 1116  18.965  23.286   5.154
   65ARG     CB 1117  18.806  23.324   5.013
   65ARG    HB1 1118  18.877  23.357   4.932
   65ARG    HB2 1119  18.731  23.264   4.954
   65ARG     CG 1120  18.739  23.444   5.079
   65ARG    HG1 1121  18.663  23.409   5.146
   65ARG    HG2 1122  18.810  23.491   5.145
   65ARG     CD 1123  18.679  23.551   4.988
   65ARG    HD1 1124  18.631  23.628   5.048
   65ARG    HD2 1125  18.756  23.588   4.919
   65ARG     NE 1126  18.573  23.490   4.904
   65ARG     HE 1127  18.596  23.466   4.809
   65ARG     CZ 1128  18.445  23.464   4.945
   65ARG    NH1 1129  18.395  23.485   5.070
   65ARG   HH11 1130  18.454  23.523   5.142
   65ARG   HH12 1131  18.300  23.463   5.091
   65ARG    NH2 1132  18.354  23.421   4.853
   65ARG   HH21 1133  18.380  23.410   4.757
   65ARG   HH22 1134  18.260  23.402   4.881
   65ARG      C 1135  18.792  23.194   5.229
   65ARG      O 1136  18.702  23.110   5.223
   66ILE      N 1137  18.816  23.264   5.342
   66ILE     HN 1138  18.891  23.329   5.350
   66ILE     CA 1139  18.733  23.247   5.457
   66ILE     HA 1140  18.643  23.196   5.424
   66ILE     CB 1141  18.802  23.163   5.561
   66ILE     HB 1142  18.838  23.074   5.505
   66ILE   MCG1 1143  18.948  23.186   5.642
   66ILE   MCG2 1144  18.924  23.269   5.607
   66ILE    CG2 1145  18.930  23.225   5.622
   66ILE   HG21 1146  18.987  23.147   5.676
   66ILE   HG22 1147  18.993  23.267   5.541
   66ILE   HG23 1148  18.903  23.305   5.693
   66ILE    CG1 1149  18.702  23.107   5.663
   66ILE   HG11 1150  18.668  23.187   5.728
   66ILE   HG12 1151  18.611  23.077   5.612
   66ILE   MCD1 1152  18.713  22.982   5.774
   66ILE   MCD2 1153  18.797  22.988   5.732
   66ILE     CD 1154  18.753  22.991   5.749
   66ILE    HD1 1155  18.672  22.956   5.817
   66ILE    HD2 1156  18.785  22.907   5.684
   66ILE    HD3 1157  18.839  23.024   5.810
   66ILE      C 1158  18.693  23.378   5.515
   66ILE      O 1159  18.769  23.472   5.540
   67THR      N 1160  18.560  23.395   5.526
   67THR     HN 1161  18.498  23.317   5.516
   67THR     CA 1162  18.494  23.519   5.552
   67THR     HA 1163  18.570  23.583   5.595
   67THR     CB 1164  18.432  23.591   5.436
   67THR     HB 1165  18.338  23.540   5.407
   67THR    OG1 1166  18.523  23.583   5.326
   67THR    HG1 1167  18.611  23.585   5.365
   67THR   MCG1 1168  18.391  23.752   5.414
   67THR   MCG2 1169  18.420  23.745   5.503
   67THR    CG2 1170  18.407  23.741   5.457
   67THR   HG21 1171  18.368  23.787   5.364
   67THR   HG22 1172  18.333  23.756   5.538
   67THR   HG23 1173  18.502  23.792   5.486
   67THR      C 1174  18.391  23.498   5.657
   67THR      O 1175  18.284  23.445   5.627
   68PRO      N 1176  18.411  23.542   5.778
   68PRO     CD 1177  18.538  23.588   5.831
   68PRO    HD1 1178  18.621  23.512   5.806
   68PRO    HD2 1179  18.566  23.689   5.783
   68PRO     CA 1180  18.303  23.567   5.869
   68PRO     HA 1181  18.232  23.486   5.856
   68PRO     CB 1182  18.370  23.562   6.006
   68PRO    HB1 1183  18.319  23.633   6.078
   68PRO    HB2 1184  18.363  23.458   6.050
   68PRO     CG 1185  18.516  23.602   5.983
   68PRO    HG1 1186  18.588  23.534   6.041
   68PRO    HG2 1187  18.536  23.709   6.018
   68PRO      C 1188  18.229  23.694   5.844
   68PRO      O 1189  18.287  23.795   5.805
   69LYS      N 1190  18.096  23.696   5.864
   69LYS     HN 1191  18.046  23.612   5.886
   69LYS     CA 1192  18.015  23.814   5.856
   69LYS     HA 1193  18.082  23.899   5.853
   69LYS     CB 1194  17.928  23.809   5.729
   69LYS    HB1 1195  17.840  23.744   5.746
   69LYS    HB2 1196  17.881  23.908   5.712
   69LYS     CG 1197  18.003  23.765   5.603
   69LYS    HG1 1198  18.079  23.841   5.574
   69LYS    HG2 1199  18.067  23.675   5.626
   69LYS     CD 1200  17.909  23.736   5.486
   69LYS    HD1 1201  17.822  23.674   5.520
   69LYS    HD2 1202  17.859  23.830   5.451
   69LYS     CE 1203  17.981  23.667   5.369
   69LYS    HE1 1204  18.062  23.731   5.335
   69LYS    HE2 1205  18.015  23.569   5.400
   69LYS   MNZ1 1206  17.906  23.609   5.240
   69LYS   MNZ2 1207  17.870  23.682   5.255
   69LYS     NZ 1208  17.892  23.647   5.252
   69LYS    HZ1 1209  17.913  23.555   5.208
   69LYS    HZ2 1210  17.792  23.647   5.284
   69LYS    HZ3 1211  17.906  23.723   5.183
   69LYS      C 1212  17.935  23.818   5.981
   69LYS      O 1213  17.841  23.743   6.007
   70PRO      N 1214  17.980  23.903   6.070
   70PRO     CD 1215  18.038  24.034   6.050
   70PRO    HD1 1216  18.139  24.024   5.995
   70PRO    HD2 1217  17.968  24.100   5.987
   70PRO     CA 1218  17.972  23.869   6.209
   70PRO     HA 1219  18.006  23.767   6.220
   70PRO     CB 1220  18.062  23.968   6.282
   70PRO    HB1 1221  18.023  23.991   6.389
   70PRO    HB2 1222  18.169  23.928   6.295
   70PRO     CG 1223  18.057  24.092   6.191
   70PRO    HG1 1224  18.154  24.154   6.199
   70PRO    HG2 1225  17.972  24.163   6.220
   70PRO      C 1226  17.830  23.875   6.255
   70PRO      O 1227  17.789  23.799   6.342
   71GLU      N 1228  17.756  23.968   6.192
   71GLU     HN 1229  17.790  24.022   6.115
   71GLU     CA 1230  17.623  23.994   6.235
   71GLU     HA 1231  17.622  23.984   6.343
   71GLU     CB 1232  17.586  24.138   6.197
   71GLU    HB1 1233  17.485  24.160   6.231
   71GLU    HB2 1234  17.647  24.208   6.254
   71GLU     CG 1235  17.598  24.171   6.047
   71GLU    HG1 1236  17.696  24.140   6.012
   71GLU    HG2 1237  17.520  24.118   5.992
   71GLU     CD 1238  17.582  24.320   6.025
   71GLU    OE1 1239  17.575  24.402   6.121
   71GLU    OE2 1240  17.567  24.357   5.906
   71GLU      C 1241  17.523  23.898   6.179
   71GLU      O 1242  17.420  23.872   6.241
   72GLN      N 1243  17.558  23.840   6.063
   72GLN     HN 1244  17.642  23.863   6.015
   72GLN     CA 1245  17.475  23.741   6.001
   72GLN     HA 1246  17.372  23.772   6.011
   72GLN     CB 1247  17.515  23.731   5.853
   72GLN    HB1 1248  17.611  23.679   5.844
   72GLN    HB2 1249  17.446  23.663   5.801
   72GLN     CG 1250  17.521  23.865   5.779
   72GLN    HG1 1251  17.423  23.915   5.783
   72GLN    HG2 1252  17.598  23.929   5.825
   72GLN     CD 1253  17.558  23.838   5.634
   72GLN    OE1 1254  17.542  23.729   5.579
   72GLN    NE2 1255  17.618  23.939   5.566
   72GLN   HE21 1256  17.635  24.026   5.611
   72GLN   HE22 1257  17.644  23.927   5.470
   72GLN      C 1258  17.491  23.605   6.060
   72GLN      O 1259  17.415  23.515   6.026
   73LYS      N 1260  17.601  23.591   6.137
   73LYS     HN 1261  17.666  23.666   6.145
   73LYS     CA 1262  17.638  23.475   6.212
   73LYS     HA 1263  17.722  23.509   6.271
   73LYS     CB 1264  17.534  23.422   6.311
   73LYS    HB1 1265  17.445  23.376   6.257
   73LYS    HB2 1266  17.574  23.333   6.368
   73LYS     CG 1267  17.488  23.532   6.407
   73LYS    HG1 1268  17.575  23.570   6.468
   73LYS    HG2 1269  17.458  23.624   6.350
   73LYS     CD 1270  17.374  23.486   6.498
   73LYS    HD1 1271  17.290  23.441   6.438
   73LYS    HD2 1272  17.406  23.399   6.562
   73LYS     CE 1273  17.321  23.600   6.586
   73LYS    HE1 1274  17.403  23.642   6.651
   73LYS    HE2 1275  17.276  23.681   6.522
   73LYS   MNZ1 1276  17.199  23.583   6.687
   73LYS   MNZ2 1277  17.223  23.506   6.668
   73LYS     NZ 1278  17.215  23.546   6.674
   73LYS    HZ1 1279  17.163  23.625   6.717
   73LYS    HZ2 1280  17.150  23.488   6.618
   73LYS    HZ3 1281  17.259  23.488   6.749
   73LYS      C 1282  17.693  23.366   6.126
   73LYS      O 1283  17.684  23.246   6.150
   74VAL      N 1284  17.744  23.409   6.009
   74VAL     HN 1285  17.754  23.506   5.990
   74VAL     CA 1286  17.786  23.323   5.903
   74VAL     HA 1287  17.757  23.224   5.933
   74VAL     CB 1288  17.715  23.355   5.775
   74VAL     HB 1289  17.614  23.391   5.805
   74VAL   MCG1 1290  17.809  23.440   5.664
   74VAL   MCG2 1291  17.743  23.499   5.694
   74VAL    CG1 1292  17.773  23.464   5.684
   74VAL   HG11 1293  17.861  23.424   5.628
   74VAL   HG12 1294  17.697  23.498   5.610
   74VAL   HG13 1295  17.805  23.551   5.744
   74VAL   MCG1 1296  17.682  23.246   5.651
   74VAL   MCG2 1297  17.696  23.194   5.728
   74VAL    CG2 1298  17.690  23.226   5.693
   74VAL   HG21 1299  17.668  23.252   5.588
   74VAL   HG22 1300  17.781  23.162   5.696
   74VAL   HG23 1301  17.604  23.170   5.736
   74VAL      C 1302  17.935  23.320   5.887
   74VAL      O 1303  18.006  23.419   5.871
   75LEU      N 1304  17.992  23.199   5.882
   75LEU     HN 1305  17.939  23.117   5.904
   75LEU     CA 1306  18.128  23.170   5.847
   75LEU     HA 1307  18.177  23.266   5.842
   75LEU     CB 1308  18.199  23.084   5.952
   75LEU    HB1 1309  18.189  23.130   6.051
   75LEU    HB2 1310  18.146  22.990   5.964
   75LEU     CG 1311  18.348  23.056   5.925
   75LEU     HG 1312  18.354  23.014   5.823
   75LEU   MCD1 1313  18.477  23.164   5.921
   75LEU   MCD2 1314  18.400  23.216   5.928
   75LEU    CD1 1315  18.434  23.184   5.925
   75LEU   HD11 1316  18.542  23.157   5.917
   75LEU   HD12 1317  18.407  23.249   5.839
   75LEU   HD13 1318  18.419  23.241   6.019
   75LEU   MCD1 1319  18.369  22.920   6.020
   75LEU   MCD2 1320  18.447  22.971   6.031
   75LEU    CD2 1321  18.405  22.951   6.021
   75LEU   HD21 1322  18.333  22.867   6.032
   75LEU   HD22 1323  18.501  22.910   5.981
   75LEU   HD23 1324  18.424  22.996   6.120
   75LEU      C 1325  18.128  23.112   5.710
   75LEU      O 1326  18.088  23.000   5.682
   76GLU      N 1327  18.170  23.194   5.612
   76GLU     HN 1328  18.197  23.288   5.632
   76GLU     CA 1329  18.180  23.159   5.474
   76GLU     HA 1330  18.109  23.080   5.459
   76GLU     CB 1331  18.142  23.276   5.380
   76GLU    HB1 1332  18.052  23.324   5.417
   76GLU    HB2 1333  18.218  23.355   5.388
   76GLU     CG 1334  18.124  23.237   5.234
   76GLU    HG1 1335  18.223  23.215   5.187
   76GLU    HG2 1336  18.058  23.147   5.226
   76GLU     CD 1337  18.059  23.354   5.162
   76GLU    OE1 1338  17.937  23.378   5.181
   76GLU    OE2 1339  18.128  23.426   5.085
   76GLU      C 1340  18.314  23.105   5.438
   76GLU      O 1341  18.416  23.164   5.475
   77ILE      N 1342  18.313  22.984   5.379
   77ILE     HN 1343  18.227  22.939   5.354
   77ILE     CA 1344  18.431  22.909   5.345
   77ILE     HA 1345  18.509  22.983   5.336
   77ILE     CB 1346  18.477  22.805   5.443
   77ILE     HB 1347  18.506  22.859   5.536
   77ILE   MCG1 1348  18.339  22.727   5.500
   77ILE   MCG2 1349  18.397  22.660   5.472
   77ILE    CG2 1350  18.373  22.699   5.484
   77ILE   HG21 1351  18.283  22.748   5.526
   77ILE   HG22 1352  18.344  22.638   5.396
   77ILE   HG23 1353  18.416  22.631   5.561
   77ILE    CG1 1354  18.602  22.728   5.397
   77ILE   HG11 1355  18.624  22.652   5.469
   77ILE   HG12 1356  18.577  22.672   5.308
   77ILE   MCD1 1357  18.712  22.837   5.334
   77ILE   MCD2 1358  18.756  22.792   5.403
   77ILE     CD 1359  18.728  22.810   5.370
   77ILE    HD1 1360  18.710  22.881   5.287
   77ILE    HD2 1361  18.755  22.868   5.461
   77ILE    HD3 1362  18.812  22.743   5.343
   77ILE      C 1363  18.402  22.861   5.208
   77ILE      O 1364  18.294  22.809   5.177
   78ARG      N 1365  18.491  22.889   5.111
   78ARG     HN 1366  18.584  22.915   5.133
   78ARG     CA 1367  18.461  22.885   4.971
   78ARG     HA 1368  18.363  22.841   4.961
   78ARG     CB 1369  18.462  23.028   4.914
   78ARG    HB1 1370  18.431  23.093   4.990
   78ARG    HB2 1371  18.562  23.055   4.897
   78ARG     CG 1372  18.381  23.058   4.788
   78ARG    HG1 1373  18.276  23.033   4.805
   78ARG    HG2 1374  18.379  23.166   4.771
   78ARG     CD 1375  18.430  22.987   4.662
   78ARG    HD1 1376  18.538  23.010   4.643
   78ARG    HD2 1377  18.408  22.877   4.667
   78ARG     NE 1378  18.351  23.044   4.549
   78ARG     HE 1379  18.277  23.107   4.573
   78ARG     CZ 1380  18.369  23.018   4.416
   78ARG    NH1 1381  18.444  22.911   4.376
   78ARG   HH11 1382  18.487  22.852   4.444
   78ARG   HH12 1383  18.457  22.893   4.279
   78ARG    NH2 1384  18.294  23.079   4.320
   78ARG   HH21 1385  18.224  23.146   4.346
   78ARG   HH22 1386  18.310  23.058   4.223
   78ARG      C 1387  18.561  22.791   4.913
   78ARG      O 1388  18.682  22.813   4.925
   79ASP      N 1389  18.507  22.694   4.837
   79ASP     HN 1390  18.409  22.689   4.821
   79ASP     CA 1391  18.585  22.593   4.773
   79ASP     HA 1392  18.674  22.582   4.834
   79ASP     CB 1393  18.508  22.460   4.776
   79ASP    HB1 1394  18.474  22.438   4.880
   79ASP    HB2 1395  18.420  22.465   4.709
   79ASP     CG 1396  18.601  22.349   4.729
   79ASP    OD1 1397  18.574  22.274   4.631
   79ASP    OD2 1398  18.715  22.347   4.784
   79ASP      C 1399  18.630  22.641   4.640
   79ASP      O 1400  18.554  22.691   4.556
   80SER      N 1401  18.760  22.628   4.607
   80SER     HN 1402  18.827  22.596   4.674
   80SER     CA 1403  18.813  22.659   4.478
   80SER     HA 1404  18.750  22.736   4.437
   80SER     CB 1405  18.957  22.713   4.488
   80SER    HB1 1406  19.023  22.635   4.530
   80SER    HB2 1407  18.994  22.741   4.388
   80SER     OG 1408  18.963  22.827   4.573
   80SER    HG1 1409  19.054  22.835   4.599
   80SER      C 1410  18.803  22.540   4.389
   80SER      O 1411  18.866  22.545   4.284
   81GLY      N 1412  18.723  22.437   4.422
   81GLY     HN 1413  18.671  22.439   4.507
   81GLY     CA 1414  18.702  22.319   4.345
   81GLY    HA1 1415  18.793  22.287   4.318
   81GLY    HA2 1416  18.648  22.258   4.404
   81GLY      C 1417  18.623  22.337   4.219
   81GLY      O 1418  18.582  22.446   4.180
   82ILE      N 1419  18.590  22.224   4.155
   82ILE     HN 1420  18.623  22.137   4.191
   82ILE     CA 1421  18.510  22.205   4.038
   82ILE     HA 1422  18.545  22.282   3.971
   82ILE     CB 1423  18.544  22.075   3.971
   82ILE     HB 1424  18.648  22.081   3.935
   82ILE   MCG1 1425  18.536  21.923   4.043
   82ILE   MCG2 1426  18.533  21.985   4.113
   82ILE    CG2 1427  18.535  21.959   4.073
   82ILE   HG21 1428  18.536  21.862   4.020
   82ILE   HG22 1429  18.621  21.963   4.143
   82ILE   HG23 1430  18.441  21.967   4.132
   82ILE    CG1 1431  18.453  22.044   3.852
   82ILE   HG11 1432  18.349  22.004   3.886
   82ILE   HG12 1433  18.422  22.140   3.795
   82ILE   MCD1 1434  18.526  21.970   3.721
   82ILE   MCD2 1435  18.529  21.908   3.791
   82ILE     CD 1436  18.524  21.944   3.760
   82ILE    HD1 1437  18.539  21.988   3.660
   82ILE    HD2 1438  18.623  21.917   3.803
   82ILE    HD3 1439  18.463  21.851   3.750
   82ILE      C 1440  18.364  22.231   4.053
   82ILE      O 1441  18.314  22.308   3.971
   83GLY      N 1442  18.307  22.182   4.164
   83GLY     HN 1443  18.360  22.132   4.232
   83GLY     CA 1444  18.168  22.195   4.196
   83GLY    HA1 1445  18.163  22.227   4.295
   83GLY    HA2 1446  18.127  22.259   4.125
   83GLY      C 1447  18.097  22.064   4.187
   83GLY      O 1448  18.142  21.963   4.133
   84MET      N 1449  17.983  22.062   4.259
   84MET     HN 1450  17.951  22.145   4.305
   84MET     CA 1451  17.900  21.948   4.278
   84MET     HA 1452  17.959  21.863   4.244
   84MET     CB 1453  17.872  21.928   4.428
   84MET    HB1 1454  17.831  22.023   4.474
   84MET    HB2 1455  17.787  21.856   4.444
   84MET     CG 1456  17.997  21.881   4.503
   84MET    HG1 1457  18.040  21.786   4.457
   84MET    HG2 1458  18.086  21.950   4.482
   84MET     SD 1459  17.965  21.863   4.681
   84MET   MCE1 1460  17.981  22.023   4.792
   84MET   MCE2 1461  18.012  22.050   4.709
   84MET     CE 1462  17.995  22.029   4.747
   84MET    HE1 1463  17.967  22.036   4.855
   84MET    HE2 1464  18.102  22.058   4.738
   84MET    HE3 1465  17.935  22.105   4.692
   84MET      C 1466  17.776  21.951   4.195
   84MET      O 1467  17.707  22.052   4.186
   85THR      N 1468  17.738  21.839   4.131
   85THR     HN 1469  17.802  21.763   4.121
   85THR     CA 1470  17.611  21.812   4.072
   85THR     HA 1471  17.572  21.908   4.039
   85THR     CB 1472  17.609  21.717   3.956
   85THR     HB 1473  17.505  21.705   3.919
   85THR    OG1 1474  17.661  21.589   3.990
   85THR    HG1 1475  17.755  21.601   4.002
   85THR   MCG1 1476  17.700  21.734   3.816
   85THR   MCG2 1477  17.708  21.815   3.862
   85THR    CG2 1478  17.699  21.771   3.844
   85THR   HG21 1479  17.713  21.695   3.765
   85THR   HG22 1480  17.654  21.862   3.799
   85THR   HG23 1481  17.799  21.798   3.885
   85THR      C 1482  17.520  21.760   4.178
   85THR      O 1483  17.561  21.740   4.292
   86LYS      N 1484  17.392  21.733   4.145
   86LYS     HN 1485  17.357  21.747   4.053
   86LYS     CA 1486  17.298  21.683   4.240
   86LYS     HA 1487  17.297  21.754   4.321
   86LYS     CB 1488  17.158  21.679   4.177
   86LYS    HB1 1489  17.144  21.767   4.118
   86LYS    HB2 1490  17.154  21.600   4.106
   86LYS     CG 1491  17.039  21.665   4.272
   86LYS    HG1 1492  17.061  21.590   4.350
   86LYS    HG2 1493  17.026  21.757   4.332
   86LYS     CD 1494  16.907  21.630   4.203
   86LYS    HD1 1495  16.822  21.661   4.266
   86LYS    HD2 1496  16.894  21.692   4.113
   86LYS     CE 1497  16.892  21.482   4.167
   86LYS    HE1 1498  16.954  21.460   4.080
   86LYS    HE2 1499  16.919  21.421   4.253
   86LYS   MNZ1 1500  16.734  21.469   4.159
   86LYS   MNZ2 1501  16.762  21.420   4.099
   86LYS     NZ 1502  16.754  21.446   4.131
   86LYS    HZ1 1503  16.687  21.495   4.194
   86LYS    HZ2 1504  16.735  21.473   4.032
   86LYS    HZ3 1505  16.741  21.343   4.141
   86LYS      C 1506  17.338  21.551   4.297
   86LYS      O 1507  17.319  21.517   4.413
   87ALA      N 1508  17.398  21.461   4.217
   87ALA     HN 1509  17.420  21.482   4.122
   87ALA     CA 1510  17.436  21.329   4.259
   87ALA     HA 1511  17.351  21.282   4.305
   87ALA   MCB1 1512  17.510  21.217   4.158
   87ALA   MCB2 1513  17.465  21.277   4.102
   87ALA     CB 1514  17.485  21.251   4.136
   87ALA    HB1 1515  17.547  21.165   4.168
   87ALA    HB2 1516  17.398  21.213   4.078
   87ALA    HB3 1517  17.546  21.317   4.070
   87ALA      C 1518  17.551  21.330   4.353
   87ALA      O 1519  17.562  21.242   4.438
   88GLU      N 1520  17.644  21.427   4.341
   88GLU     HN 1521  17.640  21.497   4.271
   88GLU     CA 1522  17.756  21.433   4.431
   88GLU     HA 1523  17.797  21.334   4.438
   88GLU     CB 1524  17.854  21.526   4.357
   88GLU    HB1 1525  17.802  21.620   4.322
   88GLU    HB2 1526  17.932  21.567   4.428
   88GLU     CG 1527  17.920  21.454   4.239
   88GLU    HG1 1528  17.985  21.371   4.276
   88GLU    HG2 1529  17.843  21.413   4.170
   88GLU     CD 1530  18.005  21.556   4.165
   88GLU    OE1 1531  17.944  21.641   4.095
   88GLU    OE2 1532  18.130  21.557   4.183
   88GLU      C 1533  17.719  21.479   4.568
   88GLU      O 1534  17.783  21.442   4.666
   89LEU      N 1535  17.615  21.562   4.589
   89LEU     HN 1536  17.563  21.600   4.513
   89LEU     CA 1537  17.570  21.601   4.719
   89LEU     HA 1538  17.657  21.635   4.773
   89LEU     CB 1539  17.469  21.716   4.706
   89LEU    HB1 1540  17.387  21.682   4.648
   89LEU    HB2 1541  17.426  21.734   4.801
   89LEU     CG 1542  17.517  21.850   4.648
   89LEU     HG 1543  17.581  21.831   4.559
   89LEU   MCD1 1544  17.369  21.929   4.646
   89LEU   MCD2 1545  17.409  21.946   4.563
   89LEU    CD1 1546  17.395  21.934   4.607
   89LEU   HD11 1547  17.320  21.935   4.689
   89LEU   HD12 1548  17.426  22.038   4.584
   89LEU   HD13 1549  17.347  21.890   4.516
   89LEU   MCD1 1550  17.603  21.973   4.723
   89LEU   MCD2 1551  17.596  21.904   4.786
   89LEU    CD2 1552  17.595  21.934   4.750
   89LEU   HD21 1553  17.622  22.032   4.705
   89LEU   HD22 1554  17.533  21.952   4.840
   89LEU   HD23 1555  17.688  21.882   4.780
   89LEU      C 1556  17.501  21.498   4.801
   89LEU      O 1557  17.500  21.498   4.924
   90ILE      N 1558  17.434  21.406   4.729
   90ILE     HN 1559  17.431  21.408   4.629
   90ILE     CA 1560  17.362  21.300   4.791
   90ILE     HA 1561  17.314  21.346   4.876
   90ILE     CB 1562  17.252  21.245   4.705
   90ILE     HB 1563  17.300  21.192   4.620
   90ILE   MCG1 1564  17.207  21.107   4.790
   90ILE   MCG2 1565  17.131  21.161   4.787
   90ILE    CG2 1566  17.173  21.139   4.784
   90ILE   HG21 1567  17.238  21.052   4.807
   90ILE   HG22 1568  17.137  21.183   4.880
   90ILE   HG23 1569  17.085  21.105   4.726
   90ILE    CG1 1570  17.160  21.353   4.646
   90ILE   HG11 1571  17.080  21.387   4.722
   90ILE   HG12 1572  17.217  21.452   4.629
   90ILE   MCD1 1573  17.135  21.282   4.497
   90ILE   MCD2 1574  17.052  21.315   4.524
   90ILE     CD 1575  17.097  21.301   4.517
   90ILE    HD1 1576  17.174  21.251   4.455
   90ILE    HD2 1577  17.017  21.227   4.541
   90ILE    HD3 1578  17.053  21.385   4.460
   90ILE      C 1579  17.455  21.198   4.848
   90ILE      O 1580  17.438  21.149   4.960
   91ASN      N 1581  17.557  21.160   4.769
   91ASN     HN 1582  17.577  21.209   4.685
   91ASN     CA 1583  17.644  21.050   4.795
   91ASN     HA 1584  17.585  20.976   4.848
   91ASN     CB 1585  17.684  20.993   4.658
   91ASN    HB1 1586  17.700  21.074   4.589
   91ASN    HB2 1587  17.774  20.934   4.670
   91ASN     CG 1588  17.576  20.902   4.602
   91ASN    OD1 1589  17.552  20.786   4.637
   91ASN    ND2 1590  17.514  20.957   4.494
   91ASN   HD21 1591  17.542  21.047   4.461
   91ASN   HD22 1592  17.441  20.907   4.447
   91ASN      C 1593  17.758  21.090   4.883
   91ASN      O 1594  17.794  21.028   4.983
   92ASN      N 1595  17.822  21.204   4.854
   92ASN     HN 1596  17.786  21.271   4.789
   92ASN     CA 1597  17.946  21.237   4.916
   92ASN     HA 1598  17.989  21.141   4.943
   92ASN     CB 1599  18.044  21.304   4.819
   92ASN    HB1 1600  17.997  21.396   4.772
   92ASN    HB2 1601  18.139  21.335   4.871
   92ASN     CG 1602  18.073  21.200   4.712
   92ASN    OD1 1603  18.121  21.090   4.740
   92ASN    ND2 1604  18.043  21.230   4.582
   92ASN   HD21 1605  18.002  21.318   4.559
   92ASN   HD22 1606  18.061  21.163   4.510
   92ASN      C 1607  17.941  21.316   5.042
   92ASN      O 1608  18.038  21.313   5.118
   93LEU      N 1609  17.829  21.387   5.063
   93LEU     HN 1610  17.762  21.404   4.991
   93LEU     CA 1611  17.798  21.443   5.191
   93LEU     HA 1612  17.891  21.481   5.230
   93LEU     CB 1613  17.699  21.560   5.180
   93LEU    HB1 1614  17.606  21.521   5.152
   93LEU    HB2 1615  17.683  21.598   5.275
   93LEU     CG 1616  17.730  21.678   5.086
   93LEU     HG 1617  17.729  21.640   4.982
   93LEU   MCD1 1618  17.589  21.769   5.090
   93LEU   MCD2 1619  17.659  21.830   5.101
   93LEU    CD1 1620  17.629  21.794   5.095
   93LEU   HD11 1621  17.525  21.755   5.085
   93LEU   HD12 1622  17.639  21.845   5.193
   93LEU   HD13 1623  17.648  21.867   5.014
   93LEU   MCD1 1624  17.864  21.780   5.080
   93LEU   MCD2 1625  17.883  21.716   5.145
   93LEU    CD2 1626  17.867  21.745   5.111
   93LEU   HD21 1627  17.879  21.833   5.045
   93LEU   HD22 1628  17.874  21.778   5.217
   93LEU   HD23 1629  17.949  21.672   5.091
   93LEU      C 1630  17.742  21.349   5.292
   93LEU      O 1631  17.687  21.385   5.396
   94GLY      N 1632  17.760  21.218   5.272
   94GLY     HN 1633  17.809  21.186   5.191
   94GLY     CA 1634  17.715  21.110   5.355
   94GLY    HA1 1635  17.615  21.120   5.361
   94GLY    HA2 1636  17.750  21.026   5.310
   94GLY      C 1637  17.769  21.112   5.494
   94GLY      O 1638  17.876  21.168   5.518
   95THR      N 1639  17.701  21.042   5.586
   95THR     HN 1640  17.613  21.000   5.568
   95THR     CA 1641  17.757  21.026   5.717
   95THR     HA 1642  17.863  21.032   5.703
   95THR     CB 1643  17.718  21.129   5.819
   95THR     HB 1644  17.612  21.114   5.850
   95THR    OG1 1645  17.734  21.261   5.770
   95THR    HG1 1646  17.659  21.277   5.713
   95THR   MCG1 1647  17.796  21.160   5.965
   95THR   MCG2 1648  17.834  21.081   5.932
   95THR    CG2 1649  17.810  21.121   5.942
   95THR   HG21 1650  17.791  21.207   6.010
   95THR   HG22 1651  17.791  21.027   5.998
   95THR   HG23 1652  17.917  21.123   5.910
   95THR      C 1653  17.728  20.889   5.767
   95THR      O 1654  17.617  20.859   5.810
   96ILE      N 1655  17.827  20.798   5.761
   96ILE     HN 1656  17.917  20.823   5.724
   96ILE     CA 1657  17.817  20.662   5.804
   96ILE     HA 1658  17.911  20.621   5.769
   96ILE     CB 1659  17.821  20.639   5.952
   96ILE     HB 1660  17.721  20.665   5.992
   96ILE   MCG1 1661  17.796  20.474   5.976
   96ILE   MCG2 1662  17.889  20.488   5.982
   96ILE    CG2 1663  17.841  20.489   5.977
   96ILE   HG21 1664  17.743  20.436   5.977
   96ILE   HG22 1665  17.906  20.445   5.898
   96ILE   HG23 1666  17.890  20.473   6.076
   96ILE    CG1 1667  17.925  20.716   6.035
   96ILE   HG11 1668  17.895  20.817   6.040
   96ILE   HG12 1669  17.918  20.684   6.135
   96ILE   MCD1 1670  18.089  20.742   6.024
   96ILE   MCD2 1671  18.068  20.680   5.958
   96ILE     CD 1672  18.071  20.711   5.993
   96ILE    HD1 1673  18.132  20.780   6.055
   96ILE    HD2 1674  18.111  20.608   6.004
   96ILE    HD3 1675  18.081  20.742   5.886
   96ILE      C 1676  17.717  20.582   5.728
   96ILE      O 1677  17.752  20.518   5.629
   97ALA      N 1678  17.591  20.577   5.775
   97ALA     HN 1679  17.557  20.639   5.846
   97ALA     CA 1680  17.498  20.482   5.722
   97ALA     HA 1681  17.551  20.388   5.715
   97ALA   MCB1 1682  17.357  20.509   5.808
   97ALA   MCB2 1683  17.385  20.423   5.832
   97ALA     CB 1684  17.377  20.467   5.815
   97ALA    HB1 1685  17.315  20.559   5.812
   97ALA    HB2 1686  17.314  20.381   5.783
   97ALA    HB3 1687  17.411  20.450   5.920
   97ALA      C 1688  17.444  20.515   5.587
   97ALA      O 1689  17.394  20.625   5.563
   98LYS      N 1690  17.456  20.419   5.495
   98LYS     HN 1691  17.490  20.328   5.518
   98LYS     CA 1692  17.424  20.436   5.356
   98LYS     HA 1693  17.448  20.340   5.313
   98LYS     CB 1694  17.273  20.454   5.333
   98LYS    HB1 1695  17.243  20.550   5.370
   98LYS    HB2 1696  17.254  20.460   5.228
   98LYS     CG 1697  17.181  20.347   5.393
   98LYS    HG1 1698  17.199  20.247   5.344
   98LYS    HG2 1699  17.209  20.325   5.500
   98LYS     CD 1700  17.033  20.386   5.382
   98LYS    HD1 1701  17.008  20.425   5.278
   98LYS    HD2 1702  16.966  20.294   5.389
   98LYS     CE 1703  16.996  20.488   5.490
   98LYS    HE1 1704  16.984  20.438   5.591
   98LYS    HE2 1705  17.072  20.572   5.495
   98LYS   MNZ1 1706  16.861  20.574   5.482
   98LYS   MNZ2 1707  16.858  20.523   5.417
   98LYS     NZ 1708  16.865  20.546   5.451
   98LYS    HZ1 1709  16.838  20.620   5.519
   98LYS    HZ2 1710  16.872  20.588   5.356
   98LYS    HZ3 1711  16.793  20.472   5.451
   98LYS      C 1712  17.512  20.532   5.284
   98LYS      O 1713  17.481  20.591   5.181
   99SER      N 1714  17.637  20.558   5.327
   99SER     HN 1715  17.673  20.514   5.409
   99SER     CA 1716  17.728  20.646   5.261
   99SER     HA 1717  17.675  20.740   5.250
   99SER     CB 1718  17.854  20.671   5.346
   99SER    HB1 1719  17.826  20.683   5.449
   99SER    HB2 1720  17.921  20.587   5.335
   99SER     OG 1721  17.925  20.788   5.307
   99SER    HG1 1722  18.018  20.769   5.321
   99SER      C 1723  17.774  20.605   5.126
   99SER      O 1724  17.828  20.495   5.112
  100GLY      N 1725  17.761  20.694   5.025
  100GLY     HN 1726  17.716  20.781   5.040
  100GLY     CA 1727  17.808  20.674   4.892
  100GLY    HA1 1728  17.787  20.580   4.872
  100GLY    HA2 1729  17.763  20.743   4.839
  100GLY      C 1730  17.954  20.691   4.867
  100GLY      O 1731  18.001  20.648   4.761
  101THR      N 1732  18.035  20.746   4.958
  101THR     HN 1733  18.004  20.767   5.051
  101THR     CA 1734  18.171  20.781   4.931
  101THR     HA 1735  18.170  20.854   4.852
  101THR     CB 1736  18.236  20.841   5.052
  101THR     HB 1737  18.344  20.858   5.029
  101THR    OG1 1738  18.231  20.761   5.170
  101THR    HG1 1739  18.302  20.793   5.226
  101THR   MCG1 1740  18.190  20.982   5.132
  101THR   MCG2 1741  18.149  20.984   5.048
  101THR    CG2 1742  18.173  20.976   5.088
  101THR   HG21 1743  18.203  21.007   5.191
  101THR   HG22 1744  18.206  21.054   5.016
  101THR   HG23 1745  18.062  20.968   5.084
  101THR      C 1746  18.261  20.670   4.890
  101THR      O 1747  18.342  20.682   4.797
  102LYS      N 1748  18.244  20.550   4.948
  102LYS     HN 1749  18.178  20.536   5.022
  102LYS     CA 1750  18.318  20.434   4.909
  102LYS     HA 1751  18.422  20.461   4.915
  102LYS     CB 1752  18.289  20.322   5.011
  102LYS    HB1 1753  18.326  20.352   5.112
  102LYS    HB2 1754  18.179  20.313   5.028
  102LYS     CG 1755  18.348  20.187   4.971
  102LYS    HG1 1756  18.317  20.162   4.868
  102LYS    HG2 1757  18.457  20.196   4.962
  102LYS     CD 1758  18.313  20.071   5.065
  102LYS    HD1 1759  18.336  20.100   5.164
  102LYS    HD2 1760  18.207  20.060   5.066
  102LYS     CE 1761  18.377  19.935   5.036
  102LYS    HE1 1762  18.484  19.947   5.036
  102LYS    HE2 1763  18.343  19.865   5.110
  102LYS   MNZ1 1764  18.352  19.911   4.880
  102LYS   MNZ2 1765  18.326  19.842   4.917
  102LYS     NZ 1766  18.341  19.879   4.904
  102LYS    HZ1 1767  18.363  19.948   4.830
  102LYS    HZ2 1768  18.395  19.792   4.888
  102LYS    HZ3 1769  18.239  19.857   4.903
  102LYS      C 1770  18.291  20.384   4.771
  102LYS      O 1771  18.375  20.339   4.694
  103ALA      N 1772  18.171  20.404   4.712
  103ALA     HN 1773  18.097  20.449   4.761
  103ALA     CA 1774  18.137  20.364   4.579
  103ALA     HA 1775  18.180  20.267   4.560
  103ALA   MCB1 1776  17.974  20.405   4.580
  103ALA   MCB2 1777  17.978  20.315   4.554
  103ALA     CB 1778  17.983  20.360   4.568
  103ALA    HB1 1779  17.941  20.459   4.594
  103ALA    HB2 1780  17.953  20.335   4.464
  103ALA    HB3 1781  17.942  20.284   4.637
  103ALA      C 1782  18.184  20.462   4.477
  103ALA      O 1783  18.230  20.426   4.369
  104PHE      N 1784  18.177  20.588   4.524
  104PHE     HN 1785  18.122  20.610   4.604
  104PHE     CA 1786  18.243  20.700   4.466
  104PHE     HA 1787  18.207  20.703   4.364
  104PHE     CB 1788  18.197  20.831   4.533
  104PHE    HB1 1789  18.140  20.808   4.624
  104PHE    HB2 1790  18.284  20.896   4.549
  104PHE     CG 1791  18.105  20.903   4.440
  104PHE    CD1 1792  17.972  20.872   4.428
  104PHE    HD1 1793  17.933  20.790   4.487
  104PHE    CE1 1794  17.885  20.940   4.346
  104PHE    HE1 1795  17.781  20.912   4.337
  104PHE     CZ 1796  17.938  21.046   4.276
  104PHE     HZ 1797  17.872  21.101   4.211
  104PHE    CD2 1798  18.150  21.009   4.365
  104PHE    HD2 1799  18.255  21.033   4.369
  104PHE    CE2 1800  18.069  21.085   4.284
  104PHE    HE2 1801  18.107  21.171   4.230
  104PHE      C 1802  18.391  20.687   4.455
  104PHE      O 1803  18.447  20.723   4.351
  105MET      N 1804  18.463  20.636   4.556
  105MET     HN 1805  18.422  20.622   4.646
  105MET     CA 1806  18.601  20.597   4.548
  105MET     HA 1807  18.654  20.682   4.509
  105MET     CB 1808  18.649  20.568   4.691
  105MET    HB1 1809  18.610  20.645   4.762
  105MET    HB2 1810  18.601  20.474   4.729
  105MET     CG 1811  18.801  20.559   4.701
  105MET    HG1 1812  18.843  20.544   4.602
  105MET    HG2 1813  18.842  20.657   4.723
  105MET     SD 1814  18.868  20.435   4.817
  105MET   MCE1 1815  18.776  20.292   4.721
  105MET   MCE2 1816  18.864  20.263   4.725
  105MET     CE 1817  18.822  20.284   4.727
  105MET    HE1 1818  18.714  20.283   4.702
  105MET    HE2 1819  18.878  20.276   4.631
  105MET    HE3 1820  18.843  20.193   4.787
  105MET      C 1821  18.634  20.479   4.464
  105MET      O 1822  18.727  20.472   4.383
  106GLU      N 1823  18.545  20.378   4.466
  106GLU     HN 1824  18.463  20.381   4.522
  106GLU     CA 1825  18.562  20.260   4.387
  106GLU     HA 1826  18.665  20.230   4.397
  106GLU     CB 1827  18.470  20.147   4.436
  106GLU    HB1 1828  18.366  20.183   4.445
  106GLU    HB2 1829  18.462  20.068   4.358
  106GLU     CG 1830  18.515  20.085   4.568
  106GLU    HG1 1831  18.617  20.045   4.557
  106GLU    HG2 1832  18.513  20.160   4.647
  106GLU     CD 1833  18.423  19.970   4.607
  106GLU    OE1 1834  18.447  19.849   4.587
  106GLU    OE2 1835  18.317  20.006   4.666
  106GLU      C 1836  18.532  20.277   4.242
  106GLU      O 1837  18.589  20.204   4.161
  107ALA      N 1838  18.450  20.377   4.204
  107ALA     HN 1839  18.403  20.432   4.273
  107ALA     CA 1840  18.420  20.415   4.070
  107ALA     HA 1841  18.404  20.325   4.013
  107ALA   MCB1 1842  18.262  20.473   4.069
  107ALA   MCB2 1843  18.317  20.547   4.055
  107ALA     CB 1844  18.296  20.506   4.062
  107ALA    HB1 1845  18.204  20.445   4.076
  107ALA    HB2 1846  18.300  20.583   4.142
  107ALA    HB3 1847  18.291  20.556   3.964
  107ALA      C 1848  18.528  20.494   4.005
  107ALA      O 1849  18.553  20.479   3.885
  108LEU      N 1850  18.600  20.565   4.094
  108LEU     HN 1851  18.583  20.557   4.192
  108LEU     CA 1852  18.705  20.656   4.059
  108LEU     HA 1853  18.667  20.722   3.982
  108LEU     CB 1854  18.735  20.735   4.188
  108LEU    HB1 1855  18.641  20.749   4.249
  108LEU    HB2 1856  18.799  20.674   4.258
  108LEU     CG 1857  18.801  20.870   4.158
  108LEU     HG 1858  18.892  20.857   4.095
  108LEU   MCD1 1859  18.731  21.014   4.104
  108LEU   MCD2 1860  18.671  20.945   4.082
  108LEU    CD1 1861  18.706  20.974   4.096
  108LEU   HD11 1862  18.749  21.076   4.106
  108LEU   HD12 1863  18.690  20.952   3.988
  108LEU   HD13 1864  18.608  20.972   4.148
  108LEU   MCD1 1865  18.866  20.965   4.280
  108LEU   MCD2 1866  18.810  20.904   4.322
  108LEU    CD2 1867  18.836  20.932   4.294
  108LEU   HD21 1868  18.908  21.015   4.281
  108LEU   HD22 1869  18.744  20.970   4.343
  108LEU   HD23 1870  18.882  20.855   4.360
  108LEU      C 1871  18.826  20.586   4.009
  108LEU      O 1872  18.884  20.495   4.069
  109SER      N 1873  18.885  20.636   3.899
  109SER     HN 1874  18.839  20.709   3.849
  109SER     CA 1875  19.008  20.598   3.838
  109SER     HA 1876  19.009  20.490   3.840
  109SER     CB 1877  19.000  20.641   3.690
  109SER    HB1 1878  18.895  20.640   3.656
  109SER    HB2 1879  19.040  20.744   3.679
  109SER     OG 1880  19.076  20.553   3.609
  109SER    HG1 1881  19.013  20.500   3.561
  109SER      C 1882  19.134  20.644   3.904
  109SER      O 1883  19.140  20.716   4.003
  110ALA      N 1884  19.248  20.604   3.846
  110ALA     HN 1885  19.247  20.550   3.762
  110ALA     CA 1886  19.380  20.633   3.894
  110ALA     HA 1887  19.378  20.609   3.999
  110ALA   MCB1 1888  19.466  20.544   3.779
  110ALA   MCB2 1889  19.499  20.518   3.863
  110ALA     CB 1890  19.477  20.536   3.824
  110ALA    HB1 1891  19.465  20.542   3.714
  110ALA    HB2 1892  19.582  20.563   3.850
  110ALA    HB3 1893  19.458  20.432   3.858
  110ALA      C 1894  19.425  20.774   3.882
  110ALA      O 1895  19.512  20.824   3.954
  111GLY      N 1896  19.369  20.848   3.784
  111GLY     HN 1897  19.288  20.814   3.738
  111GLY     CA 1898  19.412  20.975   3.735
  111GLY    HA1 1899  19.506  20.993   3.775
  111GLY    HA2 1900  19.407  20.970   3.631
  111GLY      C 1901  19.320  21.084   3.781
  111GLY      O 1902  19.316  21.195   3.729
  112ALA      N 1903  19.237  21.059   3.883
  112ALA     HN 1904  19.236  20.973   3.933
  112ALA     CA 1905  19.143  21.159   3.923
  112ALA     HA 1906  19.105  21.207   3.834
  112ALA   MCB1 1907  18.997  21.118   3.995
  112ALA   MCB2 1908  19.054  21.045   4.009
  112ALA     CB 1909  19.031  21.085   3.999
  112ALA    HB1 1910  18.939  21.148   4.001
  112ALA    HB2 1911  19.007  20.989   3.948
  112ALA    HB3 1912  19.063  21.063   4.103
  112ALA      C 1913  19.196  21.261   4.018
  112ALA      O 1914  19.281  21.230   4.101
  113ASP      N 1915  19.154  21.387   3.996
  113ASP     HN 1916  19.087  21.406   3.925
  113ASP     CA 1917  19.196  21.504   4.066
  113ASP     HA 1918  19.304  21.500   4.064
  113ASP     CB 1919  19.154  21.631   3.990
  113ASP    HB1 1920  19.049  21.638   3.991
  113ASP    HB2 1921  19.199  21.715   4.037
  113ASP     CG 1922  19.199  21.631   3.844
  113ASP    OD1 1923  19.323  21.643   3.822
  113ASP    OD2 1924  19.113  21.614   3.754
  113ASP      C 1925  19.158  21.502   4.210
  113ASP      O 1926  19.243  21.538   4.292
  114VAL      N 1927  19.037  21.449   4.237
  114VAL     HN 1928  18.982  21.407   4.166
  114VAL     CA 1929  18.979  21.447   4.368
  114VAL     HA 1930  18.991  21.547   4.406
  114VAL     CB 1931  18.832  21.425   4.343
  114VAL     HB 1932  18.805  21.490   4.258
  114VAL   MCG1 1933  18.800  21.260   4.342
  114VAL   MCG2 1934  18.792  21.289   4.253
  114VAL    CG1 1935  18.798  21.281   4.300
  114VAL   HG11 1936  18.798  21.214   4.388
  114VAL   HG12 1937  18.697  21.279   4.253
  114VAL   HG13 1938  18.873  21.245   4.226
  114VAL   MCG1 1939  18.767  21.515   4.470
  114VAL   MCG2 1940  18.716  21.436   4.464
  114VAL    CG2 1941  18.746  21.473   4.461
  114VAL   HG21 1942  18.781  21.572   4.496
  114VAL   HG22 1943  18.640  21.482   4.429
  114VAL   HG23 1944  18.752  21.401   4.545
  114VAL      C 1945  19.038  21.354   4.468
  114VAL      O 1946  19.092  21.249   4.434
  115SER      N 1947  19.028  21.397   4.595
  115SER     HN 1948  18.983  21.482   4.618
  115SER     CA 1949  19.081  21.325   4.707
  115SER     HA 1950  19.149  21.250   4.669
  115SER     CB 1951  19.154  21.426   4.797
  115SER    HB1 1952  19.195  21.510   4.735
  115SER    HB2 1953  19.083  21.468   4.872
  115SER     OG 1954  19.261  21.361   4.864
  115SER    HG1 1955  19.260  21.395   4.954
  115SER      C 1956  18.967  21.259   4.777
  115SER      O 1957  18.886  21.333   4.833
  116MET      N 1958  18.957  21.125   4.766
  116MET     HN 1959  19.031  21.067   4.732
  116MET     CA 1960  18.834  21.064   4.804
  116MET     HA 1961  18.772  21.143   4.845
  116MET     CB 1962  18.759  20.994   4.690
  116MET    HB1 1963  18.761  21.058   4.601
  116MET    HB2 1964  18.815  20.906   4.658
  116MET     CG 1965  18.614  20.955   4.720
  116MET    HG1 1966  18.582  20.883   4.648
  116MET    HG2 1967  18.613  20.893   4.808
  116MET     SD 1968  18.491  21.088   4.734
  116MET   MCE1 1969  18.506  21.162   4.554
  116MET   MCE2 1970  18.439  21.098   4.547
  116MET     CE 1971  18.473  21.128   4.558
  116MET    HE1 1972  18.544  21.208   4.528
  116MET    HE2 1973  18.493  21.039   4.494
  116MET    HE3 1974  18.371  21.164   4.535
  116MET      C 1975  18.858  20.964   4.911
  116MET      O 1976  18.926  20.862   4.897
  117ILE      N 1977  18.801  20.994   5.030
  117ILE     HN 1978  18.746  21.076   5.043
  117ILE     CA 1979  18.818  20.909   5.144
  117ILE     HA 1980  18.910  20.856   5.127
  117ILE     CB 1981  18.829  20.979   5.276
  117ILE     HB 1982  18.726  20.997   5.312
  117ILE   MCG1 1983  18.905  20.913   5.411
  117ILE   MCG2 1984  18.892  20.842   5.351
  117ILE    CG2 1985  18.895  20.882   5.376
  117ILE   HG21 1986  18.926  20.937   5.468
  117ILE   HG22 1987  18.824  20.802   5.404
  117ILE   HG23 1988  18.985  20.836   5.330
  117ILE    CG1 1989  18.900  21.116   5.272
  117ILE   HG11 1990  18.836  21.188   5.221
  117ILE   HG12 1991  18.907  21.157   5.373
  117ILE   MCD1 1992  19.059  21.082   5.234
  117ILE   MCD2 1993  19.031  21.147   5.173
  117ILE     CD 1994  19.038  21.115   5.207
  117ILE    HD1 1995  19.104  21.042   5.259
  117ILE    HD2 1996  19.030  21.085   5.100
  117ILE    HD3 1997  19.084  21.216   5.213
  117ILE      C 1998  18.709  20.808   5.143
  117ILE      O 1999  18.593  20.846   5.156
  118GLY      N 2000  18.739  20.678   5.127
  118GLY     HN 2001  18.833  20.649   5.109
  118GLY     CA 2002  18.645  20.570   5.133
  118GLY    HA1 2003  18.554  20.612   5.119
  118GLY    HA2 2004  18.677  20.502   5.064
  118GLY      C 2005  18.641  20.500   5.265
  118GLY      O 2006  18.564  20.407   5.292
  119GLN      N 2007  18.720  20.547   5.363
  119GLN     HN 2008  18.796  20.607   5.340
  119GLN     CA 2009  18.710  20.522   5.504
  119GLN     HA 2010  18.675  20.420   5.515
  119GLN     CB 2011  18.844  20.538   5.577
  119GLN    HB1 2012  18.919  20.480   5.526
  119GLN    HB2 2013  18.879  20.639   5.565
  119GLN     CG 2014  18.846  20.502   5.726
  119GLN    HG1 2015  18.813  20.588   5.784
  119GLN    HG2 2016  18.781  20.417   5.743
  119GLN     CD 2017  18.987  20.466   5.770
  119GLN    OE1 2018  19.022  20.348   5.779
  119GLN    NE2 2019  19.072  20.566   5.805
  119GLN   HE21 2020  19.041  20.661   5.802
  119GLN   HE22 2021  19.165  20.545   5.835
  119GLN      C 2022  18.603  20.614   5.550
  119GLN      O 2023  18.605  20.735   5.531
  120PHE      N 2024  18.500  20.560   5.618
  120PHE     HN 2025  18.499  20.463   5.641
  120PHE     CA 2026  18.385  20.633   5.661
  120PHE     HA 2027  18.361  20.701   5.582
  120PHE     CB 2028  18.263  20.544   5.692
  120PHE    HB1 2029  18.293  20.470   5.761
  120PHE    HB2 2030  18.184  20.607   5.722
  120PHE     CG 2031  18.212  20.470   5.573
  120PHE    CD1 2032  18.156  20.345   5.588
  120PHE    HD1 2033  18.150  20.303   5.687
  120PHE    CE1 2034  18.108  20.273   5.481
  120PHE    HE1 2035  18.072  20.172   5.493
  120PHE     CZ 2036  18.109  20.336   5.359
  120PHE     HZ 2037  18.068  20.283   5.274
  120PHE    CD2 2038  18.213  20.527   5.448
  120PHE    HD2 2039  18.257  20.625   5.435
  120PHE    CE2 2040  18.159  20.462   5.339
  120PHE    HE2 2041  18.157  20.509   5.242
  120PHE      C 2042  18.417  20.714   5.782
  120PHE      O 2043  18.483  20.674   5.878
  121GLY      N 2044  18.378  20.843   5.786
  121GLY     HN 2045  18.330  20.884   5.709
  121GLY     CA 2046  18.399  20.933   5.896
  121GLY    HA1 2047  18.398  20.875   5.981
  121GLY    HA2 2048  18.487  20.983   5.875
  121GLY      C 2049  18.290  21.034   5.908
  121GLY      O 2050  18.188  21.024   5.840
  122VAL      N 2051  18.302  21.134   5.997
  122VAL     HN 2052  18.388  21.149   6.047
  122VAL     CA 2053  18.199  21.228   6.028
  122VAL     HA 2054  18.112  21.202   5.969
  122VAL     CB 2055  18.167  21.224   6.174
  122VAL     HB 2056  18.101  21.312   6.195
  122VAL   MCG1 2057  18.042  21.117   6.210
  122VAL   MCG2 2058  18.121  21.067   6.214
  122VAL    CG1 2059  18.086  21.099   6.210
  122VAL   HG11 2060  17.977  21.123   6.215
  122VAL   HG12 2061  18.102  21.020   6.134
  122VAL   HG13 2062  18.118  21.060   6.309
  122VAL   MCG1 2063  18.307  21.278   6.250
  122VAL   MCG2 2064  18.282  21.200   6.294
  122VAL    CG2 2065  18.288  21.238   6.267
  122VAL   HG21 2066  18.346  21.329   6.241
  122VAL   HG22 2067  18.255  21.246   6.373
  122VAL   HG23 2068  18.354  21.149   6.257
  122VAL      C 2069  18.241  21.367   5.993
  122VAL      O 2070  18.182  21.462   6.044
  123GLY      N 2071  18.314  21.384   5.882
  123GLY     HN 2072  18.329  21.309   5.818
  123GLY     CA 2073  18.377  21.507   5.844
  123GLY    HA1 2074  18.431  21.535   5.925
  123GLY    HA2 2075  18.429  21.486   5.760
  123GLY      C 2076  18.284  21.618   5.811
  123GLY      O 2077  18.303  21.735   5.843
  124PHE      N 2078  18.170  21.585   5.748
  124PHE     HN 2079  18.145  21.490   5.729
  124PHE     CA 2080  18.077  21.685   5.705
  124PHE     HA 2081  18.131  21.775   5.677
  124PHE     CB 2082  17.991  21.630   5.590
  124PHE    HB1 2083  18.056  21.587   5.510
  124PHE    HB2 2084  17.916  21.557   5.630
  124PHE     CG 2085  17.917  21.745   5.532
  124PHE    CD1 2086  17.981  21.839   5.455
  124PHE    HD1 2087  18.087  21.831   5.439
  124PHE    CE1 2088  17.913  21.945   5.398
  124PHE    HE1 2089  17.963  22.012   5.330
  124PHE     CZ 2090  17.780  21.963   5.430
  124PHE     HZ 2091  17.726  22.049   5.393
  124PHE    CD2 2092  17.784  21.763   5.564
  124PHE    HD2 2093  17.734  21.695   5.632
  124PHE    CE2 2094  17.717  21.869   5.508
  124PHE    HE2 2095  17.611  21.880   5.527
  124PHE      C 2096  17.982  21.712   5.816
  124PHE      O 2097  17.952  21.826   5.849
  125TYR      N 2098  17.937  21.610   5.892
  125TYR     HN 2099  17.956  21.514   5.874
  125TYR     CA 2100  17.856  21.644   6.005
  125TYR     HA 2101  17.772  21.702   5.971
  125TYR     CB 2102  17.809  21.512   6.069
  125TYR    HB1 2103  17.780  21.441   5.990
  125TYR    HB2 2104  17.887  21.474   6.137
  125TYR     CG 2105  17.688  21.539   6.150
  125TYR    CD1 2106  17.694  21.555   6.287
  125TYR    HD1 2107  17.787  21.543   6.340
  125TYR    CE1 2108  17.578  21.588   6.354
  125TYR    HE1 2109  17.581  21.603   6.461
  125TYR     CZ 2110  17.458  21.602   6.287
  125TYR     OH 2111  17.340  21.633   6.357
  125TYR     HH 2112  17.271  21.648   6.292
  125TYR    CD2 2113  17.569  21.554   6.083
  125TYR    HD2 2114  17.566  21.543   5.976
  125TYR    CE2 2115  17.453  21.584   6.151
  125TYR    HE2 2116  17.359  21.593   6.098
  125TYR      C 2117  17.929  21.719   6.112
  125TYR      O 2118  17.872  21.785   6.199
  126SER      N 2119  18.063  21.723   6.111
  126SER     HN 2120  18.113  21.672   6.040
  126SER     CA 2121  18.151  21.792   6.199
  126SER     HA 2122  18.118  21.768   6.299
  126SER     CB 2123  18.299  21.754   6.185
  126SER    HB1 2124  18.327  21.748   6.076
  126SER    HB2 2125  18.364  21.830   6.234
  126SER     OG 2126  18.320  21.627   6.245
  126SER    HG1 2127  18.305  21.562   6.176
  126SER      C 2128  18.134  21.939   6.182
  126SER      O 2129  18.166  22.019   6.269
  127LEU      N 2130  18.067  21.997   6.081
  127LEU     HN 2131  18.036  21.942   6.003
  127LEU     CA 2132  18.032  22.135   6.070
  127LEU     HA 2133  18.117  22.190   6.109
  127LEU     CB 2134  18.012  22.174   5.922
  127LEU    HB1 2135  17.919  22.128   5.885
  127LEU    HB2 2136  17.991  22.281   5.915
  127LEU     CG 2137  18.129  22.136   5.830
  127LEU     HG 2138  18.142  22.026   5.842
  127LEU   MCD1 2139  18.049  22.126   5.683
  127LEU   MCD2 2140  18.116  22.190   5.671
  127LEU    CD1 2141  18.084  22.157   5.684
  127LEU   HD11 2142  17.998  22.091   5.661
  127LEU   HD12 2143  18.054  22.263   5.669
  127LEU   HD13 2144  18.168  22.133   5.615
  127LEU   MCD1 2145  18.254  22.243   5.862
  127LEU   MCD2 2146  18.290  22.157   5.871
  127LEU    CD2 2147  18.265  22.197   5.865
  127LEU   HD21 2148  18.259  22.308   5.863
  127LEU   HD22 2149  18.297  22.165   5.966
  127LEU   HD23 2150  18.342  22.165   5.791
  127LEU      C 2151  17.914  22.170   6.155
  127LEU      O 2152  17.905  22.287   6.191
  128PHE      N 2153  17.823  22.079   6.193
  128PHE     HN 2154  17.828  21.986   6.156
  128PHE     CA 2155  17.714  22.097   6.283
  128PHE     HA 2156  17.683  22.200   6.275
  128PHE     CB 2157  17.593  22.004   6.260
  128PHE    HB1 2158  17.625  21.896   6.268
  128PHE    HB2 2159  17.509  22.031   6.328
  128PHE     CG 2160  17.549  22.028   6.119
  128PHE    CD1 2161  17.584  21.933   6.027
  128PHE    HD1 2162  17.653  21.855   6.055
  128PHE    CE1 2163  17.534  21.935   5.899
  128PHE    HE1 2164  17.562  21.859   5.828
  128PHE     CZ 2165  17.446  22.035   5.862
  128PHE     HZ 2166  17.407  22.040   5.762
  128PHE    CD2 2167  17.457  22.125   6.087
  128PHE    HD2 2168  17.423  22.197   6.160
  128PHE    CE2 2169  17.411  22.128   5.957
  128PHE    HE2 2170  17.343  22.206   5.929
  128PHE      C 2171  17.759  22.071   6.422
  128PHE      O 2172  17.678  22.062   6.515
  129LEU      N 2173  17.889  22.065   6.457
  129LEU     HN 2174  17.959  22.046   6.389
  129LEU     CA 2175  17.938  22.086   6.589
  129LEU     HA 2176  17.880  22.023   6.655
  129LEU     CB 2177  18.087  22.048   6.599
  129LEU    HB1 2178  18.139  22.092   6.517
  129LEU    HB2 2179  18.129  22.097   6.684
  129LEU     CG 2180  18.122  21.899   6.606
  129LEU     HG 2181  18.094  21.853   6.508
  129LEU   MCD1 2182  18.279  21.839   6.614
  129LEU   MCD2 2183  18.284  21.930   6.635
  129LEU    CD1 2184  18.274  21.885   6.624
  129LEU   HD11 2185  18.305  21.780   6.604
  129LEU   HD12 2186  18.327  21.952   6.553
  129LEU   HD13 2187  18.303  21.912   6.728
  129LEU   MCD1 2188  18.002  21.821   6.695
  129LEU   MCD2 2189  18.078  21.821   6.749
  129LEU    CD2 2190  18.044  21.825   6.716
  129LEU   HD21 2191  17.939  21.807   6.684
  129LEU   HD22 2192  18.092  21.727   6.738
  129LEU   HD23 2193  18.043  21.886   6.809
  129LEU      C 2194  17.923  22.228   6.632
  129LEU      O 2195  17.898  22.261   6.748
  130VAL      N 2196  17.947  22.323   6.540
  130VAL     HN 2197  17.973  22.300   6.447
  130VAL     CA 2198  17.938  22.463   6.567
  130VAL     HA 2199  17.924  22.472   6.674
  130VAL     CB 2200  18.068  22.528   6.530
  130VAL     HB 2201  18.060  22.638   6.546
  130VAL   MCG1 2202  18.185  22.429   6.599
  130VAL   MCG2 2203  18.183  22.507   6.651
  130VAL    CG1 2204  18.178  22.471   6.620
  130VAL   HG11 2205  18.208  22.370   6.585
  130VAL   HG12 2206  18.267  22.538   6.618
  130VAL   HG13 2207  18.142  22.464   6.725
  130VAL   MCG1 2208  18.064  22.496   6.365
  130VAL   MCG2 2209  18.154  22.505   6.387
  130VAL    CG2 2210  18.107  22.502   6.383
  130VAL   HG21 2211  18.016  22.485   6.322
  130VAL   HG22 2212  18.162  22.589   6.342
  130VAL   HG23 2213  18.172  22.412   6.377
  130VAL      C 2214  17.821  22.530   6.502
  130VAL      O 2215  17.769  22.630   6.550
  131ALA      N 2216  17.774  22.476   6.388
  131ALA     HN 2217  17.810  22.391   6.350
  131ALA     CA 2218  17.670  22.540   6.314
  131ALA     HA 2219  17.668  22.645   6.340
  131ALA   MCB1 2220  17.750  22.525   6.167
  131ALA   MCB2 2221  17.659  22.511   6.148
  131ALA     CB 2222  17.703  22.519   6.165
  131ALA    HB1 2223  17.812  22.528   6.149
  131ALA    HB2 2224  17.670  22.418   6.133
  131ALA    HB3 2225  17.650  22.595   6.103
  131ALA      C 2226  17.536  22.480   6.340
  131ALA      O 2227  17.523  22.369   6.393
  132ASP      N 2228  17.435  22.559   6.301
  132ASP     HN 2229  17.451  22.644   6.252
  132ASP     CA 2230  17.298  22.528   6.328
  132ASP     HA 2231  17.295  22.435   6.384
  132ASP     CB 2232  17.242  22.645   6.409
  132ASP    HB1 2233  17.314  22.675   6.490
  132ASP    HB2 2234  17.223  22.733   6.343
  132ASP     CG 2235  17.112  22.598   6.472
  132ASP    OD1 2236  17.108  22.512   6.564
  132ASP    OD2 2237  17.005  22.643   6.422
  132ASP      C 2238  17.221  22.513   6.201
  132ASP      O 2239  17.129  22.432   6.189
  133ARG      N 2240  17.267  22.575   6.091
  133ARG     HN 2241  17.342  22.641   6.099
  133ARG     CA 2242  17.222  22.560   5.957
  133ARG     HA 2243  17.176  22.463   5.947
  133ARG     CB 2244  17.124  22.672   5.918
  133ARG    HB1 2245  17.046  22.688   6.000
  133ARG    HB2 2246  17.176  22.773   5.916
  133ARG     CG 2247  17.056  22.642   5.784
  133ARG    HG1 2248  17.129  22.656   5.696
  133ARG    HG2 2249  17.029  22.530   5.774
  133ARG     CD 2250  16.932  22.731   5.770
  133ARG    HD1 2251  16.888  22.714   5.674
  133ARG    HD2 2252  16.867  22.714   5.853
  133ARG     NE 2253  16.966  22.876   5.774
  133ARG     HE 2254  17.006  22.909   5.859
  133ARG     CZ 2255  16.950  22.970   5.676
  133ARG    NH1 2256  16.907  22.949   5.548
  133ARG   HH11 2257  16.884  22.856   5.518
  133ARG   HH12 2258  16.899  23.026   5.485
  133ARG    NH2 2259  16.970  23.100   5.714
  133ARG   HH21 2260  16.995  23.121   5.809
  133ARG   HH22 2261  16.959  23.174   5.647
  133ARG      C 2262  17.341  22.568   5.867
  133ARG      O 2263  17.421  22.657   5.896
  134VAL      N 2264  17.356  22.490   5.759
  134VAL     HN 2265  17.288  22.421   5.735
  134VAL     CA 2266  17.468  22.494   5.670
  134VAL     HA 2267  17.512  22.592   5.682
  134VAL     CB 2268  17.574  22.390   5.689
  134VAL     HB 2269  17.526  22.290   5.684
  134VAL   MCG1 2270  17.707  22.356   5.592
  134VAL   MCG2 2271  17.674  22.438   5.562
  134VAL    CG1 2272  17.685  22.396   5.583
  134VAL   HG11 2273  17.749  22.306   5.590
  134VAL   HG12 2274  17.640  22.400   5.481
  134VAL   HG13 2275  17.747  22.487   5.598
  134VAL   MCG1 2276  17.677  22.373   5.821
  134VAL   MCG2 2277  17.613  22.436   5.846
  134VAL    CG2 2278  17.641  22.404   5.827
  134VAL   HG21 2279  17.730  22.336   5.833
  134VAL   HG22 2280  17.675  22.508   5.843
  134VAL   HG23 2281  17.570  22.376   5.907
  134VAL      C 2282  17.416  22.487   5.530
  134VAL      O 2283  17.350  22.390   5.492
  135GLN      N 2284  17.451  22.592   5.454
  135GLN     HN 2285  17.513  22.663   5.486
  135GLN     CA 2286  17.401  22.608   5.321
  135GLN     HA 2287  17.337  22.524   5.302
  135GLN     CB 2288  17.320  22.738   5.303
  135GLN    HB1 2289  17.260  22.758   5.393
  135GLN    HB2 2290  17.388  22.824   5.299
  135GLN     CG 2291  17.229  22.739   5.180
  135GLN    HG1 2292  17.288  22.722   5.095
  135GLN    HG2 2293  17.156  22.663   5.192
  135GLN     CD 2294  17.154  22.870   5.158
  135GLN    OE1 2295  17.203  22.962   5.093
  135GLN    NE2 2296  17.033  22.872   5.220
  135GLN   HE21 2297  17.002  22.793   5.273
  135GLN   HE22 2298  16.975  22.953   5.213
  135GLN      C 2299  17.511  22.606   5.220
  135GLN      O 2300  17.603  22.687   5.236
  136VAL      N 2301  17.495  22.511   5.127
  136VAL     HN 2302  17.409  22.462   5.117
  136VAL     CA 2303  17.596  22.469   5.034
  136VAL     HA 2304  17.682  22.531   5.052
  136VAL     CB 2305  17.632  22.325   5.053
  136VAL     HB 2306  17.536  22.271   5.063
  136VAL   MCG1 2307  17.678  22.252   4.909
  136VAL   MCG2 2308  17.749  22.238   4.968
  136VAL    CG1 2309  17.710  22.249   4.944
  136VAL   HG11 2310  17.650  22.245   4.851
  136VAL   HG12 2311  17.806  22.300   4.923
  136VAL   HG13 2312  17.731  22.145   4.977
  136VAL   MCG1 2313  17.721  22.257   5.179
  136VAL   MCG2 2314  17.696  22.343   5.208
  136VAL    CG2 2315  17.705  22.301   5.187
  136VAL   HG21 2316  17.751  22.200   5.188
  136VAL   HG22 2317  17.785  22.377   5.200
  136VAL   HG23 2318  17.634  22.309   5.271
  136VAL      C 2319  17.543  22.501   4.899
  136VAL      O 2320  17.443  22.445   4.854
  137ILE      N 2321  17.610  22.596   4.831
  137ILE     HN 2322  17.691  22.637   4.872
  137ILE     CA 2323  17.579  22.648   4.702
  137ILE     HA 2324  17.487  22.600   4.671
  137ILE     CB 2325  17.559  22.797   4.704
  137ILE     HB 2326  17.659  22.842   4.715
  137ILE   MCG1 2327  17.472  22.805   4.560
  137ILE   MCG2 2328  17.534  22.875   4.558
  137ILE    CG2 2329  17.506  22.838   4.566
  137ILE   HG21 2330  17.424  22.770   4.534
  137ILE   HG22 2331  17.467  22.942   4.570
  137ILE   HG23 2332  17.587  22.833   4.491
  137ILE    CG1 2333  17.473  22.852   4.819
  137ILE   HG11 2334  17.372  22.881   4.782
  137ILE   HG12 2335  17.449  22.771   4.893
  137ILE   MCD1 2336  17.535  23.003   4.856
  137ILE   MCD2 2337  17.550  22.950   4.931
  137ILE     CD 2338  17.539  22.970   4.890
  137ILE    HD1 2339  17.539  23.060   4.824
  137ILE    HD2 2340  17.484  22.995   4.983
  137ILE    HD3 2341  17.644  22.945   4.917
  137ILE      C 2342  17.684  22.613   4.602
  137ILE      O 2343  17.800  22.648   4.619
  138SER      N 2344  17.645  22.530   4.503
  138SER     HN 2345  17.550  22.513   4.479
  138SER     CA 2346  17.747  22.463   4.428
  138SER     HA 2347  17.838  22.520   4.441
  138SER     CB 2348  17.773  22.317   4.470
  138SER    HB1 2349  17.763  22.307   4.580
  138SER    HB2 2350  17.699  22.251   4.422
  138SER     OG 2351  17.903  22.275   4.433
  138SER    HG1 2352  17.962  22.307   4.502
  138SER      C 2353  17.716  22.459   4.283
  138SER      O 2354  17.599  22.439   4.248
  139LYS      N 2355  17.814  22.475   4.192
  139LYS     HN 2356  17.906  22.498   4.221
  139LYS     CA 2357  17.801  22.463   4.050
  139LYS     HA 2358  17.711  22.405   4.033
  139LYS     CB 2359  17.784  22.602   3.988
  139LYS    HB1 2360  17.713  22.659   4.046
  139LYS    HB2 2361  17.876  22.658   4.000
  139LYS     CG 2362  17.743  22.606   3.840
  139LYS    HG1 2363  17.821  22.557   3.777
  139LYS    HG2 2364  17.655  22.541   3.823
  139LYS     CD 2365  17.715  22.747   3.789
  139LYS    HD1 2366  17.681  22.808   3.871
  139LYS    HD2 2367  17.808  22.794   3.761
  139LYS     CE 2368  17.616  22.760   3.673
  139LYS    HE1 2369  17.514  22.736   3.708
  139LYS    HE2 2370  17.621  22.862   3.630
  139LYS   MNZ1 2371  17.683  22.684   3.550
  139LYS   MNZ2 2372  17.618  22.637   3.572
  139LYS     NZ 2373  17.649  22.665   3.565
  139LYS    HZ1 2374  17.734  22.698   3.514
  139LYS    HZ2 2375  17.668  22.571   3.607
  139LYS    HZ3 2376  17.569  22.658   3.499
  139LYS      C 2377  17.913  22.393   3.981
  139LYS      O 2378  18.027  22.439   3.982
  140SER      N 2379  17.890  22.278   3.915
  140SER     HN 2380  17.798  22.238   3.915
  140SER     CA 2381  17.986  22.202   3.841
  140SER     HA 2382  18.079  22.220   3.892
  140SER     CB 2383  17.964  22.050   3.842
  140SER    HB1 2384  17.946  22.015   3.946
  140SER    HB2 2385  17.875  22.024   3.780
  140SER     OG 2386  18.078  21.984   3.790
  140SER    HG1 2387  18.063  21.890   3.805
  140SER      C 2388  18.005  22.254   3.703
  140SER      O 2389  17.969  22.188   3.605
  141ASN      N 2390  18.063  22.375   3.696
  141ASN     HN 2391  18.085  22.426   3.778
  141ASN     CA 2392  18.098  22.443   3.575
  141ASN     HA 2393  18.139  22.537   3.607
  141ASN     CB 2394  18.205  22.373   3.489
  141ASN    HB1 2395  18.175  22.274   3.475
  141ASN    HB2 2396  18.213  22.424   3.399
  141ASN     CG 2397  18.344  22.369   3.551
  141ASN    OD1 2398  18.400  22.478   3.568
  141ASN    ND2 2399  18.409  22.253   3.580
  141ASN   HD21 2400  18.365  22.165   3.560
  141ASN   HD22 2401  18.500  22.255   3.620
  141ASN      C 2402  17.977  22.476   3.494
  141ASN      O 2403  17.898  22.567   3.519
  142ASP      N 2404  17.956  22.396   3.388
  142ASP     HN 2405  18.014  22.316   3.375
  142ASP     CA 2406  17.858  22.411   3.285
  142ASP     HA 2407  17.852  22.518   3.270
  142ASP     CB 2408  17.900  22.353   3.149
  142ASP    HB1 2409  17.832  22.273   3.122
  142ASP    HB2 2410  17.898  22.431   3.074
  142ASP     CG 2411  18.041  22.295   3.155
  142ASP    OD1 2412  18.060  22.183   3.208
  142ASP    OD2 2413  18.139  22.360   3.110
  142ASP      C 2414  17.721  22.370   3.326
  142ASP      O 2415  17.614  22.421   3.293
  143ASP      N 2416  17.719  22.266   3.412
  143ASP     HN 2417  17.803  22.216   3.432
  143ASP     CA 2418  17.604  22.217   3.480
  143ASP     HA 2419  17.530  22.204   3.403
  143ASP     CB 2420  17.631  22.078   3.541
  143ASP    HB1 2421  17.715  22.085   3.604
  143ASP    HB2 2422  17.545  22.048   3.594
  143ASP     CG 2423  17.661  21.971   3.436
  143ASP    OD1 2424  17.779  21.928   3.431
  143ASP    OD2 2425  17.573  21.948   3.349
  143ASP      C 2426  17.544  22.312   3.578
  143ASP      O 2427  17.605  22.397   3.642
  144GLU      N 2428  17.411  22.303   3.599
  144GLU     HN 2429  17.359  22.228   3.560
  144GLU     CA 2430  17.330  22.394   3.675
  144GLU     HA 2431  17.355  22.492   3.636
  144GLU     CB 2432  17.181  22.370   3.647
  144GLU    HB1 2433  17.151  22.271   3.685
  144GLU    HB2 2434  17.120  22.439   3.708
  144GLU     CG 2435  17.142  22.383   3.500
  144GLU    HG1 2436  17.204  22.317   3.442
  144GLU    HG2 2437  17.039  22.358   3.489
  144GLU     CD 2438  17.162  22.524   3.446
  144GLU    OE1 2439  17.240  22.547   3.350
  144GLU    OE2 2440  17.096  22.612   3.507
  144GLU      C 2441  17.360  22.398   3.821
  144GLU      O 2442  17.419  22.314   3.888
  145GLN      N 2443  17.338  22.515   3.884
  145GLN     HN 2444  17.301  22.593   3.834
  145GLN     CA 2445  17.365  22.543   4.022
  145GLN     HA 2446  17.457  22.493   4.047
  145GLN     CB 2447  17.381  22.695   4.038
  145GLN    HB1 2448  17.441  22.733   3.957
  145GLN    HB2 2449  17.286  22.743   4.023
  145GLN     CG 2450  17.441  22.742   4.171
  145GLN    HG1 2451  17.373  22.715   4.254
  145GLN    HG2 2452  17.540  22.695   4.186
  145GLN     CD 2453  17.457  22.893   4.167
  145GLN    OE1 2454  17.507  22.949   4.069
  145GLN    NE2 2455  17.399  22.968   4.264
  145GLN   HE21 2456  17.347  22.924   4.337
  145GLN   HE22 2457  17.409  23.068   4.263
  145GLN      C 2458  17.260  22.501   4.119
  145GLN      O 2459  17.144  22.542   4.114
  146TYR      N 2460  17.293  22.406   4.208
  146TYR     HN 2461  17.383  22.363   4.200
  146TYR     CA 2462  17.220  22.352   4.319
  146TYR     HA 2463  17.116  22.354   4.292
  146TYR     CB 2464  17.268  22.207   4.338
  146TYR    HB1 2465  17.380  22.199   4.323
  146TYR    HB2 2466  17.233  22.166   4.437
  146TYR     CG 2467  17.202  22.130   4.229
  146TYR    CD1 2468  17.267  22.099   4.112
  146TYR    HD1 2469  17.373  22.120   4.105
  146TYR    CE1 2470  17.204  22.043   4.004
  146TYR    HE1 2471  17.256  22.026   3.911
  146TYR     CZ 2472  17.071  22.010   4.018
  146TYR     OH 2473  17.010  21.943   3.910
  146TYR     HH 2474  16.915  21.944   3.924
  146TYR    CD2 2475  17.069  22.096   4.239
  146TYR    HD2 2476  17.014  22.122   4.328
  146TYR    CE2 2477  17.005  22.031   4.136
  146TYR    HE2 2478  16.903  21.996   4.149
  146TYR      C 2479  17.241  22.434   4.442
  146TYR      O 2480  17.350  22.481   4.471
  147ILE      N 2481  17.131  22.446   4.519
  147ILE     HN 2482  17.042  22.417   4.484
  147ILE     CA 2483  17.124  22.500   4.651
  147ILE     HA 2484  17.228  22.520   4.675
  147ILE     CB 2485  17.052  22.630   4.669
  147ILE     HB 2486  17.088  22.700   4.591
  147ILE   MCG1 2487  16.888  22.662   4.648
  147ILE   MCG2 2488  16.896  22.569   4.657
  147ILE    CG2 2489  16.900  22.616   4.653
  147ILE   HG21 2490  16.853  22.716   4.640
  147ILE   HG22 2491  16.876  22.554   4.564
  147ILE   HG23 2492  16.856  22.568   4.743
  147ILE    CG1 2493  17.079  22.695   4.806
  147ILE   HG11 2494  17.015  22.647   4.886
  147ILE   HG12 2495  17.184  22.671   4.842
  147ILE   MCD1 2496  17.009  22.846   4.794
  147ILE   MCD2 2497  17.100  22.861   4.810
  147ILE     CD 2498  17.056  22.846   4.802
  147ILE    HD1 2499  16.948  22.867   4.783
  147ILE    HD2 2500  17.084  22.892   4.899
  147ILE    HD3 2501  17.117  22.892   4.721
  147ILE      C 2502  17.087  22.386   4.740
  147ILE      O 2503  16.978  22.331   4.733
  148TRP      N 2504  17.178  22.352   4.833
  148TRP     HN 2505  17.266  22.398   4.840
  148TRP     CA 2506  17.158  22.248   4.929
  148TRP     HA 2507  17.067  22.194   4.907
  148TRP     CB 2508  17.285  22.161   4.922
  148TRP    HB1 2509  17.304  22.132   4.818
  148TRP    HB2 2510  17.372  22.222   4.948
  148TRP     CG 2511  17.283  22.038   5.009
  148TRP    CD1 2512  17.244  21.913   4.971
  148TRP    HD1 2513  17.215  21.885   4.871
  148TRP    NE1 2514  17.249  21.827   5.078
  148TRP    HE1 2515  17.224  21.733   5.077
  148TRP    CE2 2516  17.294  21.896   5.188
  148TRP    CD2 2517  17.310  22.030   5.150
  148TRP    CE3 2518  17.359  22.120   5.241
  148TRP    HE3 2519  17.376  22.223   5.215
  148TRP    CZ3 2520  17.387  22.077   5.368
  148TRP    HZ3 2521  17.424  22.147   5.442
  148TRP    CZ2 2522  17.326  21.852   5.313
  148TRP    HZ2 2523  17.318  21.748   5.341
  148TRP    CH2 2524  17.369  21.945   5.405
  148TRP    HH2 2525  17.390  21.914   5.506
  148TRP      C 2526  17.153  22.313   5.063
  148TRP      O 2527  17.218  22.415   5.085
  149GLU      N 2528  17.067  22.254   5.148
  149GLU     HN 2529  17.014  22.174   5.121
  149GLU     CA 2530  17.045  22.299   5.282
  149GLU     HA 2531  17.138  22.344   5.314
  149GLU     CB 2532  16.934  22.405   5.293
  149GLU    HB1 2533  16.932  22.464   5.202
  149GLU    HB2 2534  16.837  22.356   5.292
  149GLU     CG 2535  16.942  22.499   5.414
  149GLU    HG1 2536  16.937  22.440   5.506
  149GLU    HG2 2537  17.036  22.555   5.410
  149GLU     CD 2538  16.826  22.596   5.411
  149GLU    OE1 2539  16.709  22.550   5.403
  149GLU    OE2 2540  16.853  22.719   5.411
  149GLU      C 2541  17.019  22.185   5.374
  149GLU      O 2542  16.960  22.086   5.331
  150SER      N 2543  17.068  22.207   5.498
  150SER     HN 2544  17.126  22.286   5.517
  150SER     CA 2545  17.043  22.123   5.611
  150SER     HA 2546  16.942  22.086   5.599
  150SER     CB 2547  17.138  22.002   5.621
  150SER    HB1 2548  17.147  21.956   5.523
  150SER    HB2 2549  17.236  22.036   5.654
  150SER     OG 2550  17.092  21.904   5.712
  150SER    HG1 2551  17.156  21.833   5.709
  150SER      C 2552  17.048  22.197   5.740
  150SER      O 2553  17.124  22.292   5.755
  151ASN      N 2554  16.957  22.149   5.826
  151ASN     HN 2555  16.895  22.073   5.803
  151ASN     CA 2556  16.942  22.203   5.958
  151ASN     HA 2557  17.009  22.287   5.964
  151ASN     CB 2558  16.798  22.251   5.985
  151ASN    HB1 2559  16.726  22.180   5.940
  151ASN    HB2 2560  16.781  22.258   6.094
  151ASN     CG 2561  16.778  22.388   5.923
  151ASN    OD1 2562  16.811  22.489   5.985
  151ASN    ND2 2563  16.704  22.396   5.809
  151ASN   HD21 2564  16.664  22.313   5.770
  151ASN   HD22 2565  16.689  22.484   5.765
  151ASN      C 2566  16.984  22.103   6.060
  151ASN      O 2567  16.929  22.087   6.169
  152ALA      N 2568  17.089  22.025   6.029
  152ALA     HN 2569  17.125  22.029   5.936
  152ALA     CA 2570  17.165  21.933   6.108
  152ALA     HA 2571  17.254  21.913   6.049
  152ALA   MCB1 2572  17.202  22.042   6.230
  152ALA   MCB2 2573  17.225  21.958   6.263
  152ALA     CB 2574  17.211  21.997   6.240
  152ALA    HB1 2575  17.197  22.107   6.236
  152ALA    HB2 2576  17.153  21.956   6.325
  152ALA    HB3 2577  17.319  21.975   6.257
  152ALA      C 2578  17.096  21.802   6.124
  152ALA      O 2579  17.140  21.714   6.199
  153GLY      N 2580  16.987  21.779   6.049
  153GLY     HN 2581  16.953  21.849   5.987
  153GLY     CA 2582  16.907  21.660   6.046
  153GLY    HA1 2583  16.904  21.622   6.145
  153GLY    HA2 2584  16.814  21.686   6.004
  153GLY      C 2585  16.972  21.557   5.959
  153GLY      O 2586  17.073  21.586   5.894
  154GLY      N 2587  16.914  21.436   5.958
  154GLY     HN 2588  16.847  21.409   6.027
  154GLY     CA 2589  16.943  21.336   5.859
  154GLY    HA1 2590  17.043  21.338   5.848
  154GLY    HA2 2591  16.903  21.251   5.895
  154GLY      C 2592  16.883  21.360   5.725
  154GLY      O 2593  16.925  21.298   5.628
  155SER      N 2594  16.772  21.436   5.715
  155SER     HN 2595  16.733  21.479   5.796
  155SER     CA 2596  16.701  21.464   5.595
  155SER     HA 2597  16.747  21.402   5.519
  155SER     CB 2598  16.550  21.440   5.592
  155SER    HB1 2599  16.503  21.497   5.509
  155SER    HB2 2600  16.528  21.332   5.578
  155SER     OG 2601  16.493  21.483   5.715
  155SER    HG1 2602  16.398  21.486   5.701
  155SER      C 2603  16.720  21.606   5.552
  155SER      O 2604  16.740  21.696   5.633
  156PHE      N 2605  16.734  21.620   5.419
  156PHE     HN 2606  16.715  21.543   5.359
  156PHE     CA 2607  16.775  21.736   5.345
  156PHE     HA 2608  16.765  21.815   5.418
  156PHE     CB 2609  16.927  21.726   5.321
  156PHE    HB1 2610  16.960  21.818   5.294
  156PHE    HB2 2611  16.968  21.685   5.405
  156PHE     CG 2612  16.972  21.636   5.211
  156PHE    CD1 2613  16.994  21.504   5.240
  156PHE    HD1 2614  16.969  21.464   5.337
  156PHE    CE1 2615  17.048  21.423   5.143
  156PHE    HE1 2616  17.070  21.319   5.163
  156PHE     CZ 2617  17.073  21.477   5.019
  156PHE     HZ 2618  17.114  21.413   4.942
  156PHE    CD2 2619  16.995  21.690   5.086
  156PHE    HD2 2620  16.971  21.793   5.065
  156PHE    CE2 2621  17.048  21.609   4.989
  156PHE    HE2 2622  17.070  21.648   4.890
  156PHE      C 2623  16.687  21.781   5.233
  156PHE      O 2624  16.594  21.709   5.196
  157THR      N 2625  16.708  21.899   5.173
  157THR     HN 2626  16.783  21.961   5.196
  157THR     CA 2627  16.618  21.939   5.069
  157THR     HA 2628  16.589  21.848   5.017
  157THR     CB 2629  16.494  22.015   5.108
  157THR     HB 2630  16.522  22.110   5.158
  157THR    OG1 2631  16.412  21.938   5.194
  157THR    HG1 2632  16.455  21.940   5.280
  157THR   MCG1 2633  16.437  22.075   4.962
  157THR   MCG2 2634  16.375  22.011   4.989
  157THR    CG2 2635  16.410  22.042   4.982
  157THR   HG21 2636  16.458  22.120   4.920
  157THR   HG22 2637  16.401  21.949   4.921
  157THR   HG23 2638  16.309  22.076   5.010
  157THR      C 2639  16.696  22.024   4.975
  157THR      O 2640  16.754  22.125   5.011
  158VAL      N 2641  16.710  21.979   4.849
  158VAL     HN 2642  16.662  21.899   4.816
  158VAL     CA 2643  16.795  22.042   4.752
  158VAL     HA 2644  16.831  22.134   4.797
  158VAL     CB 2645  16.911  21.953   4.720
  158VAL     HB 2646  16.961  21.925   4.815
  158VAL   MCG1 2647  16.840  21.806   4.681
  158VAL   MCG2 2648  16.894  21.829   4.608
  158VAL    CG1 2649  16.869  21.824   4.648
  158VAL   HG11 2650  16.799  21.766   4.712
  158VAL   HG12 2651  16.819  21.848   4.552
  158VAL   HG13 2652  16.958  21.761   4.627
  158VAL   MCG1 2653  17.023  22.066   4.665
  158VAL   MCG2 2654  17.012  22.004   4.596
  158VAL    CG2 2655  17.013  22.031   4.635
  158VAL   HG21 2656  17.050  22.119   4.691
  158VAL   HG22 2657  17.099  21.966   4.608
  158VAL   HG23 2658  16.964  22.067   4.541
  158VAL      C 2659  16.706  22.077   4.638
  158VAL      O 2660  16.606  22.013   4.606
  159THR      N 2661  16.740  22.193   4.579
  159THR     HN 2662  16.820  22.247   4.607
  159THR     CA 2663  16.662  22.245   4.471
  159THR     HA 2664  16.628  22.161   4.412
  159THR     CB 2665  16.544  22.324   4.520
  159THR     HB 2666  16.488  22.260   4.590
  159THR    OG1 2667  16.457  22.349   4.410
  159THR    HG1 2668  16.377  22.386   4.448
  159THR   MCG1 2669  16.622  22.430   4.625
  159THR   MCG2 2670  16.559  22.481   4.579
  159THR    CG2 2671  16.588  22.449   4.598
  159THR   HG21 2672  16.670  22.423   4.668
  159THR   HG22 2673  16.625  22.527   4.528
  159THR   HG23 2674  16.503  22.490   4.656
  159THR      C 2675  16.758  22.325   4.390
  159THR      O 2676  16.873  22.350   4.427
  160LEU      N 2677  16.716  22.349   4.264
  160LEU     HN 2678  16.630  22.313   4.230
  160LEU     CA 2679  16.792  22.429   4.172
  160LEU     HA 2680  16.896  22.407   4.188
  160LEU     CB 2681  16.755  22.418   4.023
  160LEU    HB1 2682  16.648  22.433   4.011
  160LEU    HB2 2683  16.798  22.502   3.969
  160LEU     CG 2684  16.796  22.287   3.954
  160LEU     HG 2685  16.781  22.201   4.023
  160LEU   MCD1 2686  16.667  22.267   3.848
  160LEU   MCD2 2687  16.744  22.271   3.795
  160LEU    CD1 2688  16.710  22.270   3.828
  160LEU   HD11 2689  16.603  22.260   3.856
  160LEU   HD12 2690  16.722  22.358   3.761
  160LEU   HD13 2691  16.741  22.178   3.773
  160LEU   MCD1 2692  16.944  22.340   3.894
  160LEU   MCD2 2693  16.960  22.257   3.932
  160LEU    CD2 2694  16.944  22.298   3.915
  160LEU   HD21 2695  16.963  22.394   3.862
  160LEU   HD22 2696  17.009  22.294   4.005
  160LEU   HD23 2697  16.972  22.214   3.847
  160LEU      C 2698  16.764  22.569   4.213
  160LEU      O 2699  16.648  22.609   4.210
  161ASP      N 2700  16.869  22.650   4.237
  161ASP     HN 2701  16.963  22.618   4.233
  161ASP     CA 2702  16.851  22.788   4.269
  161ASP     HA 2703  16.768  22.792   4.339
  161ASP     CB 2704  16.976  22.846   4.338
  161ASP    HB1 2705  17.021  22.770   4.402
  161ASP    HB2 2706  17.047  22.880   4.262
  161ASP     CG 2707  16.936  22.965   4.425
  161ASP    OD1 2708  16.844  22.944   4.507
  161ASP    OD2 2709  17.005  23.069   4.405
  161ASP      C 2710  16.814  22.872   4.152
  161ASP      O 2711  16.860  22.838   4.043
  162GLU      N 2712  16.729  22.974   4.168
  162GLU     HN 2713  16.675  22.987   4.251
  162GLU     CA 2714  16.711  23.071   4.064
  162GLU     HA 2715  16.664  23.023   3.979
  162GLU     CB 2716  16.617  23.172   4.132
  162GLU    HB1 2717  16.662  23.214   4.230
  162GLU    HB2 2718  16.607  23.269   4.069
  162GLU     CG 2719  16.481  23.107   4.156
  162GLU    HG1 2720  16.453  23.047   4.069
  162GLU    HG2 2721  16.487  23.044   4.245
  162GLU     CD 2722  16.374  23.213   4.178
  162GLU    OE1 2723  16.293  23.222   4.082
  162GLU    OE2 2724  16.368  23.275   4.288
  162GLU      C 2725  16.830  23.149   4.021
  162GLU      O 2726  16.832  23.218   3.919
  163VAL      N 2727  16.935  23.140   4.104
  163VAL     HN 2728  16.928  23.083   4.186
  163VAL     CA 2729  17.063  23.202   4.093
  163VAL     HA 2730  17.121  23.141   4.161
  163VAL     CB 2731  17.144  23.191   3.967
  163VAL     HB 2732  17.090  23.247   3.888
  163VAL   MCG1 2733  17.300  23.243   3.930
  163VAL   MCG2 2734  17.287  23.263   4.020
  163VAL    CG1 2735  17.286  23.250   3.974
  163VAL   HG11 2736  17.336  23.242   3.876
  163VAL   HG12 2737  17.282  23.357   4.003
  163VAL   HG13 2738  17.347  23.195   4.050
  163VAL   MCG1 2739  17.171  23.048   3.884
  163VAL   MCG2 2740  17.123  23.025   3.961
  163VAL    CG2 2741  17.147  23.043   3.925
  163VAL   HG21 2742  17.201  23.032   3.829
  163VAL   HG22 2743  17.198  22.982   4.002
  163VAL   HG23 2744  17.043  23.006   3.912
  163VAL      C 2745  17.072  23.335   4.160
  163VAL      O 2746  17.056  23.438   4.096
  164ASN      N 2747  17.075  23.330   4.295
  164ASN     HN 2748  17.074  23.243   4.344
  164ASN     CA 2749  17.079  23.446   4.379
  164ASN     HA 2750  17.016  23.521   4.333
  164ASN     CB 2751  17.028  23.413   4.520
  164ASN    HB1 2752  17.069  23.318   4.552
  164ASN    HB2 2753  17.057  23.493   4.589
  164ASN     CG 2754  16.876  23.403   4.519
  164ASN    OD1 2755  16.806  23.502   4.542
  164ASN    ND2 2756  16.822  23.282   4.489
  164ASN   HD21 2757  16.881  23.204   4.468
  164ASN   HD22 2758  16.722  23.271   4.487
  164ASN      C 2759  17.217  23.500   4.391
  164ASN      O 2760  17.236  23.621   4.402
  165GLU      N 2761  17.318  23.411   4.389
  165GLU     HN 2762  17.298  23.314   4.378
  165GLU     CA 2763  17.458  23.438   4.400
  165GLU     HA 2764  17.474  23.545   4.399
  165GLU     CB 2765  17.503  23.373   4.532
  165GLU    HB1 2766  17.447  23.415   4.611
  165GLU    HB2 2767  17.473  23.271   4.531
  165GLU     CG 2768  17.651  23.380   4.568
  165GLU    HG1 2769  17.674  23.309   4.652
  165GLU    HG2 2770  17.714  23.354   4.480
  165GLU     CD 2771  17.680  23.522   4.612
  165GLU    OE1 2772  17.749  23.601   4.541
  165GLU    OE2 2773  17.637  23.561   4.724
  165GLU      C 2774  17.514  23.374   4.278
  165GLU      O 2775  17.501  23.252   4.263
  166ARG      N 2776  17.577  23.451   4.188
  166ARG     HN 2777  17.600  23.546   4.209
  166ARG     CA 2778  17.616  23.408   4.058
  166ARG     HA 2779  17.548  23.330   4.027
  166ARG     CB 2780  17.600  23.534   3.970
  166ARG    HB1 2781  17.665  23.605   4.005
  166ARG    HB2 2782  17.634  23.511   3.876
  166ARG     CG 2783  17.463  23.600   3.955
  166ARG    HG1 2784  17.397  23.534   3.902
  166ARG    HG2 2785  17.417  23.609   4.052
  166ARG     CD 2786  17.461  23.737   3.886
  166ARG    HD1 2787  17.370  23.786   3.911
  166ARG    HD2 2788  17.550  23.789   3.913
  166ARG     NE 2789  17.463  23.728   3.738
  166ARG     HE 2790  17.469  23.637   3.697
  166ARG     CZ 2791  17.458  23.834   3.651
  166ARG    NH1 2792  17.440  23.959   3.704
  166ARG   HH11 2793  17.431  23.971   3.803
  166ARG   HH12 2794  17.436  24.038   3.643
  166ARG    NH2 2795  17.480  23.816   3.518
  166ARG   HH21 2796  17.500  23.724   3.483
  166ARG   HH22 2797  17.476  23.894   3.455
  166ARG      C 2798  17.757  23.358   4.047
  166ARG      O 2799  17.852  23.431   4.020
  167ILE      N 2800  17.773  23.225   4.053
  167ILE     HN 2801  17.693  23.166   4.054
  167ILE     CA 2802  17.895  23.151   4.060
  167ILE     HA 2803  17.970  23.228   4.058
  167ILE     CB 2804  17.930  23.066   4.178
  167ILE     HB 2805  18.028  23.017   4.157
  167ILE   MCG1 2806  17.905  23.179   4.300
  167ILE   MCG2 2807  17.996  23.157   4.303
  167ILE    CG2 2808  17.950  23.163   4.295
  167ILE   HG21 2809  17.853  23.212   4.321
  167ILE   HG22 2810  17.987  23.109   4.385
  167ILE   HG23 2811  18.023  23.242   4.268
  167ILE    CG1 2812  17.830  22.955   4.217
  167ILE   HG11 2813  17.743  23.000   4.257
  167ILE   HG12 2814  17.796  22.908   4.129
  167ILE   MCD1 2815  17.836  22.836   4.335
  167ILE   MCD2 2816  17.924  22.847   4.304
  167ILE     CD 2817  17.878  22.847   4.314
  167ILE    HD1 2818  17.792  22.808   4.373
  167ILE    HD2 2819  17.924  22.763   4.258
  167ILE    HD3 2820  17.953  22.889   4.384
  167ILE      C 2821  17.919  23.076   3.933
  167ILE      O 2822  17.833  23.026   3.860
  168GLY      N 2823  18.047  23.060   3.896
  168GLY     HN 2824  18.121  23.088   3.957
  168GLY     CA 2825  18.093  23.004   3.773
  168GLY    HA1 2826  18.011  23.005   3.705
  168GLY    HA2 2827  18.178  23.060   3.742
  168GLY      C 2828  18.133  22.862   3.797
  168GLY      O 2829  18.096  22.775   3.719
  169ARG      N 2830  18.196  22.834   3.912
  169ARG     HN 2831  18.228  22.904   3.976
  169ARG     CA 2832  18.220  22.698   3.949
  169ARG     HA 2833  18.126  22.645   3.934
  169ARG     CB 2834  18.331  22.625   3.870
  169ARG    HB1 2835  18.334  22.526   3.903
  169ARG    HB2 2836  18.301  22.618   3.770
  169ARG     CG 2837  18.473  22.681   3.873
  169ARG    HG1 2838  18.474  22.782   3.830
  169ARG    HG2 2839  18.503  22.699   3.977
  169ARG     CD 2840  18.578  22.595   3.803
  169ARG    HD1 2841  18.580  22.491   3.847
  169ARG    HD2 2842  18.563  22.597   3.692
  169ARG     NE 2843  18.709  22.660   3.833
  169ARG     HE 2844  18.766  22.617   3.904
  169ARG     CZ 2845  18.760  22.772   3.773
  169ARG    NH1 2846  18.706  22.826   3.659
  169ARG   HH11 2847  18.627  22.783   3.616
  169ARG   HH12 2848  18.747  22.908   3.619
  169ARG    NH2 2849  18.877  22.821   3.822
  169ARG   HH21 2850  18.922  22.776   3.899
  169ARG   HH22 2851  18.917  22.903   3.781
  169ARG      C 2852  18.250  22.697   4.095
  169ARG      O 2853  18.238  22.797   4.166
  170GLY      N 2854  18.283  22.583   4.157
  170GLY     HN 2855  18.295  22.497   4.107
  170GLY     CA 2856  18.305  22.574   4.298
  170GLY    HA1 2857  18.349  22.487   4.312
  170GLY    HA2 2858  18.356  22.655   4.321
  170GLY      C 2859  18.184  22.575   4.386
  170GLY      O 2860  18.067  22.563   4.351
  171THR      N 2861  18.213  22.576   4.517
  171THR     HN 2862  18.307  22.585   4.549
  171THR     CA 2863  18.115  22.564   4.621
  171THR     HA 2864  18.018  22.575   4.576
  171THR     CB 2865  18.122  22.433   4.695
  171THR     HB 2866  18.219  22.426   4.748
  171THR    OG1 2867  18.117  22.329   4.599
  171THR    HG1 2868  18.204  22.327   4.558
  171THR   MCG1 2869  18.023  22.371   4.817
  171THR   MCG2 2870  17.981  22.449   4.786
  171THR    CG2 2871  18.008  22.411   4.796
  171THR   HG21 2872  18.027  22.319   4.856
  171THR   HG22 2873  18.001  22.498   4.866
  171THR   HG23 2874  17.911  22.400   4.743
  171THR      C 2875  18.132  22.671   4.724
  171THR      O 2876  18.236  22.680   4.790
  172ILE      N 2877  18.024  22.741   4.760
  172ILE     HN 2878  17.938  22.734   4.710
  172ILE     CA 2879  18.021  22.829   4.873
  172ILE     HA 2880  18.123  22.846   4.903
  172ILE     CB 2881  17.949  22.960   4.858
  172ILE     HB 2882  17.840  22.943   4.870
  172ILE   MCG1 2883  18.045  23.042   4.969
  172ILE   MCG2 2884  17.958  23.072   4.983
  172ILE    CG2 2885  17.999  23.052   4.970
  172ILE   HG21 2886  18.109  23.041   4.982
  172ILE   HG22 2887  17.976  23.158   4.946
  172ILE   HG23 2888  17.950  23.026   5.066
  172ILE    CG1 2889  17.974  23.028   4.722
  172ILE   HG11 2890  18.078  23.075   4.718
  172ILE   HG12 2891  17.981  22.950   4.638
  172ILE   MCD1 2892  17.827  23.103   4.696
  172ILE   MCD2 2893  17.892  23.169   4.685
  172ILE     CD 2894  17.865  23.131   4.692
  172ILE    HD1 2895  17.765  23.083   4.697
  172ILE    HD2 2896  17.870  23.213   4.767
  172ILE    HD3 2897  17.880  23.173   4.591
  172ILE      C 2898  17.948  22.761   4.983
  172ILE      O 2899  17.834  22.715   4.973
  173LEU      N 2900  18.011  22.748   5.101
  173LEU     HN 2901  18.102  22.786   5.115
  173LEU     CA 2902  17.956  22.679   5.214
  173LEU     HA 2903  17.860  22.638   5.185
  173LEU     CB 2904  18.048  22.571   5.273
  173LEU    HB1 2905  18.145  22.615   5.295
  173LEU    HB2 2906  18.011  22.542   5.370
  173LEU     CG 2907  18.069  22.446   5.187
  173LEU     HG 2908  17.977  22.434   5.126
  173LEU   MCD1 2909  18.183  22.401   5.071
  173LEU   MCD2 2910  18.201  22.491   5.092
  173LEU    CD1 2911  18.186  22.446   5.087
  173LEU   HD11 2912  18.196  22.346   5.039
  173LEU   HD12 2913  18.169  22.522   5.008
  173LEU   HD13 2914  18.281  22.470   5.139
  173LEU   MCD1 2915  18.115  22.332   5.302
  173LEU   MCD2 2916  18.037  22.299   5.262
  173LEU    CD2 2917  18.076  22.322   5.278
  173LEU   HD21 2918  18.164  22.328   5.344
  173LEU   HD22 2919  17.984  22.315   5.340
  173LEU   HD23 2920  18.084  22.230   5.216
  173LEU      C 2921  17.937  22.790   5.312
  173LEU      O 2922  18.032  22.866   5.333
  174ARG      N 2923  17.818  22.802   5.374
  174ARG     HN 2924  17.745  22.736   5.360
  174ARG     CA 2925  17.786  22.908   5.465
  174ARG     HA 2926  17.875  22.967   5.482
  174ARG     CB 2927  17.675  22.991   5.399
  174ARG    HB1 2928  17.604  22.925   5.347
  174ARG    HB2 2929  17.612  23.037   5.476
  174ARG     CG 2930  17.725  23.098   5.302
  174ARG    HG1 2931  17.796  23.160   5.353
  174ARG    HG2 2932  17.784  23.052   5.226
  174ARG     CD 2933  17.621  23.188   5.236
  174ARG    HD1 2934  17.537  23.126   5.193
  174ARG    HD2 2935  17.586  23.267   5.307
  174ARG     NE 2936  17.690  23.255   5.122
  174ARG     HE 2937  17.790  23.247   5.117
  174ARG     CZ 2938  17.626  23.327   5.026
  174ARG    NH1 2939  17.490  23.340   5.016
  174ARG   HH11 2940  17.431  23.294   5.082
  174ARG   HH12 2941  17.450  23.395   4.943
  174ARG    NH2 2942  17.698  23.396   4.933
  174ARG   HH21 2943  17.798  23.394   4.936
  174ARG   HH22 2944  17.652  23.449   4.863
  174ARG      C 2945  17.737  22.850   5.594
  174ARG      O 2946  17.621  22.813   5.611
  175LEU      N 2947  17.821  22.859   5.698
  175LEU     HN 2948  17.907  22.910   5.694
  175LEU     CA 2949  17.792  22.795   5.823
  175LEU     HA 2950  17.723  22.714   5.805
  175LEU     CB 2951  17.919  22.748   5.894
  175LEU    HB1 2952  17.984  22.829   5.902
  175LEU    HB2 2953  17.895  22.725   5.993
  175LEU     CG 2954  17.998  22.629   5.836
  175LEU     HG 2955  17.929  22.542   5.835
  175LEU   MCD1 2956  18.085  22.679   5.701
  175LEU   MCD2 2957  18.034  22.605   5.674
  175LEU    CD1 2958  18.057  22.641   5.695
  175LEU   HD11 2959  18.128  22.726   5.690
  175LEU   HD12 2960  18.111  22.548   5.667
  175LEU   HD13 2961  17.976  22.658   5.621
  175LEU   MCD1 2962  18.144  22.567   5.891
  175LEU   MCD2 2963  18.105  22.609   5.964
  175LEU    CD2 2964  18.118  22.590   5.923
  175LEU   HD21 2965  18.192  22.533   5.863
  175LEU   HD22 2966  18.168  22.681   5.964
  175LEU   HD23 2967  18.085  22.527   6.008
  175LEU      C 2968  17.727  22.899   5.908
  175LEU      O 2969  17.790  22.994   5.954
  176PHE      N 2970  17.595  22.885   5.932
  176PHE     HN 2971  17.539  22.819   5.883
  176PHE     CA 2972  17.527  22.966   6.029
  176PHE     HA 2973  17.576  23.062   6.032
  176PHE     CB 2974  17.378  22.981   5.997
  176PHE    HB1 2975  17.331  22.881   5.991
  176PHE    HB2 2976  17.331  23.048   6.070
  176PHE     CG 2977  17.362  23.044   5.863
  176PHE    CD1 2978  17.351  22.961   5.754
  176PHE    HD1 2979  17.358  22.854   5.767
  176PHE    CE1 2980  17.330  23.013   5.628
  176PHE    HE1 2981  17.324  22.948   5.542
  176PHE     CZ 2982  17.319  23.149   5.615
  176PHE     HZ 2983  17.308  23.193   5.517
  176PHE    CD2 2984  17.345  23.180   5.851
  176PHE    HD2 2985  17.351  23.244   5.938
  176PHE    CE2 2986  17.321  23.231   5.726
  176PHE    HE2 2987  17.303  23.336   5.714
  176PHE      C 2988  17.539  22.900   6.162
  176PHE      O 2989  17.489  22.789   6.178
  177LEU      N 2990  17.613  22.966   6.253
  177LEU     HN 2991  17.646  23.058   6.235
  177LEU     CA 2992  17.653  22.915   6.381
  177LEU     HA 2993  17.689  22.814   6.369
  177LEU     CB 2994  17.765  23.012   6.422
  177LEU    HB1 2995  17.733  23.117   6.407
  177LEU    HB2 2996  17.781  23.008   6.532
  177LEU     CG 2997  17.899  22.987   6.350
  177LEU     HG 2998  17.877  22.962   6.244
  177LEU   MCD1 2999  17.944  23.148   6.336
  177LEU   MCD2 3000  18.017  23.104   6.374
  177LEU    CD1 3001  17.976  23.119   6.355
  177LEU   HD11 3002  17.914  23.202   6.314
  177LEU   HD12 3003  18.004  23.144   6.460
  177LEU   HD13 3004  18.069  23.111   6.294
  177LEU   MCD1 3005  17.951  22.839   6.410
  177LEU   MCD2 3006  18.024  22.897   6.418
  177LEU    CD2 3007  17.983  22.874   6.411
  177LEU   HD21 3008  17.923  22.780   6.417
  177LEU   HD22 3009  18.073  22.854   6.348
  177LEU   HD23 3010  18.016  22.902   6.513
  177LEU      C 3011  17.544  22.920   6.483
  177LEU      O 3012  17.454  23.003   6.488
  178LYS      N 3013  17.552  22.837   6.588
  178LYS     HN 3014  17.622  22.766   6.595
  178LYS     CA 3015  17.459  22.845   6.697
  178LYS     HA 3016  17.360  22.856   6.656
  178LYS     CB 3017  17.468  22.723   6.791
  178LYS    HB1 3018  17.574  22.706   6.823
  178LYS    HB2 3019  17.417  22.746   6.889
  178LYS     CG 3020  17.409  22.597   6.728
  178LYS    HG1 3021  17.301  22.609   6.714
  178LYS    HG2 3022  17.445  22.587   6.625
  178LYS     CD 3023  17.438  22.468   6.805
  178LYS    HD1 3024  17.549  22.449   6.812
  178LYS    HD2 3025  17.410  22.479   6.914
  178LYS     CE 3026  17.366  22.348   6.743
  178LYS    HE1 3027  17.391  22.342   6.637
  178LYS    HE2 3028  17.392  22.258   6.797
  178LYS   MNZ1 3029  17.214  22.392   6.723
  178LYS   MNZ2 3030  17.211  22.329   6.776
  178LYS     NZ 3031  17.218  22.360   6.749
  178LYS    HZ1 3032  17.187  22.438   6.688
  178LYS    HZ2 3033  17.175  22.271   6.717
  178LYS    HZ3 3034  17.189  22.379   6.847
  178LYS      C 3035  17.491  22.960   6.785
  178LYS      O 3036  17.605  23.006   6.798
  179ASP      N 3037  17.395  23.019   6.857
  179ASP     HN 3038  17.301  22.985   6.856
  179ASP     CA 3039  17.416  23.132   6.942
  179ASP     HA 3040  17.461  23.207   6.878
  179ASP     CB 3041  17.279  23.186   6.988
  179ASP    HB1 3042  17.206  23.102   7.001
  179ASP    HB2 3043  17.289  23.242   7.085
  179ASP     CG 3044  17.231  23.281   6.879
  179ASP    OD1 3045  17.174  23.229   6.779
  179ASP    OD2 3046  17.249  23.405   6.888
  179ASP      C 3047  17.510  23.112   7.055
  179ASP      O 3048  17.567  23.205   7.111
  180ASP      N 3049  17.539  22.985   7.090
  180ASP     HN 3050  17.491  22.908   7.050
  180ASP     CA 3051  17.640  22.951   7.186
  180ASP     HA 3052  17.646  23.030   7.259
  180ASP     CB 3053  17.601  22.817   7.251
  180ASP    HB1 3054  17.587  22.744   7.173
  180ASP    HB2 3055  17.679  22.787   7.318
  180ASP     CG 3056  17.472  22.827   7.331
  180ASP    OD1 3057  17.369  22.762   7.297
  180ASP    OD2 3058  17.469  22.897   7.436
  180ASP      C 3059  17.772  22.933   7.119
  180ASP      O 3060  17.869  22.934   7.194
  181GLN      N 3061  17.791  22.926   6.986
  181GLN     HN 3062  17.717  22.948   6.924
  181GLN     CA 3063  17.912  22.888   6.919
  181GLN     HA 3064  17.983  22.865   6.997
  181GLN     CB 3065  17.889  22.762   6.834
  181GLN    HB1 3066  17.809  22.781   6.763
  181GLN    HB2 3067  17.976  22.746   6.770
  181GLN     CG 3068  17.859  22.634   6.912
  181GLN    HG1 3069  17.772  22.650   6.980
  181GLN    HG2 3070  17.837  22.550   6.841
  181GLN     CD 3071  17.984  22.602   6.993
  181GLN    OE1 3072  18.094  22.601   6.939
  181GLN    NE2 3073  17.960  22.574   7.124
  181GLN   HE21 3074  17.866  22.577   7.159
  181GLN   HE22 3075  18.036  22.552   7.185
  181GLN      C 3076  17.973  22.994   6.833
  181GLN      O 3077  18.062  22.973   6.752
  182LEU      N 3078  17.925  23.118   6.854
  182LEU     HN 3079  17.856  23.131   6.925
  182LEU     CA 3080  17.956  23.242   6.791
  182LEU     HA 3081  17.928  23.226   6.688
  182LEU     CB 3082  17.877  23.365   6.838
  182LEU    HB1 3083  17.899  23.388   6.945
  182LEU    HB2 3084  17.913  23.457   6.786
  182LEU     CG 3085  17.725  23.350   6.818
  182LEU     HG 3086  17.696  23.251   6.860
  182LEU   MCD1 3087  17.598  23.441   6.879
  182LEU   MCD2 3088  17.677  23.484   6.907
  182LEU    CD1 3089  17.642  23.457   6.890
  182LEU   HD11 3090  17.533  23.436   6.877
  182LEU   HD12 3091  17.665  23.457   6.998
  182LEU   HD13 3092  17.664  23.557   6.848
  182LEU   MCD1 3093  17.718  23.384   6.653
  182LEU   MCD2 3094  17.667  23.307   6.666
  182LEU    CD2 3095  17.694  23.346   6.667
  182LEU   HD21 3096  17.743  23.431   6.616
  182LEU   HD22 3097  17.731  23.251   6.623
  182LEU   HD23 3098  17.584  23.352   6.651
  182LEU      C 3099  18.098  23.289   6.784
  182LEU      O 3100  18.124  23.389   6.717
  183GLU      N 3101  18.195  23.236   6.861
  183GLU     HN 3102  18.182  23.152   6.912
  183GLU     CA 3103  18.323  23.299   6.872
  183GLU     HA 3104  18.307  23.402   6.899
  183GLU     CB 3105  18.395  23.222   6.983
  183GLU    HB1 3106  18.495  23.263   6.997
  183GLU    HB2 3107  18.347  23.242   7.079
  183GLU     CG 3108  18.405  23.071   6.961
  183GLU    HG1 3109  18.307  23.030   6.922
  183GLU    HG2 3110  18.487  23.046   6.889
  183GLU     CD 3111  18.435  23.011   7.098
  183GLU    OE1 3112  18.351  22.936   7.154
  183GLU    OE2 3113  18.552  23.036   7.139
  183GLU      C 3114  18.403  23.292   6.746
  183GLU      O 3115  18.490  23.376   6.722
  184TYR      N 3116  18.379  23.195   6.656
  184TYR     HN 3117  18.299  23.136   6.664
  184TYR     CA 3118  18.463  23.167   6.544
  184TYR     HA 3119  18.565  23.173   6.576
  184TYR     CB 3120  18.430  23.027   6.488
  184TYR    HB1 3121  18.323  23.019   6.466
  184TYR    HB2 3122  18.496  23.004   6.403
  184TYR     CG 3123  18.460  22.926   6.594
  184TYR    CD1 3124  18.588  22.897   6.634
  184TYR    HD1 3125  18.671  22.945   6.584
  184TYR    CE1 3126  18.616  22.808   6.736
  184TYR    HE1 3127  18.718  22.788   6.765
  184TYR     CZ 3128  18.512  22.744   6.800
  184TYR     OH 3129  18.541  22.645   6.897
  184TYR     HH 3130  18.460  22.627   6.945
  184TYR    CD2 3131  18.360  22.853   6.653
  184TYR    HD2 3132  18.258  22.869   6.621
  184TYR    CE2 3133  18.385  22.759   6.750
  184TYR    HE2 3134  18.305  22.696   6.787
  184TYR      C 3135  18.441  23.258   6.428
  184TYR      O 3136  18.511  23.243   6.327
  185LEU      N 3137  18.356  23.360   6.443
  185LEU     HN 3138  18.289  23.364   6.517
  185LEU     CA 3139  18.354  23.472   6.353
  185LEU     HA 3140  18.371  23.435   6.253
  185LEU     CB 3141  18.215  23.536   6.366
  185LEU    HB1 3142  18.197  23.574   6.471
  185LEU    HB2 3143  18.209  23.632   6.305
  185LEU     CG 3144  18.104  23.438   6.324
  185LEU     HG 3145  18.132  23.333   6.348
  185LEU   MCD1 3146  17.966  23.520   6.374
  185LEU   MCD2 3147  17.968  23.440   6.422
  185LEU    CD1 3148  17.973  23.478   6.394
  185LEU   HD11 3149  17.939  23.577   6.358
  185LEU   HD12 3150  17.894  23.403   6.373
  185LEU   HD13 3151  17.989  23.483   6.504
  185LEU   MCD1 3152  18.076  23.500   6.170
  185LEU   MCD2 3153  18.064  23.408   6.163
  185LEU    CD2 3154  18.072  23.453   6.174
  185LEU   HD21 3155  18.077  23.560   6.144
  185LEU   HD22 3156  18.145  23.396   6.113
  185LEU   HD23 3157  17.970  23.415   6.153
  185LEU      C 3158  18.450  23.581   6.384
  185LEU      O 3159  18.463  23.673   6.303
  186GLU      N 3160  18.514  23.581   6.502
  186GLU     HN 3161  18.505  23.503   6.564
  186GLU     CA 3162  18.598  23.684   6.554
  186GLU     HA 3163  18.557  23.778   6.520
  186GLU     CB 3164  18.599  23.681   6.708
  186GLU    HB1 3165  18.495  23.673   6.747
  186GLU    HB2 3166  18.645  23.586   6.745
  186GLU     CG 3167  18.670  23.801   6.770
  186GLU    HG1 3168  18.665  23.884   6.701
  186GLU    HG2 3169  18.623  23.825   6.863
  186GLU     CD 3170  18.817  23.772   6.797
  186GLU    OE1 3171  18.842  23.667   6.863
  186GLU    OE2 3172  18.903  23.856   6.760
  186GLU      C 3173  18.732  23.667   6.491
  186GLU      O 3174  18.784  23.556   6.484
  187GLU      N 3175  18.789  23.780   6.445
  187GLU     HN 3176  18.747  23.867   6.469
  187GLU     CA 3177  18.905  23.799   6.364
  187GLU     HA 3178  18.883  23.754   6.268
  187GLU     CB 3179  18.929  23.950   6.345
  187GLU    HB1 3180  19.009  23.966   6.270
  187GLU    HB2 3181  18.841  23.996   6.296
  187GLU     CG 3182  18.963  24.024   6.474
  187GLU    HG1 3183  18.880  24.013   6.545
  187GLU    HG2 3184  19.055  23.983   6.517
  187GLU     CD 3185  18.983  24.172   6.445
  187GLU    OE1 3186  18.909  24.254   6.505
  187GLU    OE2 3187  19.072  24.217   6.368
  187GLU      C 3188  19.031  23.738   6.415
  187GLU      O 3189  19.116  23.699   6.335
  188LYS      N 3190  19.052  23.727   6.548
  188LYS     HN 3191  18.986  23.765   6.613
  188LYS     CA 3192  19.165  23.664   6.609
  188LYS     HA 3193  19.244  23.673   6.536
  188LYS     CB 3194  19.216  23.724   6.741
  188LYS    HB1 3195  19.150  23.693   6.824
  188LYS    HB2 3196  19.313  23.677   6.768
  188LYS     CG 3197  19.231  23.876   6.739
  188LYS    HG1 3198  19.296  23.911   6.651
  188LYS    HG2 3199  19.131  23.927   6.713
  188LYS     CD 3200  19.287  23.926   6.872
  188LYS    HD1 3201  19.377  23.869   6.898
  188LYS    HD2 3202  19.326  24.028   6.860
  188LYS     CE 3203  19.187  23.921   6.988
  188LYS    HE1 3204  19.167  23.815   7.018
  188LYS    HE2 3205  19.224  23.982   7.075
  188LYS   MNZ1 3206  19.073  24.018   6.930
  188LYS   MNZ2 3207  19.034  23.949   6.951
  188LYS     NZ 3208  19.059  23.981   6.942
  188LYS    HZ1 3209  19.076  24.077   6.907
  188LYS    HZ2 3210  19.019  23.922   6.866
  188LYS    HZ3 3211  18.992  23.985   7.022
  188LYS      C 3212  19.142  23.519   6.628
  188LYS      O 3213  19.223  23.428   6.607
  189ARG      N 3214  19.016  23.480   6.655
  189ARG     HN 3215  18.944  23.549   6.661
  189ARG     CA 3216  18.964  23.348   6.677
  189ARG     HA 3217  19.032  23.304   6.748
  189ARG     CB 3218  18.824  23.349   6.741
  189ARG    HB1 3219  18.820  23.423   6.823
  189ARG    HB2 3220  18.750  23.388   6.669
  189ARG     CG 3221  18.780  23.212   6.792
  189ARG    HG1 3222  18.681  23.220   6.842
  189ARG    HG2 3223  18.758  23.144   6.707
  189ARG     CD 3224  18.881  23.145   6.886
  189ARG    HD1 3225  18.959  23.087   6.827
  189ARG    HD2 3226  18.927  23.221   6.957
  189ARG     NE 3227  18.800  23.049   6.966
  189ARG     HE 3228  18.713  23.080   7.003
  189ARG     CZ 3229  18.838  22.920   6.992
  189ARG    NH1 3230  18.968  22.885   6.973
  189ARG   HH11 3231  19.034  22.953   6.940
  189ARG   HH12 3232  18.998  22.792   6.991
  189ARG    NH2 3233  18.746  22.836   7.048
  189ARG   HH21 3234  18.654  22.870   7.069
  189ARG   HH22 3235  18.771  22.742   7.069
  189ARG      C 3236  18.963  23.259   6.558
  189ARG      O 3237  18.996  23.140   6.558
  190ILE      N 3238  18.931  23.312   6.439
  190ILE     HN 3239  18.911  23.410   6.432
  190ILE     CA 3240  18.923  23.246   6.313
  190ILE     HA 3241  18.877  23.151   6.338
  190ILE     CB 3242  18.825  23.312   6.221
  190ILE     HB 3243  18.731  23.328   6.278
  190ILE   MCG1 3244  18.924  23.441   6.175
  190ILE   MCG2 3245  18.839  23.477   6.189
  190ILE    CG2 3246  18.878  23.452   6.184
  190ILE   HG21 3247  18.987  23.446   6.159
  190ILE   HG22 3248  18.824  23.492   6.096
  190ILE   HG23 3249  18.865  23.521   6.270
  190ILE    CG1 3250  18.790  23.222   6.101
  190ILE   HG11 3251  18.720  23.274   6.034
  190ILE   HG12 3252  18.879  23.209   6.038
  190ILE   MCD1 3253  18.772  23.064   6.154
  190ILE   MCD2 3254  18.687  23.093   6.127
  190ILE     CD 3255  18.732  23.086   6.139
  190ILE    HD1 3256  18.813  23.020   6.178
  190ILE    HD2 3257  18.654  23.097   6.217
  190ILE    HD3 3258  18.687  23.038   6.049
  190ILE      C 3259  19.059  23.209   6.265
  190ILE      O 3260  19.091  23.111   6.198
  191LYS      N 3261  19.161  23.291   6.296
  191LYS     HN 3262  19.143  23.375   6.346
  191LYS     CA 3263  19.299  23.273   6.265
  191LYS     HA 3264  19.302  23.241   6.162
  191LYS     CB 3265  19.378  23.405   6.276
  191LYS    HB1 3266  19.321  23.483   6.229
  191LYS    HB2 3267  19.381  23.435   6.378
  191LYS     CG 3268  19.520  23.406   6.219
  191LYS    HG1 3269  19.561  23.503   6.232
  191LYS    HG2 3270  19.581  23.344   6.280
  191LYS     CD 3271  19.539  23.365   6.073
  191LYS    HD1 3272  19.498  23.261   6.055
  191LYS    HD2 3273  19.474  23.427   6.005
  191LYS     CE 3274  19.685  23.373   6.030
  191LYS    HE1 3275  19.752  23.322   6.105
  191LYS    HE2 3276  19.699  23.330   5.927
  191LYS   MNZ1 3277  19.715  23.526   6.064
  191LYS   MNZ2 3278  19.738  23.517   5.985
  191LYS     NZ 3279  19.725  23.516   6.025
  191LYS    HZ1 3280  19.708  23.560   6.117
  191LYS    HZ2 3281  19.826  23.523   6.001
  191LYS    HZ3 3282  19.669  23.565   5.952
  191LYS      C 3283  19.362  23.165   6.346
  191LYS      O 3284  19.456  23.097   6.305
  192GLU      N 3285  19.310  23.140   6.467
  192GLU     HN 3286  19.235  23.195   6.502
  192GLU     CA 3287  19.350  23.037   6.558
  192GLU     HA 3288  19.457  23.044   6.567
  192GLU     CB 3289  19.286  23.060   6.696
  192GLU    HB1 3290  19.279  23.168   6.716
  192GLU    HB2 3291  19.182  23.029   6.694
  192GLU     CG 3292  19.358  22.992   6.813
  192GLU    HG1 3293  19.389  22.893   6.782
  192GLU    HG2 3294  19.444  23.051   6.841
  192GLU     CD 3295  19.267  22.979   6.934
  192GLU    OE1 3296  19.174  23.063   6.944
  192GLU    OE2 3297  19.289  22.886   7.016
  192GLU      C 3298  19.317  22.900   6.509
  192GLU      O 3299  19.395  22.805   6.514
  193VAL      N 3300  19.197  22.886   6.450
  193VAL     HN 3301  19.130  22.960   6.451
  193VAL     CA 3302  19.150  22.769   6.381
  193VAL     HA 3303  19.159  22.687   6.450
  193VAL     CB 3304  19.008  22.784   6.338
  193VAL     HB 3305  18.989  22.886   6.298
  193VAL   MCG1 3306  18.981  22.685   6.205
  193VAL   MCG2 3307  18.921  22.657   6.270
  193VAL    CG1 3308  18.953  22.677   6.242
  193VAL   HG11 3309  19.008  22.681   6.145
  193VAL   HG12 3310  18.968  22.576   6.286
  193VAL   HG13 3311  18.845  22.693   6.224
  193VAL   MCG1 3312  18.925  22.710   6.464
  193VAL   MCG2 3313  18.907  22.802   6.471
  193VAL    CG2 3314  18.920  22.757   6.462
  193VAL   HG21 3315  18.918  22.648   6.484
  193VAL   HG22 3316  18.961  22.811   6.550
  193VAL   HG23 3317  18.816  22.792   6.443
  193VAL      C 3318  19.233  22.739   6.261
  193VAL      O 3319  19.271  22.624   6.241
  194ILE      N 3320  19.275  22.839   6.182
  194ILE     HN 3321  19.245  22.933   6.197
  194ILE     CA 3322  19.366  22.822   6.073
  194ILE     HA 3323  19.325  22.738   6.018
  194ILE     CB 3324  19.373  22.937   5.977
  194ILE     HB 3325  19.405  23.029   6.030
  194ILE   MCG1 3326  19.510  22.910   5.882
  194ILE   MCG2 3327  19.436  22.905   5.825
  194ILE    CG2 3328  19.468  22.909   5.859
  194ILE   HG21 3329  19.574  22.908   5.895
  194ILE   HG22 3330  19.445  22.810   5.814
  194ILE   HG23 3331  19.457  22.988   5.782
  194ILE    CG1 3332  19.236  22.958   5.910
  194ILE   HG11 3333  19.219  22.879   5.838
  194ILE   HG12 3334  19.158  22.941   5.984
  194ILE   MCD1 3335  19.170  23.101   5.855
  194ILE   MCD2 3336  19.259  23.099   5.825
  194ILE     CD 3337  19.215  23.093   5.843
  194ILE    HD1 3338  19.111  23.129   5.860
  194ILE    HD2 3339  19.286  23.168   5.885
  194ILE    HD3 3340  19.233  23.085   5.734
  194ILE      C 3341  19.502  22.779   6.117
  194ILE      O 3342  19.561  22.683   6.067
  195LYS      N 3343  19.554  22.843   6.223
  195LYS     HN 3344  19.503  22.914   6.271
  195LYS     CA 3345  19.684  22.817   6.276
  195LYS     HA 3346  19.755  22.827   6.195
  195LYS     CB 3347  19.708  22.925   6.383
  195LYS    HB1 3348  19.694  23.024   6.339
  195LYS    HB2 3349  19.629  22.920   6.459
  195LYS     CG 3350  19.845  22.917   6.451
  195LYS    HG1 3351  19.861  22.815   6.499
  195LYS    HG2 3352  19.929  22.920   6.375
  195LYS     CD 3353  19.861  23.029   6.555
  195LYS    HD1 3354  19.832  23.119   6.511
  195LYS    HD2 3355  19.791  23.014   6.630
  195LYS     CE 3356  19.997  23.051   6.621
  195LYS    HE1 3357  19.989  23.129   6.700
  195LYS    HE2 3358  20.035  22.955   6.663
  195LYS   MNZ1 3359  20.070  23.123   6.500
  195LYS   MNZ2 3360  20.129  23.077   6.535
  195LYS     NZ 3361  20.095  23.098   6.521
  195LYS    HZ1 3362  20.049  23.165   6.456
  195LYS    HZ2 3363  20.174  23.146   6.570
  195LYS    HZ3 3364  20.132  23.017   6.468
  195LYS      C 3365  19.705  22.686   6.344
  195LYS      O 3366  19.808  22.621   6.331
  196ARG      N 3367  19.599  22.635   6.409
  196ARG     HN 3368  19.513  22.685   6.422
  196ARG     CA 3369  19.605  22.502   6.462
  196ARG     HA 3370  19.704  22.493   6.503
  196ARG     CB 3371  19.506  22.465   6.574
  196ARG    HB1 3372  19.535  22.370   6.619
  196ARG    HB2 3373  19.517  22.535   6.657
  196ARG     CG 3374  19.359  22.458   6.532
  196ARG    HG1 3375  19.323  22.558   6.511
  196ARG    HG2 3376  19.352  22.408   6.436
  196ARG     CD 3377  19.263  22.390   6.631
  196ARG    HD1 3378  19.277  22.432   6.736
  196ARG    HD2 3379  19.156  22.397   6.594
  196ARG     NE 3380  19.306  22.247   6.630
  196ARG     HE 3381  19.340  22.210   6.543
  196ARG     CZ 3382  19.302  22.163   6.737
  196ARG    NH1 3383  19.255  22.198   6.860
  196ARG   HH11 3384  19.221  22.291   6.876
  196ARG   HH12 3385  19.255  22.132   6.934
  196ARG    NH2 3386  19.328  22.029   6.722
  196ARG   HH21 3387  19.350  21.992   6.632
  196ARG   HH22 3388  19.324  21.969   6.801
  196ARG      C 3389  19.592  22.394   6.361
  196ARG      O 3390  19.609  22.277   6.395
  197HIS      N 3391  19.568  22.429   6.234
  197HIS     HN 3392  19.554  22.525   6.208
  197HIS     CA 3393  19.559  22.336   6.126
  197HIS     HA 3394  19.541  22.239   6.170
  197HIS     CB 3395  19.447  22.369   6.026
  197HIS    HB1 3396  19.344  22.366   6.077
  197HIS    HB2 3397  19.454  22.478   5.990
  197HIS    ND1 3398  19.424  22.143   5.947
  197HIS     CG 3399  19.452  22.274   5.911
  197HIS    CE1 3400  19.445  22.071   5.838
  197HIS    HE1 3401  19.435  21.963   5.831
  197HIS    NE2 3402  19.483  22.150   5.734
  197HIS    HE2 3403  19.504  22.121   5.641
  197HIS    CD2 3404  19.488  22.280   5.780
  197HIS    HD2 3405  19.516  22.366   5.719
  197HIS      C 3406  19.693  22.332   6.061
  197HIS      O 3407  19.761  22.229   6.064
  198SER      N 3408  19.741  22.440   5.996
  198SER     HN 3409  19.690  22.526   5.998
  198SER     CA 3410  19.862  22.445   5.921
  198SER     HA 3411  19.930  22.375   5.967
  198SER     CB 3412  19.832  22.402   5.776
  198SER    HB1 3413  19.773  22.309   5.777
  198SER    HB2 3414  19.775  22.480   5.725
  198SER     OG 3415  19.952  22.378   5.704
  198SER    HG1 3416  19.926  22.338   5.621
  198SER      C 3417  19.923  22.581   5.927
  198SER      O 3418  19.855  22.680   5.904
  199GLU      N 3419  20.054  22.591   5.957
  199GLU     HN 3420  20.108  22.510   5.980
  199GLU     CA 3421  20.128  22.714   5.961
  199GLU     HA 3422  20.058  22.795   5.946
  199GLU     CB 3423  20.190  22.721   6.101
  199GLU    HB1 3424  20.246  22.627   6.124
  199GLU    HB2 3425  20.271  22.797   6.104
  199GLU     CG 3426  20.087  22.749   6.211
  199GLU    HG1 3427  20.027  22.841   6.186
  199GLU    HG2 3428  20.016  22.662   6.222
  199GLU     CD 3429  20.165  22.770   6.339
  199GLU    OE1 3430  20.186  22.885   6.388
  199GLU    OE2 3431  20.217  22.668   6.392
  199GLU      C 3432  20.229  22.715   5.852
  199GLU      O 3433  20.267  22.819   5.797
  200PHE      N 3434  20.274  22.597   5.806
  200PHE     HN 3435  20.254  22.509   5.847
  200PHE     CA 3436  20.358  22.603   5.690
  200PHE     HA 3437  20.428  22.684   5.704
  200PHE     CB 3438  20.433  22.470   5.674
  200PHE    HB1 3439  20.363  22.384   5.688
  200PHE    HB2 3440  20.488  22.468   5.578
  200PHE     CG 3441  20.534  22.462   5.783
  200PHE    CD1 3442  20.522  22.365   5.879
  200PHE    HD1 3443  20.448  22.286   5.869
  200PHE    CE1 3444  20.605  22.370   5.989
  200PHE    HE1 3445  20.591  22.300   6.070
  200PHE     CZ 3446  20.706  22.463   5.996
  200PHE     HZ 3447  20.772  22.462   6.082
  200PHE    CD2 3448  20.636  22.554   5.792
  200PHE    HD2 3449  20.647  22.627   5.713
  200PHE    CE2 3450  20.725  22.556   5.897
  200PHE    HE2 3451  20.806  22.628   5.901
  200PHE      C 3452  20.285  22.626   5.561
  200PHE      O 3453  20.344  22.687   5.472
  201VAL      N 3454  20.158  22.584   5.553
  201VAL     HN 3455  20.122  22.520   5.621
  201VAL     CA 3456  20.062  22.621   5.454
  201VAL     HA 3457  19.969  22.578   5.488
  201VAL     CB 3458  20.040  22.768   5.439
  201VAL     HB 3459  20.137  22.819   5.421
  201VAL   MCG1 3460  19.932  22.839   5.332
  201VAL   MCG2 3461  19.950  22.754   5.298
  201VAL    CG1 3462  19.946  22.796   5.321
  201VAL   HG11 3463  19.902  22.897   5.329
  201VAL   HG12 3464  20.002  22.788   5.225
  201VAL   HG13 3465  19.863  22.721   5.320
  201VAL   MCG1 3466  19.968  22.865   5.556
  201VAL   MCG2 3467  19.983  22.783   5.597
  201VAL    CG2 3468  19.978  22.821   5.570
  201VAL   HG21 3469  19.946  22.927   5.557
  201VAL   HG22 3470  19.890  22.760   5.598
  201VAL   HG23 3471  20.053  22.817   5.652
  201VAL      C 3472  20.088  22.563   5.319
  201VAL      O 3473  20.187  22.593   5.253
  202ALA      N 3474  20.012  22.465   5.266
  202ALA     HN 3475  19.939  22.421   5.318
  202ALA     CA 3476  20.030  22.418   5.132
  202ALA     HA 3477  20.135  22.411   5.111
  202ALA   MCB1 3478  19.987  22.256   5.145
  202ALA   MCB2 3479  19.924  22.295   5.088
  202ALA     CB 3480  19.959  22.282   5.117
  202ALA    HB1 3481  20.012  22.205   5.177
  202ALA    HB2 3482  19.854  22.289   5.153
  202ALA    HB3 3483  19.958  22.251   5.011
  202ALA      C 3484  19.962  22.503   5.031
  202ALA      O 3485  20.020  22.545   4.930
  203TYR      N 3486  19.838  22.547   5.061
  203TYR     HN 3487  19.791  22.518   5.144
  203TYR     CA 3488  19.765  22.636   4.977
  203TYR     HA 3489  19.828  22.670   4.896
  203TYR     CB 3490  19.634  22.572   4.928
  203TYR    HB1 3491  19.598  22.489   4.999
  203TYR    HB2 3492  19.552  22.651   4.909
  203TYR     CG 3493  19.674  22.511   4.798
  203TYR    CD1 3494  19.724  22.383   4.785
  203TYR    HD1 3495  19.714  22.314   4.867
  203TYR    CE1 3496  19.787  22.341   4.670
  203TYR    HE1 3497  19.823  22.240   4.662
  203TYR     CZ 3498  19.804  22.430   4.566
  203TYR     OH 3499  19.874  22.383   4.453
  203TYR     HH 3500  19.891  22.289   4.464
  203TYR    CD2 3501  19.675  22.591   4.686
  203TYR    HD2 3502  19.624  22.686   4.688
  203TYR    CE2 3503  19.741  22.551   4.571
  203TYR    HE2 3504  19.742  22.617   4.485
  203TYR      C 3505  19.722  22.750   5.063
  203TYR      O 3506  19.660  22.716   5.164
  204PRO      N 3507  19.748  22.874   5.037
  204PRO     CD 3508  19.861  22.912   4.953
  204PRO    HD1 3509  19.950  22.837   4.966
  204PRO    HD2 3510  19.830  22.912   4.839
  204PRO     CA 3511  19.699  22.986   5.111
  204PRO     HA 3512  19.741  22.977   5.210
  204PRO     CB 3513  19.756  23.109   5.041
  204PRO    HB1 3514  19.692  23.144   4.948
  204PRO    HB2 3515  19.761  23.206   5.111
  204PRO     CG 3516  19.894  23.053   5.004
  204PRO    HG1 3517  19.966  23.051   5.095
  204PRO    HG2 3518  19.947  23.118   4.924
  204PRO      C 3519  19.552  22.996   5.130
  204PRO      O 3520  19.480  22.980   5.032
  205ILE      N 3521  19.510  23.020   5.256
  205ILE     HN 3522  19.577  23.034   5.328
  205ILE     CA 3523  19.375  23.031   5.303
  205ILE     HA 3524  19.307  23.010   5.221
  205ILE     CB 3525  19.350  22.943   5.422
  205ILE     HB 3526  19.415  22.980   5.504
  205ILE   MCG1 3527  19.201  23.004   5.472
  205ILE   MCG2 3528  19.192  22.911   5.471
  205ILE    CG2 3529  19.204  22.957   5.469
  205ILE   HG21 3530  19.178  23.064   5.482
  205ILE   HG22 3531  19.135  22.912   5.395
  205ILE   HG23 3532  19.190  22.905   5.566
  205ILE    CG1 3533  19.383  22.795   5.400
  205ILE   HG11 3534  19.300  22.746   5.347
  205ILE   HG12 3535  19.466  22.786   5.329
  205ILE   MCD1 3536  19.425  22.674   5.508
  205ILE   MCD2 3537  19.410  22.751   5.559
  205ILE     CD 3538  19.416  22.717   5.527
  205ILE    HD1 3539  19.441  22.612   5.502
  205ILE    HD2 3540  19.502  22.763   5.579
  205ILE    HD3 3541  19.328  22.717   5.596
  205ILE      C 3542  19.362  23.172   5.348
  205ILE      O 3543  19.402  23.207   5.459
  206GLN      N 3544  19.313  23.262   5.261
  206GLN     HN 3545  19.284  23.231   5.170
  206GLN     CA 3546  19.296  23.403   5.279
  206GLN     HA 3547  19.390  23.440   5.319
  206GLN     CB 3548  19.265  23.476   5.148
  206GLN    HB1 3549  19.155  23.465   5.119
  206GLN    HB2 3550  19.274  23.589   5.161
  206GLN     CG 3551  19.357  23.427   5.035
  206GLN    HG1 3552  19.353  23.319   5.032
  206GLN    HG2 3553  19.323  23.469   4.941
  206GLN     CD 3554  19.501  23.470   5.058
  206GLN    OE1 3555  19.586  23.381   5.057
  206GLN    NE2 3556  19.534  23.601   5.056
  206GLN   HE21 3557  19.464  23.671   5.040
  206GLN   HE22 3558  19.629  23.629   5.071
  206GLN      C 3559  19.189  23.439   5.375
  206GLN      O 3560  19.073  23.399   5.359
  207LEU      N 3561  19.230  23.511   5.481
  207LEU     HN 3562  19.326  23.530   5.498
  207LEU     CA 3563  19.138  23.565   5.577
  207LEU     HA 3564  19.052  23.500   5.574
  207LEU     CB 3565  19.199  23.555   5.718
  207LEU    HB1 3566  19.227  23.451   5.739
  207LEU    HB2 3567  19.295  23.607   5.721
  207LEU     CG 3568  19.108  23.607   5.831
  207LEU     HG 3569  19.100  23.717   5.825
  207LEU   MCD1 3570  18.955  23.546   5.798
  207LEU   MCD2 3571  18.967  23.537   5.890
  207LEU    CD1 3572  18.968  23.545   5.844
  207LEU   HD11 3573  18.920  23.539   5.744
  207LEU   HD12 3574  18.976  23.442   5.885
  207LEU   HD13 3575  18.905  23.606   5.911
  207LEU   MCD1 3576  19.233  23.591   5.943
  207LEU   MCD2 3577  19.163  23.539   5.975
  207LEU    CD2 3578  19.194  23.567   5.953
  207LEU   HD21 3579  19.294  23.615   5.947
  207LEU   HD22 3580  19.144  23.599   6.047
  207LEU   HD23 3581  19.207  23.457   5.956
  207LEU      C 3582  19.090  23.702   5.545
  207LEU      O 3583  19.169  23.795   5.542
  208VAL      N 3584  18.961  23.714   5.507
  208VAL     HN 3585  18.900  23.635   5.507
  208VAL     CA 3586  18.899  23.835   5.464
  208VAL     HA 3587  18.976  23.911   5.471
  208VAL     CB 3588  18.848  23.833   5.324
  208VAL     HB 3589  18.770  23.753   5.317
  208VAL   MCG1 3590  18.812  23.996   5.310
  208VAL   MCG2 3591  18.745  23.951   5.264
  208VAL    CG1 3592  18.782  23.967   5.289
  208VAL   HG11 3593  18.841  24.051   5.332
  208VAL   HG12 3594  18.777  23.980   5.178
  208VAL   HG13 3595  18.679  23.971   5.330
  208VAL   MCG1 3596  18.945  23.793   5.192
  208VAL   MCG2 3597  18.999  23.786   5.268
  208VAL    CG2 3598  18.966  23.791   5.235
  208VAL   HG21 3599  18.935  23.789   5.128
  208VAL   HG22 3600  19.050  23.864   5.246
  208VAL   HG23 3601  19.002  23.690   5.264
  208VAL      C 3602  18.796  23.866   5.567
  208VAL      O 3603  18.709  23.786   5.600
  209VAL      N 3604  18.804  23.985   5.630
  209VAL     HN 3605  18.873  24.053   5.604
  209VAL     CA 3606  18.717  24.025   5.735
  209VAL     HA 3607  18.646  23.945   5.750
  209VAL     CB 3608  18.784  24.060   5.865
  209VAL     HB 3609  18.856  24.143   5.851
  209VAL   MCG1 3610  18.680  24.042   5.996
  209VAL   MCG2 3611  18.698  24.133   5.989
  209VAL    CG1 3612  18.693  24.086   5.986
  209VAL   HG11 3613  18.651  23.991   6.024
  209VAL   HG12 3614  18.752  24.134   6.068
  209VAL   HG13 3615  18.610  24.154   5.958
  209VAL   MCG1 3616  18.821  23.902   5.909
  209VAL   MCG2 3617  18.899  23.952   5.924
  209VAL    CG2 3618  18.856  23.933   5.914
  209VAL   HG21 3619  18.788  23.846   5.910
  209VAL   HG22 3620  18.945  23.912   5.850
  209VAL   HG23 3621  18.890  23.947   6.019
  209VAL      C 3622  18.643  24.147   5.691
  209VAL      O 3623  18.697  24.244   5.639
  210THR      N 3624  18.510  24.156   5.708
  210THR     HN 3625  18.460  24.084   5.756
  210THR     CA 3626  18.427  24.263   5.663
  210THR     HA 3627  18.465  24.290   5.565
  210THR     CB 3628  18.284  24.220   5.648
  210THR     HB 3629  18.239  24.199   5.748
  210THR    OG1 3630  18.274  24.104   5.567
  210THR    HG1 3631  18.183  24.101   5.537
  210THR   MCG1 3632  18.164  24.310   5.574
  210THR   MCG2 3633  18.242  24.360   5.567
  210THR    CG2 3634  18.207  24.330   5.574
  210THR   HG21 3635  18.100  24.300   5.564
  210THR   HG22 3636  18.212  24.425   5.630
  210THR   HG23 3637  18.250  24.345   5.473
  210THR      C 3638  18.435  24.385   5.748
  210THR      O 3639  18.359  24.416   5.839
  211LYS      N 3640  18.529  24.477   5.720
  211LYS     HN 3641  18.595  24.464   5.647
  211LYS     CA 3642  18.543  24.600   5.792
  211LYS     HA 3643  18.446  24.647   5.803
  211LYS     CB 3644  18.611  24.574   5.928
  211LYS    HB1 3645  18.561  24.494   5.975
  211LYS    HB2 3646  18.707  24.535   5.910
  211LYS     CG 3647  18.622  24.689   6.027
  211LYS    HG1 3648  18.699  24.667   6.095
  211LYS    HG2 3649  18.658  24.773   5.976
  211LYS     CD 3650  18.499  24.731   6.107
  211LYS    HD1 3651  18.417  24.755   6.038
  211LYS    HD2 3652  18.459  24.644   6.162
  211LYS     CE 3653  18.520  24.847   6.204
  211LYS    HE1 3654  18.582  24.919   6.157
  211LYS    HE2 3655  18.426  24.885   6.233
  211LYS   MNZ1 3656  18.587  24.850   6.349
  211LYS   MNZ2 3657  18.597  24.773   6.323
  211LYS     NZ 3658  18.589  24.813   6.331
  211LYS    HZ1 3659  18.594  24.897   6.391
  211LYS    HZ2 3660  18.537  24.738   6.380
  211LYS    HZ3 3661  18.686  24.780   6.310
  211LYS      C 3662  18.633  24.682   5.707
  211LYS      O 3663  18.738  24.638   5.661
  212GLU      N 3664  18.595  24.809   5.680
  212GLU     HN 3665  18.517  24.853   5.723
  212GLU     CA 3666  18.670  24.883   5.584
  212GLU     HA 3667  18.706  24.813   5.510
  212GLU     CB 3668  18.561  24.972   5.522
  212GLU    HB1 3669  18.483  24.910   5.481
  212GLU    HB2 3670  18.510  25.027   5.600
  212GLU     CG 3671  18.609  25.071   5.414
  212GLU    HG1 3672  18.665  25.152   5.461
  212GLU    HG2 3673  18.672  25.018   5.342
  212GLU     CD 3674  18.488  25.129   5.342
  212GLU    OE1 3675  18.388  25.062   5.306
  212GLU    OE2 3676  18.498  25.250   5.309
  212GLU      C 3677  18.787  24.954   5.643
  212GLU      O 3678  18.765  25.023   5.743
  213VAL      N 3679  18.907  24.953   5.583
  213VAL     HN 3680  18.921  24.901   5.499
  213VAL     CA 3681  19.025  25.021   5.626
  213VAL     HA 3682  19.042  24.990   5.728
  213VAL     CB 3683  19.144  24.985   5.543
  213VAL     HB 3684  19.118  25.004   5.437
  213VAL   MCG1 3685  19.301  25.044   5.550
  213VAL   MCG2 3686  19.250  25.099   5.607
  213VAL    CG1 3687  19.269  25.067   5.577
  213VAL   HG11 3688  19.357  25.027   5.523
  213VAL   HG12 3689  19.254  25.173   5.547
  213VAL   HG13 3690  19.289  25.063   5.686
  213VAL   MCG1 3691  19.132  24.817   5.534
  213VAL   MCG2 3692  19.207  24.835   5.587
  213VAL    CG2 3693  19.168  24.834   5.559
  213VAL   HG21 3694  19.091  24.777   5.504
  213VAL   HG22 3695  19.268  24.807   5.519
  213VAL   HG23 3696  19.164  24.806   5.667
  213VAL      C 3697  19.003  25.169   5.627
  213VAL      O 3698  18.930  25.225   5.546
  214GLU      N 3699  19.044  25.240   5.734
  214GLU     HN 3700  19.100  25.196   5.804
  214GLU     CA 3701  19.017  25.377   5.764
  214GLU     HA 3702  18.935  25.411   5.703
  214GLU     CB 3703  18.988  25.397   5.914
  214GLU    HB1 3704  18.906  25.329   5.947
  214GLU    HB2 3705  19.075  25.362   5.976
  214GLU     CG 3706  18.954  25.542   5.949
  214GLU    HG1 3707  18.953  25.552   6.055
  214GLU    HG2 3708  19.027  25.605   5.905
  214GLU     CD 3709  18.818  25.587   5.897
  214GLU    OE1 3710  18.739  25.508   5.839
  214GLU    OE2 3711  18.797  25.710   5.911
  214GLU      C 3712  19.141  25.451   5.727
  214GLU      O 3713  19.252  25.416   5.769
  215LYS      N 3714  19.120  25.556   5.646
  215LYS     HN 3715  19.027  25.574   5.615
  215LYS     CA 3716  19.211  25.653   5.594
  215LYS     HA 3717  19.309  25.631   5.634
  215LYS     CB 3718  19.209  25.628   5.442
  215LYS    HB1 3719  19.106  25.642   5.404
  215LYS    HB2 3720  19.264  25.708   5.391
  215LYS     CG 3721  19.263  25.492   5.398
  215LYS    HG1 3722  19.204  25.417   5.442
  215LYS    HG2 3723  19.244  25.481   5.295
  215LYS     CD 3724  19.410  25.460   5.423
  215LYS    HD1 3725  19.478  25.549   5.396
  215LYS    HD2 3726  19.432  25.450   5.536
  215LYS     CE 3727  19.450  25.334   5.347
  215LYS    HE1 3728  19.381  25.254   5.371
  215LYS    HE2 3729  19.453  25.356   5.240
  215LYS   MNZ1 3730  19.608  25.314   5.362
  215LYS   MNZ2 3731  19.574  25.255   5.408
  215LYS     NZ 3732  19.585  25.287   5.383
  215LYS    HZ1 3733  19.657  25.346   5.337
  215LYS    HZ2 3734  19.597  25.293   5.487
  215LYS    HZ3 3735  19.597  25.188   5.353
  215LYS      C 3736  19.173  25.792   5.630
  215LYS      O 3737  19.064  25.828   5.585
  216GLU      N 3738  19.250  25.868   5.710
  216GLU     HN 3739  19.334  25.830   5.746
  216GLU     CA 3740  19.229  26.002   5.755
  216GLU     HA 3741  19.160  26.046   5.685
  216GLU     CB 3742  19.167  26.011   5.895
  216GLU    HB1 3743  19.089  25.931   5.910
  216GLU    HB2 3744  19.244  25.983   5.975
  216GLU     CG 3745  19.109  26.150   5.922
  216GLU    HG1 3746  19.185  26.227   5.898
  216GLU    HG2 3747  19.019  26.165   5.861
  216GLU     CD 3748  19.072  26.161   6.069
  216GLU    OE1 3749  19.157  26.210   6.148
  216GLU    OE2 3750  18.959  26.119   6.107
  216GLU      C 3751  19.356  26.079   5.745
  216GLU      O 3752  19.461  26.022   5.776
  217VAL      N 3753  19.350  26.209   5.711
  217VAL     HN 3754  19.263  26.255   5.696
  217VAL     CA 3755  19.466  26.293   5.695
  217VAL     HA 3756  19.549  26.225   5.683
  217VAL     CB 3757  19.463  26.385   5.577
  217VAL     HB 3758  19.543  26.462   5.587
  217VAL   MCG1 3759  19.455  26.316   5.424
  217VAL   MCG2 3760  19.523  26.272   5.469
  217VAL    CG1 3761  19.488  26.298   5.453
  217VAL   HG11 3762  19.417  26.327   5.372
  217VAL   HG12 3763  19.592  26.313   5.416
  217VAL   HG13 3764  19.473  26.191   5.478
  217VAL   MCG1 3765  19.321  26.469   5.610
  217VAL   MCG2 3766  19.317  26.445   5.520
  217VAL    CG2 3767  19.326  26.454   5.566
  217VAL   HG21 3768  19.297  26.498   5.664
  217VAL   HG22 3769  19.330  26.535   5.490
  217VAL   HG23 3770  19.249  26.380   5.535
  217VAL      C 3771  19.493  26.373   5.818
  217VAL      O 3772  19.391  26.405   5.878
  218PRO      N 3773  19.613  26.404   5.858
  218PRO     CD 3774  19.733  26.349   5.798
  218PRO    HD1 3775  19.731  26.235   5.809
  218PRO    HD2 3776  19.735  26.376   5.687
  218PRO     CA 3777  19.644  26.477   5.978
  218PRO     HA 3778  19.575  26.446   6.055
  218PRO     CB 3779  19.789  26.441   6.008
  218PRO    HB1 3780  19.843  26.527   6.060
  218PRO    HB2 3781  19.796  26.352   6.078
  218PRO     CG 3782  19.853  26.410   5.872
  218PRO    HG1 3783  19.944  26.336   5.880
  218PRO    HG2 3784  19.896  26.505   5.819
  218PRO      C 3785  19.624  26.623   5.953
  218PRO      O 3786  19.639  26.670   5.841
  219ILE      N 3787  19.593  26.703   6.056
  219ILE     HN 3788  19.584  26.668   6.149
  219ILE     CA 3789  19.570  26.843   6.041
  219ILE     HA 3790  19.581  26.865   5.936
  219ILE     CB 3791  19.436  26.890   6.089
  219ILE     HB 3792  19.434  26.881   6.200
  219ILE   MCG1 3793  19.413  27.034   6.005
  219ILE   MCG2 3794  19.396  27.053   6.095
  219ILE    CG2 3795  19.406  27.036   6.052
  219ILE   HG21 3796  19.418  27.051   5.942
  219ILE   HG22 3797  19.302  27.062   6.081
  219ILE   HG23 3798  19.476  27.104   6.105
  219ILE    CG1 3799  19.326  26.799   6.032
  219ILE   HG11 3800  19.347  26.693   6.058
  219ILE   HG12 3801  19.230  26.817   6.085
  219ILE   MCD1 3802  19.277  26.777   5.874
  219ILE   MCD2 3803  19.333  26.852   5.874
  219ILE     CD 3804  19.306  26.814   5.881
  219ILE    HD1 3805  19.239  26.734   5.843
  219ILE    HD2 3806  19.261  26.912   5.858
  219ILE    HD3 3807  19.404  26.806   5.829
  219ILE      C 3808  19.677  26.914   6.116
  219ILE      O 3809  19.702  26.893   6.234
  220PRO      N 3810  19.746  27.010   6.061
  220PRO     CD 3811  19.727  27.054   5.924
  220PRO    HD1 3812  19.743  26.966   5.855
  220PRO    HD2 3813  19.621  27.091   5.912
  220PRO     CA 3814  19.864  27.068   6.117
  220PRO     HA 3815  19.929  26.989   6.151
  220PRO     CB 3816  19.928  27.157   6.009
  220PRO    HB1 3817  19.951  27.259   6.050
  220PRO    HB2 3818  20.025  27.112   5.974
  220PRO     CG 3819  19.828  27.166   5.894
  220PRO    HG1 3820  19.878  27.151   5.792
  220PRO    HG2 3821  19.777  27.269   5.890
  220PRO      C 3822  19.828  27.154   6.233
  220PRO      O 3823  19.911  27.168   6.322
  221GLU      N 3824  19.714  27.225   6.228
  221GLU     HN 3825  19.649  27.212   6.153
  221GLU     CA 3826  19.674  27.322   6.325
  221GLU     HA 3827  19.724  27.298   6.417
  221GLU     CB 3828  19.718  27.460   6.274
  221GLU    HB1 3829  19.814  27.451   6.233
  221GLU    HB2 3830  19.658  27.485   6.191
  221GLU     CG 3831  19.717  27.579   6.371
  221GLU    HG1 3832  19.628  27.574   6.432
  221GLU    HG2 3833  19.806  27.575   6.432
  221GLU     CD 3834  19.716  27.711   6.295
  221GLU    OE1 3835  19.724  27.812   6.370
  221GLU    OE2 3836  19.732  27.711   6.170
  221GLU      C 3837  19.527  27.315   6.346
  221GLU      O 3838  19.450  27.304   6.250
  222GLU      N 3839  19.483  27.307   6.472
  222GLU     HN 3840  19.547  27.319   6.548
  222GLU     CA 3841  19.349  27.283   6.516
  222GLU     HA 3842  19.319  27.188   6.475
  222GLU     CB 3843  19.352  27.273   6.670
  222GLU    HB1 3844  19.431  27.202   6.702
  222GLU    HB2 3845  19.388  27.369   6.713
  222GLU     CG 3846  19.217  27.235   6.731
  222GLU    HG1 3847  19.144  27.321   6.724
  222GLU    HG2 3848  19.174  27.145   6.679
  222GLU     CD 3849  19.245  27.202   6.877
  222GLU    OE1 3850  19.204  27.277   6.970
  222GLU    OE2 3851  19.323  27.107   6.904
  222GLU      C 3852  19.248  27.385   6.477
  222GLU      O 3853  19.144  27.356   6.419
  223GLU      N 3854  19.274  27.511   6.518
  223GLU     HN 3855  19.359  27.535   6.564
  223GLU     CA 3856  19.182  27.619   6.499
  223GLU     HA 3857  19.085  27.572   6.495
  223GLU     CB 3858  19.179  27.717   6.618
  223GLU    HB1 3859  19.197  27.662   6.711
  223GLU    HB2 3860  19.266  27.784   6.612
  223GLU     CG 3861  19.052  27.800   6.629
  223GLU    HG1 3862  19.041  27.862   6.541
  223GLU    HG2 3863  18.966  27.734   6.640
  223GLU     CD 3864  19.057  27.891   6.751
  223GLU    OE1 3865  18.965  27.890   6.837
  223GLU    OE2 3866  19.150  27.977   6.753
  223GLU      C 3867  19.203  27.682   6.365
  223GLU      O 3868  19.314  27.713   6.324
  224LYS      N 3869  19.096  27.701   6.286
  224LYS     HN 3870  19.007  27.662   6.312
  224LYS     CA 3871  19.091  27.773   6.163
  224LYS     HA 3872  19.179  27.746   6.106
  224LYS     CB 3873  18.964  27.727   6.089
  224LYS    HB1 3874  18.961  27.614   6.082
  224LYS    HB2 3875  18.872  27.748   6.151
  224LYS     CG 3876  18.951  27.790   5.951
  224LYS    HG1 3877  18.950  27.902   5.959
  224LYS    HG2 3878  19.043  27.772   5.890
  224LYS     CD 3879  18.827  27.742   5.875
  224LYS    HD1 3880  18.847  27.647   5.839
  224LYS    HD2 3881  18.751  27.727   5.944
  224LYS     CE 3882  18.770  27.825   5.759
  224LYS    HE1 3883  18.688  27.768   5.707
  224LYS    HE2 3884  18.734  27.924   5.797
  224LYS   MNZ1 3885  18.855  27.869   5.632
  224LYS   MNZ2 3886  18.910  27.832   5.682
  224LYS     NZ 3887  18.878  27.850   5.661
  224LYS    HZ1 3888  18.839  27.899   5.578
  224LYS    HZ2 3889  18.952  27.908   5.705
  224LYS    HZ3 3890  18.919  27.759   5.631
  224LYS      C 3891  19.090  27.920   6.184
  224LYS      O 3892  18.999  27.970   6.250
  225LYS      N 3893  19.186  27.994   6.125
  225LYS     HN 3894  19.249  27.956   6.058
  225LYS     CA 3895  19.204  28.133   6.154
  225LYS     HA 3896  19.197  28.144   6.261
  225LYS     CB 3897  19.341  28.186   6.106
  225LYS    HB1 3898  19.334  28.209   6.002
  225LYS    HB2 3899  19.359  28.280   6.152
  225LYS     CG 3900  19.462  28.095   6.129
  225LYS    HG1 3901  19.476  28.077   6.238
  225LYS    HG2 3902  19.441  27.993   6.091
  225LYS     CD 3903  19.591  28.149   6.067
  225LYS    HD1 3904  19.582  28.154   5.956
  225LYS    HD2 3905  19.606  28.256   6.095
  225LYS     CE 3906  19.715  28.068   6.106
  225LYS    HE1 3907  19.805  28.126   6.086
  225LYS    HE2 3908  19.708  28.038   6.211
  225LYS   MNZ1 3909  19.692  27.924   6.040
  225LYS   MNZ2 3910  19.762  27.952   6.007
  225LYS     NZ 3911  19.727  27.943   6.027
  225LYS    HZ1 3912  19.646  27.881   6.048
  225LYS    HZ2 3913  19.726  27.966   5.926
  225LYS    HZ3 3914  19.815  27.895   6.051
  225LYS      C 3915  19.099  28.218   6.091
  225LYS      O 3916  19.057  28.315   6.153
  226ASP      N 3917  19.054  28.177   5.971
  226ASP     HN 3918  19.094  28.096   5.929
  226ASP     CA 3919  18.952  28.237   5.891
  226ASP     HA 3920  18.958  28.342   5.913
  226ASP     CB 3921  18.971  28.222   5.739
  226ASP    HB1 3922  18.881  28.183   5.697
  226ASP    HB2 3923  18.995  28.318   5.698
  226ASP     CG 3924  19.084  28.126   5.704
  226ASP    OD1 3925  19.076  28.006   5.741
  226ASP    OD2 3926  19.181  28.170   5.637
  226ASP      C 3927  18.815  28.194   5.932
  226ASP      O 3928  18.786  28.095   5.999
  227GLU      N 3929  18.724  28.281   5.886
  227GLU     HN 3930  18.754  28.366   5.844
  227GLU     CA 3931  18.581  28.270   5.888
  227GLU     HA 3932  18.554  28.245   5.990
  227GLU     CB 3933  18.512  28.401   5.848
  227GLU    HB1 3934  18.567  28.488   5.892
  227GLU    HB2 3935  18.524  28.419   5.739
  227GLU     CG 3936  18.364  28.407   5.887
  227GLU    HG1 3937  18.311  28.336   5.827
  227GLU    HG2 3938  18.356  28.383   5.991
  227GLU     CD 3939  18.303  28.544   5.865
  227GLU    OE1 3940  18.189  28.535   5.810
  227GLU    OE2 3941  18.350  28.648   5.916
  227GLU      C 3942  18.536  28.158   5.801
  227GLU      O 3943  18.566  28.157   5.681
  228GLU      N 3944  18.457  28.067   5.861
  228GLU     HN 3945  18.443  28.068   5.960
  228GLU     CA 3946  18.389  27.963   5.791
  228GLU     HA 3947  18.464  27.910   5.735
  228GLU     CB 3948  18.321  27.866   5.890
  228GLU    HB1 3949  18.393  27.836   5.974
  228GLU    HB2 3950  18.238  27.918   5.949
  228GLU     CG 3951  18.269  27.743   5.815
  228GLU    HG1 3952  18.192  27.774   5.749
  228GLU    HG2 3953  18.350  27.700   5.762
  228GLU     CD 3954  18.212  27.636   5.907
  228GLU    OE1 3955  18.292  27.585   5.990
  228GLU    OE2 3956  18.091  27.601   5.900
  228GLU      C 3957  18.288  28.014   5.693
  228GLU      O 3958  18.193  28.083   5.730
  229LYS      N 3959  18.318  27.973   5.569
  229LYS     HN 3960  18.406  27.934   5.542
  229LYS     CA 3961  18.217  27.987   5.469
  229LYS     HA 3962  18.154  28.070   5.494
  229LYS     CB 3963  18.291  28.008   5.335
  229LYS    HB1 3964  18.370  28.079   5.350
  229LYS    HB2 3965  18.343  27.917   5.310
  229LYS     CG 3966  18.205  28.052   5.216
  229LYS    HG1 3967  18.109  27.999   5.218
  229LYS    HG2 3968  18.175  28.157   5.229
  229LYS     CD 3969  18.272  28.034   5.080
  229LYS    HD1 3970  18.372  28.076   5.082
  229LYS    HD2 3971  18.291  27.927   5.063
  229LYS     CE 3972  18.194  28.091   4.961
  229LYS    HE1 3973  18.083  28.065   4.968
  229LYS    HE2 3974  18.209  28.204   4.953
  229LYS   MNZ1 3975  18.281  28.054   4.833
  229LYS   MNZ2 3976  18.224  27.994   4.838
  229LYS     NZ 3977  18.250  28.027   4.840
  229LYS    HZ1 3978  18.331  28.082   4.805
  229LYS    HZ2 3979  18.283  27.931   4.864
  229LYS    HZ3 3980  18.177  28.021   4.766
  229LYS      C 3981  18.136  27.861   5.461
  229LYS      O 3982  18.190  27.754   5.434
  230LYS      N 3983  18.004  27.870   5.483
  230LYS     HN 3984  17.957  27.957   5.500
  230LYS     CA 3985  17.923  27.752   5.481
  230LYS     HA 3986  17.988  27.669   5.505
  230LYS     CB 3987  17.812  27.763   5.588
  230LYS    HB1 3988  17.735  27.840   5.557
  230LYS    HB2 3989  17.751  27.668   5.591
  230LYS     CG 3990  17.870  27.796   5.725
  230LYS    HG1 3991  17.968  27.735   5.748
  230LYS    HG2 3992  17.911  27.905   5.731
  230LYS     CD 3993  17.762  27.769   5.830
  230LYS    HD1 3994  17.678  27.820   5.801
  230LYS    HD2 3995  17.735  27.671   5.823
  230LYS     CE 3996  17.785  27.800   5.978
  230LYS    HE1 3997  17.832  27.899   5.989
  230LYS    HE2 3998  17.690  27.794   6.033
  230LYS   MNZ1 3999  17.895  27.687   6.003
  230LYS   MNZ2 4000  17.868  27.707   6.078
  230LYS     NZ 4001  17.877  27.701   6.038
  230LYS    HZ1 4002  17.932  27.654   5.963
  230LYS    HZ2 4003  17.943  27.750   6.103
  230LYS    HZ3 4004  17.823  27.631   6.091
  230LYS      C 4005  17.863  27.727   5.347
  230LYS      O 4006  17.827  27.614   5.315
  231ASP      N 4007  17.854  27.833   5.264
  231ASP     HN 4008  17.871  27.923   5.302
  231ASP     CA 4009  17.823  27.845   5.125
  231ASP     HA 4010  17.724  27.804   5.111
  231ASP     CB 4011  17.828  27.987   5.067
  231ASP    HB1 4012  17.926  28.031   5.087
  231ASP    HB2 4013  17.810  27.983   4.960
  231ASP     CG 4014  17.722  28.076   5.130
  231ASP    OD1 4015  17.760  28.176   5.197
  231ASP    OD2 4016  17.600  28.048   5.118
  231ASP      C 4017  17.917  27.767   5.040
  231ASP      O 4018  18.038  27.756   5.060
  232GLU      N 4019  17.855  27.701   4.940
  232GLU     HN 4020  17.756  27.691   4.936
  232GLU     CA 4021  17.930  27.643   4.834
  232GLU     HA 4022  17.853  27.597   4.774
  232GLU     CB 4023  17.993  27.748   4.741
  232GLU    HB1 4024  18.061  27.808   4.798
  232GLU    HB2 4025  18.057  27.698   4.671
  232GLU     CG 4026  17.898  27.840   4.665
  232GLU    HG1 4027  17.852  27.785   4.583
  232GLU    HG2 4028  17.822  27.878   4.733
  232GLU     CD 4029  17.974  27.959   4.607
  232GLU    OE1 4030  18.016  28.045   4.689
  232GLU    OE2 4031  18.003  27.957   4.485
  232GLU      C 4032  18.018  27.528   4.869
  232GLU      O 4033  18.050  27.487   4.980
  233GLU      N 4034  18.068  27.461   4.763
  233GLU     HN 4035  18.031  27.477   4.671
  233GLU     CA 4036  18.172  27.364   4.767
  233GLU     HA 4037  18.133  27.284   4.828
  233GLU     CB 4038  18.198  27.307   4.627
  233GLU    HB1 4039  18.105  27.305   4.571
  233GLU    HB2 4040  18.260  27.376   4.570
  233GLU     CG 4041  18.261  27.167   4.624
  233GLU    HG1 4042  18.298  27.148   4.525
  233GLU    HG2 4043  18.342  27.164   4.696
  233GLU     CD 4044  18.161  27.059   4.660
  233GLU    OE1 4045  18.174  27.005   4.773
  233GLU    OE2 4046  18.085  27.011   4.571
  233GLU      C 4047  18.303  27.400   4.829
  233GLU      O 4048  18.364  27.502   4.794
  234LYS      N 4049  18.355  27.324   4.927
  234LYS     HN 4050  18.307  27.244   4.959
  234LYS     CA 4051  18.480  27.348   4.993
  234LYS     HA 4052  18.525  27.435   4.949
  234LYS     CB 4053  18.453  27.370   5.143
  234LYS    HB1 4054  18.372  27.449   5.159
  234LYS    HB2 4055  18.405  27.278   5.190
  234LYS     CG 4056  18.583  27.408   5.215
  234LYS    HG1 4057  18.655  27.323   5.212
  234LYS    HG2 4058  18.637  27.486   5.158
  234LYS     CD 4059  18.561  27.453   5.359
  234LYS    HD1 4060  18.479  27.522   5.361
  234LYS    HD2 4061  18.526  27.371   5.416
  234LYS     CE 4062  18.679  27.517   5.432
  234LYS    HE1 4063  18.724  27.584   5.368
  234LYS    HE2 4064  18.644  27.560   5.519
  234LYS   MNZ1 4065  18.766  27.401   5.500
  234LYS   MNZ2 4066  18.820  27.446   5.457
  234LYS     NZ 4067  18.789  27.427   5.476
  234LYS    HZ1 4068  18.750  27.353   5.538
  234LYS    HZ2 4069  18.833  27.384   5.393
  234LYS    HZ3 4070  18.859  27.482   5.529
  234LYS      C 4071  18.572  27.231   4.976
  234LYS      O 4072  18.573  27.134   5.051
  235LYS      N 4073  18.650  27.231   4.867
  235LYS     HN 4074  18.646  27.307   4.803
  235LYS     CA 4075  18.745  27.132   4.827
  235LYS     HA 4076  18.720  27.040   4.877
  235LYS     CB 4077  18.754  27.111   4.675
  235LYS    HB1 4078  18.773  27.208   4.626
  235LYS    HB2 4079  18.843  27.053   4.650
  235LYS     CG 4080  18.630  27.046   4.614
  235LYS    HG1 4081  18.619  26.939   4.649
  235LYS    HG2 4082  18.535  27.093   4.654
  235LYS     CD 4083  18.633  27.052   4.461
  235LYS    HD1 4084  18.727  27.006   4.422
  235LYS    HD2 4085  18.554  26.985   4.418
  235LYS     CE 4086  18.617  27.194   4.406
  235LYS    HE1 4087  18.528  27.245   4.453
  235LYS    HE2 4088  18.711  27.254   4.423
  235LYS   MNZ1 4089  18.553  27.174   4.261
  235LYS   MNZ2 4090  18.631  27.196   4.247
  235LYS     NZ 4091  18.593  27.186   4.261
  235LYS    HZ1 4092  18.495  27.158   4.243
  235LYS    HZ2 4093  18.611  27.279   4.217
  235LYS    HZ3 4094  18.657  27.115   4.219
  235LYS      C 4095  18.881  27.175   4.871
  235LYS      O 4096  18.954  27.234   4.790
  236ASP      N 4097  18.917  27.140   4.995
  236ASP     HN 4098  18.849  27.095   5.053
  236ASP     CA 4099  19.041  27.156   5.063
  236ASP     HA 4100  19.064  27.261   5.056
  236ASP     CB 4101  19.035  27.119   5.212
  236ASP    HB1 4102  18.994  27.018   5.223
  236ASP    HB2 4103  19.135  27.124   5.255
  236ASP     CG 4104  18.945  27.217   5.286
  236ASP    OD1 4105  18.922  27.337   5.253
  236ASP    OD2 4106  18.894  27.169   5.391
  236ASP      C 4107  19.158  27.084   5.003
  236ASP      O 4108  19.272  27.102   5.044
  237GLU      N 4109  19.137  27.003   4.898
  237GLU     HN 4110  19.047  26.980   4.863
  237GLU     CA 4111  19.251  26.947   4.831
  237GLU     HA 4112  19.315  26.905   4.907
  237GLU     CB 4113  19.200  26.837   4.737
  237GLU    HB1 4114  19.282  26.800   4.681
  237GLU    HB2 4115  19.170  26.754   4.795
  237GLU     CG 4116  19.087  26.871   4.640
  237GLU    HG1 4117  19.001  26.904   4.696
  237GLU    HG2 4118  19.121  26.949   4.573
  237GLU     CD 4119  19.046  26.751   4.556
  237GLU    OE1 4120  19.140  26.708   4.484
  237GLU    OE2 4121  18.928  26.707   4.554
  237GLU      C 4122  19.327  27.048   4.752
  237GLU      O 4123  19.444  27.033   4.718
  238ASP      N 4124  19.261  27.157   4.711
  238ASP     HN 4125  19.166  27.172   4.737
  238ASP     CA 4126  19.314  27.260   4.627
  238ASP     HA 4127  19.394  27.217   4.569
  238ASP     CB 4128  19.196  27.298   4.536
  238ASP    HB1 4129  19.155  27.208   4.490
  238ASP    HB2 4130  19.120  27.350   4.595
  238ASP     CG 4131  19.244  27.392   4.426
  238ASP    OD1 4132  19.158  27.475   4.385
  238ASP    OD2 4133  19.362  27.383   4.385
  238ASP      C 4134  19.369  27.371   4.710
  238ASP      O 4135  19.337  27.388   4.827
  239ASP      N 4136  19.470  27.438   4.651
  239ASP     HN 4137  19.501  27.410   4.560
  239ASP     CA 4138  19.542  27.549   4.704
  239ASP     HA 4139  19.578  27.515   4.800
  239ASP     CB 4140  19.664  27.583   4.617
  239ASP    HB1 4141  19.631  27.613   4.517
  239ASP    HB2 4142  19.722  27.664   4.664
  239ASP     CG 4143  19.753  27.460   4.605
  239ASP    OD1 4144  19.783  27.390   4.705
  239ASP    OD2 4145  19.802  27.435   4.491
  239ASP      C 4146  19.462  27.672   4.731
  239ASP      O 4147  19.405  27.740   4.647
  240LYS      N 4148  19.467  27.712   4.860
  240LYS     HN 4149  19.524  27.663   4.926
  240LYS     CA 4150  19.395  27.823   4.913
  240LYS     HA 4151  19.293  27.816   4.880
  240LYS     CB 4152  19.407  27.799   5.065
  240LYS    HB1 4153  19.363  27.705   5.088
  240LYS    HB2 4154  19.510  27.786   5.090
  240LYS     CG 4155  19.347  27.905   5.157
  240LYS    HG1 4156  19.395  27.999   5.138
  240LYS    HG2 4157  19.245  27.923   5.128
  240LYS     CD 4158  19.351  27.877   5.308
  240LYS    HD1 4159  19.289  27.788   5.331
  240LYS    HD2 4160  19.452  27.844   5.337
  240LYS     CE 4161  19.308  27.995   5.395
  240LYS    HE1 4162  19.391  28.067   5.404
  240LYS    HE2 4163  19.218  28.041   5.352
  240LYS   MNZ1 4164  19.264  27.988   5.548
  240LYS   MNZ2 4165  19.280  27.910   5.527
  240LYS     NZ 4166  19.273  27.951   5.532
  240LYS    HZ1 4167  19.246  28.034   5.589
  240LYS    HZ2 4168  19.194  27.884   5.528
  240LYS    HZ3 4169  19.356  27.905   5.576
  240LYS      C 4170  19.454  27.953   4.871
  240LYS      O 4171  19.390  28.057   4.865
  241LYS      N 4172  19.587  27.957   4.848
  241LYS     HN 4173  19.645  27.878   4.861
  241LYS     CA 4174  19.653  28.076   4.803
  241LYS     HA 4175  19.578  28.143   4.763
  241LYS     CB 4176  19.731  28.142   4.918
  241LYS    HB1 4177  19.667  28.153   5.000
  241LYS    HB2 4178  19.804  28.073   4.952
  241LYS     CG 4179  19.800  28.276   4.891
  241LYS    HG1 4180  19.863  28.272   4.795
  241LYS    HG2 4181  19.724  28.358   4.865
  241LYS     CD 4182  19.886  28.315   5.012
  241LYS    HD1 4183  19.826  28.308   5.104
  241LYS    HD2 4184  19.964  28.240   5.028
  241LYS     CE 4185  19.949  28.454   5.002
  241LYS    HE1 4186  20.014  28.465   4.908
  241LYS    HE2 4187  19.870  28.537   5.006
  241LYS   MNZ1 4188  20.046  28.507   5.118
  241LYS   MNZ2 4189  20.033  28.427   5.136
  241LYS     NZ 4190  20.036  28.466   5.122
  241LYS    HZ1 4191  20.072  28.564   5.128
  241LYS    HZ2 4192  19.981  28.444   5.207
  241LYS    HZ3 4193  20.116  28.400   5.113
  241LYS      C 4194  19.744  28.031   4.694
  241LYS      O 4195  19.850  27.979   4.726
  242PRO      N 4196  19.702  28.028   4.571
  242PRO     CD 4197  19.588  28.101   4.519
  242PRO    HD1 4198  19.498  28.086   4.588
  242PRO    HD2 4199  19.613  28.213   4.515
  242PRO     CA 4200  19.787  27.983   4.464
  242PRO     HA 4201  19.809  27.879   4.481
  242PRO     CB 4202  19.704  28.004   4.338
  242PRO    HB1 4203  19.749  28.083   4.275
  242PRO    HB2 4204  19.701  27.911   4.279
  242PRO     CG 4205  19.561  28.045   4.378
  242PRO    HG1 4206  19.486  27.955   4.378
  242PRO    HG2 4207  19.513  28.124   4.305
  242PRO      C 4208  19.917  28.056   4.456
  242PRO      O 4209  19.925  28.163   4.515
  243LYS      N 4210  20.013  27.988   4.389
  243LYS     HN 4211  19.995  27.900   4.345
  243LYS     CA 4212  20.145  28.040   4.376
  243LYS     HA 4213  20.204  27.954   4.344
  243LYS     CB 4214  20.154  28.143   4.263
  243LYS    HB1 4215  20.103  28.237   4.293
  243LYS    HB2 4216  20.259  28.176   4.248
  243LYS     CG 4217  20.096  28.093   4.130
  243LYS    HG1 4218  20.146  28.002   4.102
  243LYS    HG2 4219  19.994  28.061   4.146
  243LYS     CD 4220  20.099  28.191   4.012
  243LYS    HD1 4221  20.029  28.278   4.031
  243LYS    HD2 4222  20.199  28.242   4.006
  243LYS     CE 4223  20.064  28.121   3.880
  243LYS    HE1 4224  20.059  28.195   3.800
  243LYS    HE2 4225  20.139  28.043   3.860
  243LYS   MNZ1 4226  19.909  28.087   3.898
  243LYS   MNZ2 4227  19.945  28.016   3.876
  243LYS     NZ 4228  19.932  28.054   3.887
  243LYS    HZ1 4229  19.860  28.123   3.915
  243LYS    HZ2 4230  19.909  28.016   3.793
  243LYS    HZ3 4231  19.936  27.977   3.956
  243LYS      C 4232  20.211  28.088   4.501
  243LYS      O 4233  20.257  28.202   4.512
  244LEU      N 4234  20.212  28.005   4.606
  244LEU     HN 4235  20.177  27.912   4.598
  244LEU     CA 4236  20.262  28.038   4.736
  244LEU     HA 4237  20.220  28.135   4.761
  244LEU     CB 4238  20.209  27.934   4.835
  244LEU    HB1 4239  20.106  27.920   4.818
  244LEU    HB2 4240  20.251  27.841   4.811
  244LEU     CG 4241  20.229  27.958   4.986
  244LEU     HG 4242  20.337  27.974   5.006
  244LEU   MCD1 4243  20.106  28.066   5.026
  244LEU   MCD2 4244  20.186  28.108   5.048
  244LEU    CD1 4245  20.150  28.081   5.034
  244LEU   HD11 4246  20.041  28.064   5.021
  244LEU   HD12 4247  20.171  28.100   5.142
  244LEU   HD13 4248  20.179  28.171   4.976
  244LEU   MCD1 4249  20.135  27.836   5.055
  244LEU   MCD2 4250  20.222  27.823   5.087
  244LEU    CD2 4251  20.181  27.836   5.067
  244LEU   HD21 4252  20.072  27.820   5.051
  244LEU   HD22 4253  20.235  27.745   5.034
  244LEU   HD23 4254  20.200  27.852   5.175
  244LEU      C 4255  20.409  28.047   4.753
  244LEU      O 4256  20.483  27.953   4.722
  245GLU      N 4257  20.457  28.157   4.814
  245GLU     HN 4258  20.397  28.232   4.843
  245GLU     CA 4259  20.596  28.174   4.842
  245GLU     HA 4260  20.651  28.174   4.749
  245GLU     CB 4261  20.617  28.304   4.922
  245GLU    HB1 4262  20.549  28.305   5.008
  245GLU    HB2 4263  20.716  28.302   4.969
  245GLU     CG 4264  20.601  28.433   4.842
  245GLU    HG1 4265  20.698  28.466   4.805
  245GLU    HG2 4266  20.533  28.415   4.758
  245GLU     CD 4267  20.542  28.542   4.930
  245GLU    OE1 4268  20.618  28.607   5.008
  245GLU    OE2 4269  20.425  28.582   4.906
  245GLU      C 4270  20.654  28.077   4.939
  245GLU      O 4271  20.588  28.049   5.040
  246GLU      N 4272  20.775  28.024   4.917
  246GLU     HN 4273  20.828  28.053   4.838
  246GLU     CA 4274  20.843  27.926   4.996
  246GLU     HA 4275  20.796  27.832   4.969
  246GLU     CB 4276  20.988  27.920   4.943
  246GLU    HB1 4277  20.988  27.904   4.834
  246GLU    HB2 4278  21.034  28.020   4.952
  246GLU     CG 4279  21.075  27.815   5.012
  246GLU    HG1 4280  21.097  27.850   5.109
  246GLU    HG2 4281  21.022  27.726   5.014
  246GLU     CD 4282  21.208  27.788   4.943
  246GLU    OE1 4283  21.322  27.818   4.988
  246GLU    OE2 4284  21.196  27.752   4.823
  246GLU      C 4285  20.836  27.935   5.144
  246GLU      O 4286  20.799  27.840   5.213
  247VAL      N 4287  20.866  28.056   5.197
  247VAL     HN 4288  20.892  28.131   5.137
  247VAL     CA 4289  20.864  28.091   5.335
  247VAL     HA 4290  20.929  28.019   5.383
  247VAL     CB 4291  20.924  28.227   5.360
  247VAL     HB 4292  20.925  28.246   5.469
  247VAL   MCG1 4293  21.059  28.223   5.260
  247VAL   MCG2 4294  21.090  28.242   5.346
  247VAL    CG1 4295  21.067  28.232   5.305
  247VAL   HG11 4296  21.068  28.212   5.196
  247VAL   HG12 4297  21.111  28.333   5.324
  247VAL   HG13 4298  21.130  28.156   5.356
  247VAL   MCG1 4299  20.827  28.309   5.249
  247VAL   MCG2 4300  20.826  28.360   5.328
  247VAL    CG2 4301  20.831  28.329   5.292
  247VAL   HG21 4302  20.810  28.299   5.188
  247VAL   HG22 4303  20.735  28.336   5.347
  247VAL   HG23 4304  20.879  28.429   5.292
  247VAL      C 4305  20.732  28.078   5.402
  247VAL      O 4306  20.729  28.075   5.525
  248ASP      N 4307  20.617  28.075   5.333
  248ASP     HN 4308  20.615  28.076   5.233
  248ASP     CA 4309  20.491  28.071   5.399
  248ASP     HA 4310  20.508  28.107   5.499
  248ASP     CB 4311  20.377  28.153   5.335
  248ASP    HB1 4312  20.395  28.164   5.226
  248ASP    HB2 4313  20.280  28.103   5.352
  248ASP     CG 4314  20.376  28.290   5.401
  248ASP    OD1 4315  20.412  28.389   5.331
  248ASP    OD2 4316  20.360  28.294   5.526
  248ASP      C 4317  20.439  27.932   5.411
  248ASP      O 4318  20.460  27.846   5.325
  249GLU      N 4319  20.370  27.897   5.521
  249GLU     HN 4320  20.345  27.965   5.590
  249GLU     CA 4321  20.325  27.764   5.549
  249GLU     HA 4322  20.399  27.695   5.512
  249GLU     CB 4323  20.307  27.750   5.701
  249GLU    HB1 4324  20.387  27.807   5.755
  249GLU    HB2 4325  20.214  27.802   5.735
  249GLU     CG 4326  20.305  27.603   5.746
  249GLU    HG1 4327  20.221  27.555   5.701
  249GLU    HG2 4328  20.396  27.558   5.715
  249GLU     CD 4329  20.294  27.588   5.897
  249GLU    OE1 4330  20.242  27.478   5.929
  249GLU    OE2 4331  20.330  27.676   5.979
  249GLU      C 4332  20.193  27.735   5.485
  249GLU      O 4333  20.094  27.806   5.500
  250GLU      N 4334  20.177  27.619   5.419
  250GLU     HN 4335  20.253  27.555   5.409
  250GLU     CA 4336  20.055  27.574   5.358
  250GLU     HA 4337  20.019  27.657   5.300
  250GLU     CB 4338  20.077  27.454   5.264
  250GLU    HB1 4339  20.177  27.460   5.221
  250GLU    HB2 4340  20.081  27.363   5.322
  250GLU     CG 4341  19.974  27.438   5.152
  250GLU    HG1 4342  19.878  27.411   5.195
  250GLU    HG2 4343  19.967  27.531   5.096
  250GLU     CD 4344  20.017  27.328   5.056
  250GLU    OE1 4345  19.980  27.212   5.090
  250GLU    OE2 4346  20.073  27.353   4.946
  250GLU      C 4347  19.950  27.539   5.457
  250GLU      O 4348  19.978  27.456   5.544
  251GLU      N 4349  19.835  27.609   5.448
  251GLU     HN 4350  19.815  27.663   5.367
  251GLU     CA 4351  19.735  27.613   5.550
  251GLU     HA 4352  19.762  27.546   5.630
  251GLU     CB 4353  19.714  27.757   5.598
  251GLU    HB1 4354  19.805  27.793   5.635
  251GLU    HB2 4355  19.695  27.817   5.515
  251GLU     CG 4356  19.607  27.787   5.703
  251GLU    HG1 4357  19.514  27.748   5.669
  251GLU    HG2 4358  19.636  27.741   5.795
  251GLU     CD 4359  19.588  27.936   5.729
  251GLU    OE1 4360  19.683  28.012   5.763
  251GLU    OE2 4361  19.471  27.979   5.717
  251GLU      C 4362  19.603  27.577   5.491
  251GLU      O 4363  19.561  27.629   5.388
  252GLU      N 4364  19.537  27.477   5.552
  252GLU     HN 4365  19.576  27.426   5.629
  252GLU     CA 4366  19.407  27.436   5.510
  252GLU     HA 4367  19.373  27.374   5.591
  252GLU     CB 4368  19.303  27.549   5.501
  252GLU    HB1 4369  19.331  27.633   5.570
  252GLU    HB2 4370  19.307  27.598   5.401
  252GLU     CG 4371  19.161  27.501   5.531
  252GLU    HG1 4372  19.127  27.443   5.449
  252GLU    HG2 4373  19.163  27.443   5.620
  252GLU     CD 4374  19.062  27.615   5.552
  252GLU    OE1 4375  19.096  27.731   5.518
  252GLU    OE2 4376  18.945  27.592   5.595
  252GLU      C 4377  19.409  27.344   5.393
  252GLU      O 4378  19.335  27.346   5.295
  253LYS      N 4379  19.505  27.250   5.393
  253LYS     HN 4380  19.566  27.244   5.472
  253LYS     CA 4381  19.538  27.152   5.295
  253LYS     HA 4382  19.473  27.171   5.211
  253LYS     CB 4383  19.682  27.141   5.243
  253LYS    HB1 4384  19.715  27.238   5.205
  253LYS    HB2 4385  19.750  27.124   5.327
  253LYS     CG 4386  19.705  27.033   5.137
  253LYS    HG1 4387  19.815  27.021   5.115
  253LYS    HG2 4388  19.678  26.931   5.177
  253LYS     CD 4389  19.628  27.062   5.008
  253LYS    HD1 4390  19.637  26.978   4.940
  253LYS    HD2 4391  19.520  27.064   5.030
  253LYS     CE 4392  19.667  27.192   4.936
  253LYS    HE1 4393  19.595  27.212   4.856
  253LYS    HE2 4394  19.673  27.274   5.009
  253LYS   MNZ1 4395  19.824  27.186   4.907
  253LYS   MNZ2 4396  19.788  27.175   4.834
  253LYS     NZ 4397  19.800  27.181   4.873
  253LYS    HZ1 4398  19.874  27.191   4.946
  253LYS    HZ2 4399  19.809  27.088   4.827
  253LYS    HZ3 4400  19.811  27.256   4.802
  253LYS      C 4401  19.498  27.021   5.353
  253LYS      O 4402  19.552  26.971   5.452
  254LYS      N 4403  19.407  26.944   5.291
  254LYS     HN 4404  19.360  26.981   5.211
  254LYS     CA 4405  19.361  26.811   5.319
  254LYS     HA 4406  19.421  26.775   5.401
  254LYS     CB 4407  19.213  26.803   5.358
  254LYS    HB1 4408  19.152  26.858   5.285
  254LYS    HB2 4409  19.177  26.700   5.347
  254LYS     CG 4410  19.181  26.853   5.499
  254LYS    HG1 4411  19.238  26.794   5.575
  254LYS    HG2 4412  19.222  26.956   5.513
  254LYS     CD 4413  19.031  26.850   5.532
  254LYS    HD1 4414  18.976  26.885   5.446
  254LYS    HD2 4415  19.000  26.748   5.542
  254LYS     CE 4416  18.987  26.929   5.655
  254LYS    HE1 4417  18.880  26.908   5.678
  254LYS    HE2 4418  19.052  26.904   5.742
  254LYS   MNZ1 4419  19.042  27.076   5.625
  254LYS   MNZ2 4420  18.960  27.084   5.631
  254LYS     NZ 4421  19.000  27.074   5.629
  254LYS    HZ1 4422  19.101  27.098   5.616
  254LYS    HZ2 4423  18.947  27.099   5.543
  254LYS    HZ3 4424  18.963  27.128   5.710
  254LYS      C 4425  19.395  26.730   5.198
  254LYS      O 4426  19.320  26.738   5.101
  255PRO      N 4427  19.496  26.649   5.188
  255PRO     CD 4428  19.611  26.647   5.277
  255PRO    HD1 4429  19.643  26.755   5.300
  255PRO    HD2 4430  19.583  26.595   5.375
  255PRO     CA 4431  19.508  26.552   5.083
  255PRO     HA 4432  19.521  26.611   4.993
  255PRO     CB 4433  19.640  26.480   5.111
  255PRO    HB1 4434  19.620  26.381   5.160
  255PRO    HB2 4435  19.695  26.459   5.015
  255PRO     CG 4436  19.722  26.571   5.203
  255PRO    HG1 4437  19.794  26.642   5.143
  255PRO    HG2 4438  19.792  26.511   5.275
  255PRO      C 4439  19.398  26.457   5.050
  255PRO      O 4440  19.352  26.394   5.144
  256LYS      N 4441  19.362  26.440   4.922
  256LYS     HN 4442  19.396  26.504   4.853
  256LYS     CA 4443  19.278  26.340   4.861
  256LYS     HA 4444  19.183  26.352   4.912
  256LYS     CB 4445  19.251  26.365   4.712
  256LYS    HB1 4446  19.275  26.469   4.686
  256LYS    HB2 4447  19.323  26.308   4.652
  256LYS     CG 4448  19.109  26.332   4.666
  256LYS    HG1 4449  19.105  26.330   4.558
  256LYS    HG2 4450  19.085  26.230   4.694
  256LYS     CD 4451  18.999  26.426   4.718
  256LYS    HD1 4452  18.995  26.424   4.831
  256LYS    HD2 4453  19.026  26.534   4.698
  256LYS     CE 4454  18.862  26.391   4.659
  256LYS    HE1 4455  18.873  26.369   4.551
  256LYS    HE2 4456  18.817  26.306   4.714
  256LYS   MNZ1 4457  18.792  26.534   4.648
  256LYS   MNZ2 4458  18.742  26.489   4.696
  256LYS     NZ 4459  18.770  26.506   4.672
  256LYS    HZ1 4460  18.808  26.587   4.618
  256LYS    HZ2 4461  18.677  26.481   4.634
  256LYS    HZ3 4462  18.762  26.533   4.772
  256LYS      C 4463  19.318  26.199   4.885
  256LYS      O 4464  19.398  26.134   4.818
  257THR      N 4465  19.248  26.141   4.984
  257THR     HN 4466  19.175  26.192   5.030
  257THR     CA 4467  19.264  26.009   5.037
  257THR     HA 4468  19.371  25.992   5.042
  257THR     CB 4469  19.206  25.987   5.173
  257THR     HB 4470  19.225  25.882   5.204
  257THR    OG1 4471  19.065  26.006   5.172
  257THR    HG1 4472  19.038  26.007   5.265
  257THR   MCG1 4473  19.251  26.068   5.313
  257THR   MCG2 4474  19.304  26.102   5.245
  257THR    CG2 4475  19.274  26.081   5.274
  257THR   HG21 4476  19.231  26.066   5.375
  257THR   HG22 4477  19.383  26.060   5.278
  257THR   HG23 4478  19.259  26.187   5.244
  257THR      C 4479  19.209  25.907   4.943
  257THR      O 4480  19.128  25.938   4.856
  258LYS      N 4481  19.255  25.781   4.953
  258LYS     HN 4482  19.335  25.758   5.009
  258LYS     CA 4483  19.194  25.672   4.884
  258LYS     HA 4484  19.087  25.688   4.887
  258LYS     CB 4485  19.241  25.651   4.740
  258LYS    HB1 4486  19.200  25.560   4.703
  258LYS    HB2 4487  19.196  25.726   4.678
  258LYS     CG 4488  19.392  25.650   4.713
  258LYS    HG1 4489  19.434  25.755   4.721
  258LYS    HG2 4490  19.446  25.598   4.797
  258LYS     CD 4491  19.427  25.588   4.578
  258LYS    HD1 4492  19.433  25.481   4.589
  258LYS    HD2 4493  19.343  25.600   4.511
  258LYS     CE 4494  19.554  25.639   4.511
  258LYS    HE1 4495  19.633  25.647   4.585
  258LYS    HE2 4496  19.581  25.574   4.429
  258LYS   MNZ1 4497  19.524  25.794   4.488
  258LYS   MNZ2 4498  19.550  25.766   4.414
  258LYS     NZ 4499  19.538  25.775   4.453
  258LYS    HZ1 4500  19.503  25.840   4.527
  258LYS    HZ2 4501  19.629  25.809   4.418
  258LYS    HZ3 4502  19.469  25.771   4.375
  258LYS      C 4503  19.225  25.548   4.961
  258LYS      O 4504  19.311  25.546   5.049
  259LYS      N 4505  19.154  25.438   4.933
  259LYS     HN 4506  19.077  25.442   4.871
  259LYS     CA 4507  19.178  25.307   4.986
  259LYS     HA 4508  19.275  25.315   5.032
  259LYS     CB 4509  19.080  25.280   5.102
  259LYS    HB1 4510  19.106  25.188   5.149
  259LYS    HB2 4511  19.096  25.353   5.178
  259LYS     CG 4512  18.931  25.277   5.068
  259LYS    HG1 4513  18.906  25.364   5.009
  259LYS    HG2 4514  18.912  25.196   5.000
  259LYS     CD 4515  18.834  25.267   5.186
  259LYS    HD1 4516  18.734  25.235   5.150
  259LYS    HD2 4517  18.863  25.183   5.252
  259LYS     CE 4518  18.821  25.396   5.267
  259LYS    HE1 4519  18.922  25.431   5.299
  259LYS    HE2 4520  18.767  25.474   5.209
  259LYS   MNZ1 4521  18.743  25.407   5.406
  259LYS   MNZ2 4522  18.735  25.328   5.383
  259LYS     NZ 4523  18.742  25.368   5.390
  259LYS    HZ1 4524  18.733  25.456   5.445
  259LYS    HZ2 4525  18.648  25.334   5.363
  259LYS    HZ3 4526  18.791  25.296   5.447
  259LYS      C 4527  19.193  25.201   4.883
  259LYS      O 4528  19.150  25.216   4.769
  260VAL      N 4529  19.271  25.095   4.914
  260VAL     HN 4530  19.310  25.088   5.006
  260VAL     CA 4531  19.308  24.986   4.830
  260VAL     HA 4532  19.346  25.030   4.739
  260VAL     CB 4533  19.419  24.909   4.896
  260VAL     HB 4534  19.379  24.850   4.981
  260VAL   MCG1 4535  19.514  24.803   4.808
  260VAL   MCG2 4536  19.438  24.820   4.755
  260VAL    CG1 4537  19.473  24.816   4.787
  260VAL   HG11 4538  19.571  24.773   4.818
  260VAL   HG12 4539  19.402  24.733   4.769
  260VAL   HG13 4540  19.487  24.872   4.692
  260VAL   MCG1 4541  19.511  25.026   4.974
  260VAL   MCG2 4542  19.569  24.981   4.917
  260VAL    CG2 4543  19.535  24.999   4.943
  260VAL   HG21 4544  19.498  25.071   5.019
  260VAL   HG22 4545  19.615  24.936   4.989
  260VAL   HG23 4546  19.577  25.055   4.857
  260VAL      C 4547  19.191  24.901   4.792
  260VAL      O 4548  19.176  24.853   4.680
  261LYS      N 4549  19.089  24.893   4.879
  261LYS     HN 4550  19.101  24.925   4.973
  261LYS     CA 4551  18.958  24.841   4.856
  261LYS     HA 4552  18.921  24.883   4.764
  261LYS     CB 4553  18.956  24.687   4.850
  261LYS    HB1 4554  18.853  24.652   4.847
  261LYS    HB2 4555  18.996  24.654   4.754
  261LYS     CG 4556  19.031  24.617   4.964
  261LYS    HG1 4557  19.129  24.667   4.984
  261LYS    HG2 4558  18.977  24.631   5.061
  261LYS     CD 4559  19.053  24.468   4.936
  261LYS    HD1 4560  19.099  24.421   5.023
  261LYS    HD2 4561  18.956  24.418   4.930
  261LYS     CE 4562  19.134  24.435   4.811
  261LYS    HE1 4563  19.074  24.455   4.717
  261LYS    HE2 4564  19.231  24.494   4.810
  261LYS   MNZ1 4565  19.200  24.293   4.840
  261LYS   MNZ2 4566  19.138  24.277   4.788
  261LYS     NZ 4567  19.168  24.291   4.814
  261LYS    HZ1 4568  19.250  24.276   4.876
  261LYS    HZ2 4569  19.087  24.237   4.849
  261LYS    HZ3 4570  19.191  24.259   4.717
  261LYS      C 4571  18.871  24.885   4.969
  261LYS      O 4572  18.923  24.904   5.079
  262GLU      N 4573  18.739  24.895   4.949
  262GLU     HN 4574  18.702  24.881   4.857
  262GLU     CA 4575  18.636  24.924   5.044
  262GLU     HA 4576  18.682  24.968   5.131
  262GLU     CB 4577  18.555  25.029   4.966
  262GLU    HB1 4578  18.475  25.072   5.032
  262GLU    HB2 4579  18.618  25.119   4.944
  262GLU     CG 4580  18.494  24.974   4.837
  262GLU    HG1 4581  18.574  24.937   4.771
  262GLU    HG2 4582  18.424  24.893   4.861
  262GLU     CD 4583  18.418  25.085   4.766
  262GLU    OE1 4584  18.300  25.115   4.798
  262GLU    OE2 4585  18.489  25.150   4.684
  262GLU      C 4586  18.561  24.802   5.084
  262GLU      O 4587  18.582  24.690   5.037
  263GLU      N 4588  18.468  24.818   5.180
  263GLU     HN 4589  18.448  24.909   5.216
  263GLU     CA 4590  18.391  24.714   5.241
  263GLU     HA 4591  18.334  24.769   5.314
  263GLU     CB 4592  18.284  24.666   5.142
  263GLU    HB1 4593  18.236  24.751   5.097
  263GLU    HB2 4594  18.332  24.618   5.058
  263GLU     CG 4595  18.177  24.572   5.198
  263GLU    HG1 4596  18.224  24.478   5.236
  263GLU    HG2 4597  18.121  24.622   5.280
  263GLU     CD 4598  18.081  24.538   5.084
  263GLU    OE1 4599  18.124  24.465   4.991
  263GLU    OE2 4600  17.967  24.591   5.078
  263GLU      C 4601  18.454  24.607   5.323
  263GLU      O 4602  18.408  24.579   5.434
  264VAL      N 4603  18.565  24.546   5.279
  264VAL     HN 4604  18.612  24.582   5.198
  264VAL     CA 4605  18.633  24.431   5.332
  264VAL     HA 4606  18.588  24.406   5.426
  264VAL     CB 4607  18.628  24.315   5.237
  264VAL     HB 4608  18.699  24.239   5.276
  264VAL   MCG1 4609  18.462  24.292   5.242
  264VAL   MCG2 4610  18.500  24.209   5.261
  264VAL    CG1 4611  18.488  24.254   5.251
  264VAL   HG11 4612  18.410  24.332   5.233
  264VAL   HG12 4613  18.474  24.172   5.177
  264VAL   HG13 4614  18.474  24.212   5.353
  264VAL   MCG1 4615  18.723  24.346   5.102
  264VAL   MCG2 4616  18.635  24.359   5.075
  264VAL    CG2 4617  18.677  24.351   5.096
  264VAL   HG21 4618  18.787  24.345   5.091
  264VAL   HG22 4619  18.634  24.281   5.021
  264VAL   HG23 4620  18.645  24.454   5.070
  264VAL      C 4621  18.778  24.458   5.351
  264VAL      O 4622  18.828  24.543   5.278
  265GLN      N 4623  18.847  24.384   5.440
  265GLN     HN 4624  18.802  24.326   5.507
  265GLN     CA 4625  18.990  24.384   5.443
  265GLN     HA 4626  19.020  24.420   5.346
  265GLN     CB 4627  19.045  24.483   5.547
  265GLN    HB1 4628  19.157  24.499   5.533
  265GLN    HB2 4629  19.005  24.588   5.529
  265GLN     CG 4630  19.014  24.436   5.690
  265GLN    HG1 4631  18.906  24.422   5.700
  265GLN    HG2 4632  19.067  24.343   5.709
  265GLN     CD 4633  19.060  24.541   5.791
  265GLN    OE1 4634  19.176  24.544   5.831
  265GLN    NE2 4635  18.969  24.641   5.806
  265GLN   HE21 4636  18.884  24.639   5.754
  265GLN   HE22 4637  18.987  24.715   5.870
  265GLN      C 4638  19.059  24.253   5.462
  265GLN      O 4639  19.011  24.161   5.527
  266GLU      N 4640  19.181  24.239   5.407
  266GLU     HN 4641  19.225  24.313   5.357
  266GLU     CA 4642  19.255  24.117   5.416
  266GLU     HA 4643  19.182  24.038   5.428
  266GLU     CB 4644  19.340  24.090   5.291
  266GLU    HB1 4645  19.426  24.158   5.289
  266GLU    HB2 4646  19.388  23.991   5.300
  266GLU     CG 4647  19.264  24.099   5.159
  266GLU    HG1 4648  19.212  24.003   5.138
  266GLU    HG2 4649  19.190  24.181   5.163
  266GLU     CD 4650  19.364  24.126   5.048
  266GLU    OE1 4651  19.357  24.240   4.994
  266GLU    OE2 4652  19.449  24.037   5.020
  266GLU      C 4653  19.344  24.115   5.535
  266GLU      O 4654  19.424  24.207   5.550
  267ILE      N 4655  19.335  24.016   5.627
  267ILE     HN 4656  19.271  23.940   5.617
  267ILE     CA 4657  19.416  24.016   5.744
  267ILE     HA 4658  19.432  24.119   5.773
  267ILE     CB 4659  19.354  23.939   5.857
  267ILE     HB 4660  19.350  23.832   5.830
  267ILE   MCG1 4661  19.447  23.910   5.994
  267ILE   MCG2 4662  19.428  24.002   5.994
  267ILE    CG2 4663  19.434  23.955   5.988
  267ILE   HG21 4664  19.475  23.857   6.019
  267ILE   HG22 4665  19.517  24.027   5.972
  267ILE   HG23 4666  19.368  23.994   6.068
  267ILE    CG1 4667  19.210  23.992   5.876
  267ILE   HG11 4668  19.148  23.961   5.791
  267ILE   HG12 4669  19.163  23.940   5.961
  267ILE   MCD1 4670  19.236  24.149   5.926
  267ILE   MCD2 4671  19.164  24.152   5.866
  267ILE     CD 4672  19.201  24.143   5.895
  267ILE    HD1 4673  19.278  24.178   5.966
  267ILE    HD2 4674  19.215  24.195   5.798
  267ILE    HD3 4675  19.101  24.170   5.935
  267ILE      C 4676  19.549  23.950   5.725
  267ILE      O 4677  19.558  23.833   5.689
  268GLU      N 4678  19.655  24.028   5.751
  268GLU     HN 4679  19.641  24.124   5.776
  268GLU     CA 4680  19.794  23.993   5.748
  268GLU     HA 4681  19.848  24.083   5.772
  268GLU     CB 4682  19.831  23.884   5.849
  268GLU    HB1 4683  19.786  23.907   5.945
  268GLU    HB2 4684  19.782  23.792   5.821
  268GLU     CG 4685  19.980  23.857   5.870
  268GLU    HG1 4686  20.023  23.825   5.776
  268GLU    HG2 4687  20.027  23.948   5.904
  268GLU     CD 4688  20.004  23.749   5.973
  268GLU    OE1 4689  19.949  23.636   5.964
  268GLU    OE2 4690  20.066  23.778   6.079
  268GLU      C 4691  19.840  23.946   5.615
  268GLU      O 4692  19.821  23.836   5.563
  269GLU      N 4693  19.905  24.032   5.534
  269GLU     HN 4694  19.925  24.125   5.564
  269GLU     CA 4695  19.953  24.002   5.403
  269GLU     HA 4696  19.882  23.938   5.352
  269GLU     CB 4697  19.971  24.137   5.333
  269GLU    HB1 4698  19.873  24.191   5.322
  269GLU    HB2 4699  20.030  24.208   5.398
  269GLU     CG 4700  20.039  24.122   5.196
  269GLU    HG1 4701  20.136  24.083   5.211
  269GLU    HG2 4702  19.980  24.058   5.137
  269GLU     CD 4703  20.054  24.254   5.121
  269GLU    OE1 4704  20.176  24.279   5.101
  269GLU    OE2 4705  19.964  24.336   5.089
  269GLU      C 4706  20.087  23.937   5.411
  269GLU      O 4707  20.115  23.842   5.339
  270LEU      N 4708  20.175  23.982   5.503
  270LEU     HN 4709  20.150  24.057   5.563
  270LEU     CA 4710  20.306  23.930   5.527
  270LEU     HA 4711  20.343  23.897   5.431
  270LEU     CB 4712  20.399  24.040   5.582
  270LEU    HB1 4713  20.363  24.137   5.550
  270LEU    HB2 4714  20.390  24.044   5.689
  270LEU     CG 4715  20.548  24.027   5.544
  270LEU     HG 4716  20.558  23.990   5.440
  270LEU   MCD1 4717  20.667  24.146   5.542
  270LEU   MCD2 4718  20.591  24.185   5.581
  270LEU    CD1 4719  20.625  24.159   5.561
  270LEU   HD11 4720  20.728  24.148   5.522
  270LEU   HD12 4721  20.574  24.240   5.505
  270LEU   HD13 4722  20.630  24.187   5.668
  270LEU   MCD1 4723  20.657  23.936   5.635
  270LEU   MCD2 4724  20.571  23.907   5.659
  270LEU    CD2 4725  20.611  23.927   5.642
  270LEU   HD21 4726  20.722  23.935   5.639
  270LEU   HD22 4727  20.576  23.948   5.746
  270LEU   HD23 4728  20.581  23.823   5.615
  270LEU      C 4729  20.299  23.812   5.617
  270LEU      O 4730  20.287  23.811   5.739
  271ASN      N 4731  20.294  23.697   5.547
  271ASN     HN 4732  20.309  23.700   5.448
  271ASN     CA 4733  20.270  23.563   5.590
  271ASN     HA 4734  20.176  23.562   5.644
  271ASN     CB 4735  20.268  23.456   5.480
  271ASN    HB1 4736  20.368  23.447   5.434
  271ASN    HB2 4737  20.238  23.358   5.522
  271ASN     CG 4738  20.167  23.498   5.373
  271ASN    OD1 4739  20.218  23.509   5.262
  271ASN    ND2 4740  20.036  23.514   5.402
  271ASN   HD21 4741  20.002  23.498   5.495
  271ASN   HD22 4742  19.972  23.542   5.331
  271ASN      C 4743  20.379  23.521   5.683
  271ASN      O 4744  20.497  23.550   5.665
  272LYS      N 4745  20.340  23.448   5.789
  272LYS     HN 4746  20.244  23.424   5.806
  272LYS     CA 4747  20.436  23.400   5.884
  272LYS     HA 4748  20.529  23.449   5.858
  272LYS     CB 4749  20.392  23.451   6.022
  272LYS    HB1 4750  20.312  23.390   6.058
  272LYS    HB2 4751  20.471  23.433   6.092
  272LYS     CG 4752  20.349  23.598   6.031
  272LYS    HG1 4753  20.265  23.614   5.966
  272LYS    HG2 4754  20.310  23.617   6.129
  272LYS     CD 4755  20.457  23.703   5.999
  272LYS    HD1 4756  20.554  23.666   6.033
  272LYS    HD2 4757  20.469  23.710   5.891
  272LYS     CE 4758  20.432  23.842   6.057
  272LYS    HE1 4759  20.423  23.838   6.171
  272LYS    HE2 4760  20.515  23.915   6.026
  272LYS   MNZ1 4761  20.312  23.930   6.000
  272LYS   MNZ2 4762  20.285  23.852   5.996
  272LYS     NZ 4763  20.304  23.889   6.000
  272LYS    HZ1 4764  20.306  23.993   5.992
  272LYS    HZ2 4765  20.290  23.847   5.906
  272LYS    HZ3 4766  20.226  23.861   6.063
  272LYS      C 4767  20.459  23.254   5.874
  272LYS      O 4768  20.375  23.180   5.824
  273THR      N 4769  20.582  23.207   5.904
  273THR     HN 4770  20.647  23.268   5.948
  273THR     CA 4771  20.637  23.076   5.884
  273THR     HA 4772  20.739  23.082   5.920
  273THR     CB 4773  20.563  22.974   5.965
  273THR     HB 4774  20.467  22.952   5.915
  273THR    OG1 4775  20.534  23.019   6.097
  273THR    HG1 4776  20.469  22.957   6.132
  273THR   MCG1 4777  20.619  22.822   6.009
  273THR   MCG2 4778  20.678  22.853   5.943
  273THR    CG2 4779  20.645  22.844   5.976
  273THR   HG21 4780  20.599  22.777   6.052
  273THR   HG22 4781  20.646  22.792   5.878
  273THR   HG23 4782  20.749  22.866   6.005
  273THR      C 4783  20.643  23.027   5.743
  273THR      O 4784  20.546  22.996   5.673
  274LYS      N 4785  20.770  23.017   5.702
  274LYS     HN 4786  20.844  23.051   5.761
  274LYS     CA 4787  20.819  22.962   5.580
  274LYS     HA 4788  20.736  22.959   5.511
  274LYS     CB 4789  20.932  23.048   5.522
  274LYS    HB1 4790  21.015  23.046   5.590
  274LYS    HB2 4791  20.971  23.001   5.434
  274LYS     CG 4792  20.899  23.194   5.489
  274LYS    HG1 4793  20.857  23.246   5.579
  274LYS    HG2 4794  20.993  23.252   5.470
  274LYS     CD 4795  20.803  23.207   5.371
  274LYS    HD1 4796  20.851  23.170   5.280
  274LYS    HD2 4797  20.719  23.137   5.384
  274LYS     CE 4798  20.749  23.348   5.346
  274LYS    HE1 4799  20.693  23.378   5.431
  274LYS    HE2 4800  20.831  23.412   5.325
  274LYS   MNZ1 4801  20.683  23.351   5.201
  274LYS   MNZ2 4802  20.622  23.372   5.252
  274LYS     NZ 4803  20.657  23.361   5.231
  274LYS    HZ1 4804  20.708  23.339   5.143
  274LYS    HZ2 4805  20.577  23.294   5.243
  274LYS    HZ3 4806  20.620  23.458   5.227
  274LYS      C 4807  20.862  22.822   5.608
  274LYS      O 4808  20.912  22.798   5.718
  275PRO      N 4809  20.863  22.729   5.517
  275PRO     CD 4810  20.760  22.723   5.414
  275PRO    HD1 4811  20.654  22.719   5.463
  275PRO    HD2 4812  20.766  22.817   5.346
  275PRO     CA 4813  20.939  22.607   5.529
  275PRO     HA 4814  20.890  22.546   5.603
  275PRO     CB 4815  20.930  22.546   5.389
  275PRO    HB1 4816  21.016  22.582   5.321
  275PRO    HB2 4817  20.937  22.431   5.392
  275PRO     CG 4818  20.793  22.593   5.337
  275PRO    HG1 4819  20.714  22.515   5.355
  275PRO    HG2 4820  20.796  22.613   5.226
  275PRO      C 4821  21.083  22.617   5.566
  275PRO      O 4822  21.158  22.694   5.506
  276LEU      N 4823  21.124  22.527   5.657
  276LEU     HN 4824  21.066  22.453   5.690
  276LEU     CA 4825  21.256  22.536   5.709
  276LEU     HA 4826  21.279  22.642   5.715
  276LEU     CB 4827  21.271  22.474   5.849
  276LEU    HB1 4828  21.232  22.371   5.849
  276LEU    HB2 4829  21.378  22.460   5.873
  276LEU     CG 4830  21.202  22.555   5.961
  276LEU     HG 4831  21.115  22.607   5.916
  276LEU   MCD1 4832  21.191  22.450   6.092
  276LEU   MCD2 4833  21.103  22.471   6.067
  276LEU    CD1 4834  21.150  22.465   6.074
  276LEU   HD11 4835  21.235  22.420   6.129
  276LEU   HD12 4836  21.088  22.524   6.145
  276LEU   HD13 4837  21.088  22.383   6.031
  276LEU   MCD1 4838  21.331  22.636   6.033
  276LEU   MCD2 4839  21.268  22.702   6.010
  276LEU    CD2 4840  21.295  22.664   6.019
  276LEU   HD21 4841  21.387  22.617   6.059
  276LEU   HD22 4842  21.323  22.736   5.939
  276LEU   HD23 4843  21.243  22.718   6.100
  276LEU      C 4844  21.354  22.474   5.616
  276LEU      O 4845  21.476  22.475   5.635
  277TRP      N 4846  21.313  22.412   5.504
  277TRP     HN 4847  21.217  22.393   5.488
  277TRP     CA 4848  21.400  22.367   5.399
  277TRP     HA 4849  21.478  22.311   5.449
  277TRP     CB 4850  21.328  22.273   5.302
  277TRP    HB1 4851  21.270  22.331   5.230
  277TRP    HB2 4852  21.402  22.221   5.240
  277TRP     CG 4853  21.237  22.170   5.366
  277TRP    CD1 4854  21.101  22.180   5.362
  277TRP    HD1 4855  21.046  22.241   5.292
  277TRP    NE1 4856  21.042  22.102   5.458
  277TRP    HE1 4857  20.946  22.095   5.477
  277TRP    CE2 4858  21.142  22.035   5.525
  277TRP    CD2 4859  21.264  22.071   5.466
  277TRP    CE3 4860  21.383  22.028   5.520
  277TRP    HE3 4861  21.478  22.049   5.476
  277TRP    CZ3 4862  21.374  21.954   5.636
  277TRP    HZ3 4863  21.464  21.913   5.678
  277TRP    CZ2 4864  21.136  21.970   5.645
  277TRP    HZ2 4865  21.043  21.949   5.694
  277TRP    CH2 4866  21.255  21.932   5.702
  277TRP    HH2 4867  21.256  21.884   5.799
  277TRP      C 4868  21.468  22.470   5.316
  277TRP      O 4869  21.559  22.441   5.239
  278THR      N 4870  21.419  22.595   5.322
  278THR     HN 4871  21.345  22.619   5.385
  278THR     CA 4872  21.466  22.704   5.243
  278THR     HA 4873  21.516  22.660   5.158
  278THR     CB 4874  21.353  22.789   5.193
  278THR     HB 4875  21.391  22.869   5.126
  278THR    OG1 4876  21.280  22.848   5.299
  278THR    HG1 4877  21.195  22.873   5.262
  278THR   MCG1 4878  21.230  22.732   5.093
  278THR   MCG2 4879  21.272  22.656   5.129
  278THR    CG2 4880  21.256  22.698   5.115
  278THR   HG21 4881  21.184  22.760   5.056
  278THR   HG22 4882  21.312  22.633   5.045
  278THR   HG23 4883  21.199  22.634   5.185
  278THR      C 4884  21.567  22.786   5.316
  278THR      O 4885  21.606  22.896   5.277
  279ARG      N 4886  21.600  22.738   5.437
  279ARG     HN 4887  21.558  22.654   5.470
  279ARG     CA 4888  21.693  22.793   5.530
  279ARG     HA 4889  21.716  22.893   5.496
  279ARG     CB 4890  21.624  22.800   5.668
  279ARG    HB1 4891  21.551  22.716   5.678
  279ARG    HB2 4892  21.697  22.778   5.749
  279ARG     CG 4893  21.555  22.934   5.693
  279ARG    HG1 4894  21.538  22.945   5.798
  279ARG    HG2 4895  21.623  23.013   5.671
  279ARG     CD 4896  21.423  22.961   5.620
  279ARG    HD1 4897  21.436  22.940   5.512
  279ARG    HD2 4898  21.342  22.905   5.668
  279ARG     NE 4899  21.390  23.105   5.632
  279ARG     HE 4900  21.391  23.147   5.723
  279ARG     CZ 4901  21.358  23.183   5.525
  279ARG    NH1 4902  21.326  23.134   5.401
  279ARG   HH11 4903  21.325  23.035   5.386
  279ARG   HH12 4904  21.303  23.196   5.327
  279ARG    NH2 4905  21.348  23.318   5.543
  279ARG   HH21 4906  21.364  23.357   5.634
  279ARG   HH22 4907  21.325  23.377   5.466
  279ARG      C 4908  21.821  22.716   5.536
  279ARG      O 4909  21.816  22.594   5.524
  280ASN      N 4910  21.934  22.783   5.562
  280ASN     HN 4911  21.933  22.881   5.578
  280ASN     CA 4912  22.065  22.725   5.567
  280ASN     HA 4913  22.054  22.625   5.528
  280ASN     CB 4914  22.166  22.801   5.479
  280ASN    HB1 4915  22.176  22.904   5.515
  280ASN    HB2 4916  22.263  22.750   5.482
  280ASN     CG 4917  22.114  22.803   5.336
  280ASN    OD1 4918  22.048  22.897   5.294
  280ASN    ND2 4919  22.138  22.695   5.256
  280ASN   HD21 4920  22.189  22.617   5.292
  280ASN   HD22 4921  22.106  22.695   5.162
  280ASN      C 4922  22.108  22.711   5.709
  280ASN      O 4923  22.143  22.816   5.762
  281PRO      N 4924  22.121  22.599   5.774
  281PRO     CD 4925  22.063  22.473   5.728
  281PRO    HD1 4926  21.955  22.491   5.691
  281PRO    HD2 4927  22.125  22.431   5.641
  281PRO     CA 4928  22.184  22.590   5.902
  281PRO     HA 4929  22.121  22.649   5.968
  281PRO     CB 4930  22.171  22.443   5.942
  281PRO    HB1 4931  22.270  22.391   5.930
  281PRO    HB2 4932  22.140  22.434   6.049
  281PRO     CG 4933  22.066  22.379   5.850
  281PRO    HG1 4934  21.963  22.372   5.901
  281PRO    HG2 4935  22.095  22.271   5.820
  281PRO      C 4936  22.320  22.649   5.917
  281PRO      O 4937  22.398  22.631   5.824
  282SER      N 4938  22.344  22.712   6.033
  282SER     HN 4939  22.270  22.726   6.099
  282SER     CA 4940  22.469  22.765   6.076
  282SER     HA 4941  22.462  22.778   6.183
  282SER     CB 4942  22.586  22.669   6.046
  282SER    HB1 4943  22.555  22.567   6.065
  282SER    HB2 4944  22.614  22.679   5.941
  282SER     OG 4945  22.701  22.697   6.125
  282SER    HG1 4946  22.759  22.621   6.114
  282SER      C 4947  22.500  22.897   6.015
  282SER      O 4948  22.529  22.997   6.081
  283ASP      N 4949  22.479  22.907   5.883
  283ASP     HN 4950  22.460  22.824   5.831
  283ASP     CA 4951  22.479  23.024   5.800
  283ASP     HA 4952  22.571  23.075   5.824
  283ASP     CB 4953  22.485  22.988   5.651
  283ASP    HB1 4954  22.398  22.933   5.627
  283ASP    HB2 4955  22.490  23.078   5.596
  283ASP     CG 4956  22.605  22.903   5.612
  283ASP    OD1 4957  22.714  22.929   5.671
  283ASP    OD2 4958  22.593  22.820   5.518
  283ASP      C 4959  22.371  23.125   5.817
  283ASP      O 4960  22.386  23.244   5.787
  284ILE      N 4961  22.253  23.082   5.864
  284ILE     HN 4962  22.230  22.985   5.864
  284ILE     CA 4963  22.152  23.167   5.919
  284ILE     HA 4964  22.134  23.242   5.843
  284ILE     CB 4965  22.029  23.081   5.930
  284ILE     HB 4966  22.011  23.031   5.832
  284ILE   MCG1 4967  22.086  22.958   6.028
  284ILE   MCG2 4968  22.002  22.981   6.062
  284ILE    CG2 4969  22.044  22.975   6.040
  284ILE   HG21 4970  22.141  22.922   6.029
  284ILE   HG22 4971  22.039  23.022   6.140
  284ILE   HG23 4972  21.961  22.900   6.031
  284ILE    CG1 4973  21.907  23.167   5.966
  284ILE   HG11 4974  21.927  23.222   6.059
  284ILE   HG12 4975  21.896  23.248   5.893
  284ILE   MCD1 4976  21.747  23.127   5.992
  284ILE   MCD2 4977  21.791  23.048   5.968
  284ILE     CD 4978  21.776  23.091   5.979
  284ILE    HD1 4979  21.694  23.160   6.010
  284ILE    HD2 4980  21.749  23.044   5.882
  284ILE    HD3 4981  21.785  23.011   6.056
  284ILE      C 4982  22.184  23.239   6.045
  284ILE      O 4983  22.233  23.189   6.146
  285THR      N 4984  22.175  23.373   6.036
  285THR     HN 4985  22.145  23.419   5.953
  285THR     CA 4986  22.207  23.459   6.146
  285THR     HA 4987  22.298  23.421   6.188
  285THR     CB 4988  22.229  23.604   6.111
  285THR     HB 4989  22.131  23.646   6.079
  285THR    OG1 4990  22.317  23.616   6.001
  285THR    HG1 4991  22.266  23.658   5.931
  285THR   MCG1 4992  22.257  23.681   6.258
  285THR   MCG2 4993  22.319  23.717   6.198
  285THR    CG2 4994  22.285  23.694   6.222
  285THR   HG21 4995  22.230  23.677   6.317
  285THR   HG22 4996  22.393  23.672   6.239
  285THR   HG23 4997  22.274  23.801   6.194
  285THR      C 4998  22.104  23.452   6.253
  285THR      O 4999  22.134  23.459   6.372
  286GLN      N 5000  21.974  23.464   6.219
  286GLN     HN 5001  21.948  23.472   6.123
  286GLN     CA 5002  21.863  23.466   6.310
  286GLN     HA 5003  21.895  23.531   6.390
  286GLN     CB 5004  21.741  23.531   6.243
  286GLN    HB1 5005  21.672  23.556   6.318
  286GLN    HB2 5006  21.770  23.623   6.203
  286GLN     CG 5007  21.667  23.453   6.134
  286GLN    HG1 5008  21.739  23.415   6.054
  286GLN    HG2 5009  21.611  23.363   6.178
  286GLN     CD 5010  21.569  23.554   6.075
  286GLN    OE1 5011  21.475  23.601   6.137
  286GLN    NE2 5012  21.604  23.598   5.951
  286GLN   HE21 5013  21.687  23.564   5.907
  286GLN   HE22 5014  21.546  23.665   5.904
  286GLN      C 5015  21.839  23.332   6.371
  286GLN      O 5016  21.861  23.228   6.308
  287GLU      N 5017  21.785  23.325   6.494
  287GLU     HN 5018  21.751  23.406   6.539
  287GLU     CA 5019  21.771  23.205   6.571
  287GLU     HA 5020  21.858  23.146   6.545
  287GLU     CB 5021  21.786  23.246   6.718
  287GLU    HB1 5022  21.693  23.302   6.756
  287GLU    HB2 5023  21.787  23.154   6.788
  287GLU     CG 5024  21.913  23.330   6.734
  287GLU    HG1 5025  21.984  23.302   6.658
  287GLU    HG2 5026  21.888  23.435   6.726
  287GLU     CD 5027  21.977  23.307   6.870
  287GLU    OE1 5028  22.041  23.200   6.888
  287GLU    OE2 5029  21.989  23.400   6.955
  287GLU      C 5030  21.653  23.121   6.537
  287GLU      O 5031  21.588  23.074   6.630
  288GLU      N 5032  21.623  23.101   6.407
  288GLU     HN 5033  21.682  23.139   6.336
  288GLU     CA 5034  21.512  23.028   6.356
  288GLU     HA 5035  21.425  23.079   6.394
  288GLU     CB 5036  21.515  23.050   6.204
  288GLU    HB1 5037  21.542  23.153   6.183
  288GLU    HB2 5038  21.597  22.994   6.161
  288GLU     CG 5039  21.387  23.016   6.128
  288GLU    HG1 5040  21.409  23.003   6.021
  288GLU    HG2 5041  21.343  22.924   6.169
  288GLU     CD 5042  21.287  23.130   6.144
  288GLU    OE1 5043  21.225  23.147   6.253
  288GLU    OE2 5044  21.267  23.202   6.043
  288GLU      C 5045  21.493  22.884   6.388
  288GLU      O 5046  21.389  22.833   6.429
  289TYR      N 5047  21.601  22.805   6.379
  289TYR     HN 5048  21.687  22.841   6.343
  289TYR     CA 5049  21.610  22.667   6.415
  289TYR     HA 5050  21.522  22.619   6.374
  289TYR     CB 5051  21.736  22.597   6.360
  289TYR    HB1 5052  21.823  22.658   6.383
  289TYR    HB2 5053  21.740  22.495   6.398
  289TYR     CG 5054  21.728  22.587   6.212
  289TYR    CD1 5055  21.821  22.647   6.130
  289TYR    HD1 5056  21.900  22.706   6.173
  289TYR    CE1 5057  21.814  22.632   5.993
  289TYR    HE1 5058  21.883  22.685   5.929
  289TYR     CZ 5059  21.718  22.549   5.940
  289TYR     OH 5060  21.708  22.522   5.802
  289TYR     HH 5061  21.627  22.474   5.787
  289TYR    CD2 5062  21.636  22.503   6.155
  289TYR    HD2 5063  21.568  22.449   6.219
  289TYR    CE2 5064  21.626  22.484   6.019
  289TYR    HE2 5065  21.550  22.421   5.976
  289TYR      C 5066  21.613  22.639   6.561
  289TYR      O 5067  21.597  22.525   6.606
  290ASN      N 5068  21.654  22.739   6.640
  290ASN     HN 5069  21.686  22.825   6.602
  290ASN     CA 5070  21.655  22.735   6.783
  290ASN     HA 5071  21.683  22.637   6.816
  290ASN     CB 5072  21.750  22.844   6.835
  290ASN    HB1 5073  21.715  22.939   6.801
  290ASN    HB2 5074  21.752  22.840   6.941
  290ASN     CG 5075  21.893  22.827   6.785
  290ASN    OD1 5076  21.928  22.861   6.672
  290ASN    ND2 5077  21.978  22.765   6.870
  290ASN   HD21 5078  21.946  22.734   6.960
  290ASN   HD22 5079  22.073  22.750   6.844
  290ASN      C 5080  21.518  22.769   6.831
  290ASN      O 5081  21.467  22.715   6.930
  291ALA      N 5082  21.446  22.857   6.760
  291ALA     HN 5083  21.484  22.909   6.684
  291ALA     CA 5084  21.308  22.883   6.790
  291ALA     HA 5085  21.305  22.890   6.898
  291ALA   MCB1 5086  21.216  23.017   6.747
  291ALA   MCB2 5087  21.304  23.037   6.722
  291ALA     CB 5088  21.263  23.020   6.737
  291ALA    HB1 5089  21.153  23.032   6.751
  291ALA    HB2 5090  21.315  23.101   6.792
  291ALA    HB3 5091  21.286  23.029   6.629
  291ALA      C 5092  21.216  22.771   6.755
  291ALA      O 5093  21.114  22.754   6.822
  292PHE      N 5094  21.255  22.687   6.657
  292PHE     HN 5095  21.340  22.703   6.607
  292PHE     CA 5096  21.181  22.572   6.617
  292PHE     HA 5097  21.079  22.598   6.640
  292PHE     CB 5098  21.186  22.550   6.465
  292PHE    HB1 5099  21.172  22.644   6.418
  292PHE    HB2 5100  21.276  22.500   6.441
  292PHE     CG 5101  21.077  22.463   6.414
  292PHE    CD1 5102  20.957  22.528   6.394
  292PHE    HD1 5103  20.947  22.632   6.422
  292PHE    CE1 5104  20.851  22.461   6.339
  292PHE    HE1 5105  20.757  22.512   6.321
  292PHE     CZ 5106  20.864  22.328   6.307
  292PHE     HZ 5107  20.781  22.273   6.265
  292PHE    CD2 5108  21.091  22.328   6.389
  292PHE    HD2 5109  21.182  22.275   6.414
  292PHE    CE2 5110  20.985  22.265   6.330
  292PHE    HE2 5111  20.996  22.162   6.299
  292PHE      C 5112  21.206  22.445   6.692
  292PHE      O 5113  21.117  22.362   6.713
  293TYR      N 5114  21.324  22.433   6.754
  293TYR     HN 5115  21.393  22.505   6.746
  293TYR     CA 5116  21.365  22.323   6.835
  293TYR     HA 5117  21.338  22.231   6.784
  293TYR     CB 5118  21.517  22.332   6.859
  293TYR    HB1 5119  21.571  22.325   6.762
  293TYR    HB2 5120  21.541  22.423   6.918
  293TYR     CG 5121  21.554  22.213   6.941
  293TYR    CD1 5122  21.622  22.226   7.060
  293TYR    HD1 5123  21.656  22.325   7.089
  293TYR    CE1 5124  21.648  22.120   7.144
  293TYR    HE1 5125  21.703  22.136   7.235
  293TYR     CZ 5126  21.603  21.995   7.110
  293TYR     OH 5127  21.628  21.882   7.191
  293TYR     HH 5128  21.663  21.913   7.275
  293TYR    CD2 5129  21.514  22.087   6.905
  293TYR    HD2 5130  21.464  22.070   6.810
  293TYR    CE2 5131  21.538  21.981   6.990
  293TYR    HE2 5132  21.504  21.883   6.960
  293TYR      C 5133  21.291  22.332   6.965
  293TYR      O 5134  21.246  22.225   7.005
  294LYS      N 5135  21.272  22.455   7.015
  294LYS     HN 5136  21.319  22.535   6.978
  294LYS     CA 5137  21.183  22.483   7.124
  294LYS     HA 5138  21.214  22.416   7.204
  294LYS     CB 5139  21.200  22.628   7.173
  294LYS    HB1 5140  21.177  22.696   7.092
  294LYS    HB2 5141  21.122  22.649   7.246
  294LYS     CG 5142  21.336  22.663   7.232
  294LYS    HG1 5143  21.355  22.602   7.320
  294LYS    HG2 5144  21.414  22.630   7.163
  294LYS     CD 5145  21.357  22.810   7.267
  294LYS    HD1 5146  21.352  22.872   7.175
  294LYS    HD2 5147  21.271  22.848   7.325
  294LYS     CE 5148  21.487  22.840   7.342
  294LYS    HE1 5149  21.495  22.775   7.432
  294LYS    HE2 5150  21.575  22.826   7.274
  294LYS   MNZ1 5151  21.471  22.998   7.353
  294LYS   MNZ2 5152  21.503  22.975   7.425
  294LYS     NZ 5153  21.487  22.980   7.387
  294LYS    HZ1 5154  21.449  23.041   7.312
  294LYS    HZ2 5155  21.428  22.989   7.472
  294LYS    HZ3 5156  21.584  23.010   7.409
  294LYS      C 5157  21.040  22.454   7.095
  294LYS      O 5158  20.966  22.395   7.173
  295SER      N 5159  20.991  22.484   6.973
  295SER     HN 5160  21.046  22.527   6.902
  295SER     CA 5161  20.855  22.455   6.941
  295SER     HA 5162  20.791  22.503   7.014
  295SER     CB 5163  20.822  22.504   6.799
  295SER    HB1 5164  20.892  22.458   6.726
  295SER    HB2 5165  20.718  22.475   6.771
  295SER     OG 5166  20.834  22.645   6.792
  295SER    HG1 5167  20.835  22.667   6.698
  295SER      C 5168  20.819  22.310   6.931
  295SER      O 5169  20.715  22.272   6.983
  296ILE      N 5170  20.903  22.221   6.876
  296ILE     HN 5171  20.990  22.248   6.834
  296ILE     CA 5172  20.875  22.081   6.874
  296ILE     HA 5173  20.767  22.079   6.867
  296ILE     CB 5174  20.923  22.003   6.755
  296ILE     HB 5175  20.886  21.899   6.765
  296ILE   MCG1 5176  20.885  22.107   6.628
  296ILE   MCG2 5177  20.847  22.024   6.607
  296ILE    CG2 5178  20.869  22.062   6.624
  296ILE   HG21 5179  20.898  22.169   6.615
  296ILE   HG22 5180  20.910  22.007   6.537
  296ILE   HG23 5181  20.758  22.055   6.622
  296ILE    CG1 5182  21.077  22.000   6.749
  296ILE   HG11 5183  21.113  22.086   6.693
  296ILE   HG12 5184  21.118  22.017   6.849
  296ILE   MCD1 5185  21.097  21.845   6.688
  296ILE   MCD2 5186  21.182  21.886   6.686
  296ILE     CD 5187  21.136  21.872   6.690
  296ILE    HD1 5188  21.057  21.795   6.678
  296ILE    HD2 5189  21.182  21.893   6.591
  296ILE    HD3 5190  21.215  21.832   6.758
  296ILE      C 5191  20.902  22.011   7.003
  296ILE      O 5192  20.832  21.914   7.033
  297SER      N 5193  20.995  22.065   7.084
  297SER     HN 5194  21.043  22.149   7.060
  297SER     CA 5195  21.032  22.006   7.209
  297SER     HA 5196  21.020  21.900   7.195
  297SER     CB 5197  21.178  22.033   7.250
  297SER    HB1 5198  21.192  22.139   7.267
  297SER    HB2 5199  21.200  21.978   7.341
  297SER     OG 5200  21.269  21.991   7.149
  297SER    HG1 5201  21.304  22.072   7.111
  297SER      C 5202  20.939  22.045   7.318
  297SER      O 5203  20.916  21.963   7.408
  298ASN      N 5204  20.889  22.170   7.311
  298ASN     HN 5205  20.908  22.228   7.232
  298ASN     CA 5206  20.808  22.231   7.412
  298ASN     HA 5207  20.771  22.320   7.363
  298ASN     CB 5208  20.683  22.152   7.454
  298ASN    HB1 5209  20.713  22.058   7.502
  298ASN    HB2 5210  20.623  22.213   7.524
  298ASN     CG 5211  20.598  22.121   7.332
  298ASN    OD1 5212  20.604  22.018   7.264
  298ASN    ND2 5213  20.505  22.213   7.297
  298ASN   HD21 5214  20.495  22.297   7.351
  298ASN   HD22 5215  20.447  22.198   7.217
  298ASN      C 5216  20.888  22.281   7.527
  298ASN      O 5217  20.859  22.387   7.582
  299ASP      N 5218  20.994  22.209   7.566
  299ASP     HN 5219  21.011  22.116   7.533
  299ASP     CA 5220  21.090  22.261   7.659
  299ASP     HA 5221  21.036  22.321   7.731
  299ASP     CB 5222  21.160  22.143   7.729
  299ASP    HB1 5223  21.217  22.085   7.655
  299ASP    HB2 5224  21.228  22.181   7.807
  299ASP     CG 5225  21.055  22.053   7.793
  299ASP    OD1 5226  21.033  21.937   7.749
  299ASP    OD2 5227  20.998  22.101   7.894
  299ASP      C 5228  21.198  22.343   7.598
  299ASP      O 5229  21.235  22.324   7.482
  300TRP      N 5230  21.228  22.450   7.674
  300TRP     HN 5231  21.190  22.467   7.764
  300TRP     CA 5232  21.320  22.545   7.619
  300TRP     HA 5233  21.301  22.556   7.514
  300TRP     CB 5234  21.301  22.678   7.695
  300TRP    HB1 5235  21.324  22.665   7.804
  300TRP    HB2 5236  21.379  22.753   7.662
  300TRP     CG 5237  21.163  22.737   7.678
  300TRP    CD1 5238  21.085  22.749   7.567
  300TRP    HD1 5239  21.110  22.713   7.468
  300TRP    NE1 5240  20.969  22.815   7.600
  300TRP    HE1 5241  20.901  22.843   7.537
  300TRP    CE2 5242  20.964  22.836   7.736
  300TRP    CD2 5243  21.084  22.786   7.788
  300TRP    CE3 5244  21.107  22.791   7.923
  300TRP    HE3 5245  21.195  22.746   7.966
  300TRP    CZ3 5246  21.016  22.854   8.004
  300TRP    HZ3 5247  21.038  22.867   8.109
  300TRP    CZ2 5248  20.870  22.893   7.818
  300TRP    HZ2 5249  20.778  22.934   7.780
  300TRP    CH2 5250  20.897  22.899   7.953
  300TRP    HH2 5251  20.823  22.940   8.020
  300TRP      C 5252  21.460  22.501   7.643
  300TRP      O 5253  21.541  22.562   7.712
  301GLU      N 5254  21.505  22.395   7.575
  301GLU     HN 5255  21.444  22.341   7.518
  301GLU     CA 5256  21.640  22.346   7.576
  301GLU     HA 5257  21.692  22.395   7.657
  301GLU     CB 5258  21.636  22.194   7.596
  301GLU    HB1 5259  21.737  22.154   7.588
  301GLU    HB2 5260  21.610  22.172   7.700
  301GLU     CG 5261  21.543  22.116   7.503
  301GLU    HG1 5262  21.442  22.121   7.542
  301GLU    HG2 5263  21.548  22.160   7.404
  301GLU     CD 5264  21.584  21.970   7.493
  301GLU    OE1 5265  21.515  21.876   7.541
  301GLU    OE2 5266  21.694  21.942   7.438
  301GLU      C 5267  21.698  22.390   7.446
  301GLU      O 5268  21.631  22.436   7.354
  302ASP      N 5269  21.829  22.363   7.428
  302ASP     HN 5270  21.880  22.310   7.496
  302ASP     CA 5271  21.907  22.404   7.316
  302ASP     HA 5272  21.850  22.478   7.262
  302ASP     CB 5273  22.039  22.467   7.365
  302ASP    HB1 5274  22.100  22.390   7.408
  302ASP    HB2 5275  22.089  22.512   7.281
  302ASP     CG 5276  22.016  22.574   7.470
  302ASP    OD1 5277  21.950  22.676   7.434
  302ASP    OD2 5278  22.074  22.564   7.582
  302ASP      C 5279  21.946  22.296   7.222
  302ASP      O 5280  21.939  22.181   7.265
  303PRO      N 5281  21.978  22.314   7.097
  303PRO     CD 5282  21.946  22.435   7.022
  303PRO    HD1 5283  21.834  22.463   7.038
  303PRO    HD2 5284  22.011  22.524   7.059
  303PRO     CA 5285  22.032  22.203   7.024
  303PRO     HA 5286  21.996  22.109   7.064
  303PRO     CB 5287  21.977  22.245   6.888
  303PRO    HB1 5288  22.040  22.203   6.809
  303PRO    HB2 5289  21.876  22.206   6.876
  303PRO     CG 5290  21.976  22.398   6.876
  303PRO    HG1 5291  21.894  22.438   6.800
  303PRO    HG2 5292  22.078  22.443   6.837
  303PRO      C 5293  22.181  22.206   7.022
  303PRO      O 5294  22.242  22.312   7.042
  304LEU      N 5295  22.252  22.096   6.993
  304LEU     HN 5296  22.207  22.008   6.980
  304LEU     CA 5297  22.394  22.089   6.980
  304LEU     HA 5298  22.432  22.162   7.050
  304LEU     CB 5299  22.452  21.953   7.021
  304LEU    HB1 5300  22.398  21.918   7.106
  304LEU    HB2 5301  22.430  21.882   6.946
  304LEU     CG 5302  22.603  21.946   7.053
  304LEU     HG 5303  22.657  22.002   6.974
  304LEU   MCD1 5304  22.610  22.059   7.177
  304LEU   MCD2 5305  22.650  21.981   7.210
  304LEU    CD1 5306  22.629  22.016   7.187
  304LEU   HD11 5307  22.591  22.121   7.183
  304LEU   HD12 5308  22.577  21.962   7.269
  304LEU   HD13 5309  22.738  22.018   7.208
  304LEU   MCD1 5310  22.699  21.809   7.066
  304LEU   MCD2 5311  22.615  21.779   7.039
  304LEU    CD2 5312  22.655  21.801   7.052
  304LEU   HD21 5313  22.761  21.799   7.083
  304LEU   HD22 5314  22.596  21.739   7.124
  304LEU   HD23 5315  22.645  21.757   6.951
  304LEU      C 5316  22.449  22.130   6.847
  304LEU      O 5317  22.548  22.199   6.827
  305TYR      N 5318  22.383  22.081   6.740
  305TYR     HN 5319  22.306  22.020   6.756
  305TYR     CA 5320  22.406  22.101   6.601
  305TYR     HA 5321  22.425  22.207   6.589
  305TYR     CB 5322  22.535  22.024   6.565
  305TYR    HB1 5323  22.609  22.040   6.644
  305TYR    HB2 5324  22.511  21.920   6.546
  305TYR     CG 5325  22.592  22.080   6.439
  305TYR    CD1 5326  22.680  22.185   6.453
  305TYR    HD1 5327  22.688  22.240   6.545
  305TYR    CE1 5328  22.757  22.217   6.343
  305TYR    HE1 5329  22.821  22.303   6.353
  305TYR     CZ 5330  22.758  22.150   6.223
  305TYR     OH 5331  22.856  22.171   6.124
  305TYR     HH 5332  22.845  22.103   6.057
  305TYR    CD2 5333  22.582  22.016   6.318
  305TYR    HD2 5334  22.510  21.937   6.305
  305TYR    CE2 5335  22.663  22.052   6.213
  305TYR    HE2 5336  22.651  22.001   6.118
  305TYR      C 5337  22.289  22.068   6.515
  305TYR      O 5338  22.221  21.969   6.540
  306VAL      N 5339  22.257  22.158   6.420
  306VAL     HN 5340  22.314  22.239   6.410
  306VAL     CA 5341  22.149  22.155   6.327
  306VAL     HA 5342  22.071  22.092   6.366
  306VAL     CB 5343  22.105  22.298   6.315
  306VAL     HB 5344  22.040  22.309   6.226
  306VAL   MCG1 5345  22.048  22.307   6.473
  306VAL   MCG2 5346  21.990  22.359   6.422
  306VAL    CG1 5347  22.023  22.332   6.441
  306VAL   HG11 5348  22.067  22.282   6.530
  306VAL   HG12 5349  22.022  22.441   6.458
  306VAL   HG13 5350  21.918  22.297   6.429
  306VAL   MCG1 5351  22.185  22.446   6.312
  306VAL   MCG2 5352  22.252  22.380   6.313
  306VAL    CG2 5353  22.213  22.407   6.313
  306VAL   HG21 5354  22.166  22.508   6.311
  306VAL   HG22 5355  22.278  22.399   6.403
  306VAL   HG23 5356  22.276  22.396   6.222
  306VAL      C 5357  22.191  22.108   6.192
  306VAL      O 5358  22.295  22.145   6.138
  307LYS      N 5359  22.107  22.021   6.133
  307LYS     HN 5360  22.023  21.990   6.176
  307LYS     CA 5361  22.136  21.968   6.003
  307LYS     HA 5362  22.164  22.051   5.941
  307LYS     CB 5363  22.252  21.868   6.009
  307LYS    HB1 5364  22.341  21.916   6.054
  307LYS    HB2 5365  22.230  21.788   6.082
  307LYS     CG 5366  22.289  21.806   5.874
  307LYS    HG1 5367  22.199  21.769   5.825
  307LYS    HG2 5368  22.323  21.885   5.806
  307LYS     CD 5369  22.394  21.695   5.880
  307LYS    HD1 5370  22.360  21.611   5.948
  307LYS    HD2 5371  22.403  21.642   5.780
  307LYS     CE 5372  22.530  21.749   5.925
  307LYS    HE1 5373  22.520  21.791   6.022
  307LYS    HE2 5374  22.602  21.670   5.921
  307LYS   MNZ1 5375  22.558  21.888   5.851
  307LYS   MNZ2 5376  22.615  21.836   5.821
  307LYS     NZ 5377  22.584  21.857   5.839
  307LYS    HZ1 5378  22.529  21.944   5.854
  307LYS    HZ2 5379  22.684  21.875   5.864
  307LYS    HZ3 5380  22.578  21.829   5.740
  307LYS      C 5381  22.009  21.911   5.947
  307LYS      O 5382  21.918  21.875   6.021
  308HIS      N 5383  22.002  21.917   5.813
  308HIS     HN 5384  22.077  21.953   5.758
  308HIS     CA 5385  21.887  21.873   5.742
  308HIS     HA 5386  21.846  21.794   5.803
  308HIS     CB 5387  21.773  21.974   5.719
  308HIS    HB1 5388  21.694  21.923   5.680
  308HIS    HB2 5389  21.743  22.007   5.811
  308HIS    ND1 5390  21.763  22.093   5.499
  308HIS     CG 5391  21.793  22.096   5.634
  308HIS    CE1 5392  21.771  22.220   5.464
  308HIS    HE1 5393  21.764  22.256   5.361
  308HIS    NE2 5394  21.790  22.305   5.568
  308HIS    HE2 5395  21.791  22.405   5.567
  308HIS    CD2 5396  21.806  22.223   5.678
  308HIS    HD2 5397  21.826  22.260   5.778
  308HIS      C 5398  21.927  21.808   5.614
  308HIS      O 5399  22.045  21.819   5.582
  309PHE      N 5400  21.840  21.730   5.546
  309PHE     HN 5401  21.748  21.717   5.581
  309PHE     CA 5402  21.865  21.659   5.425
  309PHE     HA 5403  21.927  21.725   5.366
  309PHE     CB 5404  21.943  21.527   5.442
  309PHE    HB1 5405  21.965  21.488   5.346
  309PHE    HB2 5406  22.027  21.545   5.506
  309PHE     CG 5407  21.861  21.423   5.511
  309PHE    CD1 5408  21.860  21.416   5.648
  309PHE    HD1 5409  21.916  21.488   5.706
  309PHE    CE1 5410  21.787  21.319   5.712
  309PHE    HE1 5411  21.788  21.311   5.820
  309PHE     CZ 5412  21.714  21.231   5.637
  309PHE     HZ 5413  21.655  21.155   5.686
  309PHE    CD2 5414  21.789  21.332   5.437
  309PHE    HD2 5415  21.793  21.336   5.329
  309PHE    CE2 5416  21.713  21.236   5.499
  309PHE    HE2 5417  21.654  21.167   5.441
  309PHE      C 5418  21.741  21.636   5.345
  309PHE      O 5419  21.635  21.685   5.384
  310SER      N 5420  21.752  21.583   5.222
  310SER     HN 5421  21.840  21.555   5.186
  310SER     CA 5422  21.641  21.560   5.134
  310SER     HA 5423  21.552  21.550   5.194
  310SER     CB 5424  21.625  21.666   5.025
  310SER    HB1 5425  21.611  21.763   5.071
  310SER    HB2 5426  21.714  21.668   4.963
  310SER     OG 5427  21.514  21.642   4.939
  310SER    HG1 5428  21.502  21.722   4.888
  310SER      C 5429  21.667  21.434   5.059
  310SER      O 5430  21.777  21.402   5.014
  311VAL      N 5431  21.558  21.359   5.033
  311VAL     HN 5432  21.469  21.385   5.069
  311VAL     CA 5433  21.556  21.239   4.955
  311VAL     HA 5434  21.648  21.234   4.899
  311VAL     CB 5435  21.530  21.111   5.030
  311VAL     HB 5436  21.425  21.113   5.065
  311VAL   MCG1 5437  21.520  21.005   4.900
  311VAL   MCG2 5438  21.575  20.963   4.964
  311VAL    CG1 5439  21.547  20.990   4.937
  311VAL   HG11 5440  21.490  21.006   4.843
  311VAL   HG12 5441  21.654  20.975   4.912
  311VAL   HG13 5442  21.508  20.898   4.986
  311VAL   MCG1 5443  21.663  21.101   5.132
  311VAL   MCG2 5444  21.588  21.096   5.187
  311VAL    CG2 5445  21.621  21.099   5.154
  311VAL   HG21 5446  21.728  21.101   5.123
  311VAL   HG22 5447  21.602  21.184   5.223
  311VAL   HG23 5448  21.601  21.004   5.207
  311VAL      C 5449  21.442  21.262   4.862
  311VAL      O 5450  21.326  21.243   4.900
  312GLU      N 5451  21.475  21.303   4.739
  312GLU     HN 5452  21.567  21.335   4.715
  312GLU     CA 5453  21.377  21.304   4.635
  312GLU     HA 5454  21.282  21.319   4.683
  312GLU     CB 5455  21.403  21.417   4.534
  312GLU    HB1 5456  21.500  21.400   4.478
  312GLU    HB2 5457  21.327  21.415   4.450
  312GLU     CG 5458  21.403  21.553   4.604
  312GLU    HG1 5459  21.301  21.588   4.615
  312GLU    HG2 5460  21.450  21.543   4.702
  312GLU     CD 5461  21.481  21.655   4.523
  312GLU    OE1 5462  21.576  21.716   4.579
  312GLU    OE2 5463  21.454  21.683   4.403
  312GLU      C 5464  21.368  21.179   4.553
  312GLU      O 5465  21.446  21.090   4.583
  313GLY      N 5466  21.262  21.153   4.475
  313GLY     HN 5467  21.187  21.218   4.464
  313GLY     CA 5468  21.244  21.031   4.401
  313GLY    HA1 5469  21.275  21.052   4.304
  313GLY    HA2 5470  21.298  20.958   4.451
  313GLY      C 5471  21.102  20.989   4.395
  313GLY      O 5472  21.014  21.074   4.382
  314GLN      N 5473  21.069  20.860   4.413
  314GLN     HN 5474  21.135  20.785   4.420
  314GLN     CA 5475  20.930  20.828   4.423
  314GLN     HA 5476  20.878  20.889   4.351
  314GLN     CB 5477  20.907  20.679   4.391
  314GLN    HB1 5478  20.961  20.652   4.297
  314GLN    HB2 5479  20.958  20.615   4.466
  314GLN     CG 5480  20.759  20.642   4.380
  314GLN    HG1 5481  20.716  20.623   4.481
  314GLN    HG2 5482  20.701  20.725   4.330
  314GLN     CD 5483  20.752  20.516   4.295
  314GLN    OE1 5484  20.747  20.526   4.173
  314GLN    NE2 5485  20.743  20.396   4.360
  314GLN   HE21 5486  20.741  20.393   4.460
  314GLN   HE22 5487  20.738  20.311   4.307
  314GLN      C 5488  20.878  20.862   4.559
  314GLN      O 5489  20.762  20.903   4.562
  315LEU      N 5490  20.965  20.844   4.661
  315LEU     HN 5491  21.055  20.806   4.647
  315LEU     CA 5492  20.933  20.880   4.796
  315LEU     HA 5493  20.826  20.894   4.801
  315LEU     CB 5494  20.978  20.774   4.898
  315LEU    HB1 5495  21.088  20.765   4.895
  315LEU    HB2 5496  20.959  20.811   5.000
  315LEU     CG 5497  20.914  20.636   4.879
  315LEU     HG 5498  20.914  20.613   4.770
  315LEU   MCD1 5499  20.985  20.494   4.934
  315LEU   MCD2 5500  21.037  20.564   4.969
  315LEU    CD1 5501  21.006  20.534   4.948
  315LEU   HD11 5502  20.972  20.430   4.926
  315LEU   HD12 5503  21.111  20.546   4.911
  315LEU   HD13 5504  21.005  20.549   5.058
  315LEU   MCD1 5505  20.746  20.627   4.889
  315LEU   MCD2 5506  20.778  20.618   4.976
  315LEU    CD2 5507  20.770  20.623   4.930
  315LEU   HD21 5508  20.698  20.631   4.845
  315LEU   HD22 5509  20.755  20.525   4.980
  315LEU   HD23 5510  20.748  20.704   5.003
  315LEU      C 5511  21.000  21.011   4.821
  315LEU      O 5512  21.117  21.018   4.857
  316GLU      N 5513  20.927  21.123   4.814
  316GLU     HN 5514  20.835  21.123   4.776
  316GLU     CA 5515  20.972  21.252   4.857
  316GLU     HA 5516  21.079  21.249   4.843
  316GLU     CB 5517  20.918  21.368   4.773
  316GLU    HB1 5518  20.817  21.349   4.753
  316GLU    HB2 5519  20.916  21.454   4.833
  316GLU     CG 5520  20.986  21.404   4.641
  316GLU    HG1 5521  21.085  21.442   4.662
  316GLU    HG2 5522  20.992  21.315   4.579
  316GLU     CD 5523  20.908  21.510   4.565
  316GLU    OE1 5524  20.792  21.478   4.526
  316GLU    OE2 5525  20.963  21.618   4.531
  316GLU      C 5526  20.951  21.273   5.003
  316GLU      O 5527  20.836  21.293   5.044
  317PHE      N 5528  21.059  21.269   5.083
  317PHE     HN 5529  21.144  21.229   5.052
  317PHE     CA 5530  21.065  21.321   5.216
  317PHE     HA 5531  20.982  21.390   5.223
  317PHE     CB 5532  21.040  21.210   5.320
  317PHE    HB1 5533  21.049  21.252   5.419
  317PHE    HB2 5534  20.945  21.164   5.299
  317PHE     CG 5535  21.142  21.102   5.311
  317PHE    CD1 5536  21.114  20.992   5.234
  317PHE    HD1 5537  21.019  20.983   5.183
  317PHE    CE1 5538  21.208  20.892   5.224
  317PHE    HE1 5539  21.189  20.808   5.160
  317PHE     CZ 5540  21.327  20.897   5.293
  317PHE     HZ 5541  21.398  20.816   5.285
  317PHE    CD2 5542  21.261  21.105   5.380
  317PHE    HD2 5543  21.281  21.191   5.443
  317PHE    CE2 5544  21.355  21.005   5.373
  317PHE    HE2 5545  21.448  21.012   5.428
  317PHE      C 5546  21.187  21.403   5.240
  317PHE      O 5547  21.292  21.379   5.180
  318ARG      N 5548  21.178  21.502   5.330
  318ARG     HN 5549  21.091  21.519   5.376
  318ARG     CA 5550  21.280  21.593   5.372
  318ARG     HA 5551  21.373  21.571   5.322
  318ARG     CB 5552  21.228  21.736   5.347
  318ARG    HB1 5553  21.162  21.768   5.430
  318ARG    HB2 5554  21.311  21.809   5.353
  318ARG     CG 5555  21.155  21.752   5.213
  318ARG    HG1 5556  21.222  21.723   5.132
  318ARG    HG2 5557  21.075  21.678   5.206
  318ARG     CD 5558  21.098  21.891   5.184
  318ARG    HD1 5559  21.015  21.912   5.254
  318ARG    HD2 5560  21.179  21.966   5.186
  318ARG     NE 5561  21.040  21.890   5.047
  318ARG     HE 5562  21.103  21.912   4.972
  318ARG     CZ 5563  20.911  21.864   5.012
  318ARG    NH1 5564  20.810  21.877   5.102
  318ARG   HH11 5565  20.829  21.908   5.195
  318ARG   HH12 5566  20.716  21.857   5.075
  318ARG    NH2 5567  20.883  21.823   4.884
  318ARG   HH21 5568  20.957  21.813   4.818
  318ARG   HH22 5569  20.789  21.803   4.858
  318ARG      C 5570  21.289  21.572   5.519
  318ARG      O 5571  21.190  21.543   5.586
  319ALA      N 5572  21.409  21.590   5.577
  319ALA     HN 5573  21.490  21.611   5.524
  319ALA     CA 5574  21.426  21.579   5.718
  319ALA     HA 5575  21.331  21.606   5.761
  319ALA   MCB1 5576  21.425  21.412   5.740
  319ALA   MCB2 5577  21.496  21.444   5.791
  319ALA     CB 5578  21.459  21.435   5.763
  319ALA    HB1 5579  21.388  21.364   5.717
  319ALA    HB2 5580  21.562  21.408   5.733
  319ALA    HB3 5581  21.451  21.427   5.874
  319ALA      C 5582  21.529  21.665   5.783
  319ALA      O 5583  21.635  21.693   5.727
  320ILE      N 5584  21.493  21.707   5.906
  320ILE     HN 5585  21.402  21.688   5.943
  320ILE     CA 5586  21.580  21.780   5.993
  320ILE     HA 5587  21.676  21.783   5.943
  320ILE     CB 5588  21.531  21.921   6.010
  320ILE     HB 5589  21.526  21.961   5.907
  320ILE   MCG1 5590  21.380  21.970   6.065
  320ILE   MCG2 5591  21.377  21.877   6.060
  320ILE    CG2 5592  21.386  21.924   6.060
  320ILE   HG21 5593  21.354  22.028   6.079
  320ILE   HG22 5594  21.319  21.879   5.984
  320ILE   HG23 5595  21.377  21.866   6.155
  320ILE    CG1 5596  21.624  22.020   6.084
  320ILE   HG11 5597  21.600  22.019   6.191
  320ILE   HG12 5598  21.727  21.982   6.082
  320ILE   MCD1 5599  21.573  22.167   6.023
  320ILE   MCD2 5600  21.666  22.173   6.033
  320ILE     CD 5601  21.620  22.163   6.031
  320ILE    HD1 5602  21.515  22.192   6.007
  320ILE    HD2 5603  21.660  22.233   6.107
  320ILE    HD3 5604  21.681  22.171   5.939
  320ILE      C 5605  21.603  21.722   6.128
  320ILE      O 5606  21.508  21.678   6.193
  321LEU      N 5607  21.731  21.702   6.164
  321LEU     HN 5608  21.805  21.739   6.109
  321LEU     CA 5609  21.775  21.630   6.280
  321LEU     HA 5610  21.687  21.582   6.320
  321LEU     CB 5611  21.879  21.522   6.245
  321LEU    HB1 5612  21.960  21.566   6.184
  321LEU    HB2 5613  21.933  21.491   6.337
  321LEU     CG 5614  21.820  21.399   6.175
  321LEU     HG 5615  21.745  21.437   6.102
  321LEU   MCD1 5616  21.934  21.353   6.060
  321LEU   MCD2 5617  21.925  21.281   6.119
  321LEU    CD1 5618  21.924  21.321   6.093
  321LEU   HD11 5619  21.960  21.382   6.008
  321LEU   HD12 5620  22.011  21.295   6.158
  321LEU   HD13 5621  21.879  21.227   6.054
  321LEU   MCD1 5622  21.714  21.339   6.291
  321LEU   MCD2 5623  21.766  21.266   6.262
  321LEU    CD2 5624  21.744  21.307   6.272
  321LEU   HD21 5625  21.667  21.365   6.327
  321LEU   HD22 5626  21.693  21.226   6.215
  321LEU   HD23 5627  21.814  21.262   6.344
  321LEU      C 5628  21.831  21.718   6.386
  321LEU      O 5629  21.918  21.802   6.367
  322PHE      N 5630  21.766  21.726   6.504
  322PHE     HN 5631  21.687  21.668   6.521
  322PHE     CA 5632  21.798  21.812   6.613
  322PHE     HA 5633  21.864  21.889   6.577
  322PHE     CB 5634  21.676  21.876   6.682
  322PHE    HB1 5635  21.594  21.801   6.694
  322PHE    HB2 5636  21.706  21.924   6.778
  322PHE     CG 5637  21.625  21.983   6.592
  322PHE    CD1 5638  21.513  21.965   6.515
  322PHE    HD1 5639  21.459  21.871   6.515
  322PHE    CE1 5640  21.473  22.071   6.437
  322PHE    HE1 5641  21.385  22.059   6.375
  322PHE     CZ 5642  21.539  22.191   6.434
  322PHE     HZ 5643  21.503  22.273   6.373
  322PHE    CD2 5644  21.692  22.104   6.597
  322PHE    HD2 5645  21.773  22.119   6.667
  322PHE    CE2 5646  21.651  22.204   6.512
  322PHE    HE2 5647  21.709  22.295   6.507
  322PHE      C 5648  21.871  21.727   6.712
  322PHE      O 5649  21.812  21.639   6.774
  323ILE      N 5650  22.000  21.757   6.738
  323ILE     HN 5651  22.049  21.829   6.690
  323ILE     CA 5652  22.073  21.685   6.838
  323ILE     HA 5653  22.030  21.586   6.845
  323ILE     CB 5654  22.220  21.675   6.813
  323ILE     HB 5655  22.264  21.778   6.807
  323ILE   MCG1 5656  22.335  21.594   6.904
  323ILE   MCG2 5657  22.256  21.591   6.954
  323ILE    CG2 5658  22.292  21.596   6.923
  323ILE   HG21 5659  22.398  21.579   6.895
  323ILE   HG22 5660  22.289  21.653   7.019
  323ILE   HG23 5661  22.243  21.498   6.938
  323ILE    CG1 5662  22.251  21.600   6.682
  323ILE   HG11 5663  22.223  21.495   6.694
  323ILE   HG12 5664  22.184  21.635   6.604
  323ILE   MCD1 5665  22.392  21.580   6.595
  323ILE   MCD2 5666  22.413  21.638   6.666
  323ILE     CD 5667  22.395  21.609   6.633
  323ILE    HD1 5668  22.409  21.546   6.542
  323ILE    HD2 5669  22.421  21.714   6.608
  323ILE    HD3 5670  22.465  21.573   6.712
  323ILE      C 5671  22.052  21.755   6.968
  323ILE      O 5672  22.084  21.874   6.963
  324PRO      N 5673  22.006  21.711   7.081
  324PRO     CD 5674  21.943  21.581   7.100
  324PRO    HD1 5675  21.881  21.549   7.004
  324PRO    HD2 5676  22.024  21.497   7.119
  324PRO     CA 5677  22.008  21.792   7.199
  324PRO     HA 5678  21.961  21.885   7.172
  324PRO     CB 5679  21.921  21.719   7.302
  324PRO    HB1 5680  21.985  21.677   7.388
  324PRO    HB2 5681  21.844  21.790   7.350
  324PRO     CG 5682  21.853  21.607   7.222
  324PRO    HG1 5683  21.749  21.638   7.190
  324PRO    HG2 5684  21.842  21.514   7.284
  324PRO      C 5685  22.137  21.829   7.264
  324PRO      O 5686  22.226  21.745   7.264
  325LYS      N 5687  22.154  21.953   7.314
  325LYS     HN 5688  22.079  22.019   7.318
  325LYS     CA 5689  22.280  21.997   7.365
  325LYS     HA 5690  22.359  21.959   7.303
  325LYS     CB 5691  22.274  22.151   7.366
  325LYS    HB1 5692  22.273  22.189   7.262
  325LYS    HB2 5693  22.177  22.185   7.405
  325LYS     CG 5694  22.387  22.218   7.444
  325LYS    HG1 5695  22.365  22.216   7.553
  325LYS    HG2 5696  22.480  22.156   7.438
  325LYS     CD 5697  22.417  22.361   7.398
  325LYS    HD1 5698  22.427  22.361   7.290
  325LYS    HD2 5699  22.329  22.422   7.414
  325LYS     CE 5700  22.538  22.429   7.461
  325LYS    HE1 5701  22.629  22.372   7.436
  325LYS    HE2 5702  22.544  22.533   7.426
  325LYS   MNZ1 5703  22.487  22.439   7.611
  325LYS   MNZ2 5704  22.568  22.427   7.617
  325LYS     NZ 5705  22.528  22.433   7.608
  325LYS    HZ1 5706  22.429  22.449   7.636
  325LYS    HZ2 5707  22.561  22.342   7.648
  325LYS    HZ3 5708  22.587  22.510   7.645
  325LYS      C 5709  22.294  21.949   7.506
  325LYS      O 5710  22.386  21.878   7.543
  326ARG      N 5711  22.193  21.974   7.591
  326ARG     HN 5712  22.110  22.020   7.561
  326ARG     CA 5713  22.194  21.938   7.730
  326ARG     HA 5714  22.288  21.979   7.765
  326ARG     CB 5715  22.084  22.016   7.804
  326ARG    HB1 5716  21.986  21.977   7.776
  326ARG    HB2 5717  22.090  21.994   7.912
  326ARG     CG 5718  22.088  22.167   7.781
  326ARG    HG1 5719  22.191  22.205   7.795
  326ARG    HG2 5720  22.069  22.190   7.675
  326ARG     CD 5721  21.992  22.247   7.870
  326ARG    HD1 5722  21.893  22.195   7.874
  326ARG    HD2 5723  22.037  22.265   7.969
  326ARG     NE 5724  21.971  22.379   7.805
  326ARG     HE 5725  22.021  22.397   7.720
  326ARG     CZ 5726  21.889  22.479   7.850
  326ARG    NH1 5727  21.806  22.470   7.958
  326ARG   HH11 5728  21.802  22.386   8.011
  326ARG   HH12 5729  21.749  22.549   7.983
  326ARG    NH2 5730  21.895  22.601   7.790
  326ARG   HH21 5731  21.958  22.617   7.714
  326ARG   HH22 5732  21.835  22.675   7.822
  326ARG      C 5733  22.204  21.792   7.759
  326ARG      O 5734  22.123  21.717   7.704
  327ALA      N 5735  22.307  21.749   7.833
  327ALA     HN 5736  22.370  21.813   7.877
  327ALA     CA 5737  22.336  21.611   7.855
  327ALA     HA 5738  22.338  21.565   7.758
  327ALA   MCB1 5739  22.500  21.602   7.892
  327ALA   MCB2 5740  22.454  21.564   7.965
  327ALA     CB 5741  22.470  21.585   7.925
  327ALA    HB1 5742  22.554  21.620   7.862
  327ALA    HB2 5743  22.474  21.638   8.023
  327ALA    HB3 5744  22.483  21.476   7.944
  327ALA      C 5745  22.228  21.544   7.934
  327ALA      O 5746  22.173  21.606   8.025
  328PRO      N 5747  22.187  21.424   7.908
  328PRO     CD 5748  22.272  21.322   7.848
  328PRO    HD1 5749  22.304  21.355   7.742
  328PRO    HD2 5750  22.366  21.307   7.912
  328PRO     CA 5751  22.055  21.378   7.938
  328PRO     HA 5752  21.983  21.453   7.908
  328PRO     CB 5753  22.044  21.246   7.863
  328PRO    HB1 5754  21.982  21.172   7.921
  328PRO    HB2 5755  21.993  21.261   7.763
  328PRO     CG 5756  22.187  21.194   7.843
  328PRO    HG1 5757  22.199  21.138   7.742
  328PRO    HG2 5758  22.217  21.119   7.925
  328PRO      C 5759  22.038  21.351   8.084
  328PRO      O 5760  22.113  21.273   8.141
  329PHE      N 5761  21.935  21.397   8.158
  329PHE     HN 5762  21.869  21.461   8.120
  329PHE     CA 5763  21.911  21.358   8.293
  329PHE     HA 5764  22.008  21.351   8.341
  329PHE     CB 5765  21.837  21.482   8.346
  329PHE    HB1 5766  21.901  21.569   8.337
  329PHE    HB2 5767  21.741  21.491   8.296
  329PHE     CG 5768  21.807  21.467   8.491
  329PHE    CD1 5769  21.675  21.448   8.526
  329PHE    HD1 5770  21.599  21.454   8.450
  329PHE    CE1 5771  21.639  21.422   8.657
  329PHE    HE1 5772  21.537  21.395   8.682
  329PHE     CZ 5773  21.736  21.432   8.753
  329PHE     HZ 5774  21.708  21.428   8.857
  329PHE    CD2 5775  21.904  21.465   8.588
  329PHE    HD2 5776  22.008  21.478   8.561
  329PHE    CE2 5777  21.869  21.447   8.720
  329PHE    HE2 5778  21.944  21.445   8.796
  329PHE      C 5779  21.843  21.226   8.305
  329PHE      O 5780  21.846  21.168   8.413
  330ASP      N 5781  21.765  21.180   8.206
  330ASP     HN 5782  21.764  21.224   8.117
  330ASP     CA 5783  21.679  21.066   8.215
  330ASP     HA 5784  21.654  21.052   8.320
  330ASP     CB 5785  21.554  21.100   8.133
  330ASP    HB1 5786  21.580  21.102   8.027
  330ASP    HB2 5787  21.477  21.024   8.151
  330ASP     CG 5788  21.499  21.236   8.173
  330ASP    OD1 5789  21.481  21.270   8.292
  330ASP    OD2 5790  21.484  21.321   8.081
  330ASP      C 5791  21.737  20.940   8.160
  330ASP      O 5792  21.849  20.931   8.112
  331LEU      N 5793  21.660  20.830   8.168
  331LEU     HN 5794  21.565  20.834   8.197
  331LEU     CA 5795  21.709  20.700   8.135
  331LEU     HA 5796  21.815  20.698   8.155
  331LEU     CB 5797  21.635  20.594   8.218
  331LEU    HB1 5798  21.523  20.604   8.207
  331LEU    HB2 5799  21.653  20.490   8.176
  331LEU     CG 5800  21.676  20.600   8.366
  331LEU     HG 5801  21.660  20.704   8.404
  331LEU   MCD1 5802  21.580  20.467   8.402
  331LEU   MCD2 5803  21.553  20.535   8.461
  331LEU    CD1 5804  21.572  20.506   8.429
  331LEU   HD11 5805  21.575  20.407   8.379
  331LEU   HD12 5806  21.592  20.492   8.537
  331LEU   HD13 5807  21.470  20.549   8.417
  331LEU   MCD1 5808  21.822  20.556   8.437
  331LEU   MCD2 5809  21.838  20.560   8.344
  331LEU    CD2 5810  21.823  20.560   8.389
  331LEU   HD21 5811  21.842  20.546   8.498
  331LEU   HD22 5812  21.845  20.465   8.337
  331LEU   HD23 5813  21.891  20.639   8.351
  331LEU      C 5814  21.686  20.664   7.992
  331LEU      O 5815  21.593  20.593   7.953
  332PHE      N 5816  21.772  20.720   7.905
  332PHE     HN 5817  21.843  20.784   7.935
  332PHE     CA 5818  21.767  20.691   7.766
  332PHE     HA 5819  21.663  20.692   7.737
  332PHE     CB 5820  21.843  20.803   7.692
  332PHE    HB1 5821  21.919  20.844   7.758
  332PHE    HB2 5822  21.881  20.764   7.597
  332PHE     CG 5823  21.750  20.914   7.659
  332PHE    CD1 5824  21.657  20.897   7.559
  332PHE    HD1 5825  21.659  20.809   7.496
  332PHE    CE1 5826  21.561  20.993   7.541
  332PHE    HE1 5827  21.484  20.978   7.466
  332PHE     CZ 5828  21.560  21.108   7.616
  332PHE     HZ 5829  21.491  21.189   7.594
  332PHE    CD2 5830  21.746  21.024   7.742
  332PHE    HD2 5831  21.817  21.034   7.823
  332PHE    CE2 5832  21.649  21.119   7.720
  332PHE    HE2 5833  21.643  21.204   7.786
  332PHE      C 5834  21.824  20.557   7.734
  332PHE      O 5835  21.799  20.501   7.627
  333GLU      N 5836  21.897  20.492   7.826
  333GLU     HN 5837  21.930  20.541   7.907
  333GLU     CA 5838  21.936  20.355   7.824
  333GLU     HA 5839  21.965  20.335   7.722
  333GLU     CB 5840  22.057  20.326   7.914
  333GLU    HB1 5841  22.087  20.224   7.899
  333GLU    HB2 5842  22.141  20.381   7.877
  333GLU     CG 5843  22.042  20.352   8.064
  333GLU    HG1 5844  21.934  20.351   8.092
  333GLU    HG2 5845  22.096  20.274   8.122
  333GLU     CD 5846  22.102  20.488   8.092
  333GLU    OE1 5847  22.045  20.595   8.058
  333GLU    OE2 5848  22.223  20.489   8.127
  333GLU      C 5849  21.828  20.258   7.856
  333GLU      O 5850  21.852  20.148   7.907
  334SER      N 5851  21.700  20.286   7.827
  334SER     HN 5852  21.674  20.364   7.770
  334SER     CA 5853  21.591  20.206   7.875
  334SER     HA 5854  21.617  20.101   7.870
  334SER     CB 5855  21.547  20.251   8.015
  334SER    HB1 5856  21.637  20.263   8.086
  334SER    HB2 5857  21.493  20.352   8.012
  334SER     OG 5858  21.460  20.150   8.063
  334SER    HG1 5859  21.445  20.169   8.156
  334SER      C 5860  21.480  20.240   7.782
  334SER      O 5861  21.484  20.337   7.707
  335LYS      N 5862  21.375  20.157   7.787
  335LYS     HN 5863  21.375  20.080   7.850
  335LYS     CA 5864  21.255  20.163   7.708
  335LYS     HA 5865  21.278  20.231   7.627
  335LYS     CB 5866  21.213  20.028   7.647
  335LYS    HB1 5867  21.205  19.949   7.727
  335LYS    HB2 5868  21.106  20.033   7.609
  335LYS     CG 5869  21.307  19.983   7.536
  335LYS    HG1 5870  21.338  20.070   7.474
  335LYS    HG2 5871  21.404  19.950   7.580
  335LYS     CD 5872  21.250  19.873   7.446
  335LYS    HD1 5873  21.206  19.790   7.509
  335LYS    HD2 5874  21.160  19.910   7.391
  335LYS     CE 5875  21.354  19.817   7.349
  335LYS    HE1 5876  21.403  19.900   7.296
  335LYS    HE2 5877  21.426  19.755   7.403
  335LYS   MNZ1 5878  21.264  19.760   7.230
  335LYS   MNZ2 5879  21.311  19.696   7.254
  335LYS     NZ 5880  21.290  19.732   7.246
  335LYS    HZ1 5881  21.220  19.787   7.193
  335LYS    HZ2 5882  21.363  19.696   7.181
  335LYS    HZ3 5883  21.243  19.652   7.293
  335LYS      C 5884  21.148  20.226   7.790
  335LYS      O 5885  21.065  20.154   7.843
  336LYS      N 5886  21.154  20.361   7.798
  336LYS     HN 5887  21.230  20.411   7.758
  336LYS     CA 5888  21.057  20.443   7.863
  336LYS     HA 5889  20.976  20.382   7.900
  336LYS     CB 5890  21.129  20.521   7.973
  336LYS    HB1 5891  21.208  20.580   7.929
  336LYS    HB2 5892  21.063  20.595   8.013
  336LYS     CG 5893  21.187  20.438   8.089
  336LYS    HG1 5894  21.113  20.363   8.123
  336LYS    HG2 5895  21.270  20.375   8.052
  336LYS     CD 5896  21.235  20.523   8.207
  336LYS    HD1 5897  21.309  20.469   8.259
  336LYS    HD2 5898  21.286  20.606   8.170
  336LYS     CE 5899  21.131  20.572   8.309
  336LYS    HE1 5900  21.177  20.646   8.380
  336LYS    HE2 5901  21.042  20.617   8.256
  336LYS   MNZ1 5902  21.065  20.435   8.356
  336LYS   MNZ2 5903  21.100  20.466   8.424
  336LYS     NZ 5904  21.084  20.455   8.387
  336LYS    HZ1 5905  21.032  20.390   8.325
  336LYS    HZ2 5906  21.166  20.405   8.427
  336LYS    HZ3 5907  21.022  20.488   8.464
  336LYS      C 5908  21.008  20.546   7.767
  336LYS      O 5909  21.084  20.617   7.702
  337LYS      N 5910  20.875  20.552   7.746
  337LYS     HN 5911  20.810  20.520   7.814
  337LYS     CA 5912  20.814  20.605   7.627
  337LYS     HA 5913  20.865  20.556   7.545
  337LYS     CB 5914  20.665  20.568   7.620
  337LYS    HB1 5915  20.653  20.459   7.622
  337LYS    HB2 5916  20.614  20.600   7.712
  337LYS     CG 5917  20.591  20.625   7.498
  337LYS    HG1 5918  20.479  20.600   7.501
  337LYS    HG2 5919  20.588  20.740   7.502
  337LYS     CD 5920  20.657  20.575   7.370
  337LYS    HD1 5921  20.760  20.607   7.367
  337LYS    HD2 5922  20.665  20.466   7.374
  337LYS     CE 5923  20.588  20.616   7.239
  337LYS    HE1 5924  20.488  20.569   7.233
  337LYS    HE2 5925  20.582  20.725   7.233
  337LYS   MNZ1 5926  20.656  20.529   7.124
  337LYS   MNZ2 5927  20.680  20.607   7.109
  337LYS     NZ 5928  20.665  20.570   7.121
  337LYS    HZ1 5929  20.654  20.467   7.111
  337LYS    HZ2 5930  20.629  20.617   7.036
  337LYS    HZ3 5931  20.765  20.593   7.135
  337LYS      C 5932  20.838  20.751   7.613
  337LYS      O 5933  20.780  20.818   7.698
  338LYS      N 5934  20.909  20.792   7.506
  338LYS     HN 5935  20.961  20.725   7.454
  338LYS     CA 5936  20.920  20.924   7.452
  338LYS     HA 5937  20.840  20.983   7.494
  338LYS     CB 5938  21.056  20.990   7.483
  338LYS    HB1 5939  21.136  20.944   7.420
  338LYS    HB2 5940  21.056  21.096   7.449
  338LYS     CG 5941  21.093  20.982   7.631
  338LYS    HG1 5942  21.028  21.048   7.689
  338LYS    HG2 5943  21.068  20.883   7.670
  338LYS     CD 5944  21.240  21.013   7.663
  338LYS    HD1 5945  21.304  20.964   7.589
  338LYS    HD2 5946  21.259  21.119   7.645
  338LYS     CE 5947  21.287  20.976   7.803
  338LYS    HE1 5948  21.289  20.867   7.814
  338LYS    HE2 5949  21.385  21.022   7.823
  338LYS   MNZ1 5950  21.160  21.008   7.895
  338LYS   MNZ2 5951  21.221  21.052   7.928
  338LYS     NZ 5952  21.194  21.027   7.907
  338LYS    HZ1 5953  21.099  20.987   7.892
  338LYS    HZ2 5954  21.229  21.000   8.001
  338LYS    HZ3 5955  21.189  21.131   7.901
  338LYS      C 5956  20.904  20.920   7.304
  338LYS      O 5957  20.924  20.815   7.244
  339ASN      N 5958  20.876  21.035   7.240
  339ASN     HN 5959  20.866  21.121   7.291
  339ASN     CA 5960  20.858  21.048   7.099
  339ASN     HA 5961  20.865  20.948   7.058
  339ASN     CB 5962  20.725  21.112   7.055
  339ASN    HB1 5963  20.737  21.220   7.052
  339ASN    HB2 5964  20.698  21.074   6.957
  339ASN     CG 5965  20.614  21.078   7.153
  339ASN    OD1 5966  20.559  20.968   7.152
  339ASN    ND2 5967  20.572  21.165   7.249
  339ASN   HD21 5968  20.616  21.254   7.258
  339ASN   HD22 5969  20.498  21.139   7.311
  339ASN      C 5970  20.968  21.131   7.041
  339ASN      O 5971  21.020  21.225   7.101
  340ASN      N 5972  21.015  21.101   6.919
  340ASN     HN 5973  20.968  21.034   6.862
  340ASN     CA 5974  21.130  21.157   6.854
  340ASN     HA 5975  21.186  21.216   6.925
  340ASN     CB 5976  21.209  21.036   6.801
  340ASN    HB1 5977  21.147  20.982   6.728
  340ASN    HB2 5978  21.301  21.071   6.754
  340ASN     CG 5979  21.245  20.942   6.914
  340ASN    OD1 5980  21.174  20.846   6.944
  340ASN    ND2 5981  21.365  20.974   6.969
  340ASN   HD21 5982  21.417  21.052   6.933
  340ASN   HD22 5983  21.402  20.920   7.045
  340ASN      C 5984  21.094  21.237   6.734
  340ASN      O 5985  21.156  21.341   6.710
  341ILE      N 5986  21.001  21.186   6.651
  341ILE     HN 5987  20.940  21.112   6.678
  341ILE     CA 5988  20.984  21.239   6.519
  341ILE     HA 5989  21.062  21.312   6.500
  341ILE     CB 5990  20.982  21.130   6.417
  341ILE     HB 5991  20.911  21.051   6.450
  341ILE   MCG1 5992  20.889  21.179   6.286
  341ILE   MCG2 5993  20.978  21.194   6.262
  341ILE    CG2 5994  20.936  21.184   6.280
  341ILE   HG21 5995  20.825  21.181   6.274
  341ILE   HG22 5996  20.970  21.289   6.268
  341ILE   HG23 5997  20.978  21.122   6.199
  341ILE    CG1 5998  21.124  21.070   6.413
  341ILE   HG11 5999  21.149  21.030   6.512
  341ILE   HG12 6000  21.125  20.981   6.349
  341ILE   MCD1 6001  21.209  21.190   6.334
  341ILE   MCD2 6002  21.268  21.154   6.398
  341ILE     CD 6003  21.233  21.167   6.368
  341ILE    HD1 6004  21.195  21.232   6.286
  341ILE    HD2 6005  21.264  21.232   6.453
  341ILE    HD3 6006  21.321  21.111   6.332
  341ILE      C 6007  20.850  21.304   6.520
  341ILE      O 6008  20.746  21.251   6.560
  342LYS      N 6009  20.847  21.423   6.459
  342LYS     HN 6010  20.931  21.468   6.430
  342LYS     CA 6011  20.728  21.498   6.429
  342LYS     HA 6012  20.646  21.459   6.487
  342LYS     CB 6013  20.750  21.649   6.449
  342LYS    HB1 6014  20.846  21.681   6.400
  342LYS    HB2 6015  20.674  21.707   6.392
  342LYS     CG 6016  20.749  21.690   6.596
  342LYS    HG1 6017  20.825  21.633   6.650
  342LYS    HG2 6018  20.785  21.793   6.605
  342LYS     CD 6019  20.615  21.677   6.667
  342LYS    HD1 6020  20.534  21.709   6.600
  342LYS    HD2 6021  20.591  21.570   6.683
  342LYS     CE 6022  20.605  21.752   6.800
  342LYS    HE1 6023  20.675  21.707   6.876
  342LYS    HE2 6024  20.627  21.862   6.785
  342LYS   MNZ1 6025  20.472  21.761   6.887
  342LYS   MNZ2 6026  20.451  21.717   6.821
  342LYS     NZ 6027  20.467  21.739   6.852
  342LYS    HZ1 6028  20.459  21.788   6.943
  342LYS    HZ2 6029  20.401  21.782   6.784
  342LYS    HZ3 6030  20.444  21.639   6.865
  342LYS      C 6031  20.703  21.483   6.283
  342LYS      O 6032  20.781  21.532   6.202
  343LEU      N 6033  20.603  21.400   6.246
  343LEU     HN 6034  20.549  21.352   6.314
  343LEU     CA 6035  20.565  21.372   6.111
  343LEU     HA 6036  20.655  21.367   6.052
  343LEU     CB 6037  20.497  21.235   6.117
  343LEU    HB1 6038  20.554  21.168   6.182
  343LEU    HB2 6039  20.401  21.244   6.170
  343LEU     CG 6040  20.475  21.168   5.980
  343LEU     HG 6041  20.432  21.242   5.910
  343LEU   MCD1 6042  20.618  21.149   5.894
  343LEU   MCD2 6043  20.606  21.070   5.942
  343LEU    CD1 6044  20.605  21.112   5.921
  343LEU   HD11 6045  20.651  21.187   5.853
  343LEU   HD12 6046  20.677  21.089   6.002
  343LEU   HD13 6047  20.584  21.019   5.863
  343LEU   MCD1 6048  20.403  21.022   6.021
  343LEU   MCD2 6049  20.337  21.072   5.976
  343LEU    CD2 6050  20.375  21.052   5.998
  343LEU   HD21 6051  20.423  20.968   6.052
  343LEU   HD22 6052  20.287  21.087   6.056
  343LEU   HD23 6053  20.340  21.016   5.899
  343LEU      C 6054  20.474  21.473   6.050
  343LEU      O 6055  20.361  21.493   6.095
  344TYR      N 6056  20.523  21.537   5.942
  344TYR     HN 6057  20.618  21.526   5.915
  344TYR     CA 6058  20.444  21.622   5.859
  344TYR     HA 6059  20.353  21.645   5.911
  344TYR     CB 6060  20.518  21.751   5.819
  344TYR    HB1 6061  20.619  21.726   5.792
  344TYR    HB2 6062  20.462  21.802   5.744
  344TYR     CG 6063  20.530  21.847   5.933
  344TYR    CD1 6064  20.594  21.818   6.051
  344TYR    HD1 6065  20.644  21.723   6.062
  344TYR    CE1 6066  20.599  21.907   6.157
  344TYR    HE1 6067  20.654  21.884   6.246
  344TYR     CZ 6068  20.530  22.025   6.143
  344TYR     OH 6069  20.524  22.116   6.251
  344TYR     HH 6070  20.434  22.148   6.258
  344TYR    CD2 6071  20.457  21.963   5.924
  344TYR    HD2 6072  20.401  21.985   5.835
  344TYR    CE2 6073  20.457  22.051   6.030
  344TYR    HE2 6074  20.399  22.142   6.023
  344TYR      C 6075  20.412  21.557   5.729
  344TYR      O 6076  20.494  21.488   5.668
  345VAL      N 6077  20.288  21.579   5.683
  345VAL     HN 6078  20.220  21.624   5.740
  345VAL     CA 6079  20.241  21.542   5.553
  345VAL     HA 6080  20.329  21.526   5.494
  345VAL     CB 6081  20.161  21.415   5.555
  345VAL     HB 6082  20.081  21.429   5.631
  345VAL   MCG1 6083  20.073  21.342   5.432
  345VAL   MCG2 6084  20.102  21.424   5.398
  345VAL    CG1 6085  20.091  21.385   5.422
  345VAL   HG11 6086  20.041  21.286   5.427
  345VAL   HG12 6087  20.015  21.463   5.400
  345VAL   HG13 6088  20.165  21.383   5.339
  345VAL   MCG1 6089  20.274  21.290   5.563
  345VAL   MCG2 6090  20.224  21.286   5.642
  345VAL    CG2 6091  20.245  21.294   5.600
  345VAL   HG21 6092  20.321  21.269   5.523
  345VAL   HG22 6093  20.297  21.317   5.696
  345VAL   HG23 6094  20.179  21.206   5.616
  345VAL      C 6095  20.165  21.653   5.489
  345VAL      O 6096  20.067  21.701   5.546
  346ARG      N 6097  20.211  21.703   5.373
  346ARG     HN 6098  20.296  21.669   5.333
  346ARG     CA 6099  20.149  21.807   5.296
  346ARG     HA 6100  20.217  21.822   5.213
  346ARG     CB 6101  20.015  21.764   5.235
  346ARG    HB1 6102  19.943  21.743   5.316
  346ARG    HB2 6103  19.969  21.849   5.183
  346ARG     CG 6104  20.022  21.644   5.140
  346ARG    HG1 6105  20.102  21.659   5.071
  346ARG    HG2 6106  20.053  21.558   5.196
  346ARG     CD 6107  19.895  21.609   5.062
  346ARG    HD1 6108  19.825  21.548   5.125
  346ARG    HD2 6109  19.848  21.702   5.020
  346ARG     NE 6110  19.939  21.524   4.947
  346ARG     HE 6111  20.038  21.513   4.937
  346ARG     CZ 6112  19.862  21.459   4.855
  346ARG    NH1 6113  19.727  21.474   4.860
  346ARG   HH11 6114  19.685  21.532   4.930
  346ARG   HH12 6115  19.669  21.428   4.793
  346ARG    NH2 6116  19.922  21.371   4.769
  346ARG   HH21 6117  20.021  21.355   4.775
  346ARG   HH22 6118  19.868  21.323   4.701
  346ARG      C 6119  20.151  21.934   5.373
  346ARG      O 6120  20.047  22.000   5.374
  347ARG      N 6121  20.266  21.965   5.435
  347ARG     HN 6122  20.352  21.919   5.415
  347ARG     CA 6123  20.272  22.067   5.536
  347ARG     HA 6124  20.374  22.059   5.569
  347ARG     CB 6125  20.267  22.202   5.462
  347ARG    HB1 6126  20.173  22.210   5.401
  347ARG    HB2 6127  20.255  22.287   5.536
  347ARG     CG 6128  20.390  22.224   5.374
  347ARG    HG1 6129  20.486  22.219   5.436
  347ARG    HG2 6130  20.405  22.138   5.301
  347ARG     CD 6131  20.380  22.358   5.300
  347ARG    HD1 6132  20.277  22.372   5.258
  347ARG    HD2 6133  20.414  22.442   5.365
  347ARG     NE 6134  20.475  22.347   5.185
  347ARG     HE 6135  20.500  22.257   5.150
  347ARG     CZ 6136  20.529  22.458   5.127
  347ARG    NH1 6137  20.476  22.579   5.161
  347ARG   HH11 6138  20.400  22.584   5.226
  347ARG   HH12 6139  20.512  22.663   5.120
  347ARG    NH2 6140  20.630  22.448   5.036
  347ARG   HH21 6141  20.666  22.358   5.011
  347ARG   HH22 6142  20.668  22.531   4.994
  347ARG      C 6143  20.194  22.062   5.662
  347ARG      O 6144  20.215  22.140   5.755
  348VAL      N 6145  20.107  21.961   5.680
  348VAL     HN 6146  20.093  21.892   5.610
  348VAL     CA 6147  20.026  21.942   5.797
  348VAL     HA 6148  20.028  22.036   5.850
  348VAL     CB 6149  19.884  21.909   5.764
  348VAL     HB 6150  19.880  21.811   5.712
  348VAL   MCG1 6151  19.818  21.940   5.915
  348VAL   MCG2 6152  19.777  21.861   5.885
  348VAL    CG1 6153  19.802  21.901   5.893
  348VAL   HG11 6154  19.826  21.987   5.959
  348VAL   HG12 6155  19.693  21.904   5.870
  348VAL   HG13 6156  19.824  21.807   5.947
  348VAL   MCG1 6157  19.832  22.055   5.699
  348VAL   MCG2 6158  19.812  21.990   5.635
  348VAL    CG2 6159  19.825  22.017   5.672
  348VAL   HG21 6160  19.833  22.117   5.720
  348VAL   HG22 6161  19.881  22.020   5.576
  348VAL   HG23 6162  19.718  21.996   5.650
  348VAL      C 6163  20.081  21.838   5.889
  348VAL      O 6164  20.108  21.726   5.847
  349PHE      N 6165  20.101  21.873   6.017
  349PHE     HN 6166  20.085  21.966   6.048
  349PHE     CA 6167  20.145  21.784   6.120
  349PHE     HA 6168  20.236  21.740   6.083
  349PHE     CB 6169  20.180  21.864   6.247
  349PHE    HB1 6170  20.265  21.926   6.226
  349PHE    HB2 6171  20.093  21.916   6.281
  349PHE     CG 6172  20.221  21.774   6.359
  349PHE    CD1 6173  20.332  21.693   6.344
  349PHE    HD1 6174  20.397  21.706   6.259
  349PHE    CE1 6175  20.358  21.596   6.438
  349PHE    HE1 6176  20.443  21.532   6.423
  349PHE     CZ 6177  20.281  21.578   6.551
  349PHE     HZ 6178  20.308  21.506   6.626
  349PHE    CD2 6179  20.142  21.755   6.470
  349PHE    HD2 6180  20.057  21.819   6.485
  349PHE    CE2 6181  20.169  21.657   6.563
  349PHE    HE2 6182  20.102  21.642   6.645
  349PHE      C 6183  20.051  21.672   6.148
  349PHE      O 6184  19.934  21.698   6.178
  350ILE      N 6185  20.095  21.545   6.139
  350ILE     HN 6186  20.189  21.526   6.114
  350ILE     CA 6187  20.017  21.427   6.162
  350ILE     HA 6188  19.914  21.457   6.153
  350ILE     CB 6189  20.046  21.322   6.059
  350ILE     HB 6190  20.154  21.298   6.065
  350ILE   MCG1 6191  19.989  21.178   6.125
  350ILE   MCG2 6192  19.938  21.193   6.048
  350ILE    CG2 6193  19.968  21.192   6.085
  350ILE   HG21 6194  20.005  21.143   6.177
  350ILE   HG22 6195  19.859  21.214   6.097
  350ILE   HG23 6196  19.980  21.123   5.999
  350ILE    CG1 6197  20.017  21.375   5.918
  350ILE   HG11 6198  20.085  21.462   5.893
  350ILE   HG12 6199  20.047  21.299   5.840
  350ILE   MCD1 6200  19.850  21.379   5.923
  350ILE   MCD2 6201  19.876  21.456   5.877
  350ILE     CD 6202  19.871  21.415   5.901
  350ILE    HD1 6203  19.805  21.339   5.949
  350ILE    HD2 6204  19.852  21.514   5.949
  350ILE    HD3 6205  19.845  21.422   5.793
  350ILE      C 6206  20.034  21.368   6.298
  350ILE      O 6207  19.946  21.372   6.383
  351THR      N 6208  20.157  21.320   6.327
  351THR     HN 6209  20.237  21.343   6.272
  351THR     CA 6210  20.178  21.233   6.438
  351THR     HA 6211  20.115  21.276   6.514
  351THR     CB 6212  20.137  21.089   6.432
  351THR     HB 6213  20.191  21.037   6.515
  351THR    OG1 6214  20.190  21.033   6.312
  351THR    HG1 6215  20.245  20.960   6.340
  351THR   MCG1 6216  19.973  21.066   6.402
  351THR   MCG2 6217  19.992  21.021   6.482
  351THR    CG2 6218  19.990  21.046   6.442
  351THR   HG21 6219  19.933  21.086   6.355
  351THR   HG22 6220  19.982  20.935   6.442
  351THR   HG23 6221  19.945  21.085   6.536
  351THR      C 6222  20.314  21.239   6.499
  351THR      O 6223  20.409  21.264   6.425
  352ASP      N 6224  20.326  21.218   6.631
  352ASP     HN 6225  20.243  21.207   6.685
  352ASP     CA 6226  20.443  21.207   6.713
  352ASP     HA 6227  20.519  21.270   6.670
  352ASP     CB 6228  20.392  21.264   6.846
  352ASP    HB1 6229  20.286  21.251   6.851
  352ASP    HB2 6230  20.440  21.213   6.926
  352ASP     CG 6231  20.421  21.413   6.862
  352ASP    OD1 6232  20.327  21.496   6.874
  352ASP    OD2 6233  20.543  21.446   6.862
  352ASP      C 6234  20.491  21.066   6.718
  352ASP      O 6235  20.445  20.991   6.803
  353GLU      N 6236  20.588  21.033   6.630
  353GLU     HN 6237  20.629  21.104   6.574
  353GLU     CA 6238  20.646  20.905   6.602
  353GLU     HA 6239  20.577  20.829   6.637
  353GLU     CB 6240  20.660  20.900   6.449
  353GLU    HB1 6241  20.724  20.980   6.417
  353GLU    HB2 6242  20.715  20.811   6.422
  353GLU     CG 6243  20.530  20.904   6.369
  353GLU    HG1 6244  20.477  20.993   6.396
  353GLU    HG2 6245  20.554  20.903   6.265
  353GLU     CD 6246  20.439  20.785   6.397
  353GLU    OE1 6247  20.318  20.817   6.385
  353GLU    OE2 6248  20.477  20.667   6.417
  353GLU      C 6249  20.778  20.886   6.668
  353GLU      O 6250  20.828  20.979   6.731
  354ALA      N 6251  20.835  20.765   6.658
  354ALA     HN 6252  20.799  20.697   6.594
  354ALA     CA 6253  20.947  20.718   6.733
  354ALA     HA 6254  21.015  20.802   6.736
  354ALA   MCB1 6255  20.870  20.659   6.870
  354ALA   MCB2 6256  20.932  20.721   6.901
  354ALA     CB 6257  20.903  20.691   6.878
  354ALA    HB1 6258  20.823  20.615   6.880
  354ALA    HB2 6259  20.989  20.654   6.938
  354ALA    HB3 6260  20.865  20.785   6.924
  354ALA      C 6261  21.024  20.607   6.670
  354ALA      O 6262  21.099  20.615   6.573
  355GLU      N 6263  21.021  20.495   6.744
  355GLU     HN 6264  20.956  20.487   6.820
  355GLU     CA 6265  21.101  20.378   6.729
  355GLU     HA 6266  21.201  20.419   6.730
  355GLU     CB 6267  21.101  20.281   6.848
  355GLU    HB1 6268  21.187  20.205   6.840
  355GLU    HB2 6269  21.129  20.335   6.945
  355GLU     CG 6270  20.966  20.211   6.860
  355GLU    HG1 6271  20.886  20.285   6.850
  355GLU    HG2 6272  20.957  20.135   6.781
  355GLU     CD 6273  20.953  20.143   6.995
  355GLU    OE1 6274  20.932  20.218   7.095
  355GLU    OE2 6275  20.960  20.018   7.009
  355GLU      C 6276  21.093  20.315   6.594
  355GLU      O 6277  21.194  20.259   6.550
  356ASP      N 6278  20.983  20.323   6.517
  356ASP     HN 6279  20.899  20.366   6.550
  356ASP     CA 6280  20.978  20.270   6.384
  356ASP     HA 6281  21.006  20.166   6.391
  356ASP     CB 6282  20.834  20.282   6.330
  356ASP    HB1 6283  20.818  20.382   6.303
  356ASP    HB2 6284  20.825  20.218   6.248
  356ASP     CG 6285  20.725  20.244   6.429
  356ASP    OD1 6286  20.682  20.339   6.500
  356ASP    OD2 6287  20.679  20.128   6.424
  356ASP      C 6288  21.072  20.338   6.290
  356ASP      O 6289  21.127  20.276   6.200
  357LEU      N 6290  21.106  20.465   6.317
  357LEU     HN 6291  21.069  20.516   6.395
  357LEU     CA 6292  21.198  20.534   6.233
  357LEU     HA 6293  21.198  20.484   6.137
  357LEU     CB 6294  21.144  20.677   6.218
  357LEU    HB1 6295  21.122  20.720   6.318
  357LEU    HB2 6296  21.223  20.744   6.181
  357LEU     CG 6297  21.019  20.689   6.129
  357LEU     HG 6298  20.941  20.618   6.163
  357LEU   MCD1 6299  20.962  20.828   6.205
  357LEU   MCD2 6300  20.989  20.854   6.120
  357LEU    CD1 6301  20.978  20.834   6.161
  357LEU   HD11 6302  20.937  20.840   6.264
  357LEU   HD12 6303  21.065  20.901   6.153
  357LEU   HD13 6304  20.899  20.868   6.090
  357LEU   MCD1 6305  21.067  20.710   5.969
  357LEU   MCD2 6306  21.031  20.624   5.974
  357LEU    CD2 6307  21.048  20.668   5.979
  357LEU   HD21 6308  21.095  20.758   5.936
  357LEU   HD22 6309  21.116  20.581   5.965
  357LEU   HD23 6310  20.953  20.648   5.925
  357LEU      C 6311  21.339  20.551   6.278
  357LEU      O 6312  21.439  20.543   6.207
  358ILE      N 6313  21.343  20.567   6.412
  358ILE     HN 6314  21.261  20.563   6.468
  358ILE     CA 6315  21.465  20.590   6.483
  358ILE     HA 6316  21.540  20.617   6.410
  358ILE     CB 6317  21.449  20.702   6.582
  358ILE     HB 6318  21.361  20.676   6.645
  358ILE   MCG1 6319  21.546  20.762   6.706
  358ILE   MCG2 6320  21.596  20.695   6.663
  358ILE    CG2 6321  21.565  20.727   6.680
  358ILE   HG21 6322  21.538  20.808   6.752
  358ILE   HG22 6323  21.588  20.635   6.737
  358ILE   HG23 6324  21.656  20.758   6.624
  358ILE    CG1 6325  21.415  20.833   6.510
  358ILE   HG11 6326  21.314  20.827   6.467
  358ILE   HG12 6327  21.406  20.915   6.583
  358ILE   MCD1 6328  21.507  20.837   6.370
  358ILE   MCD2 6329  21.531  20.913   6.420
  358ILE     CD 6330  21.514  20.873   6.400
  358ILE    HD1 6331  21.512  20.798   6.318
  358ILE    HD2 6332  21.488  20.972   6.359
  358ILE    HD3 6333  21.617  20.877   6.442
  358ILE      C 6334  21.513  20.471   6.558
  358ILE      O 6335  21.443  20.416   6.643
  359PRO      N 6336  21.626  20.409   6.537
  359PRO     CD 6337  21.695  20.412   6.409
  359PRO    HD1 6338  21.621  20.387   6.325
  359PRO    HD2 6339  21.738  20.517   6.391
  359PRO     CA 6340  21.685  20.314   6.626
  359PRO     HA 6341  21.631  20.222   6.610
  359PRO     CB 6342  21.826  20.300   6.570
  359PRO    HB1 6343  21.895  20.384   6.608
  359PRO    HB2 6344  21.875  20.201   6.602
  359PRO     CG 6345  21.807  20.307   6.418
  359PRO    HG1 6346  21.777  20.204   6.370
  359PRO    HG2 6347  21.905  20.339   6.360
  359PRO      C 6348  21.682  20.336   6.774
  359PRO      O 6349  21.706  20.446   6.825
  360GLU      N 6350  21.664  20.224   6.845
  360GLU     HN 6351  21.656  20.136   6.800
  360GLU     CA 6352  21.653  20.216   6.988
  360GLU     HA 6353  21.561  20.267   7.013
  360GLU     CB 6354  21.637  20.067   7.022
  360GLU    HB1 6355  21.628  20.056   7.130
  360GLU    HB2 6356  21.540  20.032   6.986
  360GLU     CG 6357  21.746  19.974   6.970
  360GLU    HG1 6358  21.761  19.992   6.863
  360GLU    HG2 6359  21.839  19.993   7.024
  360GLU     CD 6360  21.706  19.829   6.990
  360GLU    OE1 6361  21.630  19.784   6.900
  360GLU    OE2 6362  21.735  19.764   7.095
  360GLU      C 6363  21.763  20.287   7.059
  360GLU      O 6364  21.733  20.353   7.159
  361TRP      N 6365  21.887  20.287   7.009
  361TRP     HN 6366  21.905  20.235   6.925
  361TRP     CA 6367  22.005  20.351   7.057
  361TRP     HA 6368  21.995  20.352   7.165
  361TRP     CB 6369  22.127  20.264   7.023
  361TRP    HB1 6370  22.213  20.310   7.061
  361TRP    HB2 6371  22.119  20.174   7.077
  361TRP     CG 6372  22.154  20.229   6.879
  361TRP    CD1 6373  22.107  20.119   6.812
  361TRP    HD1 6374  22.048  20.040   6.856
  361TRP    NE1 6375  22.147  20.126   6.681
  361TRP    HE1 6376  22.123  20.061   6.613
  361TRP    CE2 6377  22.225  20.237   6.660
  361TRP    CD2 6378  22.239  20.298   6.785
  361TRP    CE3 6379  22.318  20.409   6.795
  361TRP    HE3 6380  22.325  20.467   6.886
  361TRP    CZ3 6381  22.391  20.447   6.685
  361TRP    HZ3 6382  22.463  20.526   6.695
  361TRP    CZ2 6383  22.296  20.276   6.550
  361TRP    HZ2 6384  22.290  20.223   6.456
  361TRP    CH2 6385  22.376  20.387   6.562
  361TRP    HH2 6386  22.427  20.427   6.475
  361TRP      C 6387  22.025  20.493   7.016
  361TRP      O 6388  22.127  20.549   7.054
  362LEU      N 6389  21.933  20.548   6.934
  362LEU     HN 6390  21.856  20.493   6.900
  362LEU     CA 6391  21.934  20.683   6.889
  362LEU     HA 6392  22.024  20.729   6.925
  362LEU     CB 6393  21.931  20.682   6.735
  362LEU    HB1 6394  21.847  20.623   6.702
  362LEU    HB2 6395  21.907  20.781   6.700
  362LEU     CG 6396  22.058  20.633   6.664
  362LEU     HG 6397  22.085  20.532   6.701
  362LEU   MCD1 6398  22.069  20.608   6.498
  362LEU   MCD2 6399  21.985  20.645   6.513
  362LEU    CD1 6400  22.028  20.627   6.513
  362LEU   HD11 6401  22.115  20.584   6.459
  362LEU   HD12 6402  21.939  20.563   6.494
  362LEU   HD13 6403  22.008  20.729   6.474
  362LEU   MCD1 6404  22.155  20.770   6.670
  362LEU   MCD2 6405  22.205  20.701   6.709
  362LEU    CD2 6406  22.174  20.731   6.689
  362LEU   HD21 6407  22.148  20.832   6.651
  362LEU   HD22 6408  22.196  20.737   6.797
  362LEU   HD23 6409  22.265  20.696   6.635
  362LEU      C 6410  21.816  20.757   6.943
  362LEU      O 6411  21.772  20.864   6.899
  363SER      N 6412  21.758  20.710   7.055
  363SER     HN 6413  21.797  20.631   7.100
  363SER     CA 6414  21.642  20.760   7.122
  363SER     HA 6415  21.563  20.766   7.048
  363SER     CB 6416  21.598  20.665   7.235
  363SER    HB1 6417  21.521  20.714   7.295
  363SER    HB2 6418  21.557  20.574   7.192
  363SER     OG 6419  21.705  20.629   7.321
  363SER    HG1 6420  21.668  20.566   7.383
  363SER      C 6421  21.665  20.896   7.177
  363SER      O 6422  21.571  20.970   7.207
  364PHE      N 6423  21.790  20.944   7.187
  364PHE     HN 6424  21.869  20.889   7.163
  364PHE     CA 6425  21.819  21.076   7.232
  364PHE     HA 6426  21.747  21.096   7.310
  364PHE     CB 6427  21.959  21.083   7.295
  364PHE    HB1 6428  21.980  21.185   7.324
  364PHE    HB2 6429  21.965  21.011   7.375
  364PHE     CG 6430  22.065  21.045   7.197
  364PHE    CD1 6431  22.096  20.914   7.172
  364PHE    HD1 6432  22.035  20.835   7.214
  364PHE    CE1 6433  22.205  20.882   7.095
  364PHE    HE1 6434  22.231  20.779   7.079
  364PHE     CZ 6435  22.282  20.981   7.038
  364PHE     HZ 6436  22.369  20.957   6.979
  364PHE    CD2 6437  22.136  21.145   7.134
  364PHE    HD2 6438  22.105  21.248   7.143
  364PHE    CE2 6439  22.246  21.113   7.058
  364PHE    HE2 6440  22.305  21.191   7.014
  364PHE      C 6441  21.799  21.181   7.128
  364PHE      O 6442  21.802  21.299   7.162
  365VAL      N 6443  21.778  21.145   7.000
  365VAL     HN 6444  21.767  21.050   6.973
  365VAL     CA 6445  21.771  21.242   6.895
  365VAL     HA 6446  21.807  21.336   6.934
  365VAL     CB 6447  21.849  21.201   6.773
  365VAL     HB 6448  21.817  21.101   6.738
  365VAL   MCG1 6449  21.846  21.344   6.685
  365VAL   MCG2 6450  21.829  21.276   6.624
  365VAL    CG1 6451  21.838  21.305   6.660
  365VAL   HG11 6452  21.855  21.407   6.701
  365VAL   HG12 6453  21.915  21.284   6.582
  365VAL   HG13 6454  21.738  21.300   6.614
  365VAL   MCG1 6455  22.003  21.244   6.827
  365VAL   MCG2 6456  22.007  21.153   6.804
  365VAL    CG2 6457  21.998  21.199   6.814
  365VAL   HG21 6458  22.029  21.299   6.849
  365VAL   HG22 6459  22.014  21.125   6.895
  365VAL   HG23 6460  22.060  21.170   6.726
  365VAL      C 6461  21.630  21.259   6.849
  365VAL      O 6462  21.555  21.162   6.838
  366LYS      N 6463  21.584  21.385   6.835
  366LYS     HN 6464  21.643  21.463   6.853
  366LYS     CA 6465  21.451  21.421   6.797
  366LYS     HA 6466  21.384  21.336   6.810
  366LYS     CB 6467  21.412  21.542   6.882
  366LYS    HB1 6468  21.467  21.629   6.849
  366LYS    HB2 6469  21.309  21.569   6.861
  366LYS     CG 6470  21.429  21.527   7.033
  366LYS    HG1 6471  21.386  21.431   7.066
  366LYS    HG2 6472  21.536  21.513   7.057
  366LYS     CD 6473  21.372  21.642   7.116
  366LYS    HD1 6474  21.394  21.739   7.067
  366LYS    HD2 6475  21.261  21.639   7.113
  366LYS     CE 6476  21.421  21.644   7.261
  366LYS    HE1 6477  21.369  21.565   7.319
  366LYS    HE2 6478  21.530  21.632   7.264
  366LYS   MNZ1 6479  21.416  21.772   7.356
  366LYS   MNZ2 6480  21.359  21.787   7.298
  366LYS     NZ 6481  21.389  21.774   7.325
  366LYS    HZ1 6482  21.449  21.787   7.408
  366LYS    HZ2 6483  21.407  21.851   7.257
  366LYS    HZ3 6484  21.289  21.775   7.353
  366LYS      C 6485  21.459  21.463   6.654
  366LYS      O 6486  21.568  21.499   6.610
  367GLY      N 6487  21.354  21.467   6.570
  367GLY     HN 6488  21.264  21.432   6.598
  367GLY     CA 6489  21.358  21.521   6.438
  367GLY    HA1 6490  21.417  21.604   6.443
  367GLY    HA2 6491  21.392  21.444   6.378
  367GLY      C 6492  21.224  21.562   6.387
  367GLY      O 6493  21.119  21.539   6.445
  368VAL      N 6494  21.224  21.628   6.269
  368VAL     HN 6495  21.309  21.657   6.225
  368VAL     CA 6496  21.105  21.662   6.199
  368VAL     HA 6497  21.021  21.608   6.242
  368VAL     CB 6498  21.075  21.808   6.180
  368VAL     HB 6499  21.158  21.855   6.124
  368VAL   MCG1 6500  20.959  21.809   6.059
  368VAL   MCG2 6501  20.917  21.842   6.136
  368VAL    CG1 6502  20.944  21.825   6.101
  368VAL   HG11 6503  20.959  21.792   5.996
  368VAL   HG12 6504  20.864  21.763   6.147
  368VAL   HG13 6505  20.913  21.931   6.102
  368VAL   MCG1 6506  21.038  21.841   6.341
  368VAL   MCG2 6507  21.089  21.913   6.310
  368VAL    CG2 6508  21.064  21.874   6.319
  368VAL   HG21 6509  21.005  21.809   6.387
  368VAL   HG22 6510  21.166  21.889   6.362
  368VAL   HG23 6511  21.014  21.972   6.310
  368VAL      C 6512  21.137  21.608   6.064
  368VAL      O 6513  21.247  21.609   6.008
  369VAL      N 6514  21.038  21.541   6.002
  369VAL     HN 6515  20.951  21.529   6.048
  369VAL     CA 6516  21.038  21.481   5.872
  369VAL     HA 6517  21.126  21.513   5.818
  369VAL     CB 6518  21.022  21.332   5.870
  369VAL     HB 6519  20.928  21.304   5.922
  369VAL   MCG1 6520  21.031  21.221   5.745
  369VAL   MCG2 6521  21.018  21.304   5.704
  369VAL    CG1 6522  21.024  21.266   5.731
  369VAL   HG11 6523  21.039  21.156   5.742
  369VAL   HG12 6524  20.928  21.284   5.678
  369VAL   HG13 6525  21.107  21.307   5.670
  369VAL   MCG1 6526  21.132  21.226   5.939
  369VAL   MCG2 6527  21.164  21.312   5.958
  369VAL    CG2 6528  21.142  21.272   5.944
  369VAL   HG21 6529  21.137  21.161   5.942
  369VAL   HG22 6530  21.237  21.304   5.897
  369VAL   HG23 6531  21.142  21.305   6.050
  369VAL      C 6532  20.915  21.526   5.801
  369VAL      O 6533  20.805  21.524   5.855
  370ASP      N 6534  20.927  21.577   5.676
  370ASP     HN 6535  21.014  21.577   5.628
  370ASP     CA 6536  20.817  21.632   5.604
  370ASP     HA 6537  20.726  21.612   5.658
  370ASP     CB 6538  20.840  21.783   5.584
  370ASP    HB1 6539  20.833  21.830   5.677
  370ASP    HB2 6540  20.936  21.795   5.542
  370ASP     CG 6541  20.740  21.850   5.491
  370ASP    OD1 6542  20.782  21.894   5.380
  370ASP    OD2 6543  20.621  21.864   5.528
  370ASP      C 6544  20.820  21.556   5.476
  370ASP      O 6545  20.923  21.531   5.414
  371SER      N 6546  20.699  21.511   5.438
  371SER     HN 6547  20.619  21.535   5.493
  371SER     CA 6548  20.664  21.432   5.325
  371SER     HA 6549  20.751  21.424   5.261
  371SER     CB 6550  20.620  21.292   5.372
  371SER    HB1 6551  20.704  21.240   5.425
  371SER    HB2 6552  20.533  21.300   5.444
  371SER     OG 6553  20.581  21.217   5.258
  371SER    HG1 6554  20.571  21.126   5.289
  371SER      C 6555  20.553  21.497   5.248
  371SER      O 6556  20.477  21.571   5.310
  372GLU      N 6557  20.550  21.457   5.120
  372GLU     HN 6558  20.621  21.397   5.086
  372GLU     CA 6559  20.455  21.489   5.017
  372GLU     HA 6560  20.419  21.589   5.040
  372GLU     CB 6561  20.527  21.492   4.881
  372GLU    HB1 6562  20.576  21.395   4.863
  372GLU    HB2 6563  20.453  21.497   4.800
  372GLU     CG 6564  20.629  21.605   4.866
  372GLU    HG1 6565  20.694  21.605   4.952
  372GLU    HG2 6566  20.684  21.591   4.776
  372GLU     CD 6567  20.562  21.742   4.859
  372GLU    OE1 6568  20.456  21.763   4.793
  372GLU    OE2 6569  20.610  21.838   4.925
  372GLU      C 6570  20.338  21.397   5.016
  372GLU      O 6571  20.231  21.431   4.966
  373ASP      N 6572  20.348  21.274   5.070
  373ASP     HN 6573  20.425  21.247   5.127
  373ASP     CA 6574  20.249  21.174   5.048
  373ASP     HA 6575  20.151  21.219   5.040
  373ASP     CB 6576  20.293  21.101   4.919
  373ASP    HB1 6577  20.329  21.174   4.850
  373ASP    HB2 6578  20.369  21.030   4.944
  373ASP     CG 6579  20.178  21.026   4.853
  373ASP    OD1 6580  20.183  20.903   4.823
  373ASP    OD2 6581  20.076  21.096   4.832
  373ASP      C 6582  20.254  21.073   5.158
  373ASP      O 6583  20.362  21.030   5.197
  374LEU      N 6584  20.135  21.038   5.211
  374LEU     HN 6585  20.049  21.079   5.182
  374LEU     CA 6586  20.127  20.939   5.313
  374LEU     HA 6587  20.213  20.875   5.303
  374LEU     CB 6588  20.121  20.997   5.455
  374LEU    HB1 6589  20.185  21.086   5.462
  374LEU    HB2 6590  20.020  21.038   5.475
  374LEU     CG 6591  20.158  20.897   5.567
  374LEU     HG 6592  20.092  20.809   5.557
  374LEU   MCD1 6593  20.302  20.812   5.581
  374LEU   MCD2 6594  20.320  20.883   5.523
  374LEU    CD1 6595  20.304  20.850   5.553
  374LEU   HD11 6596  20.320  20.759   5.614
  374LEU   HD12 6597  20.327  20.827   5.446
  374LEU   HD13 6598  20.373  20.929   5.588
  374LEU   MCD1 6599  20.136  20.922   5.731
  374LEU   MCD2 6600  20.131  21.006   5.692
  374LEU    CD2 6601  20.134  20.961   5.705
  374LEU   HD21 6602  20.134  20.882   5.783
  374LEU   HD22 6603  20.215  21.034   5.728
  374LEU   HD23 6604  20.037  21.014   5.706
  374LEU      C 6605  20.004  20.857   5.290
  374LEU      O 6606  19.895  20.913   5.286
  375PRO      N 6607  20.004  20.728   5.277
  375PRO     CD 6608  20.121  20.649   5.246
  375PRO    HD1 6609  20.163  20.677   5.141
  375PRO    HD2 6610  20.205  20.669   5.324
  375PRO     CA 6611  19.882  20.652   5.273
  375PRO     HA 6612  19.821  20.700   5.198
  375PRO     CB 6613  19.922  20.513   5.224
  375PRO    HB1 6614  19.865  20.432   5.280
  375PRO    HB2 6615  19.898  20.500   5.114
  375PRO     CG 6616  20.073  20.503   5.250
  375PRO    HG1 6617  20.125  20.438   5.171
  375PRO    HG2 6618  20.095  20.454   5.352
  375PRO      C 6619  19.799  20.656   5.397
  375PRO      O 6620  19.846  20.692   5.505
  376LEU      N 6621  19.669  20.623   5.384
  376LEU     HN 6622  19.637  20.586   5.297
  376LEU     CA 6623  19.565  20.635   5.481
  376LEU     HA 6624  19.576  20.734   5.524
  376LEU     CB 6625  19.429  20.628   5.411
  376LEU    HB1 6626  19.424  20.701   5.324
  376LEU    HB2 6627  19.415  20.528   5.358
  376LEU     CG 6628  19.314  20.653   5.510
  376LEU     HG 6629  19.321  20.578   5.592
  376LEU   MCD1 6630  19.269  20.788   5.600
  376LEU   MCD2 6631  19.349  20.811   5.557
  376LEU    CD1 6632  19.309  20.793   5.575
  376LEU   HD11 6633  19.219  20.802   5.639
  376LEU   HD12 6634  19.399  20.809   5.638
  376LEU   HD13 6635  19.305  20.871   5.496
  376LEU   MCD1 6636  19.153  20.631   5.469
  376LEU   MCD2 6637  19.202  20.623   5.389
  376LEU    CD2 6638  19.184  20.628   5.433
  376LEU   HD21 6639  19.097  20.632   5.502
  376LEU   HD22 6640  19.170  20.706   5.355
  376LEU   HD23 6641  19.187  20.528   5.384
  376LEU      C 6642  19.573  20.537   5.593
  376LEU      O 6643  19.562  20.415   5.576
  377ASN      N 6644  19.587  20.582   5.719
  377ASN     HN 6645  19.592  20.680   5.736
  377ASN     CA 6646  19.598  20.506   5.839
  377ASN     HA 6647  19.664  20.422   5.821
  377ASN     CB 6648  19.640  20.583   5.966
  377ASN    HB1 6649  19.573  20.666   5.979
  377ASN    HB2 6650  19.635  20.516   6.050
  377ASN     CG 6651  19.782  20.636   5.955
  377ASN    OD1 6652  19.854  20.594   5.865
  377ASN    ND2 6653  19.821  20.728   6.048
  377ASN   HD21 6654  19.757  20.757   6.119
  377ASN   HD22 6655  19.913  20.766   6.045
  377ASN      C 6656  19.465  20.455   5.886
  377ASN      O 6657  19.363  20.524   5.880
  378LEU      N 6658  19.456  20.328   5.927
  378LEU     HN 6659  19.537  20.278   5.958
  378LEU     CA 6660  19.335  20.252   5.931
  378LEU     HA 6661  19.274  20.278   5.845
  378LEU     CB 6662  19.363  20.101   5.940
  378LEU    HB1 6663  19.423  20.076   5.861
  378LEU    HB2 6664  19.420  20.085   6.023
  378LEU     CG 6665  19.247  20.000   5.944
  378LEU     HG 6666  19.195  20.010   6.041
  378LEU   MCD1 6667  19.172  20.007   5.794
  378LEU   MCD2 6668  19.106  20.028   5.857
  378LEU    CD1 6669  19.144  20.017   5.831
  378LEU   HD11 6670  19.192  19.998   5.732
  378LEU   HD12 6671  19.060  19.945   5.845
  378LEU   HD13 6672  19.103  20.120   5.832
  378LEU   MCD1 6673  19.262  19.833   5.936
  378LEU   MCD2 6674  19.349  19.867   5.929
  378LEU    CD2 6675  19.302  19.857   5.933
  378LEU   HD21 6676  19.219  19.783   5.938
  378LEU   HD22 6677  19.356  19.844   5.837
  378LEU   HD23 6678  19.373  19.837   6.017
  378LEU      C 6679  19.265  20.285   6.058
  378LEU      O 6680  19.324  20.280   6.165
  379SER      N 6681  19.140  20.335   6.050
  379SER     HN 6682  19.093  20.342   5.962
  379SER     CA 6683  19.065  20.381   6.163
  379SER     HA 6684  18.976  20.422   6.119
  379SER     CB 6685  19.017  20.266   6.253
  379SER    HB1 6686  19.104  20.209   6.291
  379SER    HB2 6687  18.961  20.307   6.339
  379SER     OG 6688  18.932  20.177   6.182
  379SER    HG1 6689  18.852  20.227   6.163
  379SER      C 6690  19.130  20.496   6.233
  379SER      O 6691  19.106  20.506   6.353
  380ARG      N 6692  19.205  20.578   6.158
  380ARG     HN 6693  19.216  20.557   6.061
  380ARG     CA 6694  19.276  20.697   6.193
  380ARG     HA 6695  19.321  20.728   6.100
  380ARG     CB 6696  19.185  20.813   6.237
  380ARG    HB1 6697  19.133  20.788   6.333
  380ARG    HB2 6698  19.246  20.902   6.265
  380ARG     CG 6699  19.082  20.851   6.130
  380ARG    HG1 6700  19.133  20.893   6.043
  380ARG    HG2 6701  19.036  20.761   6.089
  380ARG     CD 6702  18.972  20.948   6.176
  380ARG    HD1 6703  18.904  20.897   6.249
  380ARG    HD2 6704  19.018  21.043   6.215
  380ARG     NE 6705  18.894  20.981   6.054
  380ARG     HE 6706  18.854  20.905   6.002
  380ARG     CZ 6707  18.870  21.107   6.006
  380ARG    NH1 6708  18.922  21.222   6.058
  380ARG   HH11 6709  18.983  21.219   6.137
  380ARG   HH12 6710  18.899  21.310   6.016
  380ARG    NH2 6711  18.791  21.127   5.897
  380ARG   HH21 6712  18.750  21.048   5.850
  380ARG   HH22 6713  18.775  21.219   5.863
  380ARG      C 6714  19.391  20.675   6.285
  380ARG      O 6715  19.441  20.770   6.346
  381GLU      N 6716  19.437  20.551   6.308
  381GLU     HN 6717  19.395  20.471   6.265
  381GLU     CA 6718  19.549  20.522   6.392
  381GLU     HA 6719  19.598  20.617   6.410
  381GLU     CB 6720  19.502  20.465   6.527
  381GLU    HB1 6721  19.413  20.520   6.564
  381GLU    HB2 6722  19.462  20.362   6.514
  381GLU     CG 6723  19.612  20.465   6.634
  381GLU    HG1 6724  19.687  20.393   6.606
  381GLU    HG2 6725  19.653  20.563   6.641
  381GLU     CD 6726  19.559  20.426   6.771
  381GLU    OE1 6727  19.577  20.511   6.862
  381GLU    OE2 6728  19.487  20.324   6.792
  381GLU      C 6729  19.651  20.429   6.338
  381GLU      O 6730  19.770  20.461   6.334
  382MET      N 6731  19.606  20.311   6.292
  382MET     HN 6732  19.510  20.286   6.287
  382MET     CA 6733  19.703  20.215   6.247
  382MET     HA 6734  19.780  20.208   6.322
  382MET     CB 6735  19.627  20.082   6.235
  382MET    HB1 6736  19.552  20.093   6.162
  382MET    HB2 6737  19.692  20.010   6.193
  382MET     CG 6738  19.563  20.022   6.361
  382MET    HG1 6739  19.574  19.912   6.360
  382MET    HG2 6740  19.627  20.044   6.449
  382MET     SD 6741  19.391  20.072   6.389
  382MET   MCE1 6742  19.344  20.019   6.571
  382MET   MCE2 6743  19.437  20.010   6.569
  382MET     CE 6744  19.390  20.017   6.562
  382MET    HE1 6745  19.287  20.015   6.604
  382MET    HE2 6746  19.432  19.914   6.572
  382MET    HE3 6747  19.452  20.084   6.626
  382MET      C 6748  19.764  20.249   6.116
  382MET      O 6749  19.702  20.251   6.010
  383LEU      N 6750  19.898  20.263   6.116
  383LEU     HN 6751  19.951  20.253   6.200
  383LEU     CA 6752  19.975  20.293   6.000
  383LEU     HA 6753  19.925  20.373   5.947
  383LEU     CB 6754  20.114  20.339   6.049
  383LEU    HB1 6755  20.100  20.419   6.115
  383LEU    HB2 6756  20.155  20.263   6.108
  383LEU     CG 6757  20.219  20.381   5.945
  383LEU     HG 6758  20.166  20.403   5.850
  383LEU   MCD1 6759  20.295  20.502   6.034
  383LEU   MCD2 6760  20.296  20.530   5.945
  383LEU    CD1 6761  20.292  20.509   5.987
  383LEU   HD11 6762  20.308  20.510   6.097
  383LEU   HD12 6763  20.390  20.516   5.936
  383LEU   HD13 6764  20.231  20.598   5.960
  383LEU   MCD1 6765  20.340  20.283   5.879
  383LEU   MCD2 6766  20.303  20.235   5.950
  383LEU    CD2 6767  20.316  20.265   5.916
  383LEU   HD21 6768  20.382  20.290   5.830
  383LEU   HD22 6769  20.380  20.245   6.005
  383LEU   HD23 6770  20.259  20.172   5.892
  383LEU      C 6771  19.997  20.178   5.908
  383LEU      O 6772  19.998  20.194   5.786
  384GLN      N 6773  20.016  20.054   5.957
  384GLN     HN 6774  20.021  20.041   6.056
  384GLN     CA 6775  20.032  19.931   5.886
  384GLN     HA 6776  20.059  19.865   5.968
  384GLN     CB 6777  19.898  19.871   5.840
  384GLN    HB1 6778  19.861  19.930   5.762
  384GLN    HB2 6779  19.917  19.779   5.795
  384GLN     CG 6780  19.785  19.853   5.941
  384GLN    HG1 6781  19.820  19.791   6.022
  384GLN    HG2 6782  19.754  19.950   5.978
  384GLN     CD 6783  19.664  19.784   5.878
  384GLN    OE1 6784  19.602  19.693   5.932
  384GLN    NE2 6785  19.619  19.851   5.769
  384GLN   HE21 6786  19.665  19.934   5.738
  384GLN   HE22 6787  19.540  19.816   5.718
  384GLN      C 6788  20.147  19.912   5.794
  384GLN      O 6789  20.247  19.847   5.824
  385GLN      N 6790  20.149  19.965   5.671
  385GLN     HN 6791  20.081  20.032   5.643
  385GLN     CA 6792  20.245  19.934   5.569
  385GLN     HA 6793  20.281  19.835   5.594
  385GLN     CB 6794  20.185  19.928   5.428
  385GLN    HB1 6795  20.242  19.859   5.367
  385GLN    HB2 6796  20.086  19.882   5.432
  385GLN     CG 6797  20.175  20.063   5.356
  385GLN    HG1 6798  20.134  20.135   5.424
  385GLN    HG2 6799  20.272  20.092   5.323
  385GLN     CD 6800  20.084  20.057   5.234
  385GLN    OE1 6801  20.121  20.007   5.128
  385GLN    NE2 6802  19.957  20.100   5.256
  385GLN   HE21 6803  19.930  20.131   5.347
  385GLN   HE22 6804  19.890  20.099   5.181
  385GLN      C 6805  20.362  20.026   5.582
  385GLN      O 6806  20.350  20.144   5.614
  386ASN      N 6807  20.483  19.979   5.546
  386ASN     HN 6808  20.492  19.896   5.493
  386ASN     CA 6809  20.606  20.044   5.579
  386ASN     HA 6810  20.578  20.125   5.645
  386ASN     CB 6811  20.696  19.948   5.658
  386ASN    HB1 6812  20.711  19.857   5.601
  386ASN    HB2 6813  20.791  19.997   5.679
  386ASN     CG 6814  20.631  19.911   5.791
  386ASN    OD1 6815  20.576  20.002   5.853
  386ASN    ND2 6816  20.656  19.791   5.849
  386ASN   HD21 6817  20.718  19.726   5.804
  386ASN   HD22 6818  20.613  19.767   5.936
  386ASN      C 6819  20.680  20.107   5.466
  386ASN      O 6820  20.800  20.132   5.478
  387LYS      N 6821  20.619  20.132   5.349
  387LYS     HN 6822  20.520  20.132   5.337
  387LYS     CA 6823  20.699  20.161   5.233
  387LYS     HA 6824  20.765  20.077   5.217
  387LYS     CB 6825  20.596  20.173   5.119
  387LYS    HB1 6826  20.537  20.269   5.128
  387LYS    HB2 6827  20.648  20.187   5.020
  387LYS     CG 6828  20.503  20.051   5.115
  387LYS    HG1 6829  20.553  19.960   5.161
  387LYS    HG2 6830  20.415  20.066   5.185
  387LYS     CD 6831  20.456  20.021   4.973
  387LYS    HD1 6832  20.393  20.105   4.934
  387LYS    HD2 6833  20.543  20.024   4.902
  387LYS     CE 6834  20.382  19.888   4.962
  387LYS    HE1 6835  20.452  19.800   4.980
  387LYS    HE2 6836  20.293  19.885   5.033
  387LYS   MNZ1 6837  20.312  19.842   4.826
  387LYS   MNZ2 6838  20.345  19.916   4.809
  387LYS     NZ 6839  20.331  19.880   4.823
  387LYS    HZ1 6840  20.279  19.790   4.810
  387LYS    HZ2 6841  20.266  19.959   4.805
  387LYS    HZ3 6842  20.410  19.884   4.756
  387LYS      C 6843  20.779  20.287   5.229
  387LYS      O 6844  20.892  20.288   5.182
  388ILE      N 6845  20.729  20.395   5.292
  388ILE     HN 6846  20.635  20.401   5.324
  388ILE     CA 6847  20.814  20.508   5.316
  388ILE     HA 6848  20.878  20.514   5.229
  388ILE     CB 6849  20.737  20.636   5.325
  388ILE     HB 6850  20.670  20.639   5.236
  388ILE   MCG1 6851  20.677  20.648   5.482
  388ILE   MCG2 6852  20.605  20.622   5.428
  388ILE    CG2 6853  20.646  20.635   5.449
  388ILE   HG21 6854  20.703  20.664   5.539
  388ILE   HG22 6855  20.562  20.706   5.435
  388ILE   HG23 6856  20.604  20.533   5.464
  388ILE    CG1 6857  20.823  20.763   5.317
  388ILE   HG11 6858  20.913  20.752   5.381
  388ILE   HG12 6859  20.867  20.773   5.216
  388ILE   MCD1 6860  20.713  20.889   5.323
  388ILE   MCD2 6861  20.776  20.905   5.391
  388ILE     CD 6862  20.748  20.891   5.355
  388ILE    HD1 6863  20.660  20.904   5.289
  388ILE    HD2 6864  20.713  20.885   5.461
  388ILE    HD3 6865  20.815  20.979   5.345
  388ILE      C 6866  20.903  20.485   5.433
  388ILE      O 6867  21.019  20.526   5.429
  389MET      N 6868  20.851  20.422   5.539
  389MET     HN 6869  20.758  20.385   5.538
  389MET     CA 6870  20.924  20.403   5.661
  389MET     HA 6871  20.947  20.503   5.696
  389MET     CB 6872  20.822  20.341   5.758
  389MET    HB1 6873  20.797  20.237   5.727
  389MET    HB2 6874  20.868  20.326   5.858
  389MET     CG 6875  20.694  20.424   5.772
  389MET    HG1 6876  20.653  20.448   5.672
  389MET    HG2 6877  20.610  20.360   5.808
  389MET     SD 6878  20.711  20.573   5.875
  389MET   MCE1 6879  20.632  20.479   6.027
  389MET   MCE2 6880  20.715  20.507   6.058
  389MET     CE 6881  20.675  20.496   6.035
  389MET    HE1 6882  20.575  20.448   6.036
  389MET    HE2 6883  20.750  20.419   6.061
  389MET    HE3 6884  20.676  20.572   6.117
  389MET      C 6885  21.051  20.326   5.665
  389MET      O 6886  21.138  20.346   5.750
  390LYS      N 6887  21.068  20.233   5.569
  390LYS     HN 6888  20.994  20.207   5.508
  390LYS     CA 6889  21.192  20.165   5.548
  390LYS     HA 6890  21.234  20.152   5.647
  390LYS     CB 6891  21.172  20.025   5.488
  390LYS    HB1 6892  21.264  19.973   5.492
  390LYS    HB2 6893  21.108  19.969   5.552
  390LYS     CG 6894  21.117  20.016   5.345
  390LYS    HG1 6895  21.032  20.083   5.335
  390LYS    HG2 6896  21.189  20.058   5.276
  390LYS     CD 6897  21.076  19.876   5.297
  390LYS    HD1 6898  21.064  19.876   5.187
  390LYS    HD2 6899  21.161  19.805   5.312
  390LYS     CE 6900  20.950  19.824   5.366
  390LYS    HE1 6901  20.956  19.839   5.477
  390LYS    HE2 6902  20.859  19.874   5.323
  390LYS   MNZ1 6903  20.939  19.680   5.298
  390LYS   MNZ2 6904  20.936  19.666   5.380
  390LYS     NZ 6905  20.938  19.679   5.340
  390LYS    HZ1 6906  20.938  19.662   5.238
  390LYS    HZ2 6907  21.018  19.629   5.384
  390LYS    HZ3 6908  20.849  19.644   5.381
  390LYS      C 6909  21.292  20.243   5.470
  390LYS      O 6910  21.411  20.235   5.502
  391VAL      N 6911  21.247  20.342   5.391
  391VAL     HN 6912  21.149  20.360   5.383
  391VAL     CA 6913  21.330  20.428   5.314
  391VAL     HA 6914  21.420  20.373   5.294
  391VAL     CB 6915  21.265  20.464   5.183
  391VAL     HB 6916  21.169  20.516   5.201
  391VAL   MCG1 6917  21.330  20.558   5.059
  391VAL   MCG2 6918  21.395  20.555   5.126
  391VAL    CG1 6919  21.358  20.552   5.097
  391VAL   HG11 6920  21.308  20.577   5.001
  391VAL   HG12 6921  21.382  20.646   5.151
  391VAL   HG13 6922  21.452  20.498   5.075
  391VAL   MCG1 6923  21.205  20.314   5.135
  391VAL   MCG2 6924  21.274  20.335   5.075
  391VAL    CG2 6925  21.241  20.331   5.109
  391VAL   HG21 6926  21.158  20.275   5.157
  391VAL   HG22 6927  21.213  20.351   5.003
  391VAL   HG23 6928  21.332  20.268   5.112
  391VAL      C 6929  21.367  20.547   5.396
  391VAL      O 6930  21.477  20.600   5.383
  392ILE      N 6931  21.282  20.595   5.489
  392ILE     HN 6932  21.189  20.561   5.498
  392ILE     CA 6933  21.320  20.697   5.581
  392ILE     HA 6934  21.362  20.776   5.521
  392ILE     CB 6935  21.213  20.757   5.668
  392ILE     HB 6936  21.158  20.674   5.717
  392ILE   MCG1 6937  21.299  20.814   5.800
  392ILE   MCG2 6938  21.254  20.888   5.765
  392ILE    CG2 6939  21.274  20.846   5.777
  392ILE   HG21 6940  21.339  20.786   5.844
  392ILE   HG22 6941  21.334  20.927   5.731
  392ILE   HG23 6942  21.193  20.892   5.838
  392ILE    CG1 6943  21.115  20.833   5.577
  392ILE   HG11 6944  21.163  20.926   5.539
  392ILE   HG12 6945  21.098  20.776   5.483
  392ILE   MCD1 6946  20.998  20.892   5.680
  392ILE   MCD2 6947  20.953  20.843   5.615
  392ILE     CD 6948  20.982  20.866   5.644
  392ILE    HD1 6949  21.000  20.928   5.734
  392ILE    HD2 6950  20.917  20.922   5.574
  392ILE    HD3 6951  20.931  20.772   5.674
  392ILE      C 6952  21.428  20.648   5.671
  392ILE      O 6953  21.531  20.715   5.686
  393ARG      N 6954  21.416  20.525   5.724
  393ARG     HN 6955  21.336  20.469   5.705
  393ARG     CA 6956  21.513  20.465   5.810
  393ARG     HA 6957  21.518  20.531   5.895
  393ARG     CB 6958  21.451  20.333   5.858
  393ARG    HB1 6959  21.343  20.348   5.879
  393ARG    HB2 6960  21.449  20.260   5.775
  393ARG     CG 6961  21.520  20.272   5.980
  393ARG    HG1 6962  21.617  20.224   5.951
  393ARG    HG2 6963  21.554  20.352   6.051
  393ARG     CD 6964  21.430  20.171   6.052
  393ARG    HD1 6965  21.341  20.223   6.098
  393ARG    HD2 6966  21.401  20.086   5.983
  393ARG     NE 6967  21.514  20.116   6.162
  393ARG     HE 6968  21.607  20.086   6.140
  393ARG     CZ 6969  21.471  20.103   6.291
  393ARG    NH1 6970  21.351  20.150   6.335
  393ARG   HH11 6971  21.290  20.197   6.272
  393ARG   HH12 6972  21.325  20.138   6.431
  393ARG    NH2 6973  21.548  20.033   6.379
  393ARG   HH21 6974  21.635  19.992   6.349
  393ARG   HH22 6975  21.519  20.022   6.474
  393ARG      C 6976  21.653  20.456   5.758
  393ARG      O 6977  21.744  20.503   5.826
  394LYS      N 6978  21.673  20.402   5.637
  394LYS     HN 6979  21.596  20.376   5.579
  394LYS     CA 6980  21.800  20.376   5.577
  394LYS     HA 6981  21.854  20.306   5.638
  394LYS     CB 6982  21.773  20.321   5.436
  394LYS    HB1 6983  21.700  20.233   5.439
  394LYS    HB2 6984  21.715  20.397   5.372
  394LYS     CG 6985  21.905  20.281   5.368
  394LYS    HG1 6986  21.973  20.371   5.356
  394LYS    HG2 6987  21.966  20.215   5.436
  394LYS     CD 6988  21.880  20.213   5.233
  394LYS    HD1 6989  21.784  20.244   5.196
  394LYS    HD2 6990  21.949  20.253   5.161
  394LYS     CE 6991  21.888  20.060   5.231
  394LYS    HE1 6992  21.990  20.029   5.252
  394LYS    HE2 6993  21.817  20.019   5.302
  394LYS   MNZ1 6994  21.883  20.024   5.075
  394LYS   MNZ2 6995  21.821  19.981   5.109
  394LYS     NZ 6996  21.853  20.005   5.098
  394LYS    HZ1 6997  21.919  20.042   5.026
  394LYS    HZ2 6998  21.860  19.901   5.101
  394LYS    HZ3 6999  21.756  20.032   5.074
  394LYS      C 7000  21.876  20.504   5.567
  394LYS      O 7001  21.994  20.516   5.596
  395ASN      N 7002  21.807  20.610   5.520
  395ASN     HN 7003  21.709  20.603   5.506
  395ASN     CA 7004  21.859  20.738   5.484
  395ASN     HA 7005  21.954  20.721   5.434
  395ASN     CB 7006  21.763  20.812   5.389
  395ASN    HB1 7007  21.656  20.799   5.423
  395ASN    HB2 7008  21.787  20.923   5.386
  395ASN     CG 7009  21.783  20.750   5.252
  395ASN    OD1 7010  21.884  20.766   5.184
  395ASN    ND2 7011  21.677  20.680   5.204
  395ASN   HD21 7012  21.593  20.673   5.258
  395ASN   HD22 7013  21.683  20.636   5.114
  395ASN      C 7014  21.882  20.832   5.597
  395ASN      O 7015  21.973  20.913   5.582
  396ILE      N 7016  21.805  20.826   5.708
  396ILE     HN 7017  21.737  20.754   5.718
  396ILE     CA 7018  21.810  20.916   5.819
  396ILE     HA 7019  21.835  21.011   5.775
  396ILE     CB 7020  21.676  20.934   5.886
  396ILE     HB 7021  21.600  20.944   5.805
  396ILE   MCG1 7022  21.640  20.779   5.939
  396ILE   MCG2 7023  21.629  20.835   6.013
  396ILE    CG2 7024  21.637  20.813   5.971
  396ILE   HG21 7025  21.640  20.720   5.911
  396ILE   HG22 7026  21.706  20.802   6.057
  396ILE   HG23 7027  21.533  20.826   6.011
  396ILE    CG1 7028  21.664  21.057   5.977
  396ILE   HG11 7029  21.687  21.028   6.081
  396ILE   HG12 7030  21.744  21.129   5.954
  396ILE   MCD1 7031  21.500  21.090   5.985
  396ILE   MCD2 7032  21.541  21.168   5.956
  396ILE     CD 7033  21.528  21.126   5.971
  396ILE    HD1 7034  21.448  21.055   6.002
  396ILE    HD2 7035  21.526  21.213   6.039
  396ILE    HD3 7036  21.507  21.160   5.868
  396ILE      C 7037  21.926  20.879   5.904
  396ILE      O 7038  21.987  20.970   5.959
  397VAL      N 7039  21.952  20.747   5.919
  397VAL     HN 7040  21.892  20.680   5.875
  397VAL     CA 7041  22.058  20.686   5.993
  397VAL     HA 7042  22.060  20.740   6.086
  397VAL     CB 7043  22.036  20.541   6.026
  397VAL     HB 7044  22.027  20.482   5.933
  397VAL   MCG1 7045  22.191  20.497   6.073
  397VAL   MCG2 7046  22.137  20.487   6.149
  397VAL    CG1 7047  22.158  20.495   6.107
  397VAL   HG11 7048  22.249  20.493   6.042
  397VAL   HG12 7049  22.176  20.563   6.193
  397VAL   HG13 7050  22.141  20.392   6.146
  397VAL   MCG1 7051  21.919  20.557   6.146
  397VAL   MCG2 7052  21.884  20.497   6.083
  397VAL    CG2 7053  21.908  20.528   6.110
  397VAL   HG21 7054  21.915  20.591   6.201
  397VAL   HG22 7055  21.820  20.560   6.050
  397VAL   HG23 7056  21.893  20.422   6.141
  397VAL      C 7057  22.191  20.710   5.930
  397VAL      O 7058  22.285  20.757   5.993
  398LYS      N 7059  22.194  20.708   5.796
  398LYS     HN 7060  22.113  20.687   5.742
  398LYS     CA 7061  22.312  20.734   5.719
  398LYS     HA 7062  22.391  20.677   5.766
  398LYS     CB 7063  22.292  20.680   5.577
  398LYS    HB1 7064  22.295  20.570   5.579
  398LYS    HB2 7065  22.189  20.700   5.545
  398LYS     CG 7066  22.390  20.732   5.473
  398LYS    HG1 7067  22.358  20.828   5.442
  398LYS    HG2 7068  22.483  20.750   5.520
  398LYS     CD 7069  22.415  20.647   5.348
  398LYS    HD1 7070  22.419  20.541   5.376
  398LYS    HD2 7071  22.327  20.651   5.283
  398LYS     CE 7072  22.540  20.683   5.268
  398LYS    HE1 7073  22.630  20.665   5.329
  398LYS    HE2 7074  22.542  20.626   5.174
  398LYS   MNZ1 7075  22.502  20.829   5.217
  398LYS   MNZ2 7076  22.579  20.836   5.246
  398LYS     NZ 7077  22.540  20.827   5.233
  398LYS    HZ1 7078  22.449  20.852   5.190
  398LYS    HZ2 7079  22.555  20.884   5.318
  398LYS    HZ3 7080  22.617  20.846   5.165
  398LYS      C 7081  22.355  20.877   5.722
  398LYS      O 7082  22.473  20.905   5.743
  399LYS      N 7083  22.267  20.979   5.713
  399LYS     HN 7084  22.171  20.963   5.690
  399LYS     CA 7085  22.303  21.115   5.733
  399LYS     HA 7086  22.399  21.128   5.684
  399LYS     CB 7087  22.198  21.200   5.660
  399LYS    HB1 7088  22.183  21.160   5.560
  399LYS    HB2 7089  22.102  21.186   5.707
  399LYS     CG 7090  22.228  21.350   5.649
  399LYS    HG1 7091  22.140  21.403   5.608
  399LYS    HG2 7092  22.237  21.393   5.750
  399LYS     CD 7093  22.352  21.384   5.567
  399LYS    HD1 7094  22.381  21.487   5.586
  399LYS    HD2 7095  22.437  21.328   5.606
  399LYS     CE 7096  22.342  21.362   5.416
  399LYS    HE1 7097  22.313  21.255   5.394
  399LYS    HE2 7098  22.269  21.434   5.371
  399LYS   MNZ1 7099  22.467  21.424   5.340
  399LYS   MNZ2 7100  22.493  21.351   5.367
  399LYS     NZ 7101  22.475  21.386   5.356
  399LYS    HZ1 7102  22.475  21.479   5.309
  399LYS    HZ2 7103  22.547  21.385   5.430
  399LYS    HZ3 7104  22.495  21.312   5.286
  399LYS      C 7105  22.321  21.153   5.876
  399LYS      O 7106  22.385  21.255   5.901
  400LEU      N 7107  22.271  21.079   5.977
  400LEU     HN 7108  22.220  20.996   5.960
  400LEU     CA 7109  22.289  21.116   6.114
  400LEU     HA 7110  22.288  21.224   6.118
  400LEU     CB 7111  22.179  21.059   6.206
  400LEU    HB1 7112  22.089  21.087   6.167
  400LEU    HB2 7113  22.181  20.957   6.196
  400LEU     CG 7114  22.179  21.091   6.356
  400LEU     HG 7115  22.281  21.072   6.394
  400LEU   MCD1 7116  22.100  21.238   6.376
  400LEU   MCD2 7117  22.190  21.254   6.395
  400LEU    CD1 7118  22.146  21.238   6.384
  400LEU   HD11 7119  22.038  21.257   6.370
  400LEU   HD12 7120  22.174  21.264   6.489
  400LEU   HD13 7121  22.203  21.304   6.315
  400LEU   MCD1 7122  22.046  20.999   6.402
  400LEU   MCD2 7123  22.113  20.981   6.465
  400LEU    CD2 7124  22.084  20.995   6.430
  400LEU   HD21 7125  21.986  20.991   6.378
  400LEU   HD22 7126  22.127  20.892   6.432
  400LEU   HD23 7127  22.068  21.029   6.534
  400LEU      C 7128  22.420  21.068   6.165
  400LEU      O 7129  22.488  21.141   6.238
  401ILE      N 7130  22.467  20.945   6.138
  401ILE     HN 7131  22.411  20.874   6.097
  401ILE     CA 7132  22.602  20.909   6.168
  401ILE     HA 7133  22.613  20.936   6.272
  401ILE     CB 7134  22.622  20.761   6.161
  401ILE     HB 7135  22.541  20.717   6.223
  401ILE   MCG1 7136  22.638  20.723   5.998
  401ILE   MCG2 7137  22.553  20.691   6.024
  401ILE    CG2 7138  22.597  20.710   6.018
  401ILE   HG21 7139  22.684  20.732   5.953
  401ILE   HG22 7140  22.580  20.600   6.019
  401ILE   HG23 7141  22.507  20.759   5.975
  401ILE    CG1 7142  22.754  20.711   6.221
  401ILE   HG11 7143  22.758  20.605   6.210
  401ILE   HG12 7144  22.834  20.746   6.162
  401ILE   MCD1 7145  22.796  20.791   6.362
  401ILE   MCD2 7146  22.771  20.705   6.388
  401ILE     CD 7147  22.782  20.746   6.367
  401ILE    HD1 7148  22.817  20.851   6.375
  401ILE    HD2 7149  22.690  20.734   6.428
  401ILE    HD3 7150  22.861  20.679   6.408
  401ILE      C 7151  22.706  20.990   6.097
  401ILE      O 7152  22.799  21.035   6.164
  402GLU      N 7153  22.685  21.030   5.970
  402GLU     HN 7154  22.610  20.990   5.917
  402GLU     CA 7155  22.760  21.128   5.899
  402GLU     HA 7156  22.862  21.094   5.903
  402GLU     CB 7157  22.719  21.139   5.751
  402GLU    HB1 7158  22.722  21.041   5.706
  402GLU    HB2 7159  22.615  21.166   5.745
  402GLU     CG 7160  22.801  21.236   5.665
  402GLU    HG1 7161  22.822  21.328   5.722
  402GLU    HG2 7162  22.896  21.188   5.635
  402GLU     CD 7163  22.721  21.271   5.541
  402GLU    OE1 7164  22.694  21.390   5.509
  402GLU    OE2 7165  22.674  21.173   5.477
  402GLU      C 7166  22.755  21.257   5.973
  402GLU      O 7167  22.855  21.322   6.000
  403ALA      N 7168  22.646  21.301   6.040
  403ALA     HN 7169  22.559  21.252   6.036
  403ALA     CA 7170  22.648  21.420   6.119
  403ALA     HA 7171  22.686  21.498   6.056
  403ALA   MCB1 7172  22.516  21.498   6.188
  403ALA   MCB2 7173  22.481  21.423   6.144
  403ALA     CB 7174  22.506  21.459   6.164
  403ALA    HB1 7175  22.509  21.552   6.224
  403ALA    HB2 7176  22.441  21.475   6.075
  403ALA    HB3 7177  22.462  21.378   6.226
  403ALA      C 7178  22.731  21.417   6.243
  403ALA      O 7179  22.810  21.507   6.269
  404PHE      N 7180  22.727  21.305   6.318
  404PHE     HN 7181  22.665  21.231   6.296
  404PHE     CA 7182  22.810  21.283   6.432
  404PHE     HA 7183  22.790  21.363   6.503
  404PHE     CB 7184  22.774  21.146   6.493
  404PHE    HB1 7185  22.782  21.077   6.418
  404PHE    HB2 7186  22.834  21.133   6.574
  404PHE     CG 7187  22.636  21.129   6.545
  404PHE    CD1 7188  22.549  21.231   6.577
  404PHE    HD1 7189  22.577  21.333   6.559
  404PHE    CE1 7190  22.426  21.201   6.630
  404PHE    HE1 7191  22.363  21.282   6.665
  404PHE     CZ 7192  22.380  21.072   6.640
  404PHE     HZ 7193  22.283  21.050   6.680
  404PHE    CD2 7194  22.593  20.999   6.558
  404PHE    HD2 7195  22.661  20.918   6.537
  404PHE    CE2 7196  22.464  20.972   6.597
  404PHE    HE2 7197  22.428  20.870   6.593
  404PHE      C 7198  22.956  21.280   6.402
  404PHE      O 7199  23.033  21.308   6.493
  405ASN      N 7200  22.997  21.250   6.278
  405ASN     HN 7201  22.933  21.224   6.206
  405ASN     CA 7202  23.135  21.255   6.241
  405ASN     HA 7203  23.192  21.233   6.330
  405ASN     CB 7204  23.165  21.151   6.132
  405ASN    HB1 7205  23.078  21.140   6.064
  405ASN    HB2 7206  23.254  21.182   6.073
  405ASN     CG 7207  23.193  21.018   6.200
  405ASN    OD1 7208  23.302  20.998   6.254
  405ASN    ND2 7209  23.088  20.934   6.221
  405ASN   HD21 7210  22.996  20.961   6.191
  405ASN   HD22 7211  23.102  20.845   6.265
  405ASN      C 7212  23.175  21.389   6.190
  405ASN      O 7213  23.292  21.426   6.181
  406GLU      N 7214  23.077  21.474   6.154
  406GLU     HN 7215  22.981  21.446   6.151
  406GLU     CA 7216  23.100  21.610   6.116
  406GLU     HA 7217  23.188  21.607   6.054
  406GLU     CB 7218  22.987  21.671   6.031
  406GLU    HB1 7219  22.957  21.600   5.961
  406GLU    HB2 7220  22.904  21.685   6.092
  406GLU     CG 7221  23.013  21.802   5.956
  406GLU    HG1 7222  23.050  21.874   6.025
  406GLU    HG2 7223  23.083  21.784   5.879
  406GLU     CD 7224  22.888  21.861   5.891
  406GLU    OE1 7225  22.860  21.825   5.774
  406GLU    OE2 7226  22.815  21.941   5.955
  406GLU      C 7227  23.135  21.699   6.230
  406GLU      O 7228  23.225  21.782   6.224
  407ILE      N 7229  23.073  21.678   6.348
  407ILE     HN 7230  23.001  21.610   6.356
  407ILE     CA 7231  23.101  21.747   6.470
  407ILE     HA 7232  23.128  21.847   6.440
  407ILE     CB 7233  22.981  21.759   6.559
  407ILE     HB 7234  23.009  21.828   6.641
  407ILE   MCG1 7235  22.841  21.842   6.517
  407ILE   MCG2 7236  22.884  21.821   6.437
  407ILE    CG2 7237  22.868  21.828   6.481
  407ILE   HG21 7238  22.792  21.869   6.551
  407ILE   HG22 7239  22.909  21.912   6.421
  407ILE   HG23 7240  22.818  21.756   6.413
  407ILE    CG1 7241  22.941  21.626   6.627
  407ILE   HG11 7242  22.909  21.551   6.550
  407ILE   HG12 7243  23.031  21.576   6.672
  407ILE   MCD1 7244  22.829  21.600   6.748
  407ILE   MCD2 7245  22.824  21.691   6.726
  407ILE     CD 7246  22.832  21.645   6.732
  407ILE    HD1 7247  22.811  21.548   6.783
  407ILE    HD2 7248  22.865  21.719   6.808
  407ILE    HD3 7249  22.738  21.681   6.684
  407ILE      C 7250  23.216  21.694   6.549
  407ILE      O 7251  23.260  21.749   6.649
  408ALA      N 7252  23.269  21.578   6.506
  408ALA     HN 7253  23.226  21.526   6.433
  408ALA     CA 7254  23.388  21.519   6.559
  408ALA     HA 7255  23.382  21.532   6.666
  408ALA   MCB1 7256  23.432  21.357   6.551
  408ALA   MCB2 7257  23.352  21.365   6.502
  408ALA     CB 7258  23.392  21.368   6.528
  408ALA    HB1 7259  23.482  21.322   6.574
  408ALA    HB2 7260  23.301  21.319   6.568
  408ALA    HB3 7261  23.396  21.352   6.418
  408ALA      C 7262  23.509  21.591   6.511
  408ALA      O 7263  23.622  21.577   6.558
  409GLU      N 7264  23.497  21.682   6.414
  409GLU     HN 7265  23.413  21.692   6.360
  409GLU     CA 7266  23.604  21.771   6.382
  409GLU     HA 7267  23.692  21.709   6.385
  409GLU     CB 7268  23.596  21.832   6.241
  409GLU    HB1 7269  23.509  21.906   6.233
  409GLU    HB2 7270  23.685  21.900   6.220
  409GLU     CG 7271  23.585  21.722   6.135
  409GLU    HG1 7272  23.502  21.656   6.160
  409GLU    HG2 7273  23.570  21.768   6.036
  409GLU     CD 7274  23.714  21.641   6.132
  409GLU    OE1 7275  23.708  21.516   6.147
  409GLU    OE2 7276  23.822  21.703   6.116
  409GLU      C 7277  23.626  21.878   6.483
  409GLU      O 7278  23.719  21.953   6.457
  410ASP      N 7279  23.546  21.900   6.590
  410ASP     HN 7280  23.466  21.843   6.606
  410ASP     CA 7281  23.566  22.001   6.688
  410ASP     HA 7282  23.660  22.051   6.668
  410ASP     CB 7283  23.448  22.100   6.687
  410ASP    HB1 7284  23.420  22.120   6.584
  410ASP    HB2 7285  23.365  22.058   6.742
  410ASP     CG 7286  23.487  22.232   6.752
  410ASP    OD1 7287  23.543  22.242   6.864
  410ASP    OD2 7288  23.461  22.337   6.686
  410ASP      C 7289  23.570  21.936   6.822
  410ASP      O 7290  23.473  21.881   6.875
  411SER      N 7291  23.694  21.918   6.872
  411SER     HN 7292  23.775  21.954   6.826
  411SER     CA 7293  23.718  21.847   6.994
  411SER     HA 7294  23.674  21.750   6.977
  411SER     CB 7295  23.868  21.822   7.019
  411SER    HB1 7296  23.930  21.892   6.957
  411SER    HB2 7297  23.893  21.839   7.127
  411SER     OG 7298  23.900  21.688   6.984
  411SER    HG1 7299  23.991  21.675   7.010
  411SER      C 7300  23.654  21.899   7.117
  411SER      O 7301  23.640  21.827   7.216
  412GLU      N 7302  23.611  22.027   7.110
  412GLU     HN 7303  23.632  22.086   7.032
  412GLU     CA 7304  23.531  22.085   7.213
  412GLU     HA 7305  23.558  22.032   7.303
  412GLU     CB 7306  23.568  22.233   7.234
  412GLU    HB1 7307  23.677  22.244   7.229
  412GLU    HB2 7308  23.534  22.291   7.149
  412GLU     CG 7309  23.517  22.296   7.364
  412GLU    HG1 7310  23.414  22.319   7.351
  412GLU    HG2 7311  23.532  22.227   7.443
  412GLU     CD 7312  23.590  22.425   7.400
  412GLU    OE1 7313  23.662  22.432   7.502
  412GLU    OE2 7314  23.562  22.530   7.336
  412GLU      C 7315  23.383  22.074   7.201
  412GLU      O 7316  23.309  22.074   7.299
  413GLN      N 7317  23.325  22.067   7.080
  413GLN     HN 7318  23.375  22.099   7.000
  413GLN     CA 7319  23.194  22.020   7.045
  413GLN     HA 7320  23.127  22.080   7.105
  413GLN     CB 7321  23.150  22.039   6.899
  413GLN    HB1 7322  23.167  22.143   6.867
  413GLN    HB2 7323  23.217  21.982   6.832
  413GLN     CG 7324  23.005  22.000   6.871
  413GLN    HG1 7325  22.991  21.982   6.763
  413GLN    HG2 7326  22.979  21.909   6.928
  413GLN     CD 7327  22.913  22.113   6.915
  413GLN    OE1 7328  22.885  22.147   7.030
  413GLN    NE2 7329  22.858  22.179   6.809
  413GLN   HE21 7330  22.880  22.150   6.716
  413GLN   HE22 7331  22.796  22.256   6.825
  413GLN      C 7332  23.171  21.880   7.088
  413GLN      O 7333  23.079  21.848   7.164
  414PHE      N 7334  23.268  21.797   7.047
  414PHE     HN 7335  23.344  21.827   6.990
  414PHE     CA 7336  23.269  21.658   7.084
  414PHE     HA 7337  23.176  21.616   7.049
  414PHE     CB 7338  23.386  21.601   7.002
  414PHE    HB1 7339  23.392  21.650   6.902
  414PHE    HB2 7340  23.482  21.608   7.060
  414PHE     CG 7341  23.356  21.457   6.980
  414PHE    CD1 7342  23.270  21.414   6.882
  414PHE    HD1 7343  23.230  21.486   6.812
  414PHE    CE1 7344  23.236  21.282   6.871
  414PHE    HE1 7345  23.173  21.247   6.791
  414PHE     CZ 7346  23.284  21.194   6.966
  414PHE     HZ 7347  23.248  21.093   6.966
  414PHE    CD2 7348  23.413  21.364   7.064
  414PHE    HD2 7349  23.489  21.396   7.134
  414PHE    CE2 7350  23.376  21.231   7.061
  414PHE    HE2 7351  23.417  21.160   7.131
  414PHE      C 7352  23.285  21.626   7.228
  414PHE      O 7353  23.236  21.524   7.276
  415GLU      N 7354  23.342  21.715   7.311
  415GLU     HN 7355  23.387  21.797   7.276
  415GLU     CA 7356  23.345  21.703   7.454
  415GLU     HA 7357  23.390  21.607   7.477
  415GLU     CB 7358  23.429  21.818   7.512
  415GLU    HB1 7359  23.521  21.834   7.450
  415GLU    HB2 7360  23.375  21.915   7.500
  415GLU     CG 7361  23.467  21.795   7.658
  415GLU    HG1 7362  23.385  21.748   7.707
  415GLU    HG2 7363  23.553  21.735   7.661
  415GLU     CD 7364  23.498  21.924   7.734
  415GLU    OE1 7365  23.615  21.957   7.766
  415GLU    OE2 7366  23.399  21.993   7.770
  415GLU      C 7367  23.208  21.709   7.512
  415GLU      O 7368  23.172  21.629   7.598
  416LYS      N 7369  23.121  21.794   7.456
  416LYS     HN 7370  23.148  21.858   7.384
  416LYS     CA 7371  22.983  21.798   7.494
  416LYS     HA 7372  22.981  21.807   7.602
  416LYS     CB 7373  22.916  21.921   7.431
  416LYS    HB1 7374  22.910  21.908   7.321
  416LYS    HB2 7375  22.810  21.926   7.460
  416LYS     CG 7376  22.986  22.054   7.464
  416LYS    HG1 7377  22.988  22.064   7.567
  416LYS    HG2 7378  23.086  22.045   7.437
  416LYS     CD 7379  22.933  22.185   7.405
  416LYS    HD1 7380  22.955  22.189   7.294
  416LYS    HD2 7381  22.821  22.186   7.406
  416LYS     CE 7382  22.990  22.308   7.476
  416LYS    HE1 7383  22.941  22.400   7.437
  416LYS    HE2 7384  22.977  22.298   7.586
  416LYS   MNZ1 7385  23.133  22.321   7.407
  416LYS   MNZ2 7386  23.148  22.318   7.488
  416LYS     NZ 7387  23.135  22.319   7.448
  416LYS    HZ1 7388  23.150  22.325   7.346
  416LYS    HZ2 7389  23.172  22.405   7.494
  416LYS    HZ3 7390  23.184  22.236   7.486
  416LYS      C 7391  22.903  21.679   7.456
  416LYS      O 7392  22.811  21.638   7.527
  417PHE      N 7393  22.934  21.623   7.337
  417PHE     HN 7394  23.007  21.663   7.283
  417PHE     CA 7395  22.876  21.509   7.272
  417PHE     HA 7396  22.769  21.523   7.276
  417PHE     CB 7397  22.919  21.497   7.125
  417PHE    HB1 7398  22.906  21.593   7.077
  417PHE    HB2 7399  23.019  21.457   7.120
  417PHE     CG 7400  22.832  21.402   7.050
  417PHE    CD1 7401  22.707  21.442   7.008
  417PHE    HD1 7402  22.669  21.541   7.029
  417PHE    CE1 7403  22.632  21.350   6.938
  417PHE    HE1 7404  22.532  21.378   6.908
  417PHE     CZ 7405  22.679  21.225   6.905
  417PHE     HZ 7406  22.619  21.159   6.844
  417PHE    CD2 7407  22.875  21.274   7.027
  417PHE    HD2 7408  22.968  21.241   7.070
  417PHE    CE2 7409  22.803  21.186   6.949
  417PHE    HE2 7410  22.842  21.088   6.924
  417PHE      C 7411  22.909  21.388   7.351
  417PHE      O 7412  22.820  21.309   7.384
  418TYR      N 7413  23.036  21.365   7.392
  418TYR     HN 7414  23.109  21.428   7.368
  418TYR     CA 7415  23.077  21.253   7.470
  418TYR     HA 7416  23.027  21.167   7.428
  418TYR     CB 7417  23.228  21.240   7.442
  418TYR    HB1 7418  23.249  21.269   7.337
  418TYR    HB2 7419  23.285  21.297   7.517
  418TYR     CG 7420  23.267  21.097   7.457
  418TYR    CD1 7421  23.230  21.006   7.361
  418TYR    HD1 7422  23.167  21.039   7.279
  418TYR    CE1 7423  23.270  20.874   7.364
  418TYR    HE1 7424  23.237  20.806   7.287
  418TYR     CZ 7425  23.351  20.830   7.466
  418TYR     OH 7426  23.399  20.697   7.459
  418TYR     HH 7427  23.443  20.678   7.541
  418TYR    CD2 7428  23.358  21.054   7.551
  418TYR    HD2 7429  23.396  21.125   7.623
  418TYR    CE2 7430  23.400  20.924   7.554
  418TYR    HE2 7431  23.474  20.894   7.627
  418TYR      C 7432  23.048  21.254   7.616
  418TYR      O 7433  23.042  21.145   7.673
  419SER      N 7434  23.030  21.374   7.675
  419SER     HN 7435  23.044  21.460   7.627
  419SER     CA 7436  22.988  21.380   7.811
  419SER     HA 7437  23.047  21.311   7.869
  419SER     CB 7438  22.993  21.523   7.868
  419SER    HB1 7439  22.935  21.591   7.803
  419SER    HB2 7440  22.950  21.525   7.969
  419SER     OG 7441  23.127  21.570   7.875
  419SER    HG1 7442  23.157  21.577   7.784
  419SER      C 7443  22.843  21.344   7.818
  419SER      O 7444  22.793  21.294   7.919
  420ALA      N 7445  22.769  21.367   7.708
  420ALA     HN 7446  22.808  21.405   7.625
  420ALA     CA 7447  22.629  21.338   7.706
  420ALA     HA 7448  22.588  21.358   7.804
  420ALA   MCB1 7449  22.532  21.426   7.601
  420ALA   MCB2 7450  22.619  21.458   7.589
  420ALA     CB 7451  22.578  21.437   7.600
  420ALA    HB1 7452  22.469  21.425   7.587
  420ALA    HB2 7453  22.600  21.541   7.633
  420ALA    HB3 7454  22.629  21.419   7.503
  420ALA      C 7455  22.602  21.196   7.668
  420ALA      O 7456  22.552  21.117   7.747
  421PHE      N 7457  22.622  21.161   7.539
  421PHE     HN 7458  22.682  21.214   7.479
  421PHE     CA 7459  22.558  21.049   7.478
  421PHE     HA 7460  22.488  21.011   7.551
  421PHE     CB 7461  22.481  21.086   7.351
  421PHE    HB1 7462  22.551  21.112   7.276
  421PHE    HB2 7463  22.416  21.006   7.327
  421PHE     CG 7464  22.393  21.205   7.366
  421PHE    CD1 7465  22.308  21.216   7.474
  421PHE    HD1 7466  22.306  21.137   7.547
  421PHE    CE1 7467  22.225  21.325   7.490
  421PHE    HE1 7468  22.158  21.333   7.575
  421PHE     CZ 7469  22.232  21.422   7.393
  421PHE     HZ 7470  22.163  21.504   7.399
  421PHE    CD2 7471  22.401  21.310   7.278
  421PHE    HD2 7472  22.473  21.304   7.197
  421PHE    CE2 7473  22.322  21.422   7.289
  421PHE    HE2 7474  22.329  21.504   7.219
  421PHE      C 7475  22.657  20.940   7.450
  421PHE      O 7476  22.640  20.869   7.352
  422SER      N 7477  22.765  20.924   7.528
  422SER     HN 7478  22.779  20.979   7.609
  422SER     CA 7479  22.870  20.829   7.505
  422SER     HA 7480  22.902  20.844   7.402
  422SER     CB 7481  22.992  20.850   7.597
  422SER    HB1 7482  23.048  20.759   7.600
  422SER    HB2 7483  23.052  20.929   7.557
  422SER     OG 7484  22.958  20.884   7.731
  422SER    HG1 7485  23.001  20.969   7.748
  422SER      C 7486  22.840  20.684   7.522
  422SER      O 7487  22.888  20.605   7.441
  423LYS      N 7488  22.748  20.643   7.611
  423LYS     HN 7489  22.712  20.704   7.681
  423LYS     CA 7490  22.694  20.511   7.614
  423LYS     HA 7491  22.777  20.442   7.612
  423LYS     CB 7492  22.619  20.500   7.748
  423LYS    HB1 7493  22.675  20.556   7.830
  423LYS    HB2 7494  22.522  20.558   7.744
  423LYS     CG 7495  22.595  20.355   7.787
  423LYS    HG1 7496  22.565  20.301   7.701
  423LYS    HG2 7497  22.688  20.311   7.812
  423LYS     CD 7498  22.495  20.325   7.899
  423LYS    HD1 7499  22.404  20.376   7.878
  423LYS    HD2 7500  22.468  20.222   7.894
  423LYS     CE 7501  22.538  20.358   8.042
  423LYS    HE1 7502  22.624  20.297   8.069
  423LYS    HE2 7503  22.559  20.464   8.050
  423LYS   MNZ1 7504  22.452  20.344   8.176
  423LYS   MNZ2 7505  22.406  20.309   8.117
  423LYS     NZ 7506  22.433  20.328   8.142
  423LYS    HZ1 7507  22.463  20.362   8.235
  423LYS    HZ2 7508  22.344  20.375   8.114
  423LYS    HZ3 7509  22.418  20.225   8.146
  423LYS      C 7510  22.604  20.481   7.498
  423LYS      O 7511  22.620  20.373   7.442
  424ASN      N 7512  22.517  20.576   7.460
  424ASN     HN 7513  22.514  20.665   7.503
  424ASN     CA 7514  22.423  20.555   7.354
  424ASN     HA 7515  22.365  20.469   7.383
  424ASN     CB 7516  22.327  20.673   7.330
  424ASN    HB1 7517  22.378  20.749   7.273
  424ASN    HB2 7518  22.240  20.637   7.277
  424ASN     CG 7519  22.281  20.733   7.462
  424ASN    OD1 7520  22.355  20.811   7.522
  424ASN    ND2 7521  22.159  20.702   7.512
  424ASN   HD21 7522  22.099  20.639   7.461
  424ASN   HD22 7523  22.128  20.741   7.598
  424ASN      C 7524  22.481  20.526   7.220
  424ASN      O 7525  22.426  20.444   7.147
  425ILE      N 7526  22.597  20.586   7.188
  425ILE     HN 7527  22.639  20.655   7.247
  425ILE     CA 7528  22.671  20.557   7.069
  425ILE     HA 7529  22.596  20.548   6.991
  425ILE     CB 7530  22.756  20.675   7.035
  425ILE     HB 7531  22.808  20.652   6.939
  425ILE   MCG1 7532  22.703  20.829   6.992
  425ILE   MCG2 7533  22.629  20.785   7.027
  425ILE    CG2 7534  22.670  20.801   7.011
  425ILE   HG21 7535  22.733  20.882   6.966
  425ILE   HG22 7536  22.587  20.778   6.941
  425ILE   HG23 7537  22.628  20.837   7.107
  425ILE    CG1 7538  22.864  20.715   7.136
  425ILE   HG11 7539  22.818  20.767   7.224
  425ILE   HG12 7540  22.908  20.624   7.184
  425ILE   MCD1 7541  22.952  20.843   7.073
  425ILE   MCD2 7542  23.009  20.769   7.073
  425ILE     CD 7543  22.975  20.802   7.076
  425ILE    HD1 7544  22.938  20.906   7.062
  425ILE    HD2 7545  23.063  20.804   7.144
  425ILE    HD3 7546  23.006  20.760   6.978
  425ILE      C 7547  22.744  20.427   7.069
  425ILE      O 7548  22.768  20.365   6.965
  426LYS      N 7549  22.780  20.374   7.187
  426LYS     HN 7550  22.765  20.424   7.271
  426LYS     CA 7551  22.841  20.246   7.207
  426LYS     HA 7552  22.914  20.234   7.129
  426LYS     CB 7553  22.913  20.252   7.343
  426LYS    HB1 7554  22.849  20.302   7.415
  426LYS    HB2 7555  22.922  20.152   7.383
  426LYS     CG 7556  23.050  20.319   7.344
  426LYS    HG1 7557  23.120  20.265   7.274
  426LYS    HG2 7558  23.044  20.420   7.297
  426LYS     CD 7559  23.112  20.328   7.483
  426LYS    HD1 7560  23.037  20.368   7.555
  426LYS    HD2 7561  23.131  20.227   7.523
  426LYS     CE 7562  23.240  20.412   7.490
  426LYS    HE1 7563  23.317  20.373   7.418
  426LYS    HE2 7564  23.217  20.521   7.471
  426LYS   MNZ1 7565  23.329  20.423   7.622
  426LYS   MNZ2 7566  23.265  20.375   7.644
  426LYS     NZ 7567  23.295  20.400   7.627
  426LYS    HZ1 7568  23.383  20.454   7.634
  426LYS    HZ2 7569  23.226  20.437   7.696
  426LYS    HZ3 7570  23.314  20.300   7.648
  426LYS      C 7571  22.749  20.130   7.203
  426LYS      O 7572  22.781  20.026   7.144
  427LEU      N 7573  22.623  20.147   7.248
  427LEU     HN 7574  22.593  20.232   7.292
  427LEU     CA 7575  22.527  20.043   7.235
  427LEU     HA 7576  22.575  19.950   7.263
  427LEU     CB 7577  22.402  20.069   7.321
  427LEU    HB1 7578  22.344  20.148   7.275
  427LEU    HB2 7579  22.336  19.983   7.315
  427LEU     CG 7580  22.427  20.104   7.468
  427LEU     HG 7581  22.507  20.181   7.470
  427LEU   MCD1 7582  22.275  20.127   7.535
  427LEU   MCD2 7583  22.321  20.208   7.546
  427LEU    CD1 7584  22.304  20.164   7.537
  427LEU   HD11 7585  22.222  20.089   7.542
  427LEU   HD12 7586  22.329  20.196   7.640
  427LEU   HD13 7587  22.268  20.253   7.480
  427LEU   MCD1 7588  22.482  20.011   7.598
  427LEU   MCD2 7589  22.473  19.952   7.526
  427LEU    CD2 7590  22.475  19.988   7.557
  427LEU   HD21 7591  22.498  20.025   7.660
  427LEU   HD22 7592  22.397  19.909   7.564
  427LEU   HD23 7593  22.568  19.942   7.515
  427LEU      C 7594  22.477  20.033   7.095
  427LEU      O 7595  22.411  19.937   7.056
  428GLY      N 7596  22.515  20.129   7.009
  428GLY     HN 7597  22.556  20.215   7.038
  428GLY     CA 7598  22.499  20.110   6.868
  428GLY    HA1 7599  22.411  20.065   6.858
  428GLY    HA2 7600  22.509  20.201   6.829
  428GLY      C 7601  22.600  20.023   6.801
  428GLY      O 7602  22.583  19.961   6.696
  429VAL      N 7603  22.713  20.008   6.871
  429VAL     HN 7604  22.727  20.055   6.958
  429VAL     CA 7605  22.822  19.925   6.829
  429VAL     HA 7606  22.824  19.929   6.721
  429VAL     CB 7607  22.953  19.973   6.883
  429VAL     HB 7608  22.947  19.990   6.992
  429VAL   MCG1 7609  23.066  19.848   6.884
  429VAL   MCG2 7610  23.090  19.905   6.813
  429VAL    CG1 7611  23.072  19.881   6.850
  429VAL   HG11 7612  23.075  19.795   6.921
  429VAL   HG12 7613  23.062  19.842   6.746
  429VAL   HG13 7614  23.168  19.937   6.858
  429VAL   MCG1 7615  23.025  20.116   6.831
  429VAL   MCG2 7616  22.946  20.107   6.781
  429VAL    CG2 7617  22.984  20.105   6.810
  429VAL   HG21 7618  23.080  20.148   6.846
  429VAL   HG22 7619  22.993  20.087   6.700
  429VAL   HG23 7620  22.903  20.178   6.827
  429VAL      C 7621  22.801  19.783   6.869
  429VAL      O 7622  22.861  19.686   6.823
  430HIS      N 7623  22.711  19.768   6.968
  430HIS     HN 7624  22.681  19.847   7.021
  430HIS     CA 7625  22.648  19.646   7.008
  430HIS     HA 7626  22.724  19.570   7.002
  430HIS     CB 7627  22.600  19.656   7.154
  430HIS    HB1 7628  22.514  19.720   7.157
  430HIS    HB2 7629  22.566  19.560   7.186
  430HIS    ND1 7630  22.653  19.718   7.384
  430HIS     CG 7631  22.699  19.707   7.255
  430HIS    CE1 7632  22.758  19.753   7.457
  430HIS    HE1 7633  22.758  19.771   7.565
  430HIS    NE2 7634  22.868  19.764   7.379
  430HIS    HE2 7635  22.961  19.787   7.409
  430HIS    CD2 7636  22.831  19.739   7.249
  430HIS    HD2 7637  22.897  19.746   7.164
  430HIS      C 7638  22.546  19.616   6.905
  430HIS      O 7639  22.539  19.503   6.856
  431GLU      N 7640  22.459  19.710   6.863
  431GLU     HN 7641  22.472  19.807   6.882
  431GLU     CA 7642  22.343  19.674   6.787
  431GLU     HA 7643  22.321  19.572   6.814
  431GLU     CB 7644  22.232  19.764   6.843
  431GLU    HB1 7645  22.232  19.758   6.950
  431GLU    HB2 7646  22.257  19.867   6.824
  431GLU     CG 7647  22.090  19.737   6.792
  431GLU    HG1 7648  22.025  19.815   6.829
  431GLU    HG2 7649  22.091  19.735   6.685
  431GLU     CD 7650  22.036  19.603   6.841
  431GLU    OE1 7651  21.954  19.538   6.773
  431GLU    OE2 7652  22.061  19.562   6.958
  431GLU      C 7653  22.350  19.679   6.638
  431GLU      O 7654  22.295  19.592   6.571
  432ASP      N 7655  22.413  19.779   6.573
  432ASP     HN 7656  22.463  19.847   6.625
  432ASP     CA 7657  22.421  19.805   6.432
  432ASP     HA 7658  22.328  19.770   6.390
  432ASP     CB 7659  22.431  19.957   6.414
  432ASP    HB1 7660  22.370  20.011   6.492
  432ASP    HB2 7661  22.539  19.991   6.421
  432ASP     CG 7662  22.376  19.985   6.274
  432ASP    OD1 7663  22.271  20.052   6.259
  432ASP    OD2 7664  22.453  19.947   6.182
  432ASP      C 7665  22.531  19.730   6.365
  432ASP      O 7666  22.643  19.739   6.416
  433THR      N 7667  22.512  19.660   6.252
  433THR     HN 7668  22.423  19.654   6.206
  433THR     CA 7669  22.622  19.590   6.193
  433THR     HA 7670  22.689  19.561   6.273
  433THR     CB 7671  22.567  19.469   6.124
  433THR     HB 7672  22.645  19.427   6.057
  433THR    OG1 7673  22.447  19.482   6.049
  433THR    HG1 7674  22.472  19.517   5.964
  433THR   MCG1 7675  22.493  19.384   6.248
  433THR   MCG2 7676  22.571  19.336   6.227
  433THR    CG2 7677  22.533  19.365   6.232
  433THR   HG21 7678  22.438  19.392   6.283
  433THR   HG22 7679  22.522  19.264   6.186
  433THR   HG23 7680  22.615  19.361   6.308
  433THR      C 7681  22.696  19.674   6.095
  433THR      O 7682  22.819  19.665   6.084
  434GLN      N 7683  22.630  19.756   6.011
  434GLN     HN 7684  22.531  19.764   6.013
  434GLN     CA 7685  22.698  19.838   5.916
  434GLN     HA 7686  22.774  19.776   5.871
  434GLN     CB 7687  22.603  19.887   5.805
  434GLN    HB1 7688  22.540  19.805   5.774
  434GLN    HB2 7689  22.533  19.957   5.847
  434GLN     CG 7690  22.669  19.949   5.681
  434GLN    HG1 7691  22.747  20.019   5.713
  434GLN    HG2 7692  22.712  19.870   5.619
  434GLN     CD 7693  22.565  20.025   5.600
  434GLN    OE1 7694  22.539  19.972   5.492
  434GLN    NE2 7695  22.509  20.142   5.642
  434GLN   HE21 7696  22.536  20.181   5.730
  434GLN   HE22 7697  22.441  20.188   5.585
  434GLN      C 7698  22.766  19.954   5.979
  434GLN      O 7699  22.884  19.980   5.957
  435ASN      N 7700  22.694  20.035   6.060
  435ASN     HN 7701  22.601  20.011   6.086
  435ASN     CA 7702  22.743  20.158   6.115
  435ASN     HA 7703  22.804  20.203   6.038
  435ASN     CB 7704  22.624  20.251   6.144
  435ASN    HB1 7705  22.563  20.210   6.228
  435ASN    HB2 7706  22.660  20.353   6.169
  435ASN     CG 7707  22.539  20.256   6.017
  435ASN    OD1 7708  22.576  20.326   5.923
  435ASN    ND2 7709  22.415  20.199   6.025
  435ASN   HD21 7710  22.385  20.158   6.111
  435ASN   HD22 7711  22.355  20.200   5.945
  435ASN      C 7712  22.829  20.138   6.235
  435ASN      O 7713  22.877  20.239   6.286
  436ARG      N 7714  22.865  20.017   6.281
  436ARG     HN 7715  22.829  19.932   6.245
  436ARG     CA 7716  22.959  20.010   6.388
  436ARG     HA 7717  22.918  20.076   6.463
  436ARG     CB 7718  22.958  19.869   6.452
  436ARG    HB1 7719  23.016  19.871   6.544
  436ARG    HB2 7720  22.857  19.846   6.486
  436ARG     CG 7721  23.008  19.756   6.362
  436ARG    HG1 7722  22.943  19.749   6.277
  436ARG    HG2 7723  23.101  19.785   6.320
  436ARG     CD 7724  23.023  19.617   6.424
  436ARG    HD1 7725  23.057  19.543   6.347
  436ARG    HD2 7726  23.089  19.621   6.514
  436ARG     NE 7727  22.887  19.577   6.469
  436ARG     HE 7728  22.817  19.647   6.457
  436ARG     CZ 7729  22.840  19.460   6.523
  436ARG    NH1 7730  22.922  19.354   6.551
  436ARG   HH11 7731  23.019  19.360   6.531
  436ARG   HH12 7732  22.883  19.271   6.591
  436ARG    NH2 7733  22.705  19.451   6.541
  436ARG   HH21 7734  22.646  19.527   6.515
  436ARG   HH22 7735  22.666  19.368   6.581
  436ARG      C 7736  23.096  20.062   6.363
  436ARG      O 7737  23.158  20.121   6.452
  437ALA      N 7738  23.153  20.048   6.242
  437ALA     HN 7739  23.106  19.999   6.169
  437ALA     CA 7740  23.282  20.098   6.203
  437ALA     HA 7741  23.347  20.077   6.286
  437ALA   MCB1 7742  23.334  19.986   6.090
  437ALA   MCB2 7743  23.352  20.070   6.053
  437ALA     CB 7744  23.340  20.031   6.078
  437ALA    HB1 7745  23.335  19.921   6.087
  437ALA    HB2 7746  23.282  20.062   5.988
  437ALA    HB3 7747  23.446  20.061   6.064
  437ALA      C 7748  23.279  20.246   6.185
  437ALA      O 7749  23.382  20.312   6.171
  438ALA      N 7750  23.163  20.310   6.164
  438ALA     HN 7751  23.080  20.261   6.141
  438ALA     CA 7752  23.147  20.452   6.173
  438ALA     HA 7753  23.235  20.497   6.130
  438ALA   MCB1 7754  23.028  20.539   6.092
  438ALA   MCB2 7755  23.005  20.449   6.083
  438ALA     CB 7756  23.023  20.492   6.092
  438ALA    HB1 7757  23.018  20.602   6.081
  438ALA    HB2 7758  23.028  20.446   5.990
  438ALA    HB3 7759  22.931  20.456   6.143
  438ALA      C 7760  23.130  20.507   6.311
  438ALA      O 7761  23.177  20.617   6.340
  439LEU      N 7762  23.059  20.441   6.404
  439LEU     HN 7763  22.998  20.367   6.376
  439LEU     CA 7764  23.059  20.463   6.545
  439LEU     HA 7765  23.017  20.561   6.559
  439LEU     CB 7766  22.960  20.360   6.603
  439LEU    HB1 7767  22.984  20.259   6.566
  439LEU    HB2 7768  22.976  20.350   6.712
  439LEU     CG 7769  22.812  20.392   6.574
  439LEU     HG 7770  22.800  20.413   6.466
  439LEU   MCD1 7771  22.738  20.241   6.581
  439LEU   MCD2 7772  22.700  20.292   6.650
  439LEU    CD1 7773  22.724  20.273   6.613
  439LEU   HD11 7774  22.744  20.186   6.547
  439LEU   HD12 7775  22.744  20.243   6.718
  439LEU   HD13 7776  22.616  20.301   6.605
  439LEU   MCD1 7777  22.782  20.548   6.631
  439LEU   MCD2 7778  22.734  20.490   6.686
  439LEU    CD2 7779  22.760  20.513   6.654
  439LEU   HD21 7780  22.801  20.607   6.612
  439LEU   HD22 7781  22.649  20.516   6.650
  439LEU   HD23 7782  22.792  20.504   6.761
  439LEU      C 7783  23.192  20.463   6.612
  439LEU      O 7784  23.221  20.538   6.705
  440ALA      N 7785  23.280  20.373   6.565
  440ALA     HN 7786  23.252  20.306   6.497
  440ALA     CA 7787  23.417  20.360   6.603
  440ALA     HA 7788  23.418  20.313   6.700
  440ALA   MCB1 7789  23.459  20.232   6.504
  440ALA   MCB2 7790  23.525  20.297   6.491
  440ALA     CB 7791  23.488  20.269   6.502
  440ALA    HB1 7792  23.433  20.173   6.491
  440ALA    HB2 7793  23.494  20.318   6.403
  440ALA    HB3 7794  23.591  20.246   6.537
  440ALA      C 7795  23.496  20.486   6.615
  440ALA      O 7796  23.584  20.511   6.697
  441LYS      N 7797  23.467  20.580   6.523
  441LYS     HN 7798  23.397  20.563   6.455
  441LYS     CA 7799  23.528  20.709   6.511
  441LYS     HA 7800  23.635  20.695   6.509
  441LYS     CB 7801  23.479  20.766   6.377
  441LYS    HB1 7802  23.369  20.791   6.382
  441LYS    HB2 7803  23.525  20.868   6.357
  441LYS     CG 7804  23.507  20.669   6.262
  441LYS    HG1 7805  23.607  20.621   6.276
  441LYS    HG2 7806  23.438  20.581   6.267
  441LYS     CD 7807  23.499  20.736   6.124
  441LYS    HD1 7808  23.460  20.663   6.048
  441LYS    HD2 7809  23.419  20.815   6.124
  441LYS     CE 7810  23.633  20.795   6.080
  441LYS    HE1 7811  23.657  20.886   6.140
  441LYS    HE2 7812  23.714  20.718   6.089
  441LYS   MNZ1 7813  23.595  20.865   5.942
  441LYS   MNZ2 7814  23.652  20.808   5.922
  441LYS     NZ 7815  23.624  20.835   5.938
  441LYS    HZ1 7816  23.555  20.912   5.928
  441LYS    HZ2 7817  23.717  20.867   5.905
  441LYS    HZ3 7818  23.593  20.754   5.881
  441LYS      C 7819  23.494  20.808   6.617
  441LYS      O 7820  23.559  20.911   6.636
  442LEU      N 7821  23.385  20.781   6.691
  442LEU     HN 7822  23.334  20.697   6.675
  442LEU     CA 7823  23.331  20.860   6.797
  442LEU     HA 7824  23.366  20.961   6.782
  442LEU     CB 7825  23.177  20.858   6.790
  442LEU    HB1 7826  23.143  20.767   6.834
  442LEU    HB2 7827  23.139  20.933   6.855
  442LEU     CG 7828  23.111  20.874   6.652
  442LEU     HG 7829  23.146  20.792   6.585
  442LEU   MCD1 7830  22.960  20.823   6.704
  442LEU   MCD2 7831  22.945  20.897   6.649
  442LEU    CD1 7832  22.960  20.861   6.676
  442LEU   HD11 7833  22.939  20.775   6.743
  442LEU   HD12 7834  22.920  20.953   6.723
  442LEU   HD13 7835  22.908  20.845   6.579
  442LEU   MCD1 7836  23.137  21.002   6.547
  442LEU   MCD2 7837  23.169  21.030   6.631
  442LEU    CD2 7838  23.151  21.010   6.592
  442LEU   HD21 7839  23.126  21.012   6.484
  442LEU   HD22 7840  23.097  21.092   6.643
  442LEU   HD23 7841  23.260  21.026   6.604
  442LEU      C 7842  23.375  20.816   6.933
  442LEU      O 7843  23.330  20.872   7.032
  443LEU      N 7844  23.463  20.715   6.946
  443LEU     HN 7845  23.509  20.675   6.867
  443LEU     CA 7846  23.497  20.657   7.072
  443LEU     HA 7847  23.423  20.691   7.142
  443LEU     CB 7848  23.494  20.503   7.067
  443LEU    HB1 7849  23.581  20.469   7.015
  443LEU    HB2 7850  23.507  20.466   7.166
  443LEU     CG 7851  23.370  20.438   7.005
  443LEU     HG 7852  23.360  20.456   6.896
  443LEU   MCD1 7853  23.381  20.291   7.087
  443LEU   MCD2 7854  23.404  20.273   6.998
  443LEU    CD1 7855  23.391  20.290   7.040
  443LEU   HD11 7856  23.371  20.273   7.148
  443LEU   HD12 7857  23.323  20.226   6.980
  443LEU   HD13 7858  23.496  20.260   7.019
  443LEU   MCD1 7859  23.268  20.490   7.129
  443LEU   MCD2 7860  23.219  20.498   7.050
  443LEU    CD2 7861  23.250  20.491   7.085
  443LEU   HD21 7862  23.275  20.495   7.194
  443LEU   HD22 7863  23.223  20.593   7.051
  443LEU   HD23 7864  23.162  20.425   7.071
  443LEU      C 7865  23.629  20.711   7.118
  443LEU      O 7866  23.712  20.747   7.035
  444ARG      N 7867  23.647  20.729   7.250
  444ARG     HN 7868  23.577  20.699   7.315
  444ARG     CA 7869  23.761  20.789   7.311
  444ARG     HA 7870  23.843  20.788   7.240
  444ARG     CB 7871  23.724  20.931   7.356
  444ARG    HB1 7872  23.642  20.926   7.426
  444ARG    HB2 7873  23.805  20.972   7.416
  444ARG     CG 7874  23.690  21.030   7.245
  444ARG    HG1 7875  23.605  20.991   7.186
  444ARG    HG2 7876  23.649  21.122   7.288
  444ARG     CD 7877  23.806  21.064   7.151
  444ARG    HD1 7878  23.880  21.127   7.203
  444ARG    HD2 7879  23.848  20.971   7.107
  444ARG     NE 7880  23.751  21.144   7.038
  444ARG     HE 7881  23.751  21.243   7.053
  444ARG     CZ 7882  23.702  21.106   6.916
  444ARG    NH1 7883  23.684  20.975   6.882
  444ARG   HH11 7884  23.708  20.902   6.947
  444ARG   HH12 7885  23.648  20.951   6.792
  444ARG    NH2 7886  23.678  21.203   6.823
  444ARG   HH21 7887  23.697  21.299   6.845
  444ARG   HH22 7888  23.642  21.178   6.733
  444ARG      C 7889  23.794  20.706   7.430
  444ARG      O 7890  23.700  20.677   7.504
  445TYR      N 7891  23.919  20.658   7.448
  445TYR     HN 7892  23.990  20.682   7.383
  445TYR     CA 7893  23.967  20.574   7.553
  445TYR     HA 7894  23.890  20.572   7.630
  445TYR     CB 7895  23.991  20.432   7.499
  445TYR    HB1 7896  24.060  20.434   7.409
  445TYR    HB2 7897  24.029  20.363   7.581
  445TYR     CG 7898  23.857  20.385   7.456
  445TYR    CD1 7899  23.765  20.350   7.552
  445TYR    HD1 7900  23.787  20.368   7.657
  445TYR    CE1 7901  23.645  20.292   7.517
  445TYR    HE1 7902  23.572  20.265   7.592
  445TYR     CZ 7903  23.621  20.271   7.383
  445TYR     OH 7904  23.498  20.218   7.339
  445TYR     HH 7905  23.456  20.175   7.414
  445TYR    CD2 7906  23.833  20.357   7.324
  445TYR    HD2 7907  23.909  20.377   7.250
  445TYR    CE2 7908  23.712  20.304   7.286
  445TYR    HE2 7909  23.689  20.288   7.182
  445TYR      C 7910  24.094  20.621   7.615
  445TYR      O 7911  24.169  20.705   7.564
  446ASN      N 7912  24.124  20.572   7.736
  446ASN     HN 7913  24.060  20.515   7.786
  446ASN     CA 7914  24.248  20.597   7.803
  446ASN     HA 7915  24.283  20.693   7.767
  446ASN     CB 7916  24.246  20.598   7.956
  446ASN    HB1 7917  24.250  20.495   7.995
  446ASN    HB2 7918  24.331  20.656   7.995
  446ASN     CG 7919  24.116  20.663   8.003
  446ASN    OD1 7920  24.018  20.590   8.010
  446ASN    ND2 7921  24.115  20.793   8.043
  446ASN   HD21 7922  24.200  20.847   8.042
  446ASN   HD22 7923  24.030  20.835   8.074
  446ASN      C 7924  24.354  20.497   7.773
  446ASN      O 7925  24.317  20.395   7.715
  447SER      N 7926  24.484  20.509   7.806
  447SER     HN 7927  24.518  20.584   7.862
  447SER     CA 7928  24.582  20.415   7.761
  447SER     HA 7929  24.537  20.317   7.766
  447SER     CB 7930  24.624  20.445   7.616
  447SER    HB1 7931  24.706  20.374   7.582
  447SER    HB2 7932  24.537  20.433   7.545
  447SER     OG 7933  24.672  20.579   7.613
  447SER    HG1 7934  24.594  20.635   7.618
  447SER      C 7935  24.701  20.416   7.851
  447SER      O 7936  24.706  20.487   7.951
  448THR      N 7937  24.799  20.325   7.831
  448THR     HN 7938  24.790  20.255   7.760
  448THR     CA 7939  24.920  20.320   7.907
  448THR     HA 7940  24.893  20.324   8.011
  448THR     CB 7941  24.994  20.192   7.878
  448THR     HB 7942  24.917  20.112   7.885
  448THR    OG1 7943  25.089  20.159   7.978
  448THR    HG1 7944  25.135  20.082   7.946
  448THR   MCG1 7945  25.097  20.197   7.746
  448THR   MCG2 7946  25.017  20.160   7.715
  448THR    CG2 7947  25.054  20.179   7.737
  448THR   HG21 7948  25.158  20.217   7.737
  448THR   HG22 7949  25.055  20.073   7.706
  448THR   HG23 7950  24.994  20.238   7.664
  448THR      C 7951  25.010  20.434   7.875
  448THR      O 7952  25.113  20.452   7.940
  449LYS      N 7953  24.979  20.518   7.775
  449LYS     HN 7954  24.900  20.500   7.716
  449LYS     CA 7955  25.052  20.636   7.739
  449LYS     HA 7956  25.158  20.615   7.744
  449LYS     CB 7957  25.006  20.671   7.597
  449LYS    HB1 7958  25.016  20.582   7.532
  449LYS    HB2 7959  24.897  20.688   7.596
  449LYS     CG 7960  25.078  20.790   7.533
  449LYS    HG1 7961  25.132  20.848   7.611
  449LYS    HG2 7962  25.162  20.754   7.469
  449LYS     CD 7963  24.985  20.881   7.453
  449LYS    HD1 7964  24.938  20.824   7.373
  449LYS    HD2 7965  24.900  20.910   7.515
  449LYS     CE 7966  25.051  21.006   7.395
  449LYS    HE1 7967  25.103  21.063   7.476
  449LYS    HE2 7968  25.122  20.978   7.314
  449LYS   MNZ1 7969  24.933  21.110   7.372
  449LYS   MNZ2 7970  24.955  21.086   7.296
  449LYS     NZ 7971  24.948  21.094   7.337
  449LYS    HZ1 7972  24.897  21.144   7.413
  449LYS    HZ2 7973  24.993  21.164   7.274
  449LYS    HZ3 7974  24.881  21.037   7.282
  449LYS      C 7975  25.017  20.751   7.827
  449LYS      O 7976  25.104  20.833   7.859
  450SER      N 7977  24.893  20.750   7.880
  450SER     HN 7978  24.828  20.682   7.849
  450SER     CA 7979  24.837  20.837   7.978
  450SER     HA 7980  24.896  20.822   8.068
  450SER     CB 7981  24.845  20.986   7.939
  450SER    HB1 7982  24.946  21.009   7.898
  450SER    HB2 7983  24.769  21.009   7.862
  450SER     OG 7984  24.823  21.068   8.053
  450SER    HG1 7985  24.837  21.158   8.024
  450SER      C 7986  24.695  20.808   8.013
  450SER      O 7987  24.629  20.759   7.922
  451VAL      N 7988  24.648  20.844   8.133
  451VAL     HN 7989  24.704  20.885   8.204
  451VAL     CA 7990  24.509  20.823   8.161
  451VAL     HA 7991  24.470  20.764   8.080
  451VAL     CB 7992  24.481  20.754   8.292
  451VAL     HB 7993  24.371  20.747   8.300
  451VAL   MCG1 7994  24.579  20.619   8.268
  451VAL   MCG2 7995  24.492  20.587   8.284
  451VAL    CG1 7996  24.533  20.610   8.276
  451VAL   HG11 7997  24.642  20.611   8.255
  451VAL   HG12 7998  24.515  20.553   8.370
  451VAL   HG13 7999  24.480  20.559   8.193
  451VAL   MCG1 8000  24.575  20.833   8.407
  451VAL   MCG2 8001  24.490  20.824   8.444
  451VAL    CG2 8002  24.530  20.825   8.419
  451VAL   HG21 8003  24.637  20.853   8.409
  451VAL   HG22 8004  24.470  20.918   8.436
  451VAL   HG23 8005  24.518  20.758   8.507
  451VAL      C 8006  24.440  20.955   8.159
  451VAL      O 8007  24.318  20.965   8.144
  452ASP      N 8008  24.510  21.069   8.173
  452ASP     HN 8009  24.609  21.066   8.183
  452ASP     CA 8010  24.458  21.202   8.174
  452ASP     HA 8011  24.367  21.196   8.232
  452ASP     CB 8012  24.556  21.294   8.249
  452ASP    HB1 8013  24.644  21.310   8.187
  452ASP    HB2 8014  24.507  21.388   8.271
  452ASP     CG 8015  24.600  21.231   8.380
  452ASP    OD1 8016  24.712  21.174   8.384
  452ASP    OD2 8017  24.532  21.252   8.484
  452ASP      C 8018  24.418  21.245   8.037
  452ASP      O 8019  24.303  21.280   8.012
  453GLU      N 8020  24.505  21.232   7.936
  453GLU     HN 8021  24.601  21.212   7.955
  453GLU     CA 8022  24.478  21.243   7.796
  453GLU     HA 8023  24.431  21.339   7.780
  453GLU     CB 8024  24.617  21.241   7.729
  453GLU    HB1 8025  24.681  21.306   7.783
  453GLU    HB2 8026  24.660  21.146   7.744
  453GLU     CG 8027  24.627  21.276   7.581
  453GLU    HG1 8028  24.595  21.190   7.521
  453GLU    HG2 8029  24.563  21.362   7.559
  453GLU     CD 8030  24.771  21.311   7.545
  453GLU    OE1 8031  24.862  21.224   7.540
  453GLU    OE2 8032  24.798  21.431   7.518
  453GLU      C 8033  24.394  21.137   7.735
  453GLU      O 8034  24.406  21.021   7.773
  454LEU      N 8035  24.298  21.162   7.644
  454LEU     HN 8036  24.280  21.257   7.619
  454LEU     CA 8037  24.210  21.075   7.572
  454LEU     HA 8038  24.211  20.981   7.624
  454LEU     CB 8039  24.065  21.124   7.558
  454LEU    HB1 8040  24.067  21.225   7.529
  454LEU    HB2 8041  24.022  21.075   7.476
  454LEU     CG 8042  23.971  21.110   7.679
  454LEU     HG 8043  24.019  21.159   7.766
  454LEU   MCD1 8044  23.814  21.170   7.691
  454LEU   MCD2 8045  23.847  21.200   7.609
  454LEU    CD1 8046  23.837  21.181   7.651
  454LEU   HD11 8047  23.767  21.166   7.737
  454LEU   HD12 8048  23.854  21.290   7.638
  454LEU   HD13 8049  23.790  21.141   7.559
  454LEU   MCD1 8050  24.000  20.948   7.712
  454LEU   MCD2 8051  23.907  20.958   7.710
  454LEU    CD2 8052  23.955  20.961   7.710
  454LEU   HD21 8053  24.054  20.913   7.720
  454LEU   HD22 8054  23.898  20.947   7.805
  454LEU   HD23 8055  23.899  20.910   7.628
  454LEU      C 8056  24.274  21.053   7.438
  454LEU      O 8057  24.335  21.144   7.381
  455THR      N 8058  24.248  20.931   7.388
  455THR     HN 8059  24.190  20.867   7.438
  455THR     CA 8060  24.298  20.881   7.264
  455THR     HA 8061  24.345  20.964   7.213
  455THR     CB 8062  24.393  20.766   7.271
  455THR     HB 8063  24.347  20.684   7.331
  455THR    OG1 8064  24.510  20.809   7.338
  455THR    HG1 8065  24.582  20.754   7.305
  455THR   MCG1 8066  24.464  20.671   7.152
  455THR   MCG2 8067  24.421  20.740   7.107
  455THR    CG2 8068  24.440  20.708   7.136
  455THR   HG21 8069  24.501  20.617   7.153
  455THR   HG22 8070  24.353  20.683   7.073
  455THR   HG23 8071  24.502  20.783   7.082
  455THR      C 8072  24.178  20.840   7.186
  455THR      O 8073  24.109  20.748   7.230
  456SER      N 8074  24.164  20.894   7.063
  456SER     HN 8075  24.219  20.972   7.035
  456SER     CA 8076  24.073  20.845   6.964
  456SER     HA 8077  23.981  20.819   7.013
  456SER     CB 8078  24.050  20.954   6.858
  456SER    HB1 8079  24.026  21.054   6.906
  456SER    HB2 8080  24.143  20.968   6.793
  456SER     OG 8081  23.941  20.911   6.777
  456SER    HG1 8082  23.963  20.935   6.687
  456SER      C 8083  24.125  20.728   6.888
  456SER      O 8084  24.242  20.728   6.849
  457LEU      N 8085  24.049  20.618   6.870
  457LEU     HN 8086  23.964  20.605   6.921
  457LEU     CA 8087  24.082  20.514   6.778
  457LEU     HA 8088  24.173  20.468   6.813
  457LEU     CB 8089  23.966  20.412   6.781
  457LEU    HB1 8090  23.904  20.424   6.877
  457LEU    HB2 8091  23.889  20.436   6.701
  457LEU     CG 8092  24.020  20.269   6.767
  457LEU     HG 8093  24.078  20.264   6.673
  457LEU   MCD1 8094  24.148  20.245   6.873
  457LEU   MCD2 8095  24.081  20.184   6.899
  457LEU    CD1 8096  24.110  20.217   6.880
  457LEU   HD11 8097  24.207  20.272   6.880
  457LEU   HD12 8098  24.060  20.233   6.978
  457LEU   HD13 8099  24.130  20.109   6.867
  457LEU   MCD1 8100  23.884  20.174   6.796
  457LEU   MCD2 8101  23.901  20.167   6.705
  457LEU    CD2 8102  23.899  20.175   6.751
  457LEU   HD21 8103  23.849  20.161   6.849
  457LEU   HD22 8104  23.825  20.219   6.680
  457LEU   HD23 8105  23.932  20.077   6.712
  457LEU      C 8106  24.101  20.555   6.636
  457LEU      O 8107  24.179  20.485   6.571
  458THR      N 8108  24.047  20.668   6.587
  458THR     HN 8109  23.975  20.717   6.636
  458THR     CA 8110  24.089  20.725   6.463
  458THR     HA 8111  24.089  20.643   6.393
  458THR     CB 8112  24.002  20.834   6.407
  458THR     HB 8113  24.041  20.867   6.308
  458THR    OG1 8114  23.981  20.947   6.490
  458THR    HG1 8115  23.953  21.018   6.432
  458THR   MCG1 8116  23.876  20.729   6.367
  458THR   MCG2 8117  23.837  20.802   6.411
  458THR    CG2 8118  23.863  20.769   6.390
  458THR   HG21 8119  23.873  20.671   6.337
  458THR   HG22 8120  23.817  20.752   6.489
  458THR   HG23 8121  23.797  20.835   6.330
  458THR      C 8122  24.227  20.781   6.463
  458THR      O 8123  24.295  20.758   6.363
  459ASP      N 8124  24.277  20.837   6.574
  459ASP     HN 8125  24.224  20.846   6.658
  459ASP     CA 8126  24.411  20.888   6.578
  459ASP     HA 8127  24.438  20.916   6.477
  459ASP     CB 8128  24.420  21.011   6.670
  459ASP    HB1 8129  24.373  20.989   6.767
  459ASP    HB2 8130  24.526  21.039   6.686
  459ASP     CG 8131  24.347  21.128   6.604
  459ASP    OD1 8132  24.314  21.128   6.483
  459ASP    OD2 8133  24.337  21.230   6.678
  459ASP      C 8134  24.514  20.795   6.632
  459ASP      O 8135  24.633  20.829   6.633
  460TYR      N 8136  24.477  20.676   6.680
  460TYR     HN 8137  24.381  20.653   6.696
  460TYR     CA 8138  24.571  20.573   6.710
  460TYR     HA 8139  24.658  20.621   6.753
  460TYR     CB 8140  24.515  20.470   6.810
  460TYR    HB1 8141  24.473  20.522   6.897
  460TYR    HB2 8142  24.445  20.403   6.758
  460TYR     CG 8143  24.626  20.385   6.861
  460TYR    CD1 8144  24.714  20.439   6.952
  460TYR    HD1 8145  24.704  20.540   6.987
  460TYR    CE1 8146  24.816  20.358   6.997
  460TYR    HE1 8147  24.881  20.397   7.074
  460TYR     CZ 8148  24.840  20.231   6.950
  460TYR     OH 8149  24.943  20.148   6.999
  460TYR     HH 8150  24.941  20.065   6.950
  460TYR    CD2 8151  24.659  20.265   6.802
  460TYR    HD2 8152  24.599  20.230   6.719
  460TYR    CE2 8153  24.764  20.187   6.845
  460TYR    HE2 8154  24.786  20.093   6.796
  460TYR      C 8155  24.611  20.510   6.581
  460TYR      O 8156  24.728  20.495   6.549
  461VAL      N 8157  24.514  20.474   6.495
  461VAL     HN 8158  24.419  20.496   6.515
  461VAL     CA 8159  24.531  20.404   6.371
  461VAL     HA 8160  24.594  20.322   6.400
  461VAL     CB 8161  24.404  20.338   6.326
  461VAL     HB 8162  24.430  20.278   6.236
  461VAL   MCG1 8163  24.385  20.212   6.436
  461VAL   MCG2 8164  24.303  20.257   6.434
  461VAL    CG1 8165  24.347  20.240   6.430
  461VAL   HG11 8166  24.424  20.165   6.458
  461VAL   HG12 8167  24.315  20.295   6.521
  461VAL   HG13 8168  24.259  20.186   6.387
  461VAL   MCG1 8169  24.295  20.465   6.321
  461VAL   MCG2 8170  24.285  20.420   6.240
  461VAL    CG2 8171  24.295  20.437   6.283
  461VAL   HG21 8172  24.279  20.513   6.362
  461VAL   HG22 8173  24.326  20.489   6.189
  461VAL   HG23 8174  24.199  20.384   6.264
  461VAL      C 8175  24.610  20.472   6.264
  461VAL      O 8176  24.671  20.400   6.185
  462THR      N 8177  24.632  20.604   6.267
  462THR     HN 8178  24.582  20.661   6.332
  462THR     CA 8179  24.721  20.681   6.185
  462THR     HA 8180  24.722  20.634   6.088
  462THR     CB 8181  24.681  20.825   6.171
  462THR     HB 8182  24.764  20.884   6.127
  462THR    OG1 8183  24.652  20.875   6.301
  462THR    HG1 8184  24.676  20.968   6.300
  462THR   MCG1 8185  24.545  20.897   6.104
  462THR   MCG2 8186  24.542  20.807   6.079
  462THR    CG2 8187  24.550  20.850   6.095
  462THR   HG21 8188  24.520  20.957   6.105
  462THR   HG22 8189  24.563  20.827   5.988
  462THR   HG23 8190  24.469  20.787   6.136
  462THR      C 8191  24.861  20.684   6.237
  462THR      O 8192  24.953  20.701   6.157
  463ARG      N 8193  24.879  20.659   6.367
  463ARG     HN 8194  24.804  20.622   6.422
  463ARG     CA 8195  24.999  20.680   6.443
  463ARG     HA 8196  25.064  20.741   6.383
  463ARG     CB 8197  24.954  20.757   6.568
  463ARG    HB1 8198  24.905  20.856   6.540
  463ARG    HB2 8199  24.869  20.704   6.622
  463ARG     CG 8200  25.073  20.780   6.662
  463ARG    HG1 8201  25.098  20.685   6.724
  463ARG    HG2 8202  25.172  20.794   6.604
  463ARG     CD 8203  25.042  20.899   6.753
  463ARG    HD1 8204  25.136  20.937   6.803
  463ARG    HD2 8205  24.987  20.979   6.696
  463ARG     NE 8206  24.951  20.847   6.858
  463ARG     HE 8207  24.853  20.866   6.852
  463ARG     CZ 8208  24.996  20.773   6.964
  463ARG    NH1 8209  25.126  20.742   6.989
  463ARG   HH11 8210  25.198  20.774   6.927
  463ARG   HH12 8211  25.150  20.687   7.070
  463ARG    NH2 8212  24.900  20.731   7.052
  463ARG   HH21 8213  24.804  20.754   7.036
  463ARG   HH22 8214  24.926  20.676   7.132
  463ARG      C 8215  25.072  20.554   6.478
  463ARG      O 8216  25.194  20.550   6.496
  464MET      N 8217  25.002  20.440   6.477
  464MET     HN 8218  24.905  20.438   6.452
  464MET     CA 8219  25.057  20.313   6.512
  464MET     HA 8220  25.112  20.327   6.604
  464MET     CB 8221  24.947  20.208   6.533
  464MET    HB1 8222  24.990  20.128   6.581
  464MET    HB2 8223  24.881  20.246   6.601
  464MET     CG 8224  24.867  20.153   6.415
  464MET    HG1 8225  24.826  20.238   6.345
  464MET    HG2 8226  24.935  20.101   6.334
  464MET     SD 8227  24.737  20.044   6.480
  464MET   MCE1 8228  24.856  19.891   6.452
  464MET   MCE2 8229  24.846  19.895   6.544
  464MET     CE 8230  24.846  19.900   6.497
  464MET    HE1 8231  24.881  19.864   6.398
  464MET    HE2 8232  24.936  19.924   6.558
  464MET    HE3 8233  24.794  19.815   6.547
  464MET      C 8234  25.153  20.271   6.406
  464MET      O 8235  25.143  20.314   6.291
  465PRO      N 8236  25.248  20.189   6.441
  465PRO     CD 8237  25.299  20.178   6.577
  465PRO    HD1 8238  25.303  20.280   6.622
  465PRO    HD2 8239  25.229  20.113   6.636
  465PRO     CA 8240  25.343  20.135   6.349
  465PRO     HA 8241  25.396  20.220   6.309
  465PRO     CB 8242  25.439  20.051   6.435
  465PRO    HB1 8243  25.404  19.944   6.440
  465PRO    HB2 8244  25.542  20.051   6.390
  465PRO     CG 8245  25.440  20.115   6.574
  465PRO    HG1 8246  25.525  20.195   6.587
  465PRO    HG2 8247  25.457  20.038   6.660
  465PRO      C 8248  25.294  20.059   6.231
  465PRO      O 8249  25.189  19.996   6.238
  466GLU      N 8250  25.361  20.073   6.116
  466GLU     HN 8251  25.449  20.120   6.111
  466GLU     CA 8252  25.314  20.021   5.991
  466GLU     HA 8253  25.207  20.036   5.991
  466GLU     CB 8254  25.375  20.097   5.872
  466GLU    HB1 8255  25.316  20.079   5.783
  466GLU    HB2 8256  25.364  20.204   5.888
  466GLU     CG 8257  25.522  20.064   5.843
  466GLU    HG1 8258  25.581  20.090   5.929
  466GLU    HG2 8259  25.531  19.959   5.821
  466GLU     CD 8260  25.575  20.142   5.724
  466GLU    OE1 8261  25.673  20.092   5.663
  466GLU    OE2 8262  25.523  20.250   5.685
  466GLU      C 8263  25.339  19.875   5.977
  466GLU      O 8264  25.311  19.808   5.878
  467HIS      N 8265  25.391  19.811   6.084
  467HIS     HN 8266  25.425  19.861   6.163
  467HIS     CA 8267  25.399  19.669   6.092
  467HIS     HA 8268  25.369  19.631   5.995
  467HIS     CB 8269  25.548  19.638   6.115
  467HIS    HB1 8270  25.568  19.530   6.098
  467HIS    HB2 8271  25.610  19.689   6.038
  467HIS    ND1 8272  25.642  19.805   6.273
  467HIS     CG 8273  25.595  19.678   6.252
  467HIS    CE1 8274  25.666  19.807   6.403
  467HIS    HE1 8275  25.714  19.889   6.456
  467HIS    NE2 8276  25.625  19.694   6.467
  467HIS    HE2 8277  25.626  19.676   6.566
  467HIS    CD2 8278  25.582  19.609   6.368
  467HIS    HD2 8279  25.545  19.508   6.386
  467HIS      C 8280  25.314  19.602   6.195
  467HIS      O 8281  25.306  19.480   6.200
  468GLN      N 8282  25.241  19.674   6.282
  468GLN     HN 8283  25.255  19.773   6.289
  468GLN     CA 8284  25.141  19.625   6.370
  468GLN     HA 8285  25.179  19.530   6.407
  468GLN     CB 8286  25.128  19.721   6.490
  468GLN    HB1 8287  25.119  19.829   6.454
  468GLN    HB2 8288  25.029  19.706   6.544
  468GLN     CG 8289  25.246  19.704   6.586
  468GLN    HG1 8290  25.242  19.603   6.631
  468GLN    HG2 8291  25.341  19.717   6.532
  468GLN     CD 8292  25.235  19.809   6.696
  468GLN    OE1 8293  25.132  19.875   6.704
  468GLN    NE2 8294  25.340  19.828   6.781
  468GLN   HE21 8295  25.423  19.773   6.771
  468GLN   HE22 8296  25.333  19.897   6.853
  468GLN      C 8297  25.001  19.600   6.324
  468GLN      O 8298  24.939  19.677   6.252
  469LYS      N 8299  24.942  19.485   6.363
  469LYS     HN 8300  24.992  19.424   6.424
  469LYS     CA 8301  24.814  19.431   6.330
  469LYS     HA 8302  24.777  19.481   6.242
  469LYS     CB 8303  24.820  19.279   6.310
  469LYS    HB1 8304  24.905  19.251   6.240
  469LYS    HB2 8305  24.852  19.227   6.405
  469LYS     CG 8306  24.687  19.223   6.260
  469LYS    HG1 8307  24.679  19.116   6.286
  469LYS    HG2 8308  24.604  19.268   6.317
  469LYS     CD 8309  24.664  19.242   6.110
  469LYS    HD1 8310  24.676  19.346   6.085
  469LYS    HD2 8311  24.744  19.195   6.055
  469LYS     CE 8312  24.530  19.193   6.055
  469LYS    HE1 8313  24.534  19.081   6.032
  469LYS    HE2 8314  24.445  19.216   6.126
  469LYS   MNZ1 8315  24.544  19.263   5.912
  469LYS   MNZ2 8316  24.465  19.274   5.934
  469LYS     NZ 8317  24.505  19.265   5.928
  469LYS    HZ1 8318  24.593  19.269   5.873
  469LYS    HZ2 8319  24.432  19.216   5.873
  469LYS    HZ3 8320  24.474  19.362   5.949
  469LYS      C 8321  24.723  19.455   6.446
  469LYS      O 8322  24.607  19.496   6.437
  470ASN      N 8323  24.771  19.425   6.568
  470ASN     HN 8324  24.865  19.394   6.577
  470ASN     CA 8325  24.703  19.432   6.693
  470ASN     HA 8326  24.602  19.398   6.674
  470ASN     CB 8327  24.772  19.331   6.786
  470ASN    HB1 8328  24.868  19.370   6.813
  470ASN    HB2 8329  24.711  19.317   6.872
  470ASN     CG 8330  24.794  19.195   6.721
  470ASN    OD1 8331  24.900  19.133   6.717
  470ASN    ND2 8332  24.686  19.146   6.653
  470ASN   HD21 8333  24.602  19.199   6.649
  470ASN   HD22 8334  24.692  19.057   6.608
  470ASN      C 8335  24.694  19.568   6.752
  470ASN      O 8336  24.791  19.644   6.757
  471ILE      N 8337  24.582  19.593   6.824
  471ILE     HN 8338  24.507  19.528   6.820
  471ILE     CA 8339  24.552  19.704   6.909
  471ILE     HA 8340  24.645  19.758   6.923
  471ILE     CB 8341  24.446  19.800   6.863
  471ILE     HB 8342  24.354  19.742   6.843
  471ILE   MCG1 8343  24.401  19.887   7.000
  471ILE   MCG2 8344  24.418  19.950   6.933
  471ILE    CG2 8345  24.411  19.913   6.961
  471ILE   HG21 8346  24.383  19.870   7.060
  471ILE   HG22 8347  24.498  19.980   6.975
  471ILE   HG23 8348  24.325  19.972   6.922
  471ILE    CG1 8349  24.493  19.861   6.730
  471ILE   HG11 8350  24.577  19.932   6.748
  471ILE   HG12 8351  24.542  19.783   6.667
  471ILE   MCD1 8352  24.369  19.962   6.685
  471ILE   MCD2 8353  24.382  19.904   6.613
  471ILE     CD 8354  24.381  19.929   6.653
  471ILE    HD1 8355  24.338  20.012   6.713
  471ILE    HD2 8356  24.420  19.971   6.558
  471ILE    HD3 8357  24.301  19.856   6.629
  471ILE      C 8358  24.513  19.647   7.041
  471ILE      O 8359  24.407  19.584   7.039
  472TYR      N 8360  24.581  19.661   7.156
  472TYR     HN 8361  24.659  19.723   7.160
  472TYR     CA 8362  24.559  19.596   7.282
  472TYR     HA 8363  24.507  19.506   7.255
  472TYR     CB 8364  24.691  19.551   7.345
  472TYR    HB1 8365  24.766  19.632   7.338
  472TYR    HB2 8366  24.673  19.515   7.448
  472TYR     CG 8367  24.744  19.435   7.268
  472TYR    CD1 8368  24.870  19.431   7.212
  472TYR    HD1 8369  24.933  19.517   7.226
  472TYR    CE1 8370  24.921  19.326   7.140
  472TYR    HE1 8371  25.019  19.330   7.094
  472TYR     CZ 8372  24.841  19.215   7.129
  472TYR     OH 8373  24.880  19.098   7.061
  472TYR     HH 8374  24.966  19.113   7.022
  472TYR    CD2 8375  24.668  19.321   7.257
  472TYR    HD2 8376  24.571  19.317   7.304
  472TYR    CE2 8377  24.716  19.213   7.188
  472TYR    HE2 8378  24.655  19.124   7.178
  472TYR      C 8379  24.468  19.661   7.382
  472TYR      O 8380  24.470  19.782   7.401
  473TYR      N 8381  24.383  19.588   7.456
  473TYR     HN 8382  24.367  19.492   7.435
  473TYR     CA 8383  24.310  19.636   7.569
  473TYR     HA 8384  24.369  19.722   7.599
  473TYR     CB 8385  24.172  19.695   7.538
  473TYR    HB1 8386  24.123  19.726   7.630
  473TYR    HB2 8387  24.182  19.774   7.464
  473TYR     CG 8388  24.084  19.591   7.476
  473TYR    CD1 8389  24.078  19.552   7.345
  473TYR    HD1 8390  24.150  19.591   7.275
  473TYR    CE1 8391  23.982  19.464   7.300
  473TYR    HE1 8392  23.977  19.437   7.195
  473TYR     CZ 8393  23.894  19.410   7.390
  473TYR     OH 8394  23.788  19.324   7.355
  473TYR     HH 8395  23.783  19.320   7.259
  473TYR    CD2 8396  24.004  19.527   7.568
  473TYR    HD2 8397  24.015  19.548   7.673
  473TYR    CE2 8398  23.910  19.437   7.524
  473TYR    HE2 8399  23.847  19.387   7.596
  473TYR      C 8400  24.319  19.547   7.688
  473TYR      O 8401  24.336  19.426   7.674
  474ILE      N 8402  24.299  19.610   7.805
  474ILE     HN 8403  24.302  19.709   7.814
  474ILE     CA 8404  24.272  19.536   7.925
  474ILE     HA 8405  24.226  19.444   7.891
  474ILE     CB 8406  24.393  19.500   8.004
  474ILE     HB 8407  24.457  19.439   7.937
  474ILE   MCG1 8408  24.474  19.648   8.005
  474ILE   MCG2 8409  24.490  19.608   8.088
  474ILE    CG2 8410  24.478  19.622   8.045
  474ILE   HG21 8411  24.480  19.696   7.962
  474ILE   HG22 8412  24.434  19.670   8.135
  474ILE   HG23 8413  24.582  19.590   8.068
  474ILE    CG1 8414  24.378  19.419   8.134
  474ILE   HG11 8415  24.477  19.405   8.182
  474ILE   HG12 8416  24.324  19.478   8.210
  474ILE   MCD1 8417  24.341  19.264   8.084
  474ILE   MCD2 8418  24.272  19.290   8.143
  474ILE     CD 8419  24.310  19.284   8.115
  474ILE    HD1 8420  24.369  19.221   8.045
  474ILE    HD2 8421  24.302  19.231   8.212
  474ILE    HD3 8422  24.208  19.298   8.072
  474ILE      C 8423  24.170  19.604   8.011
  474ILE      O 8424  24.172  19.726   8.023
  475THR      N 8425  24.073  19.522   8.057
  475THR     HN 8426  24.080  19.424   8.043
  475THR     CA 8427  23.955  19.562   8.128
  475THR     HA 8428  23.943  19.669   8.118
  475THR     CB 8429  23.838  19.486   8.074
  475THR     HB 8430  23.859  19.377   8.083
  475THR    OG1 8431  23.816  19.513   7.936
  475THR    HG1 8432  23.732  19.471   7.914
  475THR   MCG1 8433  23.711  19.565   8.150
  475THR   MCG2 8434  23.693  19.473   8.157
  475THR    CG2 8435  23.709  19.518   8.150
  475THR   HG21 8436  23.697  19.627   8.161
  475THR   HG22 8437  23.621  19.478   8.095
  475THR   HG23 8438  23.711  19.471   8.251
  475THR      C 8439  23.974  19.525   8.271
  475THR      O 8440  24.002  19.409   8.300
  476GLY      N 8441  23.969  19.624   8.361
  476GLY     HN 8442  23.962  19.719   8.332
  476GLY     CA 8443  23.971  19.608   8.504
  476GLY    HA1 8444  23.959  19.501   8.528
  476GLY    HA2 8445  24.064  19.652   8.543
  476GLY      C 8446  23.853  19.685   8.551
  476GLY      O 8447  23.745  19.677   8.492
  477GLU      N 8448  23.871  19.761   8.661
  477GLU     HN 8449  23.958  19.760   8.710
  477GLU     CA 8450  23.771  19.847   8.717
  477GLU     HA 8451  23.697  19.864   8.641
  477GLU     CB 8452  23.705  19.784   8.841
  477GLU    HB1 8453  23.633  19.855   8.888
  477GLU    HB2 8454  23.638  19.699   8.811
  477GLU     CG 8455  23.808  19.736   8.945
  477GLU    HG1 8456  23.882  19.673   8.896
  477GLU    HG2 8457  23.856  19.823   8.990
  477GLU     CD 8458  23.739  19.656   9.054
  477GLU    OE1 8459  23.744  19.530   9.057
  477GLU    OE2 8460  23.670  19.720   9.138
  477GLU      C 8461  23.822  19.978   8.766
  477GLU      O 8462  23.748  20.062   8.817
  478SER      N 8463  23.953  20.006   8.760
  478SER     HN 8464  24.013  19.943   8.712
  478SER     CA 8465  24.025  20.117   8.813
  478SER     HA 8466  23.957  20.200   8.801
  478SER     CB 8467  24.056  20.109   8.963
  478SER    HB1 8468  23.962  20.108   9.023
  478SER    HB2 8469  24.113  20.015   8.986
  478SER     OG 8470  24.135  20.221   9.002
  478SER    HG1 8471  24.133  20.223   9.098
  478SER      C 8472  24.135  20.143   8.715
  478SER      O 8473  24.203  20.050   8.671
  479LEU      N 8474  24.149  20.264   8.658
  479LEU     HN 8475  24.094  20.342   8.686
  479LEU     CA 8476  24.243  20.290   8.553
  479LEU     HA 8477  24.232  20.214   8.478
  479LEU     CB 8478  24.223  20.430   8.492
  479LEU    HB1 8479  24.231  20.507   8.572
  479LEU    HB2 8480  24.308  20.455   8.427
  479LEU     CG 8481  24.091  20.447   8.416
  479LEU     HG 8482  24.011  20.404   8.480
  479LEU   MCD1 8483  24.088  20.605   8.359
  479LEU   MCD2 8484  24.015  20.597   8.417
  479LEU    CD1 8485  24.053  20.594   8.389
  479LEU   HD11 8486  24.125  20.639   8.318
  479LEU   HD12 8487  23.951  20.600   8.346
  479LEU   HD13 8488  24.055  20.651   8.484
  479LEU   MCD1 8489  24.043  20.363   8.278
  479LEU   MCD2 8490  24.137  20.361   8.279
  479LEU    CD2 8491  24.090  20.366   8.285
  479LEU   HD21 8492  23.986  20.349   8.251
  479LEU   HD22 8493  24.145  20.422   8.206
  479LEU   HD23 8494  24.140  20.268   8.300
  479LEU      C 8495  24.376  20.275   8.619
  479LEU      O 8496  24.462  20.198   8.574
  480LYS      N 8497  24.396  20.343   8.733
  480LYS     HN 8498  24.328  20.405   8.771
  480LYS     CA 8499  24.517  20.330   8.809
  480LYS     HA 8500  24.594  20.306   8.738
  480LYS     CB 8501  24.547  20.469   8.868
  480LYS    HB1 8502  24.465  20.501   8.939
  480LYS    HB2 8503  24.636  20.464   8.937
  480LYS     CG 8504  24.568  20.575   8.760
  480LYS    HG1 8505  24.481  20.577   8.696
  480LYS    HG2 8506  24.568  20.672   8.805
  480LYS     CD 8507  24.693  20.561   8.672
  480LYS    HD1 8508  24.686  20.469   8.612
  480LYS    HD2 8509  24.693  20.639   8.596
  480LYS     CE 8510  24.825  20.562   8.749
  480LYS    HE1 8511  24.839  20.660   8.796
  480LYS    HE2 8512  24.825  20.481   8.822
  480LYS   MNZ1 8513  24.969  20.562   8.682
  480LYS   MNZ2 8514  24.922  20.516   8.631
  480LYS     NZ 8515  24.941  20.540   8.660
  480LYS    HZ1 8516  25.024  20.589   8.699
  480LYS    HZ2 8517  24.961  20.438   8.654
  480LYS    HZ3 8518  24.920  20.577   8.565
  480LYS      C 8519  24.511  20.219   8.908
  480LYS      O 8520  24.540  20.240   9.025
  481ALA      N 8521  24.503  20.095   8.855
  481ALA     HN 8522  24.484  20.084   8.758
  481ALA     CA 8523  24.518  19.970   8.923
  481ALA     HA 8524  24.606  19.978   8.985
  481ALA   MCB1 8525  24.361  19.942   8.975
  481ALA   MCB2 8526  24.415  19.936   9.051
  481ALA     CB 8527  24.394  19.940   9.009
  481ALA    HB1 8528  24.303  19.939   8.946
  481ALA    HB2 8529  24.405  19.841   9.058
  481ALA    HB3 8530  24.383  20.018   9.088
  481ALA      C 8531  24.536  19.857   8.828
  481ALA      O 8532  24.602  19.758   8.859
  482VAL      N 8533  24.471  19.854   8.711
  482VAL     HN 8534  24.411  19.928   8.683
  482VAL     CA 8535  24.481  19.746   8.617
  482VAL     HA 8536  24.475  19.654   8.674
  482VAL     CB 8537  24.368  19.751   8.518
  482VAL     HB 8538  24.276  19.753   8.580
  482VAL   MCG1 8539  24.400  19.870   8.404
  482VAL   MCG2 8540  24.316  19.890   8.439
  482VAL    CG1 8541  24.359  19.874   8.426
  482VAL   HG11 8542  24.450  19.882   8.364
  482VAL   HG12 8543  24.271  19.864   8.359
  482VAL   HG13 8544  24.348  19.966   8.486
  482VAL   MCG1 8545  24.399  19.626   8.410
  482VAL   MCG2 8546  24.319  19.604   8.453
  482VAL    CG2 8547  24.360  19.621   8.436
  482VAL   HG21 8548  24.447  19.613   8.368
  482VAL   HG22 8549  24.358  19.533   8.503
  482VAL   HG23 8550  24.267  19.621   8.375
  482VAL      C 8551  24.608  19.744   8.539
  482VAL      O 8552  24.652  19.642   8.487
  483GLU      N 8553  24.685  19.854   8.544
  483GLU     HN 8554  24.647  19.938   8.582
  483GLU     CA 8555  24.821  19.872   8.503
  483GLU     HA 8556  24.827  19.852   8.397
  483GLU     CB 8557  24.857  20.018   8.534
  483GLU    HB1 8558  24.955  20.039   8.495
  483GLU    HB2 8559  24.794  20.082   8.476
  483GLU     CG 8560  24.852  20.062   8.680
  483GLU    HG1 8561  24.748  20.066   8.714
  483GLU    HG2 8562  24.909  19.991   8.741
  483GLU     CD 8563  24.914  20.201   8.696
  483GLU    OE1 8564  24.927  20.233   8.817
  483GLU    OE2 8565  24.962  20.277   8.608
  483GLU      C 8566  24.921  19.788   8.575
  483GLU      O 8567  25.032  19.770   8.525
  484LYS      N 8568  24.881  19.718   8.683
  484LYS     HN 8569  24.787  19.724   8.717
  484LYS     CA 8570  24.967  19.631   8.757
  484LYS     HA 8571  25.064  19.678   8.757
  484LYS     CB 8572  24.917  19.619   8.902
  484LYS    HB1 8573  24.813  19.578   8.904
  484LYS    HB2 8574  24.975  19.539   8.956
  484LYS     CG 8575  24.924  19.751   8.979
  484LYS    HG1 8576  25.027  19.792   8.974
  484LYS    HG2 8577  24.866  19.828   8.926
  484LYS     CD 8578  24.879  19.741   9.124
  484LYS    HD1 8579  24.775  19.703   9.129
  484LYS    HD2 8580  24.935  19.661   9.176
  484LYS     CE 8581  24.890  19.872   9.202
  484LYS    HE1 8582  24.994  19.907   9.201
  484LYS    HE2 8583  24.821  19.946   9.160
  484LYS   MNZ1 8584  24.864  19.892   9.358
  484LYS   MNZ2 8585  24.838  19.816   9.342
  484LYS     NZ 8586  24.853  19.855   9.344
  484LYS    HZ1 8587  24.875  19.942   9.397
  484LYS    HZ2 8588  24.751  19.835   9.352
  484LYS    HZ3 8589  24.906  19.775   9.385
  484LYS      C 8590  24.979  19.499   8.689
  484LYS      O 8591  24.899  19.408   8.711
  485SER      N 8592  25.088  19.481   8.613
  485SER     HN 8593  25.154  19.554   8.595
  485SER     CA 8594  25.115  19.355   8.551
  485SER     HA 8595  25.104  19.277   8.626
  485SER     CB 8596  25.024  19.329   8.430
  485SER    HB1 8597  24.918  19.328   8.462
  485SER    HB2 8598  25.037  19.409   8.355
  485SER     OG 8599  25.054  19.204   8.370
  485SER    HG1 8600  24.971  19.157   8.362
  485SER      C 8601  25.254  19.354   8.498
  485SER      O 8602  25.288  19.454   8.436
  486PRO      N 8603  25.337  19.254   8.499
  486PRO     CD 8604  25.313  19.134   8.577
  486PRO    HD1 8605  25.313  19.160   8.689
  486PRO    HD2 8606  25.209  19.091   8.550
  486PRO     CA 8607  25.456  19.244   8.418
  486PRO     HA 8608  25.510  19.337   8.424
  486PRO     CB 8609  25.533  19.125   8.475
  486PRO    HB1 8610  25.588  19.068   8.392
  486PRO    HB2 8611  25.612  19.158   8.550
  486PRO     CG 8612  25.426  19.036   8.541
  486PRO    HG1 8613  25.466  18.983   8.634
  486PRO    HG2 8614  25.389  18.954   8.470
  486PRO      C 8615  25.432  19.211   8.275
  486PRO      O 8616  25.526  19.232   8.198
  487PHE      N 8617  25.312  19.165   8.236
  487PHE     HN 8618  25.235  19.148   8.297
  487PHE     CA 8619  25.296  19.140   8.096
  487PHE     HA 8620  25.386  19.091   8.062
  487PHE     CB 8621  25.174  19.050   8.071
  487PHE    HB1 8622  25.083  19.098   8.112
  487PHE    HB2 8623  25.167  19.025   7.964
  487PHE     CG 8624  25.194  18.923   8.146
  487PHE    CD1 8625  25.117  18.887   8.254
  487PHE    HD1 8626  25.039  18.952   8.291
  487PHE    CE1 8627  25.142  18.766   8.312
  487PHE    HE1 8628  25.094  18.740   8.405
  487PHE     CZ 8629  25.229  18.676   8.254
  487PHE     HZ 8630  25.238  18.577   8.297
  487PHE    CD2 8631  25.283  18.833   8.092
  487PHE    HD2 8632  25.338  18.862   8.004
  487PHE    CE2 8633  25.306  18.708   8.144
  487PHE    HE2 8634  25.378  18.639   8.103
  487PHE      C 8635  25.274  19.262   8.013
  487PHE      O 8636  25.311  19.259   7.896
  488LEU      N 8637  25.220  19.367   8.078
  488LEU     HN 8638  25.181  19.358   8.169
  488LEU     CA 8639  25.215  19.497   8.019
  488LEU     HA 8640  25.170  19.481   7.922
  488LEU     CB 8641  25.113  19.575   8.104
  488LEU    HB1 8642  25.133  19.557   8.210
  488LEU    HB2 8643  25.131  19.682   8.093
  488LEU     CG 8644  24.965  19.544   8.073
  488LEU     HG 8645  24.953  19.433   8.070
  488LEU   MCD1 8646  24.837  19.581   8.175
  488LEU   MCD2 8647  24.913  19.621   8.213
  488LEU    CD1 8648  24.879  19.598   8.188
  488LEU   HD11 8649  24.773  19.567   8.175
  488LEU   HD12 8650  24.916  19.559   8.285
  488LEU   HD13 8651  24.884  19.709   8.190
  488LEU   MCD1 8652  24.928  19.646   7.945
  488LEU   MCD2 8653  24.892  19.563   7.923
  488LEU    CD2 8654  24.913  19.602   7.941
  488LEU   HD21 8655  24.940  19.709   7.933
  488LEU   HD22 8656  24.957  19.547   7.855
  488LEU   HD23 8657  24.802  19.592   7.936
  488LEU      C 8658  25.337  19.579   7.994
  488LEU      O 8659  25.317  19.681   7.929
  489ASP      N 8660  25.451  19.546   8.057
  489ASP     HN 8661  25.454  19.466   8.117
  489ASP     CA 8662  25.576  19.615   8.050
  489ASP     HA 8663  25.554  19.720   8.038
  489ASP     CB 8664  25.665  19.594   8.174
  489ASP    HB1 8665  25.645  19.494   8.219
  489ASP    HB2 8666  25.772  19.602   8.147
  489ASP     CG 8667  25.629  19.703   8.274
  489ASP    OD1 8668  25.642  19.679   8.397
  489ASP    OD2 8669  25.590  19.819   8.242
  489ASP      C 8670  25.648  19.569   7.927
  489ASP      O 8671  25.724  19.640   7.862
  490ALA      N 8672  25.609  19.449   7.881
  490ALA     HN 8673  25.536  19.395   7.924
  490ALA     CA 8674  25.670  19.390   7.765
  490ALA     HA 8675  25.775  19.415   7.767
  490ALA   MCB1 8676  25.669  19.224   7.744
  490ALA   MCB2 8677  25.623  19.240   7.824
  490ALA     CB 8678  25.647  19.239   7.783
  490ALA    HB1 8679  25.693  19.184   7.698
  490ALA    HB2 8680  25.694  19.205   7.878
  490ALA    HB3 8681  25.539  19.217   7.787
  490ALA      C 8682  25.608  19.445   7.641
  490ALA      O 8683  25.669  19.465   7.537
  491LEU      N 8684  25.477  19.474   7.641
  491LEU     HN 8685  25.416  19.456   7.718
  491LEU     CA 8686  25.419  19.535   7.525
  491LEU     HA 8687  25.463  19.488   7.439
  491LEU     CB 8688  25.272  19.493   7.538
  491LEU    HB1 8689  25.228  19.529   7.636
  491LEU    HB2 8690  25.207  19.547   7.463
  491LEU     CG 8691  25.255  19.340   7.525
  491LEU     HG 8692  25.327  19.287   7.591
  491LEU   MCD1 8693  25.087  19.336   7.535
  491LEU   MCD2 8694  25.118  19.262   7.583
  491LEU    CD1 8695  25.110  19.301   7.558
  491LEU   HD11 8696  25.040  19.374   7.512
  491LEU   HD12 8697  25.088  19.200   7.517
  491LEU   HD13 8698  25.095  19.300   7.668
  491LEU   MCD1 8699  25.257  19.257   7.379
  491LEU   MCD2 8700  25.295  19.340   7.362
  491LEU    CD2 8701  25.275  19.301   7.378
  491LEU   HD21 8702  25.237  19.198   7.361
  491LEU   HD22 8703  25.220  19.371   7.312
  491LEU   HD23 8704  25.383  19.304   7.352
  491LEU      C 8705  25.438  19.683   7.512
  491LEU      O 8706  25.451  19.730   7.399
  492LYS      N 8707  25.448  19.759   7.623
  492LYS     HN 8708  25.430  19.724   7.715
  492LYS     CA 8709  25.485  19.896   7.610
  492LYS     HA 8710  25.414  19.938   7.541
  492LYS     CB 8711  25.464  19.968   7.745
  492LYS    HB1 8712  25.366  19.947   7.780
  492LYS    HB2 8713  25.528  19.923   7.818
  492LYS     CG 8714  25.486  20.120   7.747
  492LYS    HG1 8715  25.595  20.144   7.731
  492LYS    HG2 8716  25.438  20.168   7.658
  492LYS     CD 8717  25.435  20.184   7.876
  492LYS    HD1 8718  25.336  20.141   7.905
  492LYS    HD2 8719  25.500  20.154   7.962
  492LYS     CE 8720  25.426  20.337   7.868
  492LYS    HE1 8721  25.527  20.380   7.857
  492LYS    HE2 8722  25.359  20.366   7.785
  492LYS   MNZ1 8723  25.329  20.397   7.979
  492LYS   MNZ2 8724  25.402  20.391   8.016
  492LYS     NZ 8725  25.368  20.392   7.992
  492LYS    HZ1 8726  25.267  20.412   7.978
  492LYS    HZ2 8727  25.379  20.323   8.070
  492LYS    HZ3 8728  25.418  20.480   8.018
  492LYS      C 8729  25.620  19.924   7.553
  492LYS      O 8730  25.646  20.016   7.475
  493ALA      N 8731  25.714  19.833   7.580
  493ALA     HN 8732  25.695  19.763   7.648
  493ALA     CA 8733  25.846  19.816   7.526
  493ALA     HA 8734  25.898  19.909   7.545
  493ALA   MCB1 8735  25.957  19.702   7.581
  493ALA   MCB2 8736  25.880  19.691   7.632
  493ALA     CB 8737  25.915  19.702   7.603
  493ALA    HB1 8738  26.018  19.687   7.564
  493ALA    HB2 8739  25.920  19.727   7.711
  493ALA    HB3 8740  25.857  19.608   7.590
  493ALA      C 8741  25.855  19.787   7.380
  493ALA      O 8742  25.957  19.815   7.316
  494LYS      N 8743  25.750  19.732   7.318
  494LYS     HN 8744  25.670  19.702   7.369
  494LYS     CA 8745  25.739  19.712   7.176
  494LYS     HA 8746  25.835  19.737   7.133
  494LYS     CB 8747  25.708  19.563   7.155
  494LYS    HB1 8748  25.605  19.538   7.193
  494LYS    HB2 8749  25.698  19.540   7.045
  494LYS     CG 8750  25.814  19.473   7.219
  494LYS    HG1 8751  25.916  19.519   7.211
  494LYS    HG2 8752  25.799  19.468   7.331
  494LYS     CD 8753  25.814  19.332   7.159
  494LYS    HD1 8754  25.714  19.282   7.174
  494LYS    HD2 8755  25.820  19.337   7.046
  494LYS     CE 8756  25.927  19.246   7.216
  494LYS    HE1 8757  26.028  19.300   7.209
  494LYS    HE2 8758  25.906  19.217   7.325
  494LYS   MNZ1 8759  25.892  19.109   7.142
  494LYS   MNZ2 8760  25.968  19.129   7.117
  494LYS     NZ 8761  25.930  19.124   7.133
  494LYS    HZ1 8762  25.840  19.073   7.143
  494LYS    HZ2 8763  25.943  19.150   7.033
  494LYS    HZ3 8764  26.008  19.063   7.163
  494LYS      C 8765  25.637  19.808   7.127
  494LYS      O 8766  25.580  19.792   7.019
  495ASN      N 8767  25.611  19.919   7.199
  495ASN     HN 8768  25.655  19.932   7.287
  495ASN     CA 8769  25.524  20.026   7.162
  495ASN     HA 8770  25.524  20.093   7.246
  495ASN     CB 8771  25.575  20.104   7.039
  495ASN    HB1 8772  25.572  20.039   6.949
  495ASN    HB2 8773  25.512  20.193   7.023
  495ASN     CG 8774  25.718  20.148   7.066
  495ASN    OD1 8775  25.757  20.204   7.168
  495ASN    ND2 8776  25.805  20.114   6.967
  495ASN   HD21 8777  25.773  20.065   6.886
  495ASN   HD22 8778  25.902  20.139   6.975
  495ASN      C 8779  25.382  19.988   7.137
  495ASN      O 8780  25.331  20.041   7.039
  496PHE      N 8781  25.317  19.910   7.226
  496PHE     HN 8782  25.367  19.862   7.298
  496PHE     CA 8783  25.176  19.889   7.226
  496PHE     HA 8784  25.137  19.922   7.131
  496PHE     CB 8785  25.144  19.740   7.249
  496PHE    HB1 8786  25.204  19.703   7.331
  496PHE    HB2 8787  25.036  19.729   7.262
  496PHE     CG 8788  25.181  19.660   7.129
  496PHE    CD1 8789  25.301  19.595   7.115
  496PHE    HD1 8790  25.377  19.608   7.190
  496PHE    CE1 8791  25.327  19.515   7.006
  496PHE    HE1 8792  25.426  19.474   6.991
  496PHE     CZ 8793  25.226  19.485   6.917
  496PHE     HZ 8794  25.242  19.413   6.839
  496PHE    CD2 8795  25.084  19.636   7.034
  496PHE    HD2 8796  24.988  19.687   7.042
  496PHE    CE2 8797  25.106  19.550   6.929
  496PHE    HE2 8798  25.028  19.533   6.856
  496PHE      C 8799  25.121  19.975   7.335
  496PHE      O 8800  25.142  19.953   7.454
  497GLU      N 8801  25.043  20.075   7.290
  497GLU     HN 8802  25.032  20.097   7.194
  497GLU     CA 8803  24.971  20.155   7.385
  497GLU     HA 8804  25.031  20.156   7.474
  497GLU     CB 8805  24.949  20.300   7.340
  497GLU    HB1 8806  24.896  20.303   7.243
  497GLU    HB2 8807  24.877  20.350   7.408
  497GLU     CG 8808  25.078  20.383   7.331
  497GLU    HG1 8809  25.111  20.397   7.427
  497GLU    HG2 8810  25.144  20.329   7.274
  497GLU     CD 8811  25.067  20.521   7.268
  497GLU    OE1 8812  24.958  20.582   7.280
  497GLU    OE2 8813  25.161  20.564   7.197
  497GLU      C 8814  24.842  20.089   7.419
  497GLU      O 8815  24.736  20.134   7.377
  498VAL      N 8816  24.851  19.991   7.512
  498VAL     HN 8817  24.941  19.962   7.545
  498VAL     CA 8818  24.743  19.919   7.572
  498VAL     HA 8819  24.696  19.867   7.490
  498VAL     CB 8820  24.792  19.816   7.669
  498VAL     HB 8821  24.825  19.868   7.761
  498VAL   MCG1 8822  24.648  19.754   7.730
  498VAL   MCG2 8823  24.691  19.683   7.685
  498VAL    CG1 8824  24.675  19.723   7.706
  498VAL   HG11 8825  24.599  19.779   7.764
  498VAL   HG12 8826  24.628  19.683   7.613
  498VAL   HG13 8827  24.712  19.638   7.767
  498VAL   MCG1 8828  24.947  19.763   7.631
  498VAL   MCG2 8829  24.888  19.700   7.594
  498VAL    CG2 8830  24.911  19.735   7.615
  498VAL   HG21 8831  25.007  19.785   7.643
  498VAL   HG22 8832  24.910  19.633   7.658
  498VAL   HG23 8833  24.906  19.728   7.504
  498VAL      C 8834  24.639  20.010   7.628
  498VAL      O 8835  24.671  20.085   7.720
  499LEU      N 8836  24.513  19.995   7.584
  499LEU     HN 8837  24.491  19.928   7.513
  499LEU     CA 8838  24.400  20.069   7.632
  499LEU     HA 8839  24.436  20.168   7.654
  499LEU     CB 8840  24.288  20.078   7.527
  499LEU    HB1 8841  24.227  19.988   7.530
  499LEU    HB2 8842  24.218  20.156   7.555
  499LEU     CG 8843  24.336  20.102   7.382
  499LEU     HG 8844  24.400  20.016   7.355
  499LEU   MCD1 8845  24.207  20.154   7.287
  499LEU   MCD2 8846  24.231  20.069   7.255
  499LEU    CD1 8847  24.225  20.111   7.276
  499LEU   HD11 8848  24.171  20.208   7.286
  499LEU   HD12 8849  24.269  20.104   7.175
  499LEU   HD13 8850  24.152  20.028   7.290
  499LEU   MCD1 8851  24.464  20.208   7.405
  499LEU   MCD2 8852  24.396  20.258   7.363
  499LEU    CD2 8853  24.426  20.227   7.384
  499LEU   HD21 8854  24.523  20.203   7.432
  499LEU   HD22 8855  24.444  20.262   7.280
  499LEU   HD23 8856  24.377  20.308   7.442
  499LEU      C 8857  24.343  20.013   7.758
  499LEU      O 8858  24.323  19.893   7.780
  500PHE      N 8859  24.327  20.103   7.857
  500PHE     HN 8860  24.345  20.200   7.845
  500PHE     CA 8861  24.283  20.061   7.986
  500PHE     HA 8862  24.300  19.955   7.997
  500PHE     CB 8863  24.353  20.142   8.097
  500PHE    HB1 8864  24.350  20.244   8.070
  500PHE    HB2 8865  24.308  20.118   8.189
  500PHE     CG 8866  24.497  20.110   8.114
  500PHE    CD1 8867  24.577  20.216   8.151
  500PHE    HD1 8868  24.531  20.313   8.151
  500PHE    CE1 8869  24.709  20.208   8.187
  500PHE    HE1 8870  24.766  20.295   8.218
  500PHE     CZ 8871  24.762  20.082   8.181
  500PHE     HZ 8872  24.863  20.067   8.218
  500PHE    CD2 8873  24.561  19.989   8.102
  500PHE    HD2 8874  24.505  19.903   8.070
  500PHE    CE2 8875  24.695  19.973   8.130
  500PHE    HE2 8876  24.745  19.879   8.113
  500PHE      C 8877  24.137  20.091   7.993
  500PHE      O 8878  24.097  20.207   7.981
  501LEU      N 8879  24.054  19.988   8.018
  501LEU     HN 8880  24.094  19.897   8.032
  501LEU     CA 8881  23.912  19.986   8.028
  501LEU     HA 8882  23.878  20.087   8.014
  501LEU     CB 8883  23.842  19.895   7.925
  501LEU    HB1 8884  23.857  19.788   7.952
  501LEU    HB2 8885  23.732  19.907   7.931
  501LEU     CG 8886  23.889  19.919   7.780
  501LEU     HG 8887  24.000  19.914   7.780
[truncated: 73,222,382 more chars]
