# Supplementary material for: Bayesian refinement of protein structures and ensembles against SAXS data using molecular dynamics
Source: PLoS Comput Biol. 2017 Oct 18;13(10):e1005800. doi: 10.1371/journal.pcbi.1005800 (PMC5662244; doi:10.1371/journal.pcbi.1005800)
Supplement: S3 Archive — (BZ) [file pcbi.1005800.s013.tar.bz › hsp90/topol.top]

;
;	File 'topol.top' was generated
;	By user: Telpe (501)
;	On host: ms-roman.local
;	At date: Tue Jan 19 14:26:19 2016
;
;	This is a standalone topology file
;
;	Created by:
;	GROMACS:      gmx pdb2gmx, VERSION 5.0.4
;	Executable:   /usr/local/gromacs/bin/gmx
;	Library dir:  /usr/local/gromacs/share/gromacs/top
;	Command line:
;	  pdb2gmx -f mod2.pdb -ignh -vsite hydrogens
;	Force field was read from the standard Gromacs share directory.
;

; Include forcefield parameters
#include "charmm22star.ff/forcefield.itp"

; Include chain topologies
#include "topol_Protein_chain_A.itp"
#include "scatter_A.itp"
#include "topol_Protein_chain_B.itp"
#include "scatter_B.itp"

; Include water topology
#include "charmm22star.ff/tip3p.itp"

#ifdef POSRES_WATER
; Position restraint for each water oxygen
[ position_restraints ]
;  i funct       fcx        fcy        fcz
   1    1       1000       1000       1000
#endif

; Include topology for ions
#include "charmm22star.ff/ions.itp"

[ system ]
; Name
Protein in water

[ molecules ]
; Compound        #mols
Protein_chain_A     1
Protein_chain_B     1


SOL         537335
NA               78
CL               30
