# Supplementary material for: Bayesian refinement of protein structures and ensembles against SAXS data using molecular dynamics
Source: PLoS Comput Biol. 2017 Oct 18;13(10):e1005800. doi: 10.1371/journal.pcbi.1005800 (PMC5662244; doi:10.1371/journal.pcbi.1005800)
Supplement: S3 Archive — (BZ) [file pcbi.1005800.s013.tar.bz › hsp90/topol_Protein_chain_A.itp]

;
;	File 'topol_Protein_chain_A.itp' was generated
;	By user: Telpe (501)
;	On host: ms-roman.local
;	At date: Tue Jan 19 14:26:19 2016
;
;	This is a include topology file
;
;	Created by:
;	GROMACS:      gmx pdb2gmx, VERSION 5.0.4
;	Executable:   /usr/local/gromacs/bin/gmx
;	Library dir:  /usr/local/gromacs/share/gromacs/top
;	Command line:
;	  pdb2gmx -f mod2.pdb -ignh -vsite hydrogens
;	Force field was read from the standard Gromacs share directory.
;

[ moleculetype ]
; Name            nrexcl
Protein_chain_A     3

[ atoms ]
;   nr       type  resnr residue  atom   cgnr     charge       mass  typeB    chargeB      massB
; residue   2 ALA rtp ALA  q +1.0
     1       MNH3      2    ALA    MN1      1          0    8.51335   ; qtot 0
     2       MNH3      2    ALA    MN2      1          0    8.51335   ; qtot 0
     3        NH3      2    ALA      N      1       -0.3          0   ; qtot -0.3
     4         HC      2    ALA     H1      2       0.33          0   ; qtot 0.03
     5         HC      2    ALA     H2      3       0.33          0   ; qtot 0.36
     6         HC      2    ALA     H3      4       0.33          0   ; qtot 0.69
     7        CT1      2    ALA     CA      5       0.21     13.019   ; qtot 0.9
     8         HB      2    ALA     HA      6        0.1          0   ; qtot 1
     9       MCH3      2    ALA   MCB1      7          0     7.5175   ; qtot 1
    10       MCH3      2    ALA   MCB2      7          0     7.5175   ; qtot 1
    11        CT3      2    ALA     CB      7      -0.27          0   ; qtot 0.73
    12         HA      2    ALA    HB1      8       0.09          0   ; qtot 0.82
    13         HA      2    ALA    HB2      9       0.09          0   ; qtot 0.91
    14         HA      2    ALA    HB3     10       0.09          0   ; qtot 1
    15          C      2    ALA      C     11       0.51     12.011   ; qtot 1.51
    16          O      2    ALA      O     12      -0.51     15.999   ; qtot 1
; residue   3 SER rtp SER  q  0.0
    17        NH1      3    SER      N     13      -0.47     15.015   ; qtot 0.53
    18          H      3    SER     HN     14       0.31          0   ; qtot 0.84
    19        CT1      3    SER     CA     15       0.07     13.019   ; qtot 0.91
    20         HB      3    SER     HA     16       0.09          0   ; qtot 1
    21        CT2      3    SER     CB     17       0.05     14.027   ; qtot 1.05
    22         HA      3    SER    HB1     18       0.09          0   ; qtot 1.14
    23         HA      3    SER    HB2     19       0.09          0   ; qtot 1.23
    24        OH1      3    SER     OG     20      -0.66     15.999   ; qtot 0.57
    25          H      3    SER    HG1     21       0.43      1.008   ; qtot 1
    26          C      3    SER      C     22       0.51     12.011   ; qtot 1.51
    27          O      3    SER      O     23      -0.51     15.999   ; qtot 1
; residue   4 GLU rtp GLU  q -1.0
    28        NH1      4    GLU      N     24      -0.47     15.015   ; qtot 0.53
    29          H      4    GLU     HN     25       0.31          0   ; qtot 0.84
    30        CT1      4    GLU     CA     26       0.07     13.019   ; qtot 0.91
    31         HB      4    GLU     HA     27       0.09          0   ; qtot 1
    32        CT2      4    GLU     CB     28      -0.18     14.027   ; qtot 0.82
    33         HA      4    GLU    HB1     29       0.09          0   ; qtot 0.91
    34         HA      4    GLU    HB2     30       0.09          0   ; qtot 1
    35        CT2      4    GLU     CG     31      -0.28     14.027   ; qtot 0.72
    36         HA      4    GLU    HG1     32       0.05          0   ; qtot 0.77
    37         HA      4    GLU    HG2     33       0.05          0   ; qtot 0.82
    38         CC      4    GLU     CD     34       0.56     12.011   ; qtot 1.38
    39         OC      4    GLU    OE1     35      -0.69     15.999   ; qtot 0.69
    40         OC      4    GLU    OE2     36      -0.69     15.999   ; qtot 0
    41          C      4    GLU      C     37       0.51     12.011   ; qtot 0.51
    42          O      4    GLU      O     38      -0.51     15.999   ; qtot 0
; residue   5 THR rtp THR  q  0.0
    43        NH1      5    THR      N     39      -0.47     15.015   ; qtot -0.47
    44          H      5    THR     HN     40       0.31          0   ; qtot -0.16
    45        CT1      5    THR     CA     41       0.07     13.019   ; qtot -0.09
    46         HB      5    THR     HA     42       0.09          0   ; qtot 0
    47        CT1      5    THR     CB     43       0.14     13.019   ; qtot 0.14
    48         HA      5    THR     HB     44       0.09          0   ; qtot 0.23
    49        OH1      5    THR    OG1     45      -0.66     15.999   ; qtot -0.43
    50          H      5    THR    HG1     46       0.43      1.008   ; qtot 0
    51       MCH3      5    THR   MCG1     47          0     7.5175   ; qtot 0
    52       MCH3      5    THR   MCG2     47          0     7.5175   ; qtot 0
    53        CT3      5    THR    CG2     47      -0.27          0   ; qtot -0.27
    54         HA      5    THR   HG21     48       0.09          0   ; qtot -0.18
    55         HA      5    THR   HG22     49       0.09          0   ; qtot -0.09
    56         HA      5    THR   HG23     50       0.09          0   ; qtot 0
    57          C      5    THR      C     51       0.51     12.011   ; qtot 0.51
    58          O      5    THR      O     52      -0.51     15.999   ; qtot 0
; residue   6 PHE rtp PHE  q  0.0
    59        NH1      6    PHE      N     53      -0.47     15.015   ; qtot -0.47
    60          H      6    PHE     HN     54       0.31          0   ; qtot -0.16
    61        CT1      6    PHE     CA     55       0.07     13.019   ; qtot -0.09
    62         HB      6    PHE     HA     56       0.09          0   ; qtot 0
    63        CT2      6    PHE     CB     57      -0.18     14.027   ; qtot -0.18
    64         HA      6    PHE    HB1     58       0.09          0   ; qtot -0.09
    65         HA      6    PHE    HB2     59       0.09          0   ; qtot 0
    66         CA      6    PHE     CG     60          0     12.011   ; qtot 0
    67         CA      6    PHE    CD1     61     -0.115     13.019   ; qtot -0.115
    68         HP      6    PHE    HD1     62      0.115          0   ; qtot 0
    69         CA      6    PHE    CE1     63     -0.115     13.019   ; qtot -0.115
    70         HP      6    PHE    HE1     64      0.115          0   ; qtot 0
    71         CA      6    PHE     CZ     65     -0.115     13.019   ; qtot -0.115
    72         HP      6    PHE     HZ     66      0.115          0   ; qtot 0
    73         CA      6    PHE    CD2     67     -0.115     13.019   ; qtot -0.115
    74         HP      6    PHE    HD2     68      0.115          0   ; qtot 0
    75         CA      6    PHE    CE2     69     -0.115     13.019   ; qtot -0.115
    76         HP      6    PHE    HE2     70      0.115          0   ; qtot 0
    77          C      6    PHE      C     71       0.51     12.011   ; qtot 0.51
    78          O      6    PHE      O     72      -0.51     15.999   ; qtot 0
; residue   7 GLU rtp GLU  q -1.0
    79        NH1      7    GLU      N     73      -0.47     15.015   ; qtot -0.47
    80          H      7    GLU     HN     74       0.31          0   ; qtot -0.16
    81        CT1      7    GLU     CA     75       0.07     13.019   ; qtot -0.09
    82         HB      7    GLU     HA     76       0.09          0   ; qtot 0
    83        CT2      7    GLU     CB     77      -0.18     14.027   ; qtot -0.18
    84         HA      7    GLU    HB1     78       0.09          0   ; qtot -0.09
    85         HA      7    GLU    HB2     79       0.09          0   ; qtot 0
    86        CT2      7    GLU     CG     80      -0.28     14.027   ; qtot -0.28
    87         HA      7    GLU    HG1     81       0.05          0   ; qtot -0.23
    88         HA      7    GLU    HG2     82       0.05          0   ; qtot -0.18
    89         CC      7    GLU     CD     83       0.56     12.011   ; qtot 0.38
    90         OC      7    GLU    OE1     84      -0.69     15.999   ; qtot -0.31
    91         OC      7    GLU    OE2     85      -0.69     15.999   ; qtot -1
    92          C      7    GLU      C     86       0.51     12.011   ; qtot -0.49
    93          O      7    GLU      O     87      -0.51     15.999   ; qtot -1
; residue   8 PHE rtp PHE  q  0.0
    94        NH1      8    PHE      N     88      -0.47     15.015   ; qtot -1.47
    95          H      8    PHE     HN     89       0.31          0   ; qtot -1.16
    96        CT1      8    PHE     CA     90       0.07     13.019   ; qtot -1.09
    97         HB      8    PHE     HA     91       0.09          0   ; qtot -1
    98        CT2      8    PHE     CB     92      -0.18     14.027   ; qtot -1.18
    99         HA      8    PHE    HB1     93       0.09          0   ; qtot -1.09
   100         HA      8    PHE    HB2     94       0.09          0   ; qtot -1
   101         CA      8    PHE     CG     95          0     12.011   ; qtot -1
   102         CA      8    PHE    CD1     96     -0.115     13.019   ; qtot -1.115
   103         HP      8    PHE    HD1     97      0.115          0   ; qtot -1
   104         CA      8    PHE    CE1     98     -0.115     13.019   ; qtot -1.115
   105         HP      8    PHE    HE1     99      0.115          0   ; qtot -1
   106         CA      8    PHE     CZ    100     -0.115     13.019   ; qtot -1.115
   107         HP      8    PHE     HZ    101      0.115          0   ; qtot -1
   108         CA      8    PHE    CD2    102     -0.115     13.019   ; qtot -1.115
   109         HP      8    PHE    HD2    103      0.115          0   ; qtot -1
   110         CA      8    PHE    CE2    104     -0.115     13.019   ; qtot -1.115
   111         HP      8    PHE    HE2    105      0.115          0   ; qtot -1
   112          C      8    PHE      C    106       0.51     12.011   ; qtot -0.49
   113          O      8    PHE      O    107      -0.51     15.999   ; qtot -1
; residue   9 ALA rtp ALA  q  0.0
   114        NH1      9    ALA      N    108      -0.47     15.015   ; qtot -1.47
   115          H      9    ALA     HN    109       0.31          0   ; qtot -1.16
   116        CT1      9    ALA     CA    110       0.07     13.019   ; qtot -1.09
   117         HB      9    ALA     HA    111       0.09          0   ; qtot -1
   118       MCH3      9    ALA   MCB1    112          0     7.5175   ; qtot -1
   119       MCH3      9    ALA   MCB2    112          0     7.5175   ; qtot -1
   120        CT3      9    ALA     CB    112      -0.27          0   ; qtot -1.27
   121         HA      9    ALA    HB1    113       0.09          0   ; qtot -1.18
   122         HA      9    ALA    HB2    114       0.09          0   ; qtot -1.09
   123         HA      9    ALA    HB3    115       0.09          0   ; qtot -1
   124          C      9    ALA      C    116       0.51     12.011   ; qtot -0.49
   125          O      9    ALA      O    117      -0.51     15.999   ; qtot -1
; residue  10 ALA rtp ALA  q  0.0
   126        NH1     10    ALA      N    118      -0.47     15.015   ; qtot -1.47
   127          H     10    ALA     HN    119       0.31          0   ; qtot -1.16
   128        CT1     10    ALA     CA    120       0.07     13.019   ; qtot -1.09
   129         HB     10    ALA     HA    121       0.09          0   ; qtot -1
   130       MCH3     10    ALA   MCB1    122          0     7.5175   ; qtot -1
   131       MCH3     10    ALA   MCB2    122          0     7.5175   ; qtot -1
   132        CT3     10    ALA     CB    122      -0.27          0   ; qtot -1.27
   133         HA     10    ALA    HB1    123       0.09          0   ; qtot -1.18
   134         HA     10    ALA    HB2    124       0.09          0   ; qtot -1.09
   135         HA     10    ALA    HB3    125       0.09          0   ; qtot -1
   136          C     10    ALA      C    126       0.51     12.011   ; qtot -0.49
   137          O     10    ALA      O    127      -0.51     15.999   ; qtot -1
; residue  11 GLU rtp GLU  q -1.0
   138        NH1     11    GLU      N    128      -0.47     15.015   ; qtot -1.47
   139          H     11    GLU     HN    129       0.31          0   ; qtot -1.16
   140        CT1     11    GLU     CA    130       0.07     13.019   ; qtot -1.09
   141         HB     11    GLU     HA    131       0.09          0   ; qtot -1
   142        CT2     11    GLU     CB    132      -0.18     14.027   ; qtot -1.18
   143         HA     11    GLU    HB1    133       0.09          0   ; qtot -1.09
   144         HA     11    GLU    HB2    134       0.09          0   ; qtot -1
   145        CT2     11    GLU     CG    135      -0.28     14.027   ; qtot -1.28
   146         HA     11    GLU    HG1    136       0.05          0   ; qtot -1.23
   147         HA     11    GLU    HG2    137       0.05          0   ; qtot -1.18
   148         CC     11    GLU     CD    138       0.56     12.011   ; qtot -0.62
   149         OC     11    GLU    OE1    139      -0.69     15.999   ; qtot -1.31
   150         OC     11    GLU    OE2    140      -0.69     15.999   ; qtot -2
   151          C     11    GLU      C    141       0.51     12.011   ; qtot -1.49
   152          O     11    GLU      O    142      -0.51     15.999   ; qtot -2
; residue  12 ILE rtp ILE  q  0.0
   153        NH1     12    ILE      N    143      -0.47     15.015   ; qtot -2.47
   154          H     12    ILE     HN    144       0.31          0   ; qtot -2.16
   155        CT1     12    ILE     CA    145       0.07     13.019   ; qtot -2.09
   156         HB     12    ILE     HA    146       0.09          0   ; qtot -2
   157        CT1     12    ILE     CB    147      -0.09     13.019   ; qtot -2.09
   158         HA     12    ILE     HB    148       0.09          0   ; qtot -2
   159       MCH3     12    ILE   MCG1    149          0     7.5175   ; qtot -2
   160       MCH3     12    ILE   MCG2    149          0     7.5175   ; qtot -2
   161        CT3     12    ILE    CG2    149      -0.27          0   ; qtot -2.27
   162         HA     12    ILE   HG21    150       0.09          0   ; qtot -2.18
   163         HA     12    ILE   HG22    151       0.09          0   ; qtot -2.09
   164         HA     12    ILE   HG23    152       0.09          0   ; qtot -2
   165        CT2     12    ILE    CG1    153      -0.18     14.027   ; qtot -2.18
   166         HA     12    ILE   HG11    154       0.09          0   ; qtot -2.09
   167         HA     12    ILE   HG12    155       0.09          0   ; qtot -2
   168       MCH3     12    ILE   MCD1    156          0     7.5175   ; qtot -2
   169       MCH3     12    ILE   MCD2    156          0     7.5175   ; qtot -2
   170        CT3     12    ILE     CD    156      -0.27          0   ; qtot -2.27
   171         HA     12    ILE    HD1    157       0.09          0   ; qtot -2.18
   172         HA     12    ILE    HD2    158       0.09          0   ; qtot -2.09
   173         HA     12    ILE    HD3    159       0.09          0   ; qtot -2
   174          C     12    ILE      C    160       0.51     12.011   ; qtot -1.49
   175          O     12    ILE      O    161      -0.51     15.999   ; qtot -2
; residue  13 THR rtp THR  q  0.0
   176        NH1     13    THR      N    162      -0.47     15.015   ; qtot -2.47
   177          H     13    THR     HN    163       0.31          0   ; qtot -2.16
   178        CT1     13    THR     CA    164       0.07     13.019   ; qtot -2.09
   179         HB     13    THR     HA    165       0.09          0   ; qtot -2
   180        CT1     13    THR     CB    166       0.14     13.019   ; qtot -1.86
   181         HA     13    THR     HB    167       0.09          0   ; qtot -1.77
   182        OH1     13    THR    OG1    168      -0.66     15.999   ; qtot -2.43
   183          H     13    THR    HG1    169       0.43      1.008   ; qtot -2
   184       MCH3     13    THR   MCG1    170          0     7.5175   ; qtot -2
   185       MCH3     13    THR   MCG2    170          0     7.5175   ; qtot -2
   186        CT3     13    THR    CG2    170      -0.27          0   ; qtot -2.27
   187         HA     13    THR   HG21    171       0.09          0   ; qtot -2.18
   188         HA     13    THR   HG22    172       0.09          0   ; qtot -2.09
   189         HA     13    THR   HG23    173       0.09          0   ; qtot -2
   190          C     13    THR      C    174       0.51     12.011   ; qtot -1.49
   191          O     13    THR      O    175      -0.51     15.999   ; qtot -2
; residue  14 GLN rtp GLN  q  0.0
   192        NH1     14    GLN      N    176      -0.47     15.015   ; qtot -2.47
   193          H     14    GLN     HN    177       0.31          0   ; qtot -2.16
   194        CT1     14    GLN     CA    178       0.07     13.019   ; qtot -2.09
   195         HB     14    GLN     HA    179       0.09          0   ; qtot -2
   196        CT2     14    GLN     CB    180      -0.18     14.027   ; qtot -2.18
   197         HA     14    GLN    HB1    181       0.09          0   ; qtot -2.09
   198         HA     14    GLN    HB2    182       0.09          0   ; qtot -2
   199        CT2     14    GLN     CG    183      -0.18     14.027   ; qtot -2.18
   200         HA     14    GLN    HG1    184       0.09          0   ; qtot -2.09
   201         HA     14    GLN    HG2    185       0.09          0   ; qtot -2
   202         CC     14    GLN     CD    186       0.55     12.011   ; qtot -1.45
   203          O     14    GLN    OE1    187      -0.55     15.999   ; qtot -2
   204        NH2     14    GLN    NE2    188      -0.62     16.023   ; qtot -2.62
   205          H     14    GLN   HE21    189       0.32          0   ; qtot -2.3
   206          H     14    GLN   HE22    190        0.3          0   ; qtot -2
   207          C     14    GLN      C    191       0.51     12.011   ; qtot -1.49
   208          O     14    GLN      O    192      -0.51     15.999   ; qtot -2
; residue  15 LEU rtp LEU  q  0.0
   209        NH1     15    LEU      N    193      -0.47     15.015   ; qtot -2.47
   210          H     15    LEU     HN    194       0.31          0   ; qtot -2.16
   211        CT1     15    LEU     CA    195       0.07     13.019   ; qtot -2.09
   212         HB     15    LEU     HA    196       0.09          0   ; qtot -2
   213        CT2     15    LEU     CB    197      -0.18     14.027   ; qtot -2.18
   214         HA     15    LEU    HB1    198       0.09          0   ; qtot -2.09
   215         HA     15    LEU    HB2    199       0.09          0   ; qtot -2
   216        CT1     15    LEU     CG    200      -0.09     13.019   ; qtot -2.09
   217         HA     15    LEU     HG    201       0.09          0   ; qtot -2
   218       MCH3     15    LEU   MCD1    202          0     7.5175   ; qtot -2
   219       MCH3     15    LEU   MCD2    202          0     7.5175   ; qtot -2
   220        CT3     15    LEU    CD1    202      -0.27          0   ; qtot -2.27
   221         HA     15    LEU   HD11    203       0.09          0   ; qtot -2.18
   222         HA     15    LEU   HD12    204       0.09          0   ; qtot -2.09
   223         HA     15    LEU   HD13    205       0.09          0   ; qtot -2
   224       MCH3     15    LEU   MCD1    206          0     7.5175   ; qtot -2
   225       MCH3     15    LEU   MCD2    206          0     7.5175   ; qtot -2
   226        CT3     15    LEU    CD2    206      -0.27          0   ; qtot -2.27
   227         HA     15    LEU   HD21    207       0.09          0   ; qtot -2.18
   228         HA     15    LEU   HD22    208       0.09          0   ; qtot -2.09
   229         HA     15    LEU   HD23    209       0.09          0   ; qtot -2
   230          C     15    LEU      C    210       0.51     12.011   ; qtot -1.49
   231          O     15    LEU      O    211      -0.51     15.999   ; qtot -2
; residue  16 MET rtp MET  q  0.0
   232        NH1     16    MET      N    212      -0.47     15.015   ; qtot -2.47
   233          H     16    MET     HN    213       0.31          0   ; qtot -2.16
   234        CT1     16    MET     CA    214       0.07     13.019   ; qtot -2.09
   235         HB     16    MET     HA    215       0.09          0   ; qtot -2
   236        CT2     16    MET     CB    216      -0.18     14.027   ; qtot -2.18
   237         HA     16    MET    HB1    217       0.09          0   ; qtot -2.09
   238         HA     16    MET    HB2    218       0.09          0   ; qtot -2
   239        CT2     16    MET     CG    219      -0.14     14.027   ; qtot -2.14
   240         HA     16    MET    HG1    220       0.09          0   ; qtot -2.05
   241         HA     16    MET    HG2    221       0.09          0   ; qtot -1.96
   242          S     16    MET     SD    222      -0.09      32.06   ; qtot -2.05
   243      MCH3S     16    MET   MCE1    223          0     7.5175   ; qtot -2.05
   244      MCH3S     16    MET   MCE2    223          0     7.5175   ; qtot -2.05
   245        CT3     16    MET     CE    223      -0.22          0   ; qtot -2.27
   246         HA     16    MET    HE1    224       0.09          0   ; qtot -2.18
   247         HA     16    MET    HE2    225       0.09          0   ; qtot -2.09
   248         HA     16    MET    HE3    226       0.09          0   ; qtot -2
   249          C     16    MET      C    227       0.51     12.011   ; qtot -1.49
   250          O     16    MET      O    228      -0.51     15.999   ; qtot -2
; residue  17 SER rtp SER  q  0.0
   251        NH1     17    SER      N    229      -0.47     15.015   ; qtot -2.47
   252          H     17    SER     HN    230       0.31          0   ; qtot -2.16
   253        CT1     17    SER     CA    231       0.07     13.019   ; qtot -2.09
   254         HB     17    SER     HA    232       0.09          0   ; qtot -2
   255        CT2     17    SER     CB    233       0.05     14.027   ; qtot -1.95
   256         HA     17    SER    HB1    234       0.09          0   ; qtot -1.86
   257         HA     17    SER    HB2    235       0.09          0   ; qtot -1.77
   258        OH1     17    SER     OG    236      -0.66     15.999   ; qtot -2.43
   259          H     17    SER    HG1    237       0.43      1.008   ; qtot -2
   260          C     17    SER      C    238       0.51     12.011   ; qtot -1.49
   261          O     17    SER      O    239      -0.51     15.999   ; qtot -2
; residue  18 LEU rtp LEU  q  0.0
   262        NH1     18    LEU      N    240      -0.47     15.015   ; qtot -2.47
   263          H     18    LEU     HN    241       0.31          0   ; qtot -2.16
   264        CT1     18    LEU     CA    242       0.07     13.019   ; qtot -2.09
   265         HB     18    LEU     HA    243       0.09          0   ; qtot -2
   266        CT2     18    LEU     CB    244      -0.18     14.027   ; qtot -2.18
   267         HA     18    LEU    HB1    245       0.09          0   ; qtot -2.09
   268         HA     18    LEU    HB2    246       0.09          0   ; qtot -2
   269        CT1     18    LEU     CG    247      -0.09     13.019   ; qtot -2.09
   270         HA     18    LEU     HG    248       0.09          0   ; qtot -2
   271       MCH3     18    LEU   MCD1    249          0     7.5175   ; qtot -2
   272       MCH3     18    LEU   MCD2    249          0     7.5175   ; qtot -2
   273        CT3     18    LEU    CD1    249      -0.27          0   ; qtot -2.27
   274         HA     18    LEU   HD11    250       0.09          0   ; qtot -2.18
   275         HA     18    LEU   HD12    251       0.09          0   ; qtot -2.09
   276         HA     18    LEU   HD13    252       0.09          0   ; qtot -2
   277       MCH3     18    LEU   MCD1    253          0     7.5175   ; qtot -2
   278       MCH3     18    LEU   MCD2    253          0     7.5175   ; qtot -2
   279        CT3     18    LEU    CD2    253      -0.27          0   ; qtot -2.27
   280         HA     18    LEU   HD21    254       0.09          0   ; qtot -2.18
   281         HA     18    LEU   HD22    255       0.09          0   ; qtot -2.09
   282         HA     18    LEU   HD23    256       0.09          0   ; qtot -2
   283          C     18    LEU      C    257       0.51     12.011   ; qtot -1.49
   284          O     18    LEU      O    258      -0.51     15.999   ; qtot -2
; residue  19 ILE rtp ILE  q  0.0
   285        NH1     19    ILE      N    259      -0.47     15.015   ; qtot -2.47
   286          H     19    ILE     HN    260       0.31          0   ; qtot -2.16
   287        CT1     19    ILE     CA    261       0.07     13.019   ; qtot -2.09
   288         HB     19    ILE     HA    262       0.09          0   ; qtot -2
   289        CT1     19    ILE     CB    263      -0.09     13.019   ; qtot -2.09
   290         HA     19    ILE     HB    264       0.09          0   ; qtot -2
   291       MCH3     19    ILE   MCG1    265          0     7.5175   ; qtot -2
   292       MCH3     19    ILE   MCG2    265          0     7.5175   ; qtot -2
   293        CT3     19    ILE    CG2    265      -0.27          0   ; qtot -2.27
   294         HA     19    ILE   HG21    266       0.09          0   ; qtot -2.18
   295         HA     19    ILE   HG22    267       0.09          0   ; qtot -2.09
   296         HA     19    ILE   HG23    268       0.09          0   ; qtot -2
   297        CT2     19    ILE    CG1    269      -0.18     14.027   ; qtot -2.18
   298         HA     19    ILE   HG11    270       0.09          0   ; qtot -2.09
   299         HA     19    ILE   HG12    271       0.09          0   ; qtot -2
   300       MCH3     19    ILE   MCD1    272          0     7.5175   ; qtot -2
   301       MCH3     19    ILE   MCD2    272          0     7.5175   ; qtot -2
   302        CT3     19    ILE     CD    272      -0.27          0   ; qtot -2.27
   303         HA     19    ILE    HD1    273       0.09          0   ; qtot -2.18
   304         HA     19    ILE    HD2    274       0.09          0   ; qtot -2.09
   305         HA     19    ILE    HD3    275       0.09          0   ; qtot -2
   306          C     19    ILE      C    276       0.51     12.011   ; qtot -1.49
   307          O     19    ILE      O    277      -0.51     15.999   ; qtot -2
; residue  20 ILE rtp ILE  q  0.0
   308        NH1     20    ILE      N    278      -0.47     15.015   ; qtot -2.47
   309          H     20    ILE     HN    279       0.31          0   ; qtot -2.16
   310        CT1     20    ILE     CA    280       0.07     13.019   ; qtot -2.09
   311         HB     20    ILE     HA    281       0.09          0   ; qtot -2
   312        CT1     20    ILE     CB    282      -0.09     13.019   ; qtot -2.09
   313         HA     20    ILE     HB    283       0.09          0   ; qtot -2
   314       MCH3     20    ILE   MCG1    284          0     7.5175   ; qtot -2
   315       MCH3     20    ILE   MCG2    284          0     7.5175   ; qtot -2
   316        CT3     20    ILE    CG2    284      -0.27          0   ; qtot -2.27
   317         HA     20    ILE   HG21    285       0.09          0   ; qtot -2.18
   318         HA     20    ILE   HG22    286       0.09          0   ; qtot -2.09
   319         HA     20    ILE   HG23    287       0.09          0   ; qtot -2
   320        CT2     20    ILE    CG1    288      -0.18     14.027   ; qtot -2.18
   321         HA     20    ILE   HG11    289       0.09          0   ; qtot -2.09
   322         HA     20    ILE   HG12    290       0.09          0   ; qtot -2
   323       MCH3     20    ILE   MCD1    291          0     7.5175   ; qtot -2
   324       MCH3     20    ILE   MCD2    291          0     7.5175   ; qtot -2
   325        CT3     20    ILE     CD    291      -0.27          0   ; qtot -2.27
   326         HA     20    ILE    HD1    292       0.09          0   ; qtot -2.18
   327         HA     20    ILE    HD2    293       0.09          0   ; qtot -2.09
   328         HA     20    ILE    HD3    294       0.09          0   ; qtot -2
   329          C     20    ILE      C    295       0.51     12.011   ; qtot -1.49
   330          O     20    ILE      O    296      -0.51     15.999   ; qtot -2
; residue  21 ASN rtp ASN  q  0.0
   331        NH1     21    ASN      N    297      -0.47     15.015   ; qtot -2.47
   332          H     21    ASN     HN    298       0.31          0   ; qtot -2.16
   333        CT1     21    ASN     CA    299       0.07     13.019   ; qtot -2.09
   334         HB     21    ASN     HA    300       0.09          0   ; qtot -2
   335        CT2     21    ASN     CB    301      -0.18     14.027   ; qtot -2.18
   336         HA     21    ASN    HB1    302       0.09          0   ; qtot -2.09
   337         HA     21    ASN    HB2    303       0.09          0   ; qtot -2
   338         CC     21    ASN     CG    304       0.55     12.011   ; qtot -1.45
   339          O     21    ASN    OD1    305      -0.55     15.999   ; qtot -2
   340        NH2     21    ASN    ND2    306      -0.62     16.023   ; qtot -2.62
   341          H     21    ASN   HD21    307       0.32          0   ; qtot -2.3
   342          H     21    ASN   HD22    308        0.3          0   ; qtot -2
   343          C     21    ASN      C    309       0.51     12.011   ; qtot -1.49
   344          O     21    ASN      O    310      -0.51     15.999   ; qtot -2
; residue  22 THR rtp THR  q  0.0
   345        NH1     22    THR      N    311      -0.47     15.015   ; qtot -2.47
   346          H     22    THR     HN    312       0.31          0   ; qtot -2.16
   347        CT1     22    THR     CA    313       0.07     13.019   ; qtot -2.09
   348         HB     22    THR     HA    314       0.09          0   ; qtot -2
   349        CT1     22    THR     CB    315       0.14     13.019   ; qtot -1.86
   350         HA     22    THR     HB    316       0.09          0   ; qtot -1.77
   351        OH1     22    THR    OG1    317      -0.66     15.999   ; qtot -2.43
   352          H     22    THR    HG1    318       0.43      1.008   ; qtot -2
   353       MCH3     22    THR   MCG1    319          0     7.5175   ; qtot -2
   354       MCH3     22    THR   MCG2    319          0     7.5175   ; qtot -2
   355        CT3     22    THR    CG2    319      -0.27          0   ; qtot -2.27
   356         HA     22    THR   HG21    320       0.09          0   ; qtot -2.18
   357         HA     22    THR   HG22    321       0.09          0   ; qtot -2.09
   358         HA     22    THR   HG23    322       0.09          0   ; qtot -2
   359          C     22    THR      C    323       0.51     12.011   ; qtot -1.49
   360          O     22    THR      O    324      -0.51     15.999   ; qtot -2
; residue  23 VAL rtp VAL  q  0.0
   361        NH1     23    VAL      N    325      -0.47     15.015   ; qtot -2.47
   362          H     23    VAL     HN    326       0.31          0   ; qtot -2.16
   363        CT1     23    VAL     CA    327       0.07     13.019   ; qtot -2.09
   364         HB     23    VAL     HA    328       0.09          0   ; qtot -2
   365        CT1     23    VAL     CB    329      -0.09     13.019   ; qtot -2.09
   366         HA     23    VAL     HB    330       0.09          0   ; qtot -2
   367       MCH3     23    VAL   MCG1    331          0     7.5175   ; qtot -2
   368       MCH3     23    VAL   MCG2    331          0     7.5175   ; qtot -2
   369        CT3     23    VAL    CG1    331      -0.27          0   ; qtot -2.27
   370         HA     23    VAL   HG11    332       0.09          0   ; qtot -2.18
   371         HA     23    VAL   HG12    333       0.09          0   ; qtot -2.09
   372         HA     23    VAL   HG13    334       0.09          0   ; qtot -2
   373       MCH3     23    VAL   MCG1    335          0     7.5175   ; qtot -2
   374       MCH3     23    VAL   MCG2    335          0     7.5175   ; qtot -2
   375        CT3     23    VAL    CG2    335      -0.27          0   ; qtot -2.27
   376         HA     23    VAL   HG21    336       0.09          0   ; qtot -2.18
   377         HA     23    VAL   HG22    337       0.09          0   ; qtot -2.09
   378         HA     23    VAL   HG23    338       0.09          0   ; qtot -2
   379          C     23    VAL      C    339       0.51     12.011   ; qtot -1.49
   380          O     23    VAL      O    340      -0.51     15.999   ; qtot -2
; residue  24 TYR rtp TYR  q  0.0
   381        NH1     24    TYR      N    341      -0.47     15.015   ; qtot -2.47
   382          H     24    TYR     HN    342       0.31          0   ; qtot -2.16
   383        CT1     24    TYR     CA    343       0.07     13.019   ; qtot -2.09
   384         HB     24    TYR     HA    344       0.09          0   ; qtot -2
   385        CT2     24    TYR     CB    345      -0.18     14.027   ; qtot -2.18
   386         HA     24    TYR    HB1    346       0.09          0   ; qtot -2.09
   387         HA     24    TYR    HB2    347       0.09          0   ; qtot -2
   388         CA     24    TYR     CG    348          0     12.011   ; qtot -2
   389         CA     24    TYR    CD1    349     -0.115     13.019   ; qtot -2.115
   390         HP     24    TYR    HD1    350      0.115          0   ; qtot -2
   391         CA     24    TYR    CE1    351     -0.115     13.019   ; qtot -2.115
   392         HP     24    TYR    HE1    352      0.115          0   ; qtot -2
   393         CA     24    TYR     CZ    353       0.11     12.011   ; qtot -1.89
   394        OH1     24    TYR     OH    354      -0.54     15.999   ; qtot -2.43
   395          H     24    TYR     HH    355       0.43      1.008   ; qtot -2
   396         CA     24    TYR    CD2    356     -0.115     13.019   ; qtot -2.115
   397         HP     24    TYR    HD2    357      0.115          0   ; qtot -2
   398         CA     24    TYR    CE2    358     -0.115     13.019   ; qtot -2.115
   399         HP     24    TYR    HE2    359      0.115          0   ; qtot -2
   400          C     24    TYR      C    360       0.51     12.011   ; qtot -1.49
   401          O     24    TYR      O    361      -0.51     15.999   ; qtot -2
; residue  25 SER rtp SER  q  0.0
   402        NH1     25    SER      N    362      -0.47     15.015   ; qtot -2.47
   403          H     25    SER     HN    363       0.31          0   ; qtot -2.16
   404        CT1     25    SER     CA    364       0.07     13.019   ; qtot -2.09
   405         HB     25    SER     HA    365       0.09          0   ; qtot -2
   406        CT2     25    SER     CB    366       0.05     14.027   ; qtot -1.95
   407         HA     25    SER    HB1    367       0.09          0   ; qtot -1.86
   408         HA     25    SER    HB2    368       0.09          0   ; qtot -1.77
   409        OH1     25    SER     OG    369      -0.66     15.999   ; qtot -2.43
   410          H     25    SER    HG1    370       0.43      1.008   ; qtot -2
   411          C     25    SER      C    371       0.51     12.011   ; qtot -1.49
   412          O     25    SER      O    372      -0.51     15.999   ; qtot -2
; residue  26 ASN rtp ASN  q  0.0
   413        NH1     26    ASN      N    373      -0.47     15.015   ; qtot -2.47
   414          H     26    ASN     HN    374       0.31          0   ; qtot -2.16
   415        CT1     26    ASN     CA    375       0.07     13.019   ; qtot -2.09
   416         HB     26    ASN     HA    376       0.09          0   ; qtot -2
   417        CT2     26    ASN     CB    377      -0.18     14.027   ; qtot -2.18
   418         HA     26    ASN    HB1    378       0.09          0   ; qtot -2.09
   419         HA     26    ASN    HB2    379       0.09          0   ; qtot -2
   420         CC     26    ASN     CG    380       0.55     12.011   ; qtot -1.45
   421          O     26    ASN    OD1    381      -0.55     15.999   ; qtot -2
   422        NH2     26    ASN    ND2    382      -0.62     16.023   ; qtot -2.62
   423          H     26    ASN   HD21    383       0.32          0   ; qtot -2.3
   424          H     26    ASN   HD22    384        0.3          0   ; qtot -2
   425          C     26    ASN      C    385       0.51     12.011   ; qtot -1.49
   426          O     26    ASN      O    386      -0.51     15.999   ; qtot -2
; residue  27 LYS rtp LYS  q +1.0
   427        NH1     27    LYS      N    387      -0.47     15.015   ; qtot -2.47
   428          H     27    LYS     HN    388       0.31          0   ; qtot -2.16
   429        CT1     27    LYS     CA    389       0.07     13.019   ; qtot -2.09
   430         HB     27    LYS     HA    390       0.09          0   ; qtot -2
   431        CT2     27    LYS     CB    391      -0.18     14.027   ; qtot -2.18
   432         HA     27    LYS    HB1    392       0.09          0   ; qtot -2.09
   433         HA     27    LYS    HB2    393       0.09          0   ; qtot -2
   434        CT2     27    LYS     CG    394      -0.18     14.027   ; qtot -2.18
   435         HA     27    LYS    HG1    395       0.09          0   ; qtot -2.09
   436         HA     27    LYS    HG2    396       0.09          0   ; qtot -2
   437        CT2     27    LYS     CD    397      -0.18     14.027   ; qtot -2.18
   438         HA     27    LYS    HD1    398       0.09          0   ; qtot -2.09
   439         HA     27    LYS    HD2    399       0.09          0   ; qtot -2
   440        CT2     27    LYS     CE    400       0.21     14.027   ; qtot -1.79
   441         HA     27    LYS    HE1    401       0.05          0   ; qtot -1.74
   442         HA     27    LYS    HE2    402       0.05          0   ; qtot -1.69
   443       MNH3     27    LYS   MNZ1    403          0     8.5155   ; qtot -1.69
   444       MNH3     27    LYS   MNZ2    403          0     8.5155   ; qtot -1.69
   445        NH3     27    LYS     NZ    403       -0.3          0   ; qtot -1.99
   446         HC     27    LYS    HZ1    404       0.33          0   ; qtot -1.66
   447         HC     27    LYS    HZ2    405       0.33          0   ; qtot -1.33
   448         HC     27    LYS    HZ3    406       0.33          0   ; qtot -1
   449          C     27    LYS      C    407       0.51     12.011   ; qtot -0.49
   450          O     27    LYS      O    408      -0.51     15.999   ; qtot -1
; residue  28 GLU rtp GLU  q -1.0
   451        NH1     28    GLU      N    409      -0.47     15.015   ; qtot -1.47
   452          H     28    GLU     HN    410       0.31          0   ; qtot -1.16
   453        CT1     28    GLU     CA    411       0.07     13.019   ; qtot -1.09
   454         HB     28    GLU     HA    412       0.09          0   ; qtot -1
   455        CT2     28    GLU     CB    413      -0.18     14.027   ; qtot -1.18
   456         HA     28    GLU    HB1    414       0.09          0   ; qtot -1.09
   457         HA     28    GLU    HB2    415       0.09          0   ; qtot -1
   458        CT2     28    GLU     CG    416      -0.28     14.027   ; qtot -1.28
   459         HA     28    GLU    HG1    417       0.05          0   ; qtot -1.23
   460         HA     28    GLU    HG2    418       0.05          0   ; qtot -1.18
   461         CC     28    GLU     CD    419       0.56     12.011   ; qtot -0.62
   462         OC     28    GLU    OE1    420      -0.69     15.999   ; qtot -1.31
   463         OC     28    GLU    OE2    421      -0.69     15.999   ; qtot -2
   464          C     28    GLU      C    422       0.51     12.011   ; qtot -1.49
   465          O     28    GLU      O    423      -0.51     15.999   ; qtot -2
; residue  29 ILE rtp ILE  q  0.0
   466        NH1     29    ILE      N    424      -0.47     15.015   ; qtot -2.47
   467          H     29    ILE     HN    425       0.31          0   ; qtot -2.16
   468        CT1     29    ILE     CA    426       0.07     13.019   ; qtot -2.09
   469         HB     29    ILE     HA    427       0.09          0   ; qtot -2
   470        CT1     29    ILE     CB    428      -0.09     13.019   ; qtot -2.09
   471         HA     29    ILE     HB    429       0.09          0   ; qtot -2
   472       MCH3     29    ILE   MCG1    430          0     7.5175   ; qtot -2
   473       MCH3     29    ILE   MCG2    430          0     7.5175   ; qtot -2
   474        CT3     29    ILE    CG2    430      -0.27          0   ; qtot -2.27
   475         HA     29    ILE   HG21    431       0.09          0   ; qtot -2.18
   476         HA     29    ILE   HG22    432       0.09          0   ; qtot -2.09
   477         HA     29    ILE   HG23    433       0.09          0   ; qtot -2
   478        CT2     29    ILE    CG1    434      -0.18     14.027   ; qtot -2.18
   479         HA     29    ILE   HG11    435       0.09          0   ; qtot -2.09
   480         HA     29    ILE   HG12    436       0.09          0   ; qtot -2
   481       MCH3     29    ILE   MCD1    437          0     7.5175   ; qtot -2
   482       MCH3     29    ILE   MCD2    437          0     7.5175   ; qtot -2
   483        CT3     29    ILE     CD    437      -0.27          0   ; qtot -2.27
   484         HA     29    ILE    HD1    438       0.09          0   ; qtot -2.18
   485         HA     29    ILE    HD2    439       0.09          0   ; qtot -2.09
   486         HA     29    ILE    HD3    440       0.09          0   ; qtot -2
   487          C     29    ILE      C    441       0.51     12.011   ; qtot -1.49
   488          O     29    ILE      O    442      -0.51     15.999   ; qtot -2
; residue  30 PHE rtp PHE  q  0.0
   489        NH1     30    PHE      N    443      -0.47     15.015   ; qtot -2.47
   490          H     30    PHE     HN    444       0.31          0   ; qtot -2.16
   491        CT1     30    PHE     CA    445       0.07     13.019   ; qtot -2.09
   492         HB     30    PHE     HA    446       0.09          0   ; qtot -2
   493        CT2     30    PHE     CB    447      -0.18     14.027   ; qtot -2.18
   494         HA     30    PHE    HB1    448       0.09          0   ; qtot -2.09
   495         HA     30    PHE    HB2    449       0.09          0   ; qtot -2
   496         CA     30    PHE     CG    450          0     12.011   ; qtot -2
   497         CA     30    PHE    CD1    451     -0.115     13.019   ; qtot -2.115
   498         HP     30    PHE    HD1    452      0.115          0   ; qtot -2
   499         CA     30    PHE    CE1    453     -0.115     13.019   ; qtot -2.115
   500         HP     30    PHE    HE1    454      0.115          0   ; qtot -2
   501         CA     30    PHE     CZ    455     -0.115     13.019   ; qtot -2.115
   502         HP     30    PHE     HZ    456      0.115          0   ; qtot -2
   503         CA     30    PHE    CD2    457     -0.115     13.019   ; qtot -2.115
   504         HP     30    PHE    HD2    458      0.115          0   ; qtot -2
   505         CA     30    PHE    CE2    459     -0.115     13.019   ; qtot -2.115
   506         HP     30    PHE    HE2    460      0.115          0   ; qtot -2
   507          C     30    PHE      C    461       0.51     12.011   ; qtot -1.49
   508          O     30    PHE      O    462      -0.51     15.999   ; qtot -2
; residue  31 LEU rtp LEU  q  0.0
   509        NH1     31    LEU      N    463      -0.47     15.015   ; qtot -2.47
   510          H     31    LEU     HN    464       0.31          0   ; qtot -2.16
   511        CT1     31    LEU     CA    465       0.07     13.019   ; qtot -2.09
   512         HB     31    LEU     HA    466       0.09          0   ; qtot -2
   513        CT2     31    LEU     CB    467      -0.18     14.027   ; qtot -2.18
   514         HA     31    LEU    HB1    468       0.09          0   ; qtot -2.09
   515         HA     31    LEU    HB2    469       0.09          0   ; qtot -2
   516        CT1     31    LEU     CG    470      -0.09     13.019   ; qtot -2.09
   517         HA     31    LEU     HG    471       0.09          0   ; qtot -2
   518       MCH3     31    LEU   MCD1    472          0     7.5175   ; qtot -2
   519       MCH3     31    LEU   MCD2    472          0     7.5175   ; qtot -2
   520        CT3     31    LEU    CD1    472      -0.27          0   ; qtot -2.27
   521         HA     31    LEU   HD11    473       0.09          0   ; qtot -2.18
   522         HA     31    LEU   HD12    474       0.09          0   ; qtot -2.09
   523         HA     31    LEU   HD13    475       0.09          0   ; qtot -2
   524       MCH3     31    LEU   MCD1    476          0     7.5175   ; qtot -2
   525       MCH3     31    LEU   MCD2    476          0     7.5175   ; qtot -2
   526        CT3     31    LEU    CD2    476      -0.27          0   ; qtot -2.27
   527         HA     31    LEU   HD21    477       0.09          0   ; qtot -2.18
   528         HA     31    LEU   HD22    478       0.09          0   ; qtot -2.09
   529         HA     31    LEU   HD23    479       0.09          0   ; qtot -2
   530          C     31    LEU      C    480       0.51     12.011   ; qtot -1.49
   531          O     31    LEU      O    481      -0.51     15.999   ; qtot -2
; residue  32 ARG rtp ARG  q +1.0
   532        NH1     32    ARG      N    482      -0.47     15.015   ; qtot -2.47
   533          H     32    ARG     HN    483       0.31          0   ; qtot -2.16
   534        CT1     32    ARG     CA    484       0.07     13.019   ; qtot -2.09
   535         HB     32    ARG     HA    485       0.09          0   ; qtot -2
   536        CT2     32    ARG     CB    486      -0.18     14.027   ; qtot -2.18
   537         HA     32    ARG    HB1    487       0.09          0   ; qtot -2.09
   538         HA     32    ARG    HB2    488       0.09          0   ; qtot -2
   539        CT2     32    ARG     CG    489      -0.18     14.027   ; qtot -2.18
   540         HA     32    ARG    HG1    490       0.09          0   ; qtot -2.09
   541         HA     32    ARG    HG2    491       0.09          0   ; qtot -2
   542        CT2     32    ARG     CD    492        0.2     14.027   ; qtot -1.8
   543         HA     32    ARG    HD1    493       0.09          0   ; qtot -1.71
   544         HA     32    ARG    HD2    494       0.09          0   ; qtot -1.62
   545        NC2     32    ARG     NE    495      -0.61     15.015   ; qtot -2.23
   546         HC     32    ARG     HE    496       0.38          0   ; qtot -1.85
   547          C     32    ARG     CZ    497       0.49     12.011   ; qtot -1.36
   548        NC2     32    ARG    NH1    498      -0.62     16.023   ; qtot -1.98
   549         HC     32    ARG   HH11    499        0.4          0   ; qtot -1.58
   550         HC     32    ARG   HH12    500        0.4          0   ; qtot -1.18
   551        NC2     32    ARG    NH2    501      -0.62     16.023   ; qtot -1.8
   552         HC     32    ARG   HH21    502        0.4          0   ; qtot -1.4
   553         HC     32    ARG   HH22    503        0.4          0   ; qtot -1
   554          C     32    ARG      C    504       0.51     12.011   ; qtot -0.49
   555          O     32    ARG      O    505      -0.51     15.999   ; qtot -1
; residue  33 GLU rtp GLU  q -1.0
   556        NH1     33    GLU      N    506      -0.47     15.015   ; qtot -1.47
   557          H     33    GLU     HN    507       0.31          0   ; qtot -1.16
   558        CT1     33    GLU     CA    508       0.07     13.019   ; qtot -1.09
   559         HB     33    GLU     HA    509       0.09          0   ; qtot -1
   560        CT2     33    GLU     CB    510      -0.18     14.027   ; qtot -1.18
   561         HA     33    GLU    HB1    511       0.09          0   ; qtot -1.09
   562         HA     33    GLU    HB2    512       0.09          0   ; qtot -1
   563        CT2     33    GLU     CG    513      -0.28     14.027   ; qtot -1.28
   564         HA     33    GLU    HG1    514       0.05          0   ; qtot -1.23
   565         HA     33    GLU    HG2    515       0.05          0   ; qtot -1.18
   566         CC     33    GLU     CD    516       0.56     12.011   ; qtot -0.62
   567         OC     33    GLU    OE1    517      -0.69     15.999   ; qtot -1.31
   568         OC     33    GLU    OE2    518      -0.69     15.999   ; qtot -2
   569          C     33    GLU      C    519       0.51     12.011   ; qtot -1.49
   570          O     33    GLU      O    520      -0.51     15.999   ; qtot -2
; residue  34 LEU rtp LEU  q  0.0
   571        NH1     34    LEU      N    521      -0.47     15.015   ; qtot -2.47
   572          H     34    LEU     HN    522       0.31          0   ; qtot -2.16
   573        CT1     34    LEU     CA    523       0.07     13.019   ; qtot -2.09
   574         HB     34    LEU     HA    524       0.09          0   ; qtot -2
   575        CT2     34    LEU     CB    525      -0.18     14.027   ; qtot -2.18
   576         HA     34    LEU    HB1    526       0.09          0   ; qtot -2.09
   577         HA     34    LEU    HB2    527       0.09          0   ; qtot -2
   578        CT1     34    LEU     CG    528      -0.09     13.019   ; qtot -2.09
   579         HA     34    LEU     HG    529       0.09          0   ; qtot -2
   580       MCH3     34    LEU   MCD1    530          0     7.5175   ; qtot -2
   581       MCH3     34    LEU   MCD2    530          0     7.5175   ; qtot -2
   582        CT3     34    LEU    CD1    530      -0.27          0   ; qtot -2.27
   583         HA     34    LEU   HD11    531       0.09          0   ; qtot -2.18
   584         HA     34    LEU   HD12    532       0.09          0   ; qtot -2.09
   585         HA     34    LEU   HD13    533       0.09          0   ; qtot -2
   586       MCH3     34    LEU   MCD1    534          0     7.5175   ; qtot -2
   587       MCH3     34    LEU   MCD2    534          0     7.5175   ; qtot -2
   588        CT3     34    LEU    CD2    534      -0.27          0   ; qtot -2.27
   589         HA     34    LEU   HD21    535       0.09          0   ; qtot -2.18
   590         HA     34    LEU   HD22    536       0.09          0   ; qtot -2.09
   591         HA     34    LEU   HD23    537       0.09          0   ; qtot -2
   592          C     34    LEU      C    538       0.51     12.011   ; qtot -1.49
   593          O     34    LEU      O    539      -0.51     15.999   ; qtot -2
; residue  35 ILE rtp ILE  q  0.0
   594        NH1     35    ILE      N    540      -0.47     15.015   ; qtot -2.47
   595          H     35    ILE     HN    541       0.31          0   ; qtot -2.16
   596        CT1     35    ILE     CA    542       0.07     13.019   ; qtot -2.09
   597         HB     35    ILE     HA    543       0.09          0   ; qtot -2
   598        CT1     35    ILE     CB    544      -0.09     13.019   ; qtot -2.09
   599         HA     35    ILE     HB    545       0.09          0   ; qtot -2
   600       MCH3     35    ILE   MCG1    546          0     7.5175   ; qtot -2
   601       MCH3     35    ILE   MCG2    546          0     7.5175   ; qtot -2
   602        CT3     35    ILE    CG2    546      -0.27          0   ; qtot -2.27
   603         HA     35    ILE   HG21    547       0.09          0   ; qtot -2.18
   604         HA     35    ILE   HG22    548       0.09          0   ; qtot -2.09
   605         HA     35    ILE   HG23    549       0.09          0   ; qtot -2
   606        CT2     35    ILE    CG1    550      -0.18     14.027   ; qtot -2.18
   607         HA     35    ILE   HG11    551       0.09          0   ; qtot -2.09
   608         HA     35    ILE   HG12    552       0.09          0   ; qtot -2
   609       MCH3     35    ILE   MCD1    553          0     7.5175   ; qtot -2
   610       MCH3     35    ILE   MCD2    553          0     7.5175   ; qtot -2
   611        CT3     35    ILE     CD    553      -0.27          0   ; qtot -2.27
   612         HA     35    ILE    HD1    554       0.09          0   ; qtot -2.18
   613         HA     35    ILE    HD2    555       0.09          0   ; qtot -2.09
   614         HA     35    ILE    HD3    556       0.09          0   ; qtot -2
   615          C     35    ILE      C    557       0.51     12.011   ; qtot -1.49
   616          O     35    ILE      O    558      -0.51     15.999   ; qtot -2
; residue  36 SER rtp SER  q  0.0
   617        NH1     36    SER      N    559      -0.47     15.015   ; qtot -2.47
   618          H     36    SER     HN    560       0.31          0   ; qtot -2.16
   619        CT1     36    SER     CA    561       0.07     13.019   ; qtot -2.09
   620         HB     36    SER     HA    562       0.09          0   ; qtot -2
   621        CT2     36    SER     CB    563       0.05     14.027   ; qtot -1.95
   622         HA     36    SER    HB1    564       0.09          0   ; qtot -1.86
   623         HA     36    SER    HB2    565       0.09          0   ; qtot -1.77
   624        OH1     36    SER     OG    566      -0.66     15.999   ; qtot -2.43
   625          H     36    SER    HG1    567       0.43      1.008   ; qtot -2
   626          C     36    SER      C    568       0.51     12.011   ; qtot -1.49
   627          O     36    SER      O    569      -0.51     15.999   ; qtot -2
; residue  37 ASN rtp ASN  q  0.0
   628        NH1     37    ASN      N    570      -0.47     15.015   ; qtot -2.47
   629          H     37    ASN     HN    571       0.31          0   ; qtot -2.16
   630        CT1     37    ASN     CA    572       0.07     13.019   ; qtot -2.09
   631         HB     37    ASN     HA    573       0.09          0   ; qtot -2
   632        CT2     37    ASN     CB    574      -0.18     14.027   ; qtot -2.18
   633         HA     37    ASN    HB1    575       0.09          0   ; qtot -2.09
   634         HA     37    ASN    HB2    576       0.09          0   ; qtot -2
   635         CC     37    ASN     CG    577       0.55     12.011   ; qtot -1.45
   636          O     37    ASN    OD1    578      -0.55     15.999   ; qtot -2
   637        NH2     37    ASN    ND2    579      -0.62     16.023   ; qtot -2.62
   638          H     37    ASN   HD21    580       0.32          0   ; qtot -2.3
   639          H     37    ASN   HD22    581        0.3          0   ; qtot -2
   640          C     37    ASN      C    582       0.51     12.011   ; qtot -1.49
   641          O     37    ASN      O    583      -0.51     15.999   ; qtot -2
; residue  38 ALA rtp ALA  q  0.0
   642        NH1     38    ALA      N    584      -0.47     15.015   ; qtot -2.47
   643          H     38    ALA     HN    585       0.31          0   ; qtot -2.16
   644        CT1     38    ALA     CA    586       0.07     13.019   ; qtot -2.09
   645         HB     38    ALA     HA    587       0.09          0   ; qtot -2
   646       MCH3     38    ALA   MCB1    588          0     7.5175   ; qtot -2
   647       MCH3     38    ALA   MCB2    588          0     7.5175   ; qtot -2
   648        CT3     38    ALA     CB    588      -0.27          0   ; qtot -2.27
   649         HA     38    ALA    HB1    589       0.09          0   ; qtot -2.18
   650         HA     38    ALA    HB2    590       0.09          0   ; qtot -2.09
   651         HA     38    ALA    HB3    591       0.09          0   ; qtot -2
   652          C     38    ALA      C    592       0.51     12.011   ; qtot -1.49
   653          O     38    ALA      O    593      -0.51     15.999   ; qtot -2
; residue  39 SER rtp SER  q  0.0
   654        NH1     39    SER      N    594      -0.47     15.015   ; qtot -2.47
   655          H     39    SER     HN    595       0.31          0   ; qtot -2.16
   656        CT1     39    SER     CA    596       0.07     13.019   ; qtot -2.09
   657         HB     39    SER     HA    597       0.09          0   ; qtot -2
   658        CT2     39    SER     CB    598       0.05     14.027   ; qtot -1.95
   659         HA     39    SER    HB1    599       0.09          0   ; qtot -1.86
   660         HA     39    SER    HB2    600       0.09          0   ; qtot -1.77
   661        OH1     39    SER     OG    601      -0.66     15.999   ; qtot -2.43
   662          H     39    SER    HG1    602       0.43      1.008   ; qtot -2
   663          C     39    SER      C    603       0.51     12.011   ; qtot -1.49
   664          O     39    SER      O    604      -0.51     15.999   ; qtot -2
; residue  40 ASP rtp ASP  q -1.0
   665        NH1     40    ASP      N    605      -0.47     15.015   ; qtot -2.47
   666          H     40    ASP     HN    606       0.31          0   ; qtot -2.16
   667        CT1     40    ASP     CA    607       0.07     13.019   ; qtot -2.09
   668         HB     40    ASP     HA    608       0.09          0   ; qtot -2
   669        CT2     40    ASP     CB    609      -0.28     14.027   ; qtot -2.28
   670         HA     40    ASP    HB1    610       0.05          0   ; qtot -2.23
   671         HA     40    ASP    HB2    611       0.05          0   ; qtot -2.18
   672         CC     40    ASP     CG    612       0.56     12.011   ; qtot -1.62
   673         OC     40    ASP    OD1    613      -0.69     15.999   ; qtot -2.31
   674         OC     40    ASP    OD2    614      -0.69     15.999   ; qtot -3
   675          C     40    ASP      C    615       0.51     12.011   ; qtot -2.49
   676          O     40    ASP      O    616      -0.51     15.999   ; qtot -3
; residue  41 ALA rtp ALA  q  0.0
   677        NH1     41    ALA      N    617      -0.47     15.015   ; qtot -3.47
   678          H     41    ALA     HN    618       0.31          0   ; qtot -3.16
   679        CT1     41    ALA     CA    619       0.07     13.019   ; qtot -3.09
   680         HB     41    ALA     HA    620       0.09          0   ; qtot -3
   681       MCH3     41    ALA   MCB1    621          0     7.5175   ; qtot -3
   682       MCH3     41    ALA   MCB2    621          0     7.5175   ; qtot -3
   683        CT3     41    ALA     CB    621      -0.27          0   ; qtot -3.27
   684         HA     41    ALA    HB1    622       0.09          0   ; qtot -3.18
   685         HA     41    ALA    HB2    623       0.09          0   ; qtot -3.09
   686         HA     41    ALA    HB3    624       0.09          0   ; qtot -3
   687          C     41    ALA      C    625       0.51     12.011   ; qtot -2.49
   688          O     41    ALA      O    626      -0.51     15.999   ; qtot -3
; residue  42 LEU rtp LEU  q  0.0
   689        NH1     42    LEU      N    627      -0.47     15.015   ; qtot -3.47
   690          H     42    LEU     HN    628       0.31          0   ; qtot -3.16
   691        CT1     42    LEU     CA    629       0.07     13.019   ; qtot -3.09
   692         HB     42    LEU     HA    630       0.09          0   ; qtot -3
   693        CT2     42    LEU     CB    631      -0.18     14.027   ; qtot -3.18
   694         HA     42    LEU    HB1    632       0.09          0   ; qtot -3.09
   695         HA     42    LEU    HB2    633       0.09          0   ; qtot -3
   696        CT1     42    LEU     CG    634      -0.09     13.019   ; qtot -3.09
   697         HA     42    LEU     HG    635       0.09          0   ; qtot -3
   698       MCH3     42    LEU   MCD1    636          0     7.5175   ; qtot -3
   699       MCH3     42    LEU   MCD2    636          0     7.5175   ; qtot -3
   700        CT3     42    LEU    CD1    636      -0.27          0   ; qtot -3.27
   701         HA     42    LEU   HD11    637       0.09          0   ; qtot -3.18
   702         HA     42    LEU   HD12    638       0.09          0   ; qtot -3.09
   703         HA     42    LEU   HD13    639       0.09          0   ; qtot -3
   704       MCH3     42    LEU   MCD1    640          0     7.5175   ; qtot -3
   705       MCH3     42    LEU   MCD2    640          0     7.5175   ; qtot -3
   706        CT3     42    LEU    CD2    640      -0.27          0   ; qtot -3.27
   707         HA     42    LEU   HD21    641       0.09          0   ; qtot -3.18
   708         HA     42    LEU   HD22    642       0.09          0   ; qtot -3.09
   709         HA     42    LEU   HD23    643       0.09          0   ; qtot -3
   710          C     42    LEU      C    644       0.51     12.011   ; qtot -2.49
   711          O     42    LEU      O    645      -0.51     15.999   ; qtot -3
; residue  43 ASP rtp ASP  q -1.0
   712        NH1     43    ASP      N    646      -0.47     15.015   ; qtot -3.47
   713          H     43    ASP     HN    647       0.31          0   ; qtot -3.16
   714        CT1     43    ASP     CA    648       0.07     13.019   ; qtot -3.09
   715         HB     43    ASP     HA    649       0.09          0   ; qtot -3
   716        CT2     43    ASP     CB    650      -0.28     14.027   ; qtot -3.28
   717         HA     43    ASP    HB1    651       0.05          0   ; qtot -3.23
   718         HA     43    ASP    HB2    652       0.05          0   ; qtot -3.18
   719         CC     43    ASP     CG    653       0.56     12.011   ; qtot -2.62
   720         OC     43    ASP    OD1    654      -0.69     15.999   ; qtot -3.31
   721         OC     43    ASP    OD2    655      -0.69     15.999   ; qtot -4
   722          C     43    ASP      C    656       0.51     12.011   ; qtot -3.49
   723          O     43    ASP      O    657      -0.51     15.999   ; qtot -4
; residue  44 LYS rtp LYS  q +1.0
   724        NH1     44    LYS      N    658      -0.47     15.015   ; qtot -4.47
   725          H     44    LYS     HN    659       0.31          0   ; qtot -4.16
   726        CT1     44    LYS     CA    660       0.07     13.019   ; qtot -4.09
   727         HB     44    LYS     HA    661       0.09          0   ; qtot -4
   728        CT2     44    LYS     CB    662      -0.18     14.027   ; qtot -4.18
   729         HA     44    LYS    HB1    663       0.09          0   ; qtot -4.09
   730         HA     44    LYS    HB2    664       0.09          0   ; qtot -4
   731        CT2     44    LYS     CG    665      -0.18     14.027   ; qtot -4.18
   732         HA     44    LYS    HG1    666       0.09          0   ; qtot -4.09
   733         HA     44    LYS    HG2    667       0.09          0   ; qtot -4
   734        CT2     44    LYS     CD    668      -0.18     14.027   ; qtot -4.18
   735         HA     44    LYS    HD1    669       0.09          0   ; qtot -4.09
   736         HA     44    LYS    HD2    670       0.09          0   ; qtot -4
   737        CT2     44    LYS     CE    671       0.21     14.027   ; qtot -3.79
   738         HA     44    LYS    HE1    672       0.05          0   ; qtot -3.74
   739         HA     44    LYS    HE2    673       0.05          0   ; qtot -3.69
   740       MNH3     44    LYS   MNZ1    674          0     8.5155   ; qtot -3.69
   741       MNH3     44    LYS   MNZ2    674          0     8.5155   ; qtot -3.69
   742        NH3     44    LYS     NZ    674       -0.3          0   ; qtot -3.99
   743         HC     44    LYS    HZ1    675       0.33          0   ; qtot -3.66
   744         HC     44    LYS    HZ2    676       0.33          0   ; qtot -3.33
   745         HC     44    LYS    HZ3    677       0.33          0   ; qtot -3
   746          C     44    LYS      C    678       0.51     12.011   ; qtot -2.49
   747          O     44    LYS      O    679      -0.51     15.999   ; qtot -3
; residue  45 ILE rtp ILE  q  0.0
   748        NH1     45    ILE      N    680      -0.47     15.015   ; qtot -3.47
   749          H     45    ILE     HN    681       0.31          0   ; qtot -3.16
   750        CT1     45    ILE     CA    682       0.07     13.019   ; qtot -3.09
   751         HB     45    ILE     HA    683       0.09          0   ; qtot -3
   752        CT1     45    ILE     CB    684      -0.09     13.019   ; qtot -3.09
   753         HA     45    ILE     HB    685       0.09          0   ; qtot -3
   754       MCH3     45    ILE   MCG1    686          0     7.5175   ; qtot -3
   755       MCH3     45    ILE   MCG2    686          0     7.5175   ; qtot -3
   756        CT3     45    ILE    CG2    686      -0.27          0   ; qtot -3.27
   757         HA     45    ILE   HG21    687       0.09          0   ; qtot -3.18
   758         HA     45    ILE   HG22    688       0.09          0   ; qtot -3.09
   759         HA     45    ILE   HG23    689       0.09          0   ; qtot -3
   760        CT2     45    ILE    CG1    690      -0.18     14.027   ; qtot -3.18
   761         HA     45    ILE   HG11    691       0.09          0   ; qtot -3.09
   762         HA     45    ILE   HG12    692       0.09          0   ; qtot -3
   763       MCH3     45    ILE   MCD1    693          0     7.5175   ; qtot -3
   764       MCH3     45    ILE   MCD2    693          0     7.5175   ; qtot -3
   765        CT3     45    ILE     CD    693      -0.27          0   ; qtot -3.27
   766         HA     45    ILE    HD1    694       0.09          0   ; qtot -3.18
   767         HA     45    ILE    HD2    695       0.09          0   ; qtot -3.09
   768         HA     45    ILE    HD3    696       0.09          0   ; qtot -3
   769          C     45    ILE      C    697       0.51     12.011   ; qtot -2.49
   770          O     45    ILE      O    698      -0.51     15.999   ; qtot -3
; residue  46 ARG rtp ARG  q +1.0
   771        NH1     46    ARG      N    699      -0.47     15.015   ; qtot -3.47
   772          H     46    ARG     HN    700       0.31          0   ; qtot -3.16
   773        CT1     46    ARG     CA    701       0.07     13.019   ; qtot -3.09
   774         HB     46    ARG     HA    702       0.09          0   ; qtot -3
   775        CT2     46    ARG     CB    703      -0.18     14.027   ; qtot -3.18
   776         HA     46    ARG    HB1    704       0.09          0   ; qtot -3.09
   777         HA     46    ARG    HB2    705       0.09          0   ; qtot -3
   778        CT2     46    ARG     CG    706      -0.18     14.027   ; qtot -3.18
   779         HA     46    ARG    HG1    707       0.09          0   ; qtot -3.09
   780         HA     46    ARG    HG2    708       0.09          0   ; qtot -3
   781        CT2     46    ARG     CD    709        0.2     14.027   ; qtot -2.8
   782         HA     46    ARG    HD1    710       0.09          0   ; qtot -2.71
   783         HA     46    ARG    HD2    711       0.09          0   ; qtot -2.62
   784        NC2     46    ARG     NE    712      -0.61     15.015   ; qtot -3.23
   785         HC     46    ARG     HE    713       0.38          0   ; qtot -2.85
   786          C     46    ARG     CZ    714       0.49     12.011   ; qtot -2.36
   787        NC2     46    ARG    NH1    715      -0.62     16.023   ; qtot -2.98
   788         HC     46    ARG   HH11    716        0.4          0   ; qtot -2.58
   789         HC     46    ARG   HH12    717        0.4          0   ; qtot -2.18
   790        NC2     46    ARG    NH2    718      -0.62     16.023   ; qtot -2.8
   791         HC     46    ARG   HH21    719        0.4          0   ; qtot -2.4
   792         HC     46    ARG   HH22    720        0.4          0   ; qtot -2
   793          C     46    ARG      C    721       0.51     12.011   ; qtot -1.49
   794          O     46    ARG      O    722      -0.51     15.999   ; qtot -2
; residue  47 TYR rtp TYR  q  0.0
   795        NH1     47    TYR      N    723      -0.47     15.015   ; qtot -2.47
   796          H     47    TYR     HN    724       0.31          0   ; qtot -2.16
   797        CT1     47    TYR     CA    725       0.07     13.019   ; qtot -2.09
   798         HB     47    TYR     HA    726       0.09          0   ; qtot -2
   799        CT2     47    TYR     CB    727      -0.18     14.027   ; qtot -2.18
   800         HA     47    TYR    HB1    728       0.09          0   ; qtot -2.09
   801         HA     47    TYR    HB2    729       0.09          0   ; qtot -2
   802         CA     47    TYR     CG    730          0     12.011   ; qtot -2
   803         CA     47    TYR    CD1    731     -0.115     13.019   ; qtot -2.115
   804         HP     47    TYR    HD1    732      0.115          0   ; qtot -2
   805         CA     47    TYR    CE1    733     -0.115     13.019   ; qtot -2.115
   806         HP     47    TYR    HE1    734      0.115          0   ; qtot -2
   807         CA     47    TYR     CZ    735       0.11     12.011   ; qtot -1.89
   808        OH1     47    TYR     OH    736      -0.54     15.999   ; qtot -2.43
   809          H     47    TYR     HH    737       0.43      1.008   ; qtot -2
   810         CA     47    TYR    CD2    738     -0.115     13.019   ; qtot -2.115
   811         HP     47    TYR    HD2    739      0.115          0   ; qtot -2
   812         CA     47    TYR    CE2    740     -0.115     13.019   ; qtot -2.115
   813         HP     47    TYR    HE2    741      0.115          0   ; qtot -2
   814          C     47    TYR      C    742       0.51     12.011   ; qtot -1.49
   815          O     47    TYR      O    743      -0.51     15.999   ; qtot -2
; residue  48 LYS rtp LYS  q +1.0
   816        NH1     48    LYS      N    744      -0.47     15.015   ; qtot -2.47
   817          H     48    LYS     HN    745       0.31          0   ; qtot -2.16
   818        CT1     48    LYS     CA    746       0.07     13.019   ; qtot -2.09
   819         HB     48    LYS     HA    747       0.09          0   ; qtot -2
   820        CT2     48    LYS     CB    748      -0.18     14.027   ; qtot -2.18
   821         HA     48    LYS    HB1    749       0.09          0   ; qtot -2.09
   822         HA     48    LYS    HB2    750       0.09          0   ; qtot -2
   823        CT2     48    LYS     CG    751      -0.18     14.027   ; qtot -2.18
   824         HA     48    LYS    HG1    752       0.09          0   ; qtot -2.09
   825         HA     48    LYS    HG2    753       0.09          0   ; qtot -2
   826        CT2     48    LYS     CD    754      -0.18     14.027   ; qtot -2.18
   827         HA     48    LYS    HD1    755       0.09          0   ; qtot -2.09
   828         HA     48    LYS    HD2    756       0.09          0   ; qtot -2
   829        CT2     48    LYS     CE    757       0.21     14.027   ; qtot -1.79
   830         HA     48    LYS    HE1    758       0.05          0   ; qtot -1.74
   831         HA     48    LYS    HE2    759       0.05          0   ; qtot -1.69
   832       MNH3     48    LYS   MNZ1    760          0     8.5155   ; qtot -1.69
   833       MNH3     48    LYS   MNZ2    760          0     8.5155   ; qtot -1.69
   834        NH3     48    LYS     NZ    760       -0.3          0   ; qtot -1.99
   835         HC     48    LYS    HZ1    761       0.33          0   ; qtot -1.66
   836         HC     48    LYS    HZ2    762       0.33          0   ; qtot -1.33
   837         HC     48    LYS    HZ3    763       0.33          0   ; qtot -1
   838          C     48    LYS      C    764       0.51     12.011   ; qtot -0.49
   839          O     48    LYS      O    765      -0.51     15.999   ; qtot -1
; residue  49 SER rtp SER  q  0.0
   840        NH1     49    SER      N    766      -0.47     15.015   ; qtot -1.47
   841          H     49    SER     HN    767       0.31          0   ; qtot -1.16
   842        CT1     49    SER     CA    768       0.07     13.019   ; qtot -1.09
   843         HB     49    SER     HA    769       0.09          0   ; qtot -1
   844        CT2     49    SER     CB    770       0.05     14.027   ; qtot -0.95
   845         HA     49    SER    HB1    771       0.09          0   ; qtot -0.86
   846         HA     49    SER    HB2    772       0.09          0   ; qtot -0.77
   847        OH1     49    SER     OG    773      -0.66     15.999   ; qtot -1.43
   848          H     49    SER    HG1    774       0.43      1.008   ; qtot -1
   849          C     49    SER      C    775       0.51     12.011   ; qtot -0.49
   850          O     49    SER      O    776      -0.51     15.999   ; qtot -1
; residue  50 LEU rtp LEU  q  0.0
   851        NH1     50    LEU      N    777      -0.47     15.015   ; qtot -1.47
   852          H     50    LEU     HN    778       0.31          0   ; qtot -1.16
   853        CT1     50    LEU     CA    779       0.07     13.019   ; qtot -1.09
   854         HB     50    LEU     HA    780       0.09          0   ; qtot -1
   855        CT2     50    LEU     CB    781      -0.18     14.027   ; qtot -1.18
   856         HA     50    LEU    HB1    782       0.09          0   ; qtot -1.09
   857         HA     50    LEU    HB2    783       0.09          0   ; qtot -1
   858        CT1     50    LEU     CG    784      -0.09     13.019   ; qtot -1.09
   859         HA     50    LEU     HG    785       0.09          0   ; qtot -1
   860       MCH3     50    LEU   MCD1    786          0     7.5175   ; qtot -1
   861       MCH3     50    LEU   MCD2    786          0     7.5175   ; qtot -1
   862        CT3     50    LEU    CD1    786      -0.27          0   ; qtot -1.27
   863         HA     50    LEU   HD11    787       0.09          0   ; qtot -1.18
   864         HA     50    LEU   HD12    788       0.09          0   ; qtot -1.09
   865         HA     50    LEU   HD13    789       0.09          0   ; qtot -1
   866       MCH3     50    LEU   MCD1    790          0     7.5175   ; qtot -1
   867       MCH3     50    LEU   MCD2    790          0     7.5175   ; qtot -1
   868        CT3     50    LEU    CD2    790      -0.27          0   ; qtot -1.27
   869         HA     50    LEU   HD21    791       0.09          0   ; qtot -1.18
   870         HA     50    LEU   HD22    792       0.09          0   ; qtot -1.09
   871         HA     50    LEU   HD23    793       0.09          0   ; qtot -1
   872          C     50    LEU      C    794       0.51     12.011   ; qtot -0.49
   873          O     50    LEU      O    795      -0.51     15.999   ; qtot -1
; residue  51 SER rtp SER  q  0.0
   874        NH1     51    SER      N    796      -0.47     15.015   ; qtot -1.47
   875          H     51    SER     HN    797       0.31          0   ; qtot -1.16
   876        CT1     51    SER     CA    798       0.07     13.019   ; qtot -1.09
   877         HB     51    SER     HA    799       0.09          0   ; qtot -1
   878        CT2     51    SER     CB    800       0.05     14.027   ; qtot -0.95
   879         HA     51    SER    HB1    801       0.09          0   ; qtot -0.86
   880         HA     51    SER    HB2    802       0.09          0   ; qtot -0.77
   881        OH1     51    SER     OG    803      -0.66     15.999   ; qtot -1.43
   882          H     51    SER    HG1    804       0.43      1.008   ; qtot -1
   883          C     51    SER      C    805       0.51     12.011   ; qtot -0.49
   884          O     51    SER      O    806      -0.51     15.999   ; qtot -1
; residue  52 ASP rtp ASP  q -1.0
   885        NH1     52    ASP      N    807      -0.47     15.015   ; qtot -1.47
   886          H     52    ASP     HN    808       0.31          0   ; qtot -1.16
   887        CT1     52    ASP     CA    809       0.07     13.019   ; qtot -1.09
   888         HB     52    ASP     HA    810       0.09          0   ; qtot -1
   889        CT2     52    ASP     CB    811      -0.28     14.027   ; qtot -1.28
   890         HA     52    ASP    HB1    812       0.05          0   ; qtot -1.23
   891         HA     52    ASP    HB2    813       0.05          0   ; qtot -1.18
   892         CC     52    ASP     CG    814       0.56     12.011   ; qtot -0.62
   893         OC     52    ASP    OD1    815      -0.69     15.999   ; qtot -1.31
   894         OC     52    ASP    OD2    816      -0.69     15.999   ; qtot -2
   895          C     52    ASP      C    817       0.51     12.011   ; qtot -1.49
   896          O     52    ASP      O    818      -0.51     15.999   ; qtot -2
; residue  53 PRO rtp PRO  q  0.0
   897          N     53    PRO      N    819      -0.29     14.007   ; qtot -2.29
   898        CP3     53    PRO     CD    820          0     14.027   ; qtot -2.29
   899         HA     53    PRO    HD1    821       0.09          0   ; qtot -2.2
   900         HA     53    PRO    HD2    822       0.09          0   ; qtot -2.11
   901        CP1     53    PRO     CA    823       0.02     13.019   ; qtot -2.09
   902         HB     53    PRO     HA    824       0.09          0   ; qtot -2
   903        CP2     53    PRO     CB    825      -0.18     14.027   ; qtot -2.18
   904         HA     53    PRO    HB1    826       0.09          0   ; qtot -2.09
   905         HA     53    PRO    HB2    827       0.09          0   ; qtot -2
   906        CP2     53    PRO     CG    828      -0.18     14.027   ; qtot -2.18
   907         HA     53    PRO    HG1    829       0.09          0   ; qtot -2.09
   908         HA     53    PRO    HG2    830       0.09          0   ; qtot -2
   909          C     53    PRO      C    831       0.51     12.011   ; qtot -1.49
   910          O     53    PRO      O    832      -0.51     15.999   ; qtot -2
; residue  54 LYS rtp LYS  q +1.0
   911        NH1     54    LYS      N    833      -0.47     15.015   ; qtot -2.47
   912          H     54    LYS     HN    834       0.31          0   ; qtot -2.16
   913        CT1     54    LYS     CA    835       0.07     13.019   ; qtot -2.09
   914         HB     54    LYS     HA    836       0.09          0   ; qtot -2
   915        CT2     54    LYS     CB    837      -0.18     14.027   ; qtot -2.18
   916         HA     54    LYS    HB1    838       0.09          0   ; qtot -2.09
   917         HA     54    LYS    HB2    839       0.09          0   ; qtot -2
   918        CT2     54    LYS     CG    840      -0.18     14.027   ; qtot -2.18
   919         HA     54    LYS    HG1    841       0.09          0   ; qtot -2.09
   920         HA     54    LYS    HG2    842       0.09          0   ; qtot -2
   921        CT2     54    LYS     CD    843      -0.18     14.027   ; qtot -2.18
   922         HA     54    LYS    HD1    844       0.09          0   ; qtot -2.09
   923         HA     54    LYS    HD2    845       0.09          0   ; qtot -2
   924        CT2     54    LYS     CE    846       0.21     14.027   ; qtot -1.79
   925         HA     54    LYS    HE1    847       0.05          0   ; qtot -1.74
   926         HA     54    LYS    HE2    848       0.05          0   ; qtot -1.69
   927       MNH3     54    LYS   MNZ1    849          0     8.5155   ; qtot -1.69
   928       MNH3     54    LYS   MNZ2    849          0     8.5155   ; qtot -1.69
   929        NH3     54    LYS     NZ    849       -0.3          0   ; qtot -1.99
   930         HC     54    LYS    HZ1    850       0.33          0   ; qtot -1.66
   931         HC     54    LYS    HZ2    851       0.33          0   ; qtot -1.33
   932         HC     54    LYS    HZ3    852       0.33          0   ; qtot -1
   933          C     54    LYS      C    853       0.51     12.011   ; qtot -0.49
   934          O     54    LYS      O    854      -0.51     15.999   ; qtot -1
; residue  55 GLN rtp GLN  q  0.0
   935        NH1     55    GLN      N    855      -0.47     15.015   ; qtot -1.47
   936          H     55    GLN     HN    856       0.31          0   ; qtot -1.16
   937        CT1     55    GLN     CA    857       0.07     13.019   ; qtot -1.09
   938         HB     55    GLN     HA    858       0.09          0   ; qtot -1
   939        CT2     55    GLN     CB    859      -0.18     14.027   ; qtot -1.18
   940         HA     55    GLN    HB1    860       0.09          0   ; qtot -1.09
   941         HA     55    GLN    HB2    861       0.09          0   ; qtot -1
   942        CT2     55    GLN     CG    862      -0.18     14.027   ; qtot -1.18
   943         HA     55    GLN    HG1    863       0.09          0   ; qtot -1.09
   944         HA     55    GLN    HG2    864       0.09          0   ; qtot -1
   945         CC     55    GLN     CD    865       0.55     12.011   ; qtot -0.45
   946          O     55    GLN    OE1    866      -0.55     15.999   ; qtot -1
   947        NH2     55    GLN    NE2    867      -0.62     16.023   ; qtot -1.62
   948          H     55    GLN   HE21    868       0.32          0   ; qtot -1.3
   949          H     55    GLN   HE22    869        0.3          0   ; qtot -1
   950          C     55    GLN      C    870       0.51     12.011   ; qtot -0.49
   951          O     55    GLN      O    871      -0.51     15.999   ; qtot -1
; residue  56 LEU rtp LEU  q  0.0
   952        NH1     56    LEU      N    872      -0.47     15.015   ; qtot -1.47
   953          H     56    LEU     HN    873       0.31          0   ; qtot -1.16
   954        CT1     56    LEU     CA    874       0.07     13.019   ; qtot -1.09
   955         HB     56    LEU     HA    875       0.09          0   ; qtot -1
   956        CT2     56    LEU     CB    876      -0.18     14.027   ; qtot -1.18
   957         HA     56    LEU    HB1    877       0.09          0   ; qtot -1.09
   958         HA     56    LEU    HB2    878       0.09          0   ; qtot -1
   959        CT1     56    LEU     CG    879      -0.09     13.019   ; qtot -1.09
   960         HA     56    LEU     HG    880       0.09          0   ; qtot -1
   961       MCH3     56    LEU   MCD1    881          0     7.5175   ; qtot -1
   962       MCH3     56    LEU   MCD2    881          0     7.5175   ; qtot -1
   963        CT3     56    LEU    CD1    881      -0.27          0   ; qtot -1.27
   964         HA     56    LEU   HD11    882       0.09          0   ; qtot -1.18
   965         HA     56    LEU   HD12    883       0.09          0   ; qtot -1.09
   966         HA     56    LEU   HD13    884       0.09          0   ; qtot -1
   967       MCH3     56    LEU   MCD1    885          0     7.5175   ; qtot -1
   968       MCH3     56    LEU   MCD2    885          0     7.5175   ; qtot -1
   969        CT3     56    LEU    CD2    885      -0.27          0   ; qtot -1.27
   970         HA     56    LEU   HD21    886       0.09          0   ; qtot -1.18
   971         HA     56    LEU   HD22    887       0.09          0   ; qtot -1.09
   972         HA     56    LEU   HD23    888       0.09          0   ; qtot -1
   973          C     56    LEU      C    889       0.51     12.011   ; qtot -0.49
   974          O     56    LEU      O    890      -0.51     15.999   ; qtot -1
; residue  57 GLU rtp GLU  q -1.0
   975        NH1     57    GLU      N    891      -0.47     15.015   ; qtot -1.47
   976          H     57    GLU     HN    892       0.31          0   ; qtot -1.16
   977        CT1     57    GLU     CA    893       0.07     13.019   ; qtot -1.09
   978         HB     57    GLU     HA    894       0.09          0   ; qtot -1
   979        CT2     57    GLU     CB    895      -0.18     14.027   ; qtot -1.18
   980         HA     57    GLU    HB1    896       0.09          0   ; qtot -1.09
   981         HA     57    GLU    HB2    897       0.09          0   ; qtot -1
   982        CT2     57    GLU     CG    898      -0.28     14.027   ; qtot -1.28
   983         HA     57    GLU    HG1    899       0.05          0   ; qtot -1.23
   984         HA     57    GLU    HG2    900       0.05          0   ; qtot -1.18
   985         CC     57    GLU     CD    901       0.56     12.011   ; qtot -0.62
   986         OC     57    GLU    OE1    902      -0.69     15.999   ; qtot -1.31
   987         OC     57    GLU    OE2    903      -0.69     15.999   ; qtot -2
   988          C     57    GLU      C    904       0.51     12.011   ; qtot -1.49
   989          O     57    GLU      O    905      -0.51     15.999   ; qtot -2
; residue  58 THR rtp THR  q  0.0
   990        NH1     58    THR      N    906      -0.47     15.015   ; qtot -2.47
   991          H     58    THR     HN    907       0.31          0   ; qtot -2.16
   992        CT1     58    THR     CA    908       0.07     13.019   ; qtot -2.09
   993         HB     58    THR     HA    909       0.09          0   ; qtot -2
   994        CT1     58    THR     CB    910       0.14     13.019   ; qtot -1.86
   995         HA     58    THR     HB    911       0.09          0   ; qtot -1.77
   996        OH1     58    THR    OG1    912      -0.66     15.999   ; qtot -2.43
   997          H     58    THR    HG1    913       0.43      1.008   ; qtot -2
   998       MCH3     58    THR   MCG1    914          0     7.5175   ; qtot -2
   999       MCH3     58    THR   MCG2    914          0     7.5175   ; qtot -2
  1000        CT3     58    THR    CG2    914      -0.27          0   ; qtot -2.27
  1001         HA     58    THR   HG21    915       0.09          0   ; qtot -2.18
  1002         HA     58    THR   HG22    916       0.09          0   ; qtot -2.09
  1003         HA     58    THR   HG23    917       0.09          0   ; qtot -2
  1004          C     58    THR      C    918       0.51     12.011   ; qtot -1.49
  1005          O     58    THR      O    919      -0.51     15.999   ; qtot -2
; residue  59 GLU rtp GLU  q -1.0
  1006        NH1     59    GLU      N    920      -0.47     15.015   ; qtot -2.47
  1007          H     59    GLU     HN    921       0.31          0   ; qtot -2.16
  1008        CT1     59    GLU     CA    922       0.07     13.019   ; qtot -2.09
  1009         HB     59    GLU     HA    923       0.09          0   ; qtot -2
  1010        CT2     59    GLU     CB    924      -0.18     14.027   ; qtot -2.18
  1011         HA     59    GLU    HB1    925       0.09          0   ; qtot -2.09
  1012         HA     59    GLU    HB2    926       0.09          0   ; qtot -2
  1013        CT2     59    GLU     CG    927      -0.28     14.027   ; qtot -2.28
  1014         HA     59    GLU    HG1    928       0.05          0   ; qtot -2.23
  1015         HA     59    GLU    HG2    929       0.05          0   ; qtot -2.18
  1016         CC     59    GLU     CD    930       0.56     12.011   ; qtot -1.62
  1017         OC     59    GLU    OE1    931      -0.69     15.999   ; qtot -2.31
  1018         OC     59    GLU    OE2    932      -0.69     15.999   ; qtot -3
  1019          C     59    GLU      C    933       0.51     12.011   ; qtot -2.49
  1020          O     59    GLU      O    934      -0.51     15.999   ; qtot -3
; residue  60 PRO rtp PRO  q  0.0
  1021          N     60    PRO      N    935      -0.29     14.007   ; qtot -3.29
  1022        CP3     60    PRO     CD    936          0     14.027   ; qtot -3.29
  1023         HA     60    PRO    HD1    937       0.09          0   ; qtot -3.2
  1024         HA     60    PRO    HD2    938       0.09          0   ; qtot -3.11
  1025        CP1     60    PRO     CA    939       0.02     13.019   ; qtot -3.09
  1026         HB     60    PRO     HA    940       0.09          0   ; qtot -3
  1027        CP2     60    PRO     CB    941      -0.18     14.027   ; qtot -3.18
  1028         HA     60    PRO    HB1    942       0.09          0   ; qtot -3.09
  1029         HA     60    PRO    HB2    943       0.09          0   ; qtot -3
  1030        CP2     60    PRO     CG    944      -0.18     14.027   ; qtot -3.18
  1031         HA     60    PRO    HG1    945       0.09          0   ; qtot -3.09
  1032         HA     60    PRO    HG2    946       0.09          0   ; qtot -3
  1033          C     60    PRO      C    947       0.51     12.011   ; qtot -2.49
  1034          O     60    PRO      O    948      -0.51     15.999   ; qtot -3
; residue  61 ASP rtp ASP  q -1.0
  1035        NH1     61    ASP      N    949      -0.47     15.015   ; qtot -3.47
  1036          H     61    ASP     HN    950       0.31          0   ; qtot -3.16
  1037        CT1     61    ASP     CA    951       0.07     13.019   ; qtot -3.09
  1038         HB     61    ASP     HA    952       0.09          0   ; qtot -3
  1039        CT2     61    ASP     CB    953      -0.28     14.027   ; qtot -3.28
  1040         HA     61    ASP    HB1    954       0.05          0   ; qtot -3.23
  1041         HA     61    ASP    HB2    955       0.05          0   ; qtot -3.18
  1042         CC     61    ASP     CG    956       0.56     12.011   ; qtot -2.62
  1043         OC     61    ASP    OD1    957      -0.69     15.999   ; qtot -3.31
  1044         OC     61    ASP    OD2    958      -0.69     15.999   ; qtot -4
  1045          C     61    ASP      C    959       0.51     12.011   ; qtot -3.49
  1046          O     61    ASP      O    960      -0.51     15.999   ; qtot -4
; residue  62 LEU rtp LEU  q  0.0
  1047        NH1     62    LEU      N    961      -0.47     15.015   ; qtot -4.47
  1048          H     62    LEU     HN    962       0.31          0   ; qtot -4.16
  1049        CT1     62    LEU     CA    963       0.07     13.019   ; qtot -4.09
  1050         HB     62    LEU     HA    964       0.09          0   ; qtot -4
  1051        CT2     62    LEU     CB    965      -0.18     14.027   ; qtot -4.18
  1052         HA     62    LEU    HB1    966       0.09          0   ; qtot -4.09
  1053         HA     62    LEU    HB2    967       0.09          0   ; qtot -4
  1054        CT1     62    LEU     CG    968      -0.09     13.019   ; qtot -4.09
  1055         HA     62    LEU     HG    969       0.09          0   ; qtot -4
  1056       MCH3     62    LEU   MCD1    970          0     7.5175   ; qtot -4
  1057       MCH3     62    LEU   MCD2    970          0     7.5175   ; qtot -4
  1058        CT3     62    LEU    CD1    970      -0.27          0   ; qtot -4.27
  1059         HA     62    LEU   HD11    971       0.09          0   ; qtot -4.18
  1060         HA     62    LEU   HD12    972       0.09          0   ; qtot -4.09
  1061         HA     62    LEU   HD13    973       0.09          0   ; qtot -4
  1062       MCH3     62    LEU   MCD1    974          0     7.5175   ; qtot -4
  1063       MCH3     62    LEU   MCD2    974          0     7.5175   ; qtot -4
  1064        CT3     62    LEU    CD2    974      -0.27          0   ; qtot -4.27
  1065         HA     62    LEU   HD21    975       0.09          0   ; qtot -4.18
  1066         HA     62    LEU   HD22    976       0.09          0   ; qtot -4.09
  1067         HA     62    LEU   HD23    977       0.09          0   ; qtot -4
  1068          C     62    LEU      C    978       0.51     12.011   ; qtot -3.49
  1069          O     62    LEU      O    979      -0.51     15.999   ; qtot -4
; residue  63 PHE rtp PHE  q  0.0
  1070        NH1     63    PHE      N    980      -0.47     15.015   ; qtot -4.47
  1071          H     63    PHE     HN    981       0.31          0   ; qtot -4.16
  1072        CT1     63    PHE     CA    982       0.07     13.019   ; qtot -4.09
  1073         HB     63    PHE     HA    983       0.09          0   ; qtot -4
  1074        CT2     63    PHE     CB    984      -0.18     14.027   ; qtot -4.18
  1075         HA     63    PHE    HB1    985       0.09          0   ; qtot -4.09
  1076         HA     63    PHE    HB2    986       0.09          0   ; qtot -4
  1077         CA     63    PHE     CG    987          0     12.011   ; qtot -4
  1078         CA     63    PHE    CD1    988     -0.115     13.019   ; qtot -4.115
  1079         HP     63    PHE    HD1    989      0.115          0   ; qtot -4
  1080         CA     63    PHE    CE1    990     -0.115     13.019   ; qtot -4.115
  1081         HP     63    PHE    HE1    991      0.115          0   ; qtot -4
  1082         CA     63    PHE     CZ    992     -0.115     13.019   ; qtot -4.115
  1083         HP     63    PHE     HZ    993      0.115          0   ; qtot -4
  1084         CA     63    PHE    CD2    994     -0.115     13.019   ; qtot -4.115
  1085         HP     63    PHE    HD2    995      0.115          0   ; qtot -4
  1086         CA     63    PHE    CE2    996     -0.115     13.019   ; qtot -4.115
  1087         HP     63    PHE    HE2    997      0.115          0   ; qtot -4
  1088          C     63    PHE      C    998       0.51     12.011   ; qtot -3.49
  1089          O     63    PHE      O    999      -0.51     15.999   ; qtot -4
; residue  64 ILE rtp ILE  q  0.0
  1090        NH1     64    ILE      N   1000      -0.47     15.015   ; qtot -4.47
  1091          H     64    ILE     HN   1001       0.31          0   ; qtot -4.16
  1092        CT1     64    ILE     CA   1002       0.07     13.019   ; qtot -4.09
  1093         HB     64    ILE     HA   1003       0.09          0   ; qtot -4
  1094        CT1     64    ILE     CB   1004      -0.09     13.019   ; qtot -4.09
  1095         HA     64    ILE     HB   1005       0.09          0   ; qtot -4
  1096       MCH3     64    ILE   MCG1   1006          0     7.5175   ; qtot -4
  1097       MCH3     64    ILE   MCG2   1006          0     7.5175   ; qtot -4
  1098        CT3     64    ILE    CG2   1006      -0.27          0   ; qtot -4.27
  1099         HA     64    ILE   HG21   1007       0.09          0   ; qtot -4.18
  1100         HA     64    ILE   HG22   1008       0.09          0   ; qtot -4.09
  1101         HA     64    ILE   HG23   1009       0.09          0   ; qtot -4
  1102        CT2     64    ILE    CG1   1010      -0.18     14.027   ; qtot -4.18
  1103         HA     64    ILE   HG11   1011       0.09          0   ; qtot -4.09
  1104         HA     64    ILE   HG12   1012       0.09          0   ; qtot -4
  1105       MCH3     64    ILE   MCD1   1013          0     7.5175   ; qtot -4
  1106       MCH3     64    ILE   MCD2   1013          0     7.5175   ; qtot -4
  1107        CT3     64    ILE     CD   1013      -0.27          0   ; qtot -4.27
  1108         HA     64    ILE    HD1   1014       0.09          0   ; qtot -4.18
  1109         HA     64    ILE    HD2   1015       0.09          0   ; qtot -4.09
  1110         HA     64    ILE    HD3   1016       0.09          0   ; qtot -4
  1111          C     64    ILE      C   1017       0.51     12.011   ; qtot -3.49
  1112          O     64    ILE      O   1018      -0.51     15.999   ; qtot -4
; residue  65 ARG rtp ARG  q +1.0
  1113        NH1     65    ARG      N   1019      -0.47     15.015   ; qtot -4.47
  1114          H     65    ARG     HN   1020       0.31          0   ; qtot -4.16
  1115        CT1     65    ARG     CA   1021       0.07     13.019   ; qtot -4.09
  1116         HB     65    ARG     HA   1022       0.09          0   ; qtot -4
  1117        CT2     65    ARG     CB   1023      -0.18     14.027   ; qtot -4.18
  1118         HA     65    ARG    HB1   1024       0.09          0   ; qtot -4.09
  1119         HA     65    ARG    HB2   1025       0.09          0   ; qtot -4
  1120        CT2     65    ARG     CG   1026      -0.18     14.027   ; qtot -4.18
  1121         HA     65    ARG    HG1   1027       0.09          0   ; qtot -4.09
  1122         HA     65    ARG    HG2   1028       0.09          0   ; qtot -4
  1123        CT2     65    ARG     CD   1029        0.2     14.027   ; qtot -3.8
  1124         HA     65    ARG    HD1   1030       0.09          0   ; qtot -3.71
  1125         HA     65    ARG    HD2   1031       0.09          0   ; qtot -3.62
  1126        NC2     65    ARG     NE   1032      -0.61     15.015   ; qtot -4.23
  1127         HC     65    ARG     HE   1033       0.38          0   ; qtot -3.85
  1128          C     65    ARG     CZ   1034       0.49     12.011   ; qtot -3.36
  1129        NC2     65    ARG    NH1   1035      -0.62     16.023   ; qtot -3.98
  1130         HC     65    ARG   HH11   1036        0.4          0   ; qtot -3.58
  1131         HC     65    ARG   HH12   1037        0.4          0   ; qtot -3.18
  1132        NC2     65    ARG    NH2   1038      -0.62     16.023   ; qtot -3.8
  1133         HC     65    ARG   HH21   1039        0.4          0   ; qtot -3.4
  1134         HC     65    ARG   HH22   1040        0.4          0   ; qtot -3
  1135          C     65    ARG      C   1041       0.51     12.011   ; qtot -2.49
  1136          O     65    ARG      O   1042      -0.51     15.999   ; qtot -3
; residue  66 ILE rtp ILE  q  0.0
  1137        NH1     66    ILE      N   1043      -0.47     15.015   ; qtot -3.47
  1138          H     66    ILE     HN   1044       0.31          0   ; qtot -3.16
  1139        CT1     66    ILE     CA   1045       0.07     13.019   ; qtot -3.09
  1140         HB     66    ILE     HA   1046       0.09          0   ; qtot -3
  1141        CT1     66    ILE     CB   1047      -0.09     13.019   ; qtot -3.09
  1142         HA     66    ILE     HB   1048       0.09          0   ; qtot -3
  1143       MCH3     66    ILE   MCG1   1049          0     7.5175   ; qtot -3
  1144       MCH3     66    ILE   MCG2   1049          0     7.5175   ; qtot -3
  1145        CT3     66    ILE    CG2   1049      -0.27          0   ; qtot -3.27
  1146         HA     66    ILE   HG21   1050       0.09          0   ; qtot -3.18
  1147         HA     66    ILE   HG22   1051       0.09          0   ; qtot -3.09
  1148         HA     66    ILE   HG23   1052       0.09          0   ; qtot -3
  1149        CT2     66    ILE    CG1   1053      -0.18     14.027   ; qtot -3.18
  1150         HA     66    ILE   HG11   1054       0.09          0   ; qtot -3.09
  1151         HA     66    ILE   HG12   1055       0.09          0   ; qtot -3
  1152       MCH3     66    ILE   MCD1   1056          0     7.5175   ; qtot -3
  1153       MCH3     66    ILE   MCD2   1056          0     7.5175   ; qtot -3
  1154        CT3     66    ILE     CD   1056      -0.27          0   ; qtot -3.27
  1155         HA     66    ILE    HD1   1057       0.09          0   ; qtot -3.18
  1156         HA     66    ILE    HD2   1058       0.09          0   ; qtot -3.09
  1157         HA     66    ILE    HD3   1059       0.09          0   ; qtot -3
  1158          C     66    ILE      C   1060       0.51     12.011   ; qtot -2.49
  1159          O     66    ILE      O   1061      -0.51     15.999   ; qtot -3
; residue  67 THR rtp THR  q  0.0
  1160        NH1     67    THR      N   1062      -0.47     15.015   ; qtot -3.47
  1161          H     67    THR     HN   1063       0.31          0   ; qtot -3.16
  1162        CT1     67    THR     CA   1064       0.07     13.019   ; qtot -3.09
  1163         HB     67    THR     HA   1065       0.09          0   ; qtot -3
  1164        CT1     67    THR     CB   1066       0.14     13.019   ; qtot -2.86
  1165         HA     67    THR     HB   1067       0.09          0   ; qtot -2.77
  1166        OH1     67    THR    OG1   1068      -0.66     15.999   ; qtot -3.43
  1167          H     67    THR    HG1   1069       0.43      1.008   ; qtot -3
  1168       MCH3     67    THR   MCG1   1070          0     7.5175   ; qtot -3
  1169       MCH3     67    THR   MCG2   1070          0     7.5175   ; qtot -3
  1170        CT3     67    THR    CG2   1070      -0.27          0   ; qtot -3.27
  1171         HA     67    THR   HG21   1071       0.09          0   ; qtot -3.18
  1172         HA     67    THR   HG22   1072       0.09          0   ; qtot -3.09
  1173         HA     67    THR   HG23   1073       0.09          0   ; qtot -3
  1174          C     67    THR      C   1074       0.51     12.011   ; qtot -2.49
  1175          O     67    THR      O   1075      -0.51     15.999   ; qtot -3
; residue  68 PRO rtp PRO  q  0.0
  1176          N     68    PRO      N   1076      -0.29     14.007   ; qtot -3.29
  1177        CP3     68    PRO     CD   1077          0     14.027   ; qtot -3.29
  1178         HA     68    PRO    HD1   1078       0.09          0   ; qtot -3.2
  1179         HA     68    PRO    HD2   1079       0.09          0   ; qtot -3.11
  1180        CP1     68    PRO     CA   1080       0.02     13.019   ; qtot -3.09
  1181         HB     68    PRO     HA   1081       0.09          0   ; qtot -3
  1182        CP2     68    PRO     CB   1082      -0.18     14.027   ; qtot -3.18
  1183         HA     68    PRO    HB1   1083       0.09          0   ; qtot -3.09
  1184         HA     68    PRO    HB2   1084       0.09          0   ; qtot -3
  1185        CP2     68    PRO     CG   1085      -0.18     14.027   ; qtot -3.18
  1186         HA     68    PRO    HG1   1086       0.09          0   ; qtot -3.09
  1187         HA     68    PRO    HG2   1087       0.09          0   ; qtot -3
  1188          C     68    PRO      C   1088       0.51     12.011   ; qtot -2.49
  1189          O     68    PRO      O   1089      -0.51     15.999   ; qtot -3
; residue  69 LYS rtp LYS  q +1.0
  1190        NH1     69    LYS      N   1090      -0.47     15.015   ; qtot -3.47
  1191          H     69    LYS     HN   1091       0.31          0   ; qtot -3.16
  1192        CT1     69    LYS     CA   1092       0.07     13.019   ; qtot -3.09
  1193         HB     69    LYS     HA   1093       0.09          0   ; qtot -3
  1194        CT2     69    LYS     CB   1094      -0.18     14.027   ; qtot -3.18
  1195         HA     69    LYS    HB1   1095       0.09          0   ; qtot -3.09
  1196         HA     69    LYS    HB2   1096       0.09          0   ; qtot -3
  1197        CT2     69    LYS     CG   1097      -0.18     14.027   ; qtot -3.18
  1198         HA     69    LYS    HG1   1098       0.09          0   ; qtot -3.09
  1199         HA     69    LYS    HG2   1099       0.09          0   ; qtot -3
  1200        CT2     69    LYS     CD   1100      -0.18     14.027   ; qtot -3.18
  1201         HA     69    LYS    HD1   1101       0.09          0   ; qtot -3.09
  1202         HA     69    LYS    HD2   1102       0.09          0   ; qtot -3
  1203        CT2     69    LYS     CE   1103       0.21     14.027   ; qtot -2.79
  1204         HA     69    LYS    HE1   1104       0.05          0   ; qtot -2.74
  1205         HA     69    LYS    HE2   1105       0.05          0   ; qtot -2.69
  1206       MNH3     69    LYS   MNZ1   1106          0     8.5155   ; qtot -2.69
  1207       MNH3     69    LYS   MNZ2   1106          0     8.5155   ; qtot -2.69
  1208        NH3     69    LYS     NZ   1106       -0.3          0   ; qtot -2.99
  1209         HC     69    LYS    HZ1   1107       0.33          0   ; qtot -2.66
  1210         HC     69    LYS    HZ2   1108       0.33          0   ; qtot -2.33
  1211         HC     69    LYS    HZ3   1109       0.33          0   ; qtot -2
  1212          C     69    LYS      C   1110       0.51     12.011   ; qtot -1.49
  1213          O     69    LYS      O   1111      -0.51     15.999   ; qtot -2
; residue  70 PRO rtp PRO  q  0.0
  1214          N     70    PRO      N   1112      -0.29     14.007   ; qtot -2.29
  1215        CP3     70    PRO     CD   1113          0     14.027   ; qtot -2.29
  1216         HA     70    PRO    HD1   1114       0.09          0   ; qtot -2.2
  1217         HA     70    PRO    HD2   1115       0.09          0   ; qtot -2.11
  1218        CP1     70    PRO     CA   1116       0.02     13.019   ; qtot -2.09
  1219         HB     70    PRO     HA   1117       0.09          0   ; qtot -2
  1220        CP2     70    PRO     CB   1118      -0.18     14.027   ; qtot -2.18
  1221         HA     70    PRO    HB1   1119       0.09          0   ; qtot -2.09
  1222         HA     70    PRO    HB2   1120       0.09          0   ; qtot -2
  1223        CP2     70    PRO     CG   1121      -0.18     14.027   ; qtot -2.18
  1224         HA     70    PRO    HG1   1122       0.09          0   ; qtot -2.09
  1225         HA     70    PRO    HG2   1123       0.09          0   ; qtot -2
  1226          C     70    PRO      C   1124       0.51     12.011   ; qtot -1.49
  1227          O     70    PRO      O   1125      -0.51     15.999   ; qtot -2
; residue  71 GLU rtp GLU  q -1.0
  1228        NH1     71    GLU      N   1126      -0.47     15.015   ; qtot -2.47
  1229          H     71    GLU     HN   1127       0.31          0   ; qtot -2.16
  1230        CT1     71    GLU     CA   1128       0.07     13.019   ; qtot -2.09
  1231         HB     71    GLU     HA   1129       0.09          0   ; qtot -2
  1232        CT2     71    GLU     CB   1130      -0.18     14.027   ; qtot -2.18
  1233         HA     71    GLU    HB1   1131       0.09          0   ; qtot -2.09
  1234         HA     71    GLU    HB2   1132       0.09          0   ; qtot -2
  1235        CT2     71    GLU     CG   1133      -0.28     14.027   ; qtot -2.28
  1236         HA     71    GLU    HG1   1134       0.05          0   ; qtot -2.23
  1237         HA     71    GLU    HG2   1135       0.05          0   ; qtot -2.18
  1238         CC     71    GLU     CD   1136       0.56     12.011   ; qtot -1.62
  1239         OC     71    GLU    OE1   1137      -0.69     15.999   ; qtot -2.31
  1240         OC     71    GLU    OE2   1138      -0.69     15.999   ; qtot -3
  1241          C     71    GLU      C   1139       0.51     12.011   ; qtot -2.49
  1242          O     71    GLU      O   1140      -0.51     15.999   ; qtot -3
; residue  72 GLN rtp GLN  q  0.0
  1243        NH1     72    GLN      N   1141      -0.47     15.015   ; qtot -3.47
  1244          H     72    GLN     HN   1142       0.31          0   ; qtot -3.16
  1245        CT1     72    GLN     CA   1143       0.07     13.019   ; qtot -3.09
  1246         HB     72    GLN     HA   1144       0.09          0   ; qtot -3
  1247        CT2     72    GLN     CB   1145      -0.18     14.027   ; qtot -3.18
  1248         HA     72    GLN    HB1   1146       0.09          0   ; qtot -3.09
  1249         HA     72    GLN    HB2   1147       0.09          0   ; qtot -3
  1250        CT2     72    GLN     CG   1148      -0.18     14.027   ; qtot -3.18
  1251         HA     72    GLN    HG1   1149       0.09          0   ; qtot -3.09
  1252         HA     72    GLN    HG2   1150       0.09          0   ; qtot -3
  1253         CC     72    GLN     CD   1151       0.55     12.011   ; qtot -2.45
  1254          O     72    GLN    OE1   1152      -0.55     15.999   ; qtot -3
  1255        NH2     72    GLN    NE2   1153      -0.62     16.023   ; qtot -3.62
  1256          H     72    GLN   HE21   1154       0.32          0   ; qtot -3.3
  1257          H     72    GLN   HE22   1155        0.3          0   ; qtot -3
  1258          C     72    GLN      C   1156       0.51     12.011   ; qtot -2.49
  1259          O     72    GLN      O   1157      -0.51     15.999   ; qtot -3
; residue  73 LYS rtp LYS  q +1.0
  1260        NH1     73    LYS      N   1158      -0.47     15.015   ; qtot -3.47
  1261          H     73    LYS     HN   1159       0.31          0   ; qtot -3.16
  1262        CT1     73    LYS     CA   1160       0.07     13.019   ; qtot -3.09
  1263         HB     73    LYS     HA   1161       0.09          0   ; qtot -3
  1264        CT2     73    LYS     CB   1162      -0.18     14.027   ; qtot -3.18
  1265         HA     73    LYS    HB1   1163       0.09          0   ; qtot -3.09
  1266         HA     73    LYS    HB2   1164       0.09          0   ; qtot -3
  1267        CT2     73    LYS     CG   1165      -0.18     14.027   ; qtot -3.18
  1268         HA     73    LYS    HG1   1166       0.09          0   ; qtot -3.09
  1269         HA     73    LYS    HG2   1167       0.09          0   ; qtot -3
  1270        CT2     73    LYS     CD   1168      -0.18     14.027   ; qtot -3.18
  1271         HA     73    LYS    HD1   1169       0.09          0   ; qtot -3.09
  1272         HA     73    LYS    HD2   1170       0.09          0   ; qtot -3
  1273        CT2     73    LYS     CE   1171       0.21     14.027   ; qtot -2.79
  1274         HA     73    LYS    HE1   1172       0.05          0   ; qtot -2.74
  1275         HA     73    LYS    HE2   1173       0.05          0   ; qtot -2.69
  1276       MNH3     73    LYS   MNZ1   1174          0     8.5155   ; qtot -2.69
  1277       MNH3     73    LYS   MNZ2   1174          0     8.5155   ; qtot -2.69
  1278        NH3     73    LYS     NZ   1174       -0.3          0   ; qtot -2.99
  1279         HC     73    LYS    HZ1   1175       0.33          0   ; qtot -2.66
  1280         HC     73    LYS    HZ2   1176       0.33          0   ; qtot -2.33
  1281         HC     73    LYS    HZ3   1177       0.33          0   ; qtot -2
  1282          C     73    LYS      C   1178       0.51     12.011   ; qtot -1.49
  1283          O     73    LYS      O   1179      -0.51     15.999   ; qtot -2
; residue  74 VAL rtp VAL  q  0.0
  1284        NH1     74    VAL      N   1180      -0.47     15.015   ; qtot -2.47
  1285          H     74    VAL     HN   1181       0.31          0   ; qtot -2.16
  1286        CT1     74    VAL     CA   1182       0.07     13.019   ; qtot -2.09
  1287         HB     74    VAL     HA   1183       0.09          0   ; qtot -2
  1288        CT1     74    VAL     CB   1184      -0.09     13.019   ; qtot -2.09
  1289         HA     74    VAL     HB   1185       0.09          0   ; qtot -2
  1290       MCH3     74    VAL   MCG1   1186          0     7.5175   ; qtot -2
  1291       MCH3     74    VAL   MCG2   1186          0     7.5175   ; qtot -2
  1292        CT3     74    VAL    CG1   1186      -0.27          0   ; qtot -2.27
  1293         HA     74    VAL   HG11   1187       0.09          0   ; qtot -2.18
  1294         HA     74    VAL   HG12   1188       0.09          0   ; qtot -2.09
  1295         HA     74    VAL   HG13   1189       0.09          0   ; qtot -2
  1296       MCH3     74    VAL   MCG1   1190          0     7.5175   ; qtot -2
  1297       MCH3     74    VAL   MCG2   1190          0     7.5175   ; qtot -2
  1298        CT3     74    VAL    CG2   1190      -0.27          0   ; qtot -2.27
  1299         HA     74    VAL   HG21   1191       0.09          0   ; qtot -2.18
  1300         HA     74    VAL   HG22   1192       0.09          0   ; qtot -2.09
  1301         HA     74    VAL   HG23   1193       0.09          0   ; qtot -2
  1302          C     74    VAL      C   1194       0.51     12.011   ; qtot -1.49
  1303          O     74    VAL      O   1195      -0.51     15.999   ; qtot -2
; residue  75 LEU rtp LEU  q  0.0
  1304        NH1     75    LEU      N   1196      -0.47     15.015   ; qtot -2.47
  1305          H     75    LEU     HN   1197       0.31          0   ; qtot -2.16
  1306        CT1     75    LEU     CA   1198       0.07     13.019   ; qtot -2.09
  1307         HB     75    LEU     HA   1199       0.09          0   ; qtot -2
  1308        CT2     75    LEU     CB   1200      -0.18     14.027   ; qtot -2.18
  1309         HA     75    LEU    HB1   1201       0.09          0   ; qtot -2.09
  1310         HA     75    LEU    HB2   1202       0.09          0   ; qtot -2
  1311        CT1     75    LEU     CG   1203      -0.09     13.019   ; qtot -2.09
  1312         HA     75    LEU     HG   1204       0.09          0   ; qtot -2
  1313       MCH3     75    LEU   MCD1   1205          0     7.5175   ; qtot -2
  1314       MCH3     75    LEU   MCD2   1205          0     7.5175   ; qtot -2
  1315        CT3     75    LEU    CD1   1205      -0.27          0   ; qtot -2.27
  1316         HA     75    LEU   HD11   1206       0.09          0   ; qtot -2.18
  1317         HA     75    LEU   HD12   1207       0.09          0   ; qtot -2.09
  1318         HA     75    LEU   HD13   1208       0.09          0   ; qtot -2
  1319       MCH3     75    LEU   MCD1   1209          0     7.5175   ; qtot -2
  1320       MCH3     75    LEU   MCD2   1209          0     7.5175   ; qtot -2
  1321        CT3     75    LEU    CD2   1209      -0.27          0   ; qtot -2.27
  1322         HA     75    LEU   HD21   1210       0.09          0   ; qtot -2.18
  1323         HA     75    LEU   HD22   1211       0.09          0   ; qtot -2.09
  1324         HA     75    LEU   HD23   1212       0.09          0   ; qtot -2
  1325          C     75    LEU      C   1213       0.51     12.011   ; qtot -1.49
  1326          O     75    LEU      O   1214      -0.51     15.999   ; qtot -2
; residue  76 GLU rtp GLU  q -1.0
  1327        NH1     76    GLU      N   1215      -0.47     15.015   ; qtot -2.47
  1328          H     76    GLU     HN   1216       0.31          0   ; qtot -2.16
  1329        CT1     76    GLU     CA   1217       0.07     13.019   ; qtot -2.09
  1330         HB     76    GLU     HA   1218       0.09          0   ; qtot -2
  1331        CT2     76    GLU     CB   1219      -0.18     14.027   ; qtot -2.18
  1332         HA     76    GLU    HB1   1220       0.09          0   ; qtot -2.09
  1333         HA     76    GLU    HB2   1221       0.09          0   ; qtot -2
  1334        CT2     76    GLU     CG   1222      -0.28     14.027   ; qtot -2.28
  1335         HA     76    GLU    HG1   1223       0.05          0   ; qtot -2.23
  1336         HA     76    GLU    HG2   1224       0.05          0   ; qtot -2.18
  1337         CC     76    GLU     CD   1225       0.56     12.011   ; qtot -1.62
  1338         OC     76    GLU    OE1   1226      -0.69     15.999   ; qtot -2.31
  1339         OC     76    GLU    OE2   1227      -0.69     15.999   ; qtot -3
  1340          C     76    GLU      C   1228       0.51     12.011   ; qtot -2.49
  1341          O     76    GLU      O   1229      -0.51     15.999   ; qtot -3
; residue  77 ILE rtp ILE  q  0.0
  1342        NH1     77    ILE      N   1230      -0.47     15.015   ; qtot -3.47
  1343          H     77    ILE     HN   1231       0.31          0   ; qtot -3.16
  1344        CT1     77    ILE     CA   1232       0.07     13.019   ; qtot -3.09
  1345         HB     77    ILE     HA   1233       0.09          0   ; qtot -3
  1346        CT1     77    ILE     CB   1234      -0.09     13.019   ; qtot -3.09
  1347         HA     77    ILE     HB   1235       0.09          0   ; qtot -3
  1348       MCH3     77    ILE   MCG1   1236          0     7.5175   ; qtot -3
  1349       MCH3     77    ILE   MCG2   1236          0     7.5175   ; qtot -3
  1350        CT3     77    ILE    CG2   1236      -0.27          0   ; qtot -3.27
  1351         HA     77    ILE   HG21   1237       0.09          0   ; qtot -3.18
  1352         HA     77    ILE   HG22   1238       0.09          0   ; qtot -3.09
  1353         HA     77    ILE   HG23   1239       0.09          0   ; qtot -3
  1354        CT2     77    ILE    CG1   1240      -0.18     14.027   ; qtot -3.18
  1355         HA     77    ILE   HG11   1241       0.09          0   ; qtot -3.09
  1356         HA     77    ILE   HG12   1242       0.09          0   ; qtot -3
  1357       MCH3     77    ILE   MCD1   1243          0     7.5175   ; qtot -3
  1358       MCH3     77    ILE   MCD2   1243          0     7.5175   ; qtot -3
  1359        CT3     77    ILE     CD   1243      -0.27          0   ; qtot -3.27
  1360         HA     77    ILE    HD1   1244       0.09          0   ; qtot -3.18
  1361         HA     77    ILE    HD2   1245       0.09          0   ; qtot -3.09
  1362         HA     77    ILE    HD3   1246       0.09          0   ; qtot -3
  1363          C     77    ILE      C   1247       0.51     12.011   ; qtot -2.49
  1364          O     77    ILE      O   1248      -0.51     15.999   ; qtot -3
; residue  78 ARG rtp ARG  q +1.0
  1365        NH1     78    ARG      N   1249      -0.47     15.015   ; qtot -3.47
  1366          H     78    ARG     HN   1250       0.31          0   ; qtot -3.16
  1367        CT1     78    ARG     CA   1251       0.07     13.019   ; qtot -3.09
  1368         HB     78    ARG     HA   1252       0.09          0   ; qtot -3
  1369        CT2     78    ARG     CB   1253      -0.18     14.027   ; qtot -3.18
  1370         HA     78    ARG    HB1   1254       0.09          0   ; qtot -3.09
  1371         HA     78    ARG    HB2   1255       0.09          0   ; qtot -3
  1372        CT2     78    ARG     CG   1256      -0.18     14.027   ; qtot -3.18
  1373         HA     78    ARG    HG1   1257       0.09          0   ; qtot -3.09
  1374         HA     78    ARG    HG2   1258       0.09          0   ; qtot -3
  1375        CT2     78    ARG     CD   1259        0.2     14.027   ; qtot -2.8
  1376         HA     78    ARG    HD1   1260       0.09          0   ; qtot -2.71
  1377         HA     78    ARG    HD2   1261       0.09          0   ; qtot -2.62
  1378        NC2     78    ARG     NE   1262      -0.61     15.015   ; qtot -3.23
  1379         HC     78    ARG     HE   1263       0.38          0   ; qtot -2.85
  1380          C     78    ARG     CZ   1264       0.49     12.011   ; qtot -2.36
  1381        NC2     78    ARG    NH1   1265      -0.62     16.023   ; qtot -2.98
  1382         HC     78    ARG   HH11   1266        0.4          0   ; qtot -2.58
  1383         HC     78    ARG   HH12   1267        0.4          0   ; qtot -2.18
  1384        NC2     78    ARG    NH2   1268      -0.62     16.023   ; qtot -2.8
  1385         HC     78    ARG   HH21   1269        0.4          0   ; qtot -2.4
  1386         HC     78    ARG   HH22   1270        0.4          0   ; qtot -2
  1387          C     78    ARG      C   1271       0.51     12.011   ; qtot -1.49
  1388          O     78    ARG      O   1272      -0.51     15.999   ; qtot -2
; residue  79 ASP rtp ASP  q -1.0
  1389        NH1     79    ASP      N   1273      -0.47     15.015   ; qtot -2.47
  1390          H     79    ASP     HN   1274       0.31          0   ; qtot -2.16
  1391        CT1     79    ASP     CA   1275       0.07     13.019   ; qtot -2.09
  1392         HB     79    ASP     HA   1276       0.09          0   ; qtot -2
  1393        CT2     79    ASP     CB   1277      -0.28     14.027   ; qtot -2.28
  1394         HA     79    ASP    HB1   1278       0.05          0   ; qtot -2.23
  1395         HA     79    ASP    HB2   1279       0.05          0   ; qtot -2.18
  1396         CC     79    ASP     CG   1280       0.56     12.011   ; qtot -1.62
  1397         OC     79    ASP    OD1   1281      -0.69     15.999   ; qtot -2.31
  1398         OC     79    ASP    OD2   1282      -0.69     15.999   ; qtot -3
  1399          C     79    ASP      C   1283       0.51     12.011   ; qtot -2.49
  1400          O     79    ASP      O   1284      -0.51     15.999   ; qtot -3
; residue  80 SER rtp SER  q  0.0
  1401        NH1     80    SER      N   1285      -0.47     15.015   ; qtot -3.47
  1402          H     80    SER     HN   1286       0.31          0   ; qtot -3.16
  1403        CT1     80    SER     CA   1287       0.07     13.019   ; qtot -3.09
  1404         HB     80    SER     HA   1288       0.09          0   ; qtot -3
  1405        CT2     80    SER     CB   1289       0.05     14.027   ; qtot -2.95
  1406         HA     80    SER    HB1   1290       0.09          0   ; qtot -2.86
  1407         HA     80    SER    HB2   1291       0.09          0   ; qtot -2.77
  1408        OH1     80    SER     OG   1292      -0.66     15.999   ; qtot -3.43
  1409          H     80    SER    HG1   1293       0.43      1.008   ; qtot -3
  1410          C     80    SER      C   1294       0.51     12.011   ; qtot -2.49
  1411          O     80    SER      O   1295      -0.51     15.999   ; qtot -3
; residue  81 GLY rtp GLY  q  0.0
  1412        NH1     81    GLY      N   1296      -0.47     15.015   ; qtot -3.47
  1413          H     81    GLY     HN   1297       0.31          0   ; qtot -3.16
  1414        CT2     81    GLY     CA   1298      -0.02     14.027   ; qtot -3.18
  1415         HB     81    GLY    HA1   1299       0.09          0   ; qtot -3.09
  1416         HB     81    GLY    HA2   1300       0.09          0   ; qtot -3
  1417          C     81    GLY      C   1301       0.51     12.011   ; qtot -2.49
  1418          O     81    GLY      O   1302      -0.51     15.999   ; qtot -3
; residue  82 ILE rtp ILE  q  0.0
  1419        NH1     82    ILE      N   1303      -0.47     15.015   ; qtot -3.47
  1420          H     82    ILE     HN   1304       0.31          0   ; qtot -3.16
  1421        CT1     82    ILE     CA   1305       0.07     13.019   ; qtot -3.09
  1422         HB     82    ILE     HA   1306       0.09          0   ; qtot -3
  1423        CT1     82    ILE     CB   1307      -0.09     13.019   ; qtot -3.09
  1424         HA     82    ILE     HB   1308       0.09          0   ; qtot -3
  1425       MCH3     82    ILE   MCG1   1309          0     7.5175   ; qtot -3
  1426       MCH3     82    ILE   MCG2   1309          0     7.5175   ; qtot -3
  1427        CT3     82    ILE    CG2   1309      -0.27          0   ; qtot -3.27
  1428         HA     82    ILE   HG21   1310       0.09          0   ; qtot -3.18
  1429         HA     82    ILE   HG22   1311       0.09          0   ; qtot -3.09
  1430         HA     82    ILE   HG23   1312       0.09          0   ; qtot -3
  1431        CT2     82    ILE    CG1   1313      -0.18     14.027   ; qtot -3.18
  1432         HA     82    ILE   HG11   1314       0.09          0   ; qtot -3.09
  1433         HA     82    ILE   HG12   1315       0.09          0   ; qtot -3
  1434       MCH3     82    ILE   MCD1   1316          0     7.5175   ; qtot -3
  1435       MCH3     82    ILE   MCD2   1316          0     7.5175   ; qtot -3
  1436        CT3     82    ILE     CD   1316      -0.27          0   ; qtot -3.27
  1437         HA     82    ILE    HD1   1317       0.09          0   ; qtot -3.18
  1438         HA     82    ILE    HD2   1318       0.09          0   ; qtot -3.09
  1439         HA     82    ILE    HD3   1319       0.09          0   ; qtot -3
  1440          C     82    ILE      C   1320       0.51     12.011   ; qtot -2.49
  1441          O     82    ILE      O   1321      -0.51     15.999   ; qtot -3
; residue  83 GLY rtp GLY  q  0.0
  1442        NH1     83    GLY      N   1322      -0.47     15.015   ; qtot -3.47
  1443          H     83    GLY     HN   1323       0.31          0   ; qtot -3.16
  1444        CT2     83    GLY     CA   1324      -0.02     14.027   ; qtot -3.18
  1445         HB     83    GLY    HA1   1325       0.09          0   ; qtot -3.09
  1446         HB     83    GLY    HA2   1326       0.09          0   ; qtot -3
  1447          C     83    GLY      C   1327       0.51     12.011   ; qtot -2.49
  1448          O     83    GLY      O   1328      -0.51     15.999   ; qtot -3
; residue  84 MET rtp MET  q  0.0
  1449        NH1     84    MET      N   1329      -0.47     15.015   ; qtot -3.47
  1450          H     84    MET     HN   1330       0.31          0   ; qtot -3.16
  1451        CT1     84    MET     CA   1331       0.07     13.019   ; qtot -3.09
  1452         HB     84    MET     HA   1332       0.09          0   ; qtot -3
  1453        CT2     84    MET     CB   1333      -0.18     14.027   ; qtot -3.18
  1454         HA     84    MET    HB1   1334       0.09          0   ; qtot -3.09
  1455         HA     84    MET    HB2   1335       0.09          0   ; qtot -3
  1456        CT2     84    MET     CG   1336      -0.14     14.027   ; qtot -3.14
  1457         HA     84    MET    HG1   1337       0.09          0   ; qtot -3.05
  1458         HA     84    MET    HG2   1338       0.09          0   ; qtot -2.96
  1459          S     84    MET     SD   1339      -0.09      32.06   ; qtot -3.05
  1460      MCH3S     84    MET   MCE1   1340          0     7.5175   ; qtot -3.05
  1461      MCH3S     84    MET   MCE2   1340          0     7.5175   ; qtot -3.05
  1462        CT3     84    MET     CE   1340      -0.22          0   ; qtot -3.27
  1463         HA     84    MET    HE1   1341       0.09          0   ; qtot -3.18
  1464         HA     84    MET    HE2   1342       0.09          0   ; qtot -3.09
  1465         HA     84    MET    HE3   1343       0.09          0   ; qtot -3
  1466          C     84    MET      C   1344       0.51     12.011   ; qtot -2.49
  1467          O     84    MET      O   1345      -0.51     15.999   ; qtot -3
; residue  85 THR rtp THR  q  0.0
  1468        NH1     85    THR      N   1346      -0.47     15.015   ; qtot -3.47
  1469          H     85    THR     HN   1347       0.31          0   ; qtot -3.16
  1470        CT1     85    THR     CA   1348       0.07     13.019   ; qtot -3.09
  1471         HB     85    THR     HA   1349       0.09          0   ; qtot -3
  1472        CT1     85    THR     CB   1350       0.14     13.019   ; qtot -2.86
  1473         HA     85    THR     HB   1351       0.09          0   ; qtot -2.77
  1474        OH1     85    THR    OG1   1352      -0.66     15.999   ; qtot -3.43
  1475          H     85    THR    HG1   1353       0.43      1.008   ; qtot -3
  1476       MCH3     85    THR   MCG1   1354          0     7.5175   ; qtot -3
  1477       MCH3     85    THR   MCG2   1354          0     7.5175   ; qtot -3
  1478        CT3     85    THR    CG2   1354      -0.27          0   ; qtot -3.27
  1479         HA     85    THR   HG21   1355       0.09          0   ; qtot -3.18
  1480         HA     85    THR   HG22   1356       0.09          0   ; qtot -3.09
  1481         HA     85    THR   HG23   1357       0.09          0   ; qtot -3
  1482          C     85    THR      C   1358       0.51     12.011   ; qtot -2.49
  1483          O     85    THR      O   1359      -0.51     15.999   ; qtot -3
; residue  86 LYS rtp LYS  q +1.0
  1484        NH1     86    LYS      N   1360      -0.47     15.015   ; qtot -3.47
  1485          H     86    LYS     HN   1361       0.31          0   ; qtot -3.16
  1486        CT1     86    LYS     CA   1362       0.07     13.019   ; qtot -3.09
  1487         HB     86    LYS     HA   1363       0.09          0   ; qtot -3
  1488        CT2     86    LYS     CB   1364      -0.18     14.027   ; qtot -3.18
  1489         HA     86    LYS    HB1   1365       0.09          0   ; qtot -3.09
  1490         HA     86    LYS    HB2   1366       0.09          0   ; qtot -3
  1491        CT2     86    LYS     CG   1367      -0.18     14.027   ; qtot -3.18
  1492         HA     86    LYS    HG1   1368       0.09          0   ; qtot -3.09
  1493         HA     86    LYS    HG2   1369       0.09          0   ; qtot -3
  1494        CT2     86    LYS     CD   1370      -0.18     14.027   ; qtot -3.18
  1495         HA     86    LYS    HD1   1371       0.09          0   ; qtot -3.09
  1496         HA     86    LYS    HD2   1372       0.09          0   ; qtot -3
  1497        CT2     86    LYS     CE   1373       0.21     14.027   ; qtot -2.79
  1498         HA     86    LYS    HE1   1374       0.05          0   ; qtot -2.74
  1499         HA     86    LYS    HE2   1375       0.05          0   ; qtot -2.69
  1500       MNH3     86    LYS   MNZ1   1376          0     8.5155   ; qtot -2.69
  1501       MNH3     86    LYS   MNZ2   1376          0     8.5155   ; qtot -2.69
  1502        NH3     86    LYS     NZ   1376       -0.3          0   ; qtot -2.99
  1503         HC     86    LYS    HZ1   1377       0.33          0   ; qtot -2.66
  1504         HC     86    LYS    HZ2   1378       0.33          0   ; qtot -2.33
  1505         HC     86    LYS    HZ3   1379       0.33          0   ; qtot -2
  1506          C     86    LYS      C   1380       0.51     12.011   ; qtot -1.49
  1507          O     86    LYS      O   1381      -0.51     15.999   ; qtot -2
; residue  87 ALA rtp ALA  q  0.0
  1508        NH1     87    ALA      N   1382      -0.47     15.015   ; qtot -2.47
  1509          H     87    ALA     HN   1383       0.31          0   ; qtot -2.16
  1510        CT1     87    ALA     CA   1384       0.07     13.019   ; qtot -2.09
  1511         HB     87    ALA     HA   1385       0.09          0   ; qtot -2
  1512       MCH3     87    ALA   MCB1   1386          0     7.5175   ; qtot -2
  1513       MCH3     87    ALA   MCB2   1386          0     7.5175   ; qtot -2
  1514        CT3     87    ALA     CB   1386      -0.27          0   ; qtot -2.27
  1515         HA     87    ALA    HB1   1387       0.09          0   ; qtot -2.18
  1516         HA     87    ALA    HB2   1388       0.09          0   ; qtot -2.09
  1517         HA     87    ALA    HB3   1389       0.09          0   ; qtot -2
  1518          C     87    ALA      C   1390       0.51     12.011   ; qtot -1.49
  1519          O     87    ALA      O   1391      -0.51     15.999   ; qtot -2
; residue  88 GLU rtp GLU  q -1.0
  1520        NH1     88    GLU      N   1392      -0.47     15.015   ; qtot -2.47
  1521          H     88    GLU     HN   1393       0.31          0   ; qtot -2.16
  1522        CT1     88    GLU     CA   1394       0.07     13.019   ; qtot -2.09
  1523         HB     88    GLU     HA   1395       0.09          0   ; qtot -2
  1524        CT2     88    GLU     CB   1396      -0.18     14.027   ; qtot -2.18
  1525         HA     88    GLU    HB1   1397       0.09          0   ; qtot -2.09
  1526         HA     88    GLU    HB2   1398       0.09          0   ; qtot -2
  1527        CT2     88    GLU     CG   1399      -0.28     14.027   ; qtot -2.28
  1528         HA     88    GLU    HG1   1400       0.05          0   ; qtot -2.23
  1529         HA     88    GLU    HG2   1401       0.05          0   ; qtot -2.18
  1530         CC     88    GLU     CD   1402       0.56     12.011   ; qtot -1.62
  1531         OC     88    GLU    OE1   1403      -0.69     15.999   ; qtot -2.31
  1532         OC     88    GLU    OE2   1404      -0.69     15.999   ; qtot -3
  1533          C     88    GLU      C   1405       0.51     12.011   ; qtot -2.49
  1534          O     88    GLU      O   1406      -0.51     15.999   ; qtot -3
; residue  89 LEU rtp LEU  q  0.0
  1535        NH1     89    LEU      N   1407      -0.47     15.015   ; qtot -3.47
  1536          H     89    LEU     HN   1408       0.31          0   ; qtot -3.16
  1537        CT1     89    LEU     CA   1409       0.07     13.019   ; qtot -3.09
  1538         HB     89    LEU     HA   1410       0.09          0   ; qtot -3
  1539        CT2     89    LEU     CB   1411      -0.18     14.027   ; qtot -3.18
  1540         HA     89    LEU    HB1   1412       0.09          0   ; qtot -3.09
  1541         HA     89    LEU    HB2   1413       0.09          0   ; qtot -3
  1542        CT1     89    LEU     CG   1414      -0.09     13.019   ; qtot -3.09
  1543         HA     89    LEU     HG   1415       0.09          0   ; qtot -3
  1544       MCH3     89    LEU   MCD1   1416          0     7.5175   ; qtot -3
  1545       MCH3     89    LEU   MCD2   1416          0     7.5175   ; qtot -3
  1546        CT3     89    LEU    CD1   1416      -0.27          0   ; qtot -3.27
  1547         HA     89    LEU   HD11   1417       0.09          0   ; qtot -3.18
  1548         HA     89    LEU   HD12   1418       0.09          0   ; qtot -3.09
  1549         HA     89    LEU   HD13   1419       0.09          0   ; qtot -3
  1550       MCH3     89    LEU   MCD1   1420          0     7.5175   ; qtot -3
  1551       MCH3     89    LEU   MCD2   1420          0     7.5175   ; qtot -3
  1552        CT3     89    LEU    CD2   1420      -0.27          0   ; qtot -3.27
  1553         HA     89    LEU   HD21   1421       0.09          0   ; qtot -3.18
  1554         HA     89    LEU   HD22   1422       0.09          0   ; qtot -3.09
  1555         HA     89    LEU   HD23   1423       0.09          0   ; qtot -3
  1556          C     89    LEU      C   1424       0.51     12.011   ; qtot -2.49
  1557          O     89    LEU      O   1425      -0.51     15.999   ; qtot -3
; residue  90 ILE rtp ILE  q  0.0
  1558        NH1     90    ILE      N   1426      -0.47     15.015   ; qtot -3.47
  1559          H     90    ILE     HN   1427       0.31          0   ; qtot -3.16
  1560        CT1     90    ILE     CA   1428       0.07     13.019   ; qtot -3.09
  1561         HB     90    ILE     HA   1429       0.09          0   ; qtot -3
  1562        CT1     90    ILE     CB   1430      -0.09     13.019   ; qtot -3.09
  1563         HA     90    ILE     HB   1431       0.09          0   ; qtot -3
  1564       MCH3     90    ILE   MCG1   1432          0     7.5175   ; qtot -3
  1565       MCH3     90    ILE   MCG2   1432          0     7.5175   ; qtot -3
  1566        CT3     90    ILE    CG2   1432      -0.27          0   ; qtot -3.27
  1567         HA     90    ILE   HG21   1433       0.09          0   ; qtot -3.18
  1568         HA     90    ILE   HG22   1434       0.09          0   ; qtot -3.09
  1569         HA     90    ILE   HG23   1435       0.09          0   ; qtot -3
  1570        CT2     90    ILE    CG1   1436      -0.18     14.027   ; qtot -3.18
  1571         HA     90    ILE   HG11   1437       0.09          0   ; qtot -3.09
  1572         HA     90    ILE   HG12   1438       0.09          0   ; qtot -3
  1573       MCH3     90    ILE   MCD1   1439          0     7.5175   ; qtot -3
  1574       MCH3     90    ILE   MCD2   1439          0     7.5175   ; qtot -3
  1575        CT3     90    ILE     CD   1439      -0.27          0   ; qtot -3.27
  1576         HA     90    ILE    HD1   1440       0.09          0   ; qtot -3.18
  1577         HA     90    ILE    HD2   1441       0.09          0   ; qtot -3.09
  1578         HA     90    ILE    HD3   1442       0.09          0   ; qtot -3
  1579          C     90    ILE      C   1443       0.51     12.011   ; qtot -2.49
  1580          O     90    ILE      O   1444      -0.51     15.999   ; qtot -3
; residue  91 ASN rtp ASN  q  0.0
  1581        NH1     91    ASN      N   1445      -0.47     15.015   ; qtot -3.47
  1582          H     91    ASN     HN   1446       0.31          0   ; qtot -3.16
  1583        CT1     91    ASN     CA   1447       0.07     13.019   ; qtot -3.09
  1584         HB     91    ASN     HA   1448       0.09          0   ; qtot -3
  1585        CT2     91    ASN     CB   1449      -0.18     14.027   ; qtot -3.18
  1586         HA     91    ASN    HB1   1450       0.09          0   ; qtot -3.09
  1587         HA     91    ASN    HB2   1451       0.09          0   ; qtot -3
  1588         CC     91    ASN     CG   1452       0.55     12.011   ; qtot -2.45
  1589          O     91    ASN    OD1   1453      -0.55     15.999   ; qtot -3
  1590        NH2     91    ASN    ND2   1454      -0.62     16.023   ; qtot -3.62
  1591          H     91    ASN   HD21   1455       0.32          0   ; qtot -3.3
  1592          H     91    ASN   HD22   1456        0.3          0   ; qtot -3
  1593          C     91    ASN      C   1457       0.51     12.011   ; qtot -2.49
  1594          O     91    ASN      O   1458      -0.51     15.999   ; qtot -3
; residue  92 ASN rtp ASN  q  0.0
  1595        NH1     92    ASN      N   1459      -0.47     15.015   ; qtot -3.47
  1596          H     92    ASN     HN   1460       0.31          0   ; qtot -3.16
  1597        CT1     92    ASN     CA   1461       0.07     13.019   ; qtot -3.09
  1598         HB     92    ASN     HA   1462       0.09          0   ; qtot -3
  1599        CT2     92    ASN     CB   1463      -0.18     14.027   ; qtot -3.18
  1600         HA     92    ASN    HB1   1464       0.09          0   ; qtot -3.09
  1601         HA     92    ASN    HB2   1465       0.09          0   ; qtot -3
  1602         CC     92    ASN     CG   1466       0.55     12.011   ; qtot -2.45
  1603          O     92    ASN    OD1   1467      -0.55     15.999   ; qtot -3
  1604        NH2     92    ASN    ND2   1468      -0.62     16.023   ; qtot -3.62
  1605          H     92    ASN   HD21   1469       0.32          0   ; qtot -3.3
  1606          H     92    ASN   HD22   1470        0.3          0   ; qtot -3
  1607          C     92    ASN      C   1471       0.51     12.011   ; qtot -2.49
  1608          O     92    ASN      O   1472      -0.51     15.999   ; qtot -3
; residue  93 LEU rtp LEU  q  0.0
  1609        NH1     93    LEU      N   1473      -0.47     15.015   ; qtot -3.47
  1610          H     93    LEU     HN   1474       0.31          0   ; qtot -3.16
  1611        CT1     93    LEU     CA   1475       0.07     13.019   ; qtot -3.09
  1612         HB     93    LEU     HA   1476       0.09          0   ; qtot -3
  1613        CT2     93    LEU     CB   1477      -0.18     14.027   ; qtot -3.18
  1614         HA     93    LEU    HB1   1478       0.09          0   ; qtot -3.09
  1615         HA     93    LEU    HB2   1479       0.09          0   ; qtot -3
  1616        CT1     93    LEU     CG   1480      -0.09     13.019   ; qtot -3.09
  1617         HA     93    LEU     HG   1481       0.09          0   ; qtot -3
  1618       MCH3     93    LEU   MCD1   1482          0     7.5175   ; qtot -3
  1619       MCH3     93    LEU   MCD2   1482          0     7.5175   ; qtot -3
  1620        CT3     93    LEU    CD1   1482      -0.27          0   ; qtot -3.27
  1621         HA     93    LEU   HD11   1483       0.09          0   ; qtot -3.18
  1622         HA     93    LEU   HD12   1484       0.09          0   ; qtot -3.09
  1623         HA     93    LEU   HD13   1485       0.09          0   ; qtot -3
  1624       MCH3     93    LEU   MCD1   1486          0     7.5175   ; qtot -3
  1625       MCH3     93    LEU   MCD2   1486          0     7.5175   ; qtot -3
  1626        CT3     93    LEU    CD2   1486      -0.27          0   ; qtot -3.27
  1627         HA     93    LEU   HD21   1487       0.09          0   ; qtot -3.18
  1628         HA     93    LEU   HD22   1488       0.09          0   ; qtot -3.09
  1629         HA     93    LEU   HD23   1489       0.09          0   ; qtot -3
  1630          C     93    LEU      C   1490       0.51     12.011   ; qtot -2.49
  1631          O     93    LEU      O   1491      -0.51     15.999   ; qtot -3
; residue  94 GLY rtp GLY  q  0.0
  1632        NH1     94    GLY      N   1492      -0.47     15.015   ; qtot -3.47
  1633          H     94    GLY     HN   1493       0.31          0   ; qtot -3.16
  1634        CT2     94    GLY     CA   1494      -0.02     14.027   ; qtot -3.18
  1635         HB     94    GLY    HA1   1495       0.09          0   ; qtot -3.09
  1636         HB     94    GLY    HA2   1496       0.09          0   ; qtot -3
  1637          C     94    GLY      C   1497       0.51     12.011   ; qtot -2.49
  1638          O     94    GLY      O   1498      -0.51     15.999   ; qtot -3
; residue  95 THR rtp THR  q  0.0
  1639        NH1     95    THR      N   1499      -0.47     15.015   ; qtot -3.47
  1640          H     95    THR     HN   1500       0.31          0   ; qtot -3.16
  1641        CT1     95    THR     CA   1501       0.07     13.019   ; qtot -3.09
  1642         HB     95    THR     HA   1502       0.09          0   ; qtot -3
  1643        CT1     95    THR     CB   1503       0.14     13.019   ; qtot -2.86
  1644         HA     95    THR     HB   1504       0.09          0   ; qtot -2.77
  1645        OH1     95    THR    OG1   1505      -0.66     15.999   ; qtot -3.43
  1646          H     95    THR    HG1   1506       0.43      1.008   ; qtot -3
  1647       MCH3     95    THR   MCG1   1507          0     7.5175   ; qtot -3
  1648       MCH3     95    THR   MCG2   1507          0     7.5175   ; qtot -3
  1649        CT3     95    THR    CG2   1507      -0.27          0   ; qtot -3.27
  1650         HA     95    THR   HG21   1508       0.09          0   ; qtot -3.18
  1651         HA     95    THR   HG22   1509       0.09          0   ; qtot -3.09
  1652         HA     95    THR   HG23   1510       0.09          0   ; qtot -3
  1653          C     95    THR      C   1511       0.51     12.011   ; qtot -2.49
  1654          O     95    THR      O   1512      -0.51     15.999   ; qtot -3
; residue  96 ILE rtp ILE  q  0.0
  1655        NH1     96    ILE      N   1513      -0.47     15.015   ; qtot -3.47
  1656          H     96    ILE     HN   1514       0.31          0   ; qtot -3.16
  1657        CT1     96    ILE     CA   1515       0.07     13.019   ; qtot -3.09
  1658         HB     96    ILE     HA   1516       0.09          0   ; qtot -3
  1659        CT1     96    ILE     CB   1517      -0.09     13.019   ; qtot -3.09
  1660         HA     96    ILE     HB   1518       0.09          0   ; qtot -3
  1661       MCH3     96    ILE   MCG1   1519          0     7.5175   ; qtot -3
  1662       MCH3     96    ILE   MCG2   1519          0     7.5175   ; qtot -3
  1663        CT3     96    ILE    CG2   1519      -0.27          0   ; qtot -3.27
  1664         HA     96    ILE   HG21   1520       0.09          0   ; qtot -3.18
  1665         HA     96    ILE   HG22   1521       0.09          0   ; qtot -3.09
  1666         HA     96    ILE   HG23   1522       0.09          0   ; qtot -3
  1667        CT2     96    ILE    CG1   1523      -0.18     14.027   ; qtot -3.18
  1668         HA     96    ILE   HG11   1524       0.09          0   ; qtot -3.09
  1669         HA     96    ILE   HG12   1525       0.09          0   ; qtot -3
  1670       MCH3     96    ILE   MCD1   1526          0     7.5175   ; qtot -3
  1671       MCH3     96    ILE   MCD2   1526          0     7.5175   ; qtot -3
  1672        CT3     96    ILE     CD   1526      -0.27          0   ; qtot -3.27
  1673         HA     96    ILE    HD1   1527       0.09          0   ; qtot -3.18
  1674         HA     96    ILE    HD2   1528       0.09          0   ; qtot -3.09
  1675         HA     96    ILE    HD3   1529       0.09          0   ; qtot -3
  1676          C     96    ILE      C   1530       0.51     12.011   ; qtot -2.49
  1677          O     96    ILE      O   1531      -0.51     15.999   ; qtot -3
; residue  97 ALA rtp ALA  q  0.0
  1678        NH1     97    ALA      N   1532      -0.47     15.015   ; qtot -3.47
  1679          H     97    ALA     HN   1533       0.31          0   ; qtot -3.16
  1680        CT1     97    ALA     CA   1534       0.07     13.019   ; qtot -3.09
  1681         HB     97    ALA     HA   1535       0.09          0   ; qtot -3
  1682       MCH3     97    ALA   MCB1   1536          0     7.5175   ; qtot -3
  1683       MCH3     97    ALA   MCB2   1536          0     7.5175   ; qtot -3
  1684        CT3     97    ALA     CB   1536      -0.27          0   ; qtot -3.27
  1685         HA     97    ALA    HB1   1537       0.09          0   ; qtot -3.18
  1686         HA     97    ALA    HB2   1538       0.09          0   ; qtot -3.09
  1687         HA     97    ALA    HB3   1539       0.09          0   ; qtot -3
  1688          C     97    ALA      C   1540       0.51     12.011   ; qtot -2.49
  1689          O     97    ALA      O   1541      -0.51     15.999   ; qtot -3
; residue  98 LYS rtp LYS  q +1.0
  1690        NH1     98    LYS      N   1542      -0.47     15.015   ; qtot -3.47
  1691          H     98    LYS     HN   1543       0.31          0   ; qtot -3.16
  1692        CT1     98    LYS     CA   1544       0.07     13.019   ; qtot -3.09
  1693         HB     98    LYS     HA   1545       0.09          0   ; qtot -3
  1694        CT2     98    LYS     CB   1546      -0.18     14.027   ; qtot -3.18
  1695         HA     98    LYS    HB1   1547       0.09          0   ; qtot -3.09
  1696         HA     98    LYS    HB2   1548       0.09          0   ; qtot -3
  1697        CT2     98    LYS     CG   1549      -0.18     14.027   ; qtot -3.18
  1698         HA     98    LYS    HG1   1550       0.09          0   ; qtot -3.09
  1699         HA     98    LYS    HG2   1551       0.09          0   ; qtot -3
  1700        CT2     98    LYS     CD   1552      -0.18     14.027   ; qtot -3.18
  1701         HA     98    LYS    HD1   1553       0.09          0   ; qtot -3.09
  1702         HA     98    LYS    HD2   1554       0.09          0   ; qtot -3
  1703        CT2     98    LYS     CE   1555       0.21     14.027   ; qtot -2.79
  1704         HA     98    LYS    HE1   1556       0.05          0   ; qtot -2.74
  1705         HA     98    LYS    HE2   1557       0.05          0   ; qtot -2.69
  1706       MNH3     98    LYS   MNZ1   1558          0     8.5155   ; qtot -2.69
  1707       MNH3     98    LYS   MNZ2   1558          0     8.5155   ; qtot -2.69
  1708        NH3     98    LYS     NZ   1558       -0.3          0   ; qtot -2.99
  1709         HC     98    LYS    HZ1   1559       0.33          0   ; qtot -2.66
  1710         HC     98    LYS    HZ2   1560       0.33          0   ; qtot -2.33
  1711         HC     98    LYS    HZ3   1561       0.33          0   ; qtot -2
  1712          C     98    LYS      C   1562       0.51     12.011   ; qtot -1.49
  1713          O     98    LYS      O   1563      -0.51     15.999   ; qtot -2
; residue  99 SER rtp SER  q  0.0
  1714        NH1     99    SER      N   1564      -0.47     15.015   ; qtot -2.47
  1715          H     99    SER     HN   1565       0.31          0   ; qtot -2.16
  1716        CT1     99    SER     CA   1566       0.07     13.019   ; qtot -2.09
  1717         HB     99    SER     HA   1567       0.09          0   ; qtot -2
  1718        CT2     99    SER     CB   1568       0.05     14.027   ; qtot -1.95
  1719         HA     99    SER    HB1   1569       0.09          0   ; qtot -1.86
  1720         HA     99    SER    HB2   1570       0.09          0   ; qtot -1.77
  1721        OH1     99    SER     OG   1571      -0.66     15.999   ; qtot -2.43
  1722          H     99    SER    HG1   1572       0.43      1.008   ; qtot -2
  1723          C     99    SER      C   1573       0.51     12.011   ; qtot -1.49
  1724          O     99    SER      O   1574      -0.51     15.999   ; qtot -2
; residue 100 GLY rtp GLY  q  0.0
  1725        NH1    100    GLY      N   1575      -0.47     15.015   ; qtot -2.47
  1726          H    100    GLY     HN   1576       0.31          0   ; qtot -2.16
  1727        CT2    100    GLY     CA   1577      -0.02     14.027   ; qtot -2.18
  1728         HB    100    GLY    HA1   1578       0.09          0   ; qtot -2.09
  1729         HB    100    GLY    HA2   1579       0.09          0   ; qtot -2
  1730          C    100    GLY      C   1580       0.51     12.011   ; qtot -1.49
  1731          O    100    GLY      O   1581      -0.51     15.999   ; qtot -2
; residue 101 THR rtp THR  q  0.0
  1732        NH1    101    THR      N   1582      -0.47     15.015   ; qtot -2.47
  1733          H    101    THR     HN   1583       0.31          0   ; qtot -2.16
  1734        CT1    101    THR     CA   1584       0.07     13.019   ; qtot -2.09
  1735         HB    101    THR     HA   1585       0.09          0   ; qtot -2
  1736        CT1    101    THR     CB   1586       0.14     13.019   ; qtot -1.86
  1737         HA    101    THR     HB   1587       0.09          0   ; qtot -1.77
  1738        OH1    101    THR    OG1   1588      -0.66     15.999   ; qtot -2.43
  1739          H    101    THR    HG1   1589       0.43      1.008   ; qtot -2
  1740       MCH3    101    THR   MCG1   1590          0     7.5175   ; qtot -2
  1741       MCH3    101    THR   MCG2   1590          0     7.5175   ; qtot -2
  1742        CT3    101    THR    CG2   1590      -0.27          0   ; qtot -2.27
  1743         HA    101    THR   HG21   1591       0.09          0   ; qtot -2.18
  1744         HA    101    THR   HG22   1592       0.09          0   ; qtot -2.09
  1745         HA    101    THR   HG23   1593       0.09          0   ; qtot -2
  1746          C    101    THR      C   1594       0.51     12.011   ; qtot -1.49
  1747          O    101    THR      O   1595      -0.51     15.999   ; qtot -2
; residue 102 LYS rtp LYS  q +1.0
  1748        NH1    102    LYS      N   1596      -0.47     15.015   ; qtot -2.47
  1749          H    102    LYS     HN   1597       0.31          0   ; qtot -2.16
  1750        CT1    102    LYS     CA   1598       0.07     13.019   ; qtot -2.09
  1751         HB    102    LYS     HA   1599       0.09          0   ; qtot -2
  1752        CT2    102    LYS     CB   1600      -0.18     14.027   ; qtot -2.18
  1753         HA    102    LYS    HB1   1601       0.09          0   ; qtot -2.09
  1754         HA    102    LYS    HB2   1602       0.09          0   ; qtot -2
  1755        CT2    102    LYS     CG   1603      -0.18     14.027   ; qtot -2.18
  1756         HA    102    LYS    HG1   1604       0.09          0   ; qtot -2.09
  1757         HA    102    LYS    HG2   1605       0.09          0   ; qtot -2
  1758        CT2    102    LYS     CD   1606      -0.18     14.027   ; qtot -2.18
  1759         HA    102    LYS    HD1   1607       0.09          0   ; qtot -2.09
  1760         HA    102    LYS    HD2   1608       0.09          0   ; qtot -2
  1761        CT2    102    LYS     CE   1609       0.21     14.027   ; qtot -1.79
  1762         HA    102    LYS    HE1   1610       0.05          0   ; qtot -1.74
  1763         HA    102    LYS    HE2   1611       0.05          0   ; qtot -1.69
  1764       MNH3    102    LYS   MNZ1   1612          0     8.5155   ; qtot -1.69
  1765       MNH3    102    LYS   MNZ2   1612          0     8.5155   ; qtot -1.69
  1766        NH3    102    LYS     NZ   1612       -0.3          0   ; qtot -1.99
  1767         HC    102    LYS    HZ1   1613       0.33          0   ; qtot -1.66
  1768         HC    102    LYS    HZ2   1614       0.33          0   ; qtot -1.33
  1769         HC    102    LYS    HZ3   1615       0.33          0   ; qtot -1
  1770          C    102    LYS      C   1616       0.51     12.011   ; qtot -0.49
  1771          O    102    LYS      O   1617      -0.51     15.999   ; qtot -1
; residue 103 ALA rtp ALA  q  0.0
  1772        NH1    103    ALA      N   1618      -0.47     15.015   ; qtot -1.47
  1773          H    103    ALA     HN   1619       0.31          0   ; qtot -1.16
  1774        CT1    103    ALA     CA   1620       0.07     13.019   ; qtot -1.09
  1775         HB    103    ALA     HA   1621       0.09          0   ; qtot -1
  1776       MCH3    103    ALA   MCB1   1622          0     7.5175   ; qtot -1
  1777       MCH3    103    ALA   MCB2   1622          0     7.5175   ; qtot -1
  1778        CT3    103    ALA     CB   1622      -0.27          0   ; qtot -1.27
  1779         HA    103    ALA    HB1   1623       0.09          0   ; qtot -1.18
  1780         HA    103    ALA    HB2   1624       0.09          0   ; qtot -1.09
  1781         HA    103    ALA    HB3   1625       0.09          0   ; qtot -1
  1782          C    103    ALA      C   1626       0.51     12.011   ; qtot -0.49
  1783          O    103    ALA      O   1627      -0.51     15.999   ; qtot -1
; residue 104 PHE rtp PHE  q  0.0
  1784        NH1    104    PHE      N   1628      -0.47     15.015   ; qtot -1.47
  1785          H    104    PHE     HN   1629       0.31          0   ; qtot -1.16
  1786        CT1    104    PHE     CA   1630       0.07     13.019   ; qtot -1.09
  1787         HB    104    PHE     HA   1631       0.09          0   ; qtot -1
  1788        CT2    104    PHE     CB   1632      -0.18     14.027   ; qtot -1.18
  1789         HA    104    PHE    HB1   1633       0.09          0   ; qtot -1.09
  1790         HA    104    PHE    HB2   1634       0.09          0   ; qtot -1
  1791         CA    104    PHE     CG   1635          0     12.011   ; qtot -1
  1792         CA    104    PHE    CD1   1636     -0.115     13.019   ; qtot -1.115
  1793         HP    104    PHE    HD1   1637      0.115          0   ; qtot -1
  1794         CA    104    PHE    CE1   1638     -0.115     13.019   ; qtot -1.115
  1795         HP    104    PHE    HE1   1639      0.115          0   ; qtot -1
  1796         CA    104    PHE     CZ   1640     -0.115     13.019   ; qtot -1.115
  1797         HP    104    PHE     HZ   1641      0.115          0   ; qtot -1
  1798         CA    104    PHE    CD2   1642     -0.115     13.019   ; qtot -1.115
  1799         HP    104    PHE    HD2   1643      0.115          0   ; qtot -1
  1800         CA    104    PHE    CE2   1644     -0.115     13.019   ; qtot -1.115
  1801         HP    104    PHE    HE2   1645      0.115          0   ; qtot -1
  1802          C    104    PHE      C   1646       0.51     12.011   ; qtot -0.49
  1803          O    104    PHE      O   1647      -0.51     15.999   ; qtot -1
; residue 105 MET rtp MET  q  0.0
  1804        NH1    105    MET      N   1648      -0.47     15.015   ; qtot -1.47
  1805          H    105    MET     HN   1649       0.31          0   ; qtot -1.16
  1806        CT1    105    MET     CA   1650       0.07     13.019   ; qtot -1.09
  1807         HB    105    MET     HA   1651       0.09          0   ; qtot -1
  1808        CT2    105    MET     CB   1652      -0.18     14.027   ; qtot -1.18
  1809         HA    105    MET    HB1   1653       0.09          0   ; qtot -1.09
  1810         HA    105    MET    HB2   1654       0.09          0   ; qtot -1
  1811        CT2    105    MET     CG   1655      -0.14     14.027   ; qtot -1.14
  1812         HA    105    MET    HG1   1656       0.09          0   ; qtot -1.05
  1813         HA    105    MET    HG2   1657       0.09          0   ; qtot -0.96
  1814          S    105    MET     SD   1658      -0.09      32.06   ; qtot -1.05
  1815      MCH3S    105    MET   MCE1   1659          0     7.5175   ; qtot -1.05
  1816      MCH3S    105    MET   MCE2   1659          0     7.5175   ; qtot -1.05
  1817        CT3    105    MET     CE   1659      -0.22          0   ; qtot -1.27
  1818         HA    105    MET    HE1   1660       0.09          0   ; qtot -1.18
  1819         HA    105    MET    HE2   1661       0.09          0   ; qtot -1.09
  1820         HA    105    MET    HE3   1662       0.09          0   ; qtot -1
  1821          C    105    MET      C   1663       0.51     12.011   ; qtot -0.49
  1822          O    105    MET      O   1664      -0.51     15.999   ; qtot -1
; residue 106 GLU rtp GLU  q -1.0
  1823        NH1    106    GLU      N   1665      -0.47     15.015   ; qtot -1.47
  1824          H    106    GLU     HN   1666       0.31          0   ; qtot -1.16
  1825        CT1    106    GLU     CA   1667       0.07     13.019   ; qtot -1.09
  1826         HB    106    GLU     HA   1668       0.09          0   ; qtot -1
  1827        CT2    106    GLU     CB   1669      -0.18     14.027   ; qtot -1.18
  1828         HA    106    GLU    HB1   1670       0.09          0   ; qtot -1.09
  1829         HA    106    GLU    HB2   1671       0.09          0   ; qtot -1
  1830        CT2    106    GLU     CG   1672      -0.28     14.027   ; qtot -1.28
  1831         HA    106    GLU    HG1   1673       0.05          0   ; qtot -1.23
  1832         HA    106    GLU    HG2   1674       0.05          0   ; qtot -1.18
  1833         CC    106    GLU     CD   1675       0.56     12.011   ; qtot -0.62
  1834         OC    106    GLU    OE1   1676      -0.69     15.999   ; qtot -1.31
  1835         OC    106    GLU    OE2   1677      -0.69     15.999   ; qtot -2
  1836          C    106    GLU      C   1678       0.51     12.011   ; qtot -1.49
  1837          O    106    GLU      O   1679      -0.51     15.999   ; qtot -2
; residue 107 ALA rtp ALA  q  0.0
  1838        NH1    107    ALA      N   1680      -0.47     15.015   ; qtot -2.47
  1839          H    107    ALA     HN   1681       0.31          0   ; qtot -2.16
  1840        CT1    107    ALA     CA   1682       0.07     13.019   ; qtot -2.09
  1841         HB    107    ALA     HA   1683       0.09          0   ; qtot -2
  1842       MCH3    107    ALA   MCB1   1684          0     7.5175   ; qtot -2
  1843       MCH3    107    ALA   MCB2   1684          0     7.5175   ; qtot -2
  1844        CT3    107    ALA     CB   1684      -0.27          0   ; qtot -2.27
  1845         HA    107    ALA    HB1   1685       0.09          0   ; qtot -2.18
  1846         HA    107    ALA    HB2   1686       0.09          0   ; qtot -2.09
  1847         HA    107    ALA    HB3   1687       0.09          0   ; qtot -2
  1848          C    107    ALA      C   1688       0.51     12.011   ; qtot -1.49
  1849          O    107    ALA      O   1689      -0.51     15.999   ; qtot -2
; residue 108 LEU rtp LEU  q  0.0
  1850        NH1    108    LEU      N   1690      -0.47     15.015   ; qtot -2.47
  1851          H    108    LEU     HN   1691       0.31          0   ; qtot -2.16
  1852        CT1    108    LEU     CA   1692       0.07     13.019   ; qtot -2.09
  1853         HB    108    LEU     HA   1693       0.09          0   ; qtot -2
  1854        CT2    108    LEU     CB   1694      -0.18     14.027   ; qtot -2.18
  1855         HA    108    LEU    HB1   1695       0.09          0   ; qtot -2.09
  1856         HA    108    LEU    HB2   1696       0.09          0   ; qtot -2
  1857        CT1    108    LEU     CG   1697      -0.09     13.019   ; qtot -2.09
  1858         HA    108    LEU     HG   1698       0.09          0   ; qtot -2
  1859       MCH3    108    LEU   MCD1   1699          0     7.5175   ; qtot -2
  1860       MCH3    108    LEU   MCD2   1699          0     7.5175   ; qtot -2
  1861        CT3    108    LEU    CD1   1699      -0.27          0   ; qtot -2.27
  1862         HA    108    LEU   HD11   1700       0.09          0   ; qtot -2.18
  1863         HA    108    LEU   HD12   1701       0.09          0   ; qtot -2.09
  1864         HA    108    LEU   HD13   1702       0.09          0   ; qtot -2
  1865       MCH3    108    LEU   MCD1   1703          0     7.5175   ; qtot -2
  1866       MCH3    108    LEU   MCD2   1703          0     7.5175   ; qtot -2
  1867        CT3    108    LEU    CD2   1703      -0.27          0   ; qtot -2.27
  1868         HA    108    LEU   HD21   1704       0.09          0   ; qtot -2.18
  1869         HA    108    LEU   HD22   1705       0.09          0   ; qtot -2.09
  1870         HA    108    LEU   HD23   1706       0.09          0   ; qtot -2
  1871          C    108    LEU      C   1707       0.51     12.011   ; qtot -1.49
  1872          O    108    LEU      O   1708      -0.51     15.999   ; qtot -2
; residue 109 SER rtp SER  q  0.0
  1873        NH1    109    SER      N   1709      -0.47     15.015   ; qtot -2.47
  1874          H    109    SER     HN   1710       0.31          0   ; qtot -2.16
  1875        CT1    109    SER     CA   1711       0.07     13.019   ; qtot -2.09
  1876         HB    109    SER     HA   1712       0.09          0   ; qtot -2
  1877        CT2    109    SER     CB   1713       0.05     14.027   ; qtot -1.95
  1878         HA    109    SER    HB1   1714       0.09          0   ; qtot -1.86
  1879         HA    109    SER    HB2   1715       0.09          0   ; qtot -1.77
  1880        OH1    109    SER     OG   1716      -0.66     15.999   ; qtot -2.43
  1881          H    109    SER    HG1   1717       0.43      1.008   ; qtot -2
  1882          C    109    SER      C   1718       0.51     12.011   ; qtot -1.49
  1883          O    109    SER      O   1719      -0.51     15.999   ; qtot -2
; residue 110 ALA rtp ALA  q  0.0
  1884        NH1    110    ALA      N   1720      -0.47     15.015   ; qtot -2.47
  1885          H    110    ALA     HN   1721       0.31          0   ; qtot -2.16
  1886        CT1    110    ALA     CA   1722       0.07     13.019   ; qtot -2.09
  1887         HB    110    ALA     HA   1723       0.09          0   ; qtot -2
  1888       MCH3    110    ALA   MCB1   1724          0     7.5175   ; qtot -2
  1889       MCH3    110    ALA   MCB2   1724          0     7.5175   ; qtot -2
  1890        CT3    110    ALA     CB   1724      -0.27          0   ; qtot -2.27
  1891         HA    110    ALA    HB1   1725       0.09          0   ; qtot -2.18
  1892         HA    110    ALA    HB2   1726       0.09          0   ; qtot -2.09
  1893         HA    110    ALA    HB3   1727       0.09          0   ; qtot -2
  1894          C    110    ALA      C   1728       0.51     12.011   ; qtot -1.49
  1895          O    110    ALA      O   1729      -0.51     15.999   ; qtot -2
; residue 111 GLY rtp GLY  q  0.0
  1896        NH1    111    GLY      N   1730      -0.47     15.015   ; qtot -2.47
  1897          H    111    GLY     HN   1731       0.31          0   ; qtot -2.16
  1898        CT2    111    GLY     CA   1732      -0.02     14.027   ; qtot -2.18
  1899         HB    111    GLY    HA1   1733       0.09          0   ; qtot -2.09
  1900         HB    111    GLY    HA2   1734       0.09          0   ; qtot -2
  1901          C    111    GLY      C   1735       0.51     12.011   ; qtot -1.49
  1902          O    111    GLY      O   1736      -0.51     15.999   ; qtot -2
; residue 112 ALA rtp ALA  q  0.0
  1903        NH1    112    ALA      N   1737      -0.47     15.015   ; qtot -2.47
  1904          H    112    ALA     HN   1738       0.31          0   ; qtot -2.16
  1905        CT1    112    ALA     CA   1739       0.07     13.019   ; qtot -2.09
  1906         HB    112    ALA     HA   1740       0.09          0   ; qtot -2
  1907       MCH3    112    ALA   MCB1   1741          0     7.5175   ; qtot -2
  1908       MCH3    112    ALA   MCB2   1741          0     7.5175   ; qtot -2
  1909        CT3    112    ALA     CB   1741      -0.27          0   ; qtot -2.27
  1910         HA    112    ALA    HB1   1742       0.09          0   ; qtot -2.18
  1911         HA    112    ALA    HB2   1743       0.09          0   ; qtot -2.09
  1912         HA    112    ALA    HB3   1744       0.09          0   ; qtot -2
  1913          C    112    ALA      C   1745       0.51     12.011   ; qtot -1.49
  1914          O    112    ALA      O   1746      -0.51     15.999   ; qtot -2
; residue 113 ASP rtp ASP  q -1.0
  1915        NH1    113    ASP      N   1747      -0.47     15.015   ; qtot -2.47
  1916          H    113    ASP     HN   1748       0.31          0   ; qtot -2.16
  1917        CT1    113    ASP     CA   1749       0.07     13.019   ; qtot -2.09
  1918         HB    113    ASP     HA   1750       0.09          0   ; qtot -2
  1919        CT2    113    ASP     CB   1751      -0.28     14.027   ; qtot -2.28
  1920         HA    113    ASP    HB1   1752       0.05          0   ; qtot -2.23
  1921         HA    113    ASP    HB2   1753       0.05          0   ; qtot -2.18
  1922         CC    113    ASP     CG   1754       0.56     12.011   ; qtot -1.62
  1923         OC    113    ASP    OD1   1755      -0.69     15.999   ; qtot -2.31
  1924         OC    113    ASP    OD2   1756      -0.69     15.999   ; qtot -3
  1925          C    113    ASP      C   1757       0.51     12.011   ; qtot -2.49
  1926          O    113    ASP      O   1758      -0.51     15.999   ; qtot -3
; residue 114 VAL rtp VAL  q  0.0
  1927        NH1    114    VAL      N   1759      -0.47     15.015   ; qtot -3.47
  1928          H    114    VAL     HN   1760       0.31          0   ; qtot -3.16
  1929        CT1    114    VAL     CA   1761       0.07     13.019   ; qtot -3.09
  1930         HB    114    VAL     HA   1762       0.09          0   ; qtot -3
  1931        CT1    114    VAL     CB   1763      -0.09     13.019   ; qtot -3.09
  1932         HA    114    VAL     HB   1764       0.09          0   ; qtot -3
  1933       MCH3    114    VAL   MCG1   1765          0     7.5175   ; qtot -3
  1934       MCH3    114    VAL   MCG2   1765          0     7.5175   ; qtot -3
  1935        CT3    114    VAL    CG1   1765      -0.27          0   ; qtot -3.27
  1936         HA    114    VAL   HG11   1766       0.09          0   ; qtot -3.18
  1937         HA    114    VAL   HG12   1767       0.09          0   ; qtot -3.09
  1938         HA    114    VAL   HG13   1768       0.09          0   ; qtot -3
  1939       MCH3    114    VAL   MCG1   1769          0     7.5175   ; qtot -3
  1940       MCH3    114    VAL   MCG2   1769          0     7.5175   ; qtot -3
  1941        CT3    114    VAL    CG2   1769      -0.27          0   ; qtot -3.27
  1942         HA    114    VAL   HG21   1770       0.09          0   ; qtot -3.18
  1943         HA    114    VAL   HG22   1771       0.09          0   ; qtot -3.09
  1944         HA    114    VAL   HG23   1772       0.09          0   ; qtot -3
  1945          C    114    VAL      C   1773       0.51     12.011   ; qtot -2.49
  1946          O    114    VAL      O   1774      -0.51     15.999   ; qtot -3
; residue 115 SER rtp SER  q  0.0
  1947        NH1    115    SER      N   1775      -0.47     15.015   ; qtot -3.47
  1948          H    115    SER     HN   1776       0.31          0   ; qtot -3.16
  1949        CT1    115    SER     CA   1777       0.07     13.019   ; qtot -3.09
  1950         HB    115    SER     HA   1778       0.09          0   ; qtot -3
  1951        CT2    115    SER     CB   1779       0.05     14.027   ; qtot -2.95
  1952         HA    115    SER    HB1   1780       0.09          0   ; qtot -2.86
  1953         HA    115    SER    HB2   1781       0.09          0   ; qtot -2.77
  1954        OH1    115    SER     OG   1782      -0.66     15.999   ; qtot -3.43
  1955          H    115    SER    HG1   1783       0.43      1.008   ; qtot -3
  1956          C    115    SER      C   1784       0.51     12.011   ; qtot -2.49
  1957          O    115    SER      O   1785      -0.51     15.999   ; qtot -3
; residue 116 MET rtp MET  q  0.0
  1958        NH1    116    MET      N   1786      -0.47     15.015   ; qtot -3.47
  1959          H    116    MET     HN   1787       0.31          0   ; qtot -3.16
  1960        CT1    116    MET     CA   1788       0.07     13.019   ; qtot -3.09
  1961         HB    116    MET     HA   1789       0.09          0   ; qtot -3
  1962        CT2    116    MET     CB   1790      -0.18     14.027   ; qtot -3.18
  1963         HA    116    MET    HB1   1791       0.09          0   ; qtot -3.09
  1964         HA    116    MET    HB2   1792       0.09          0   ; qtot -3
  1965        CT2    116    MET     CG   1793      -0.14     14.027   ; qtot -3.14
  1966         HA    116    MET    HG1   1794       0.09          0   ; qtot -3.05
  1967         HA    116    MET    HG2   1795       0.09          0   ; qtot -2.96
  1968          S    116    MET     SD   1796      -0.09      32.06   ; qtot -3.05
  1969      MCH3S    116    MET   MCE1   1797          0     7.5175   ; qtot -3.05
  1970      MCH3S    116    MET   MCE2   1797          0     7.5175   ; qtot -3.05
  1971        CT3    116    MET     CE   1797      -0.22          0   ; qtot -3.27
  1972         HA    116    MET    HE1   1798       0.09          0   ; qtot -3.18
  1973         HA    116    MET    HE2   1799       0.09          0   ; qtot -3.09
  1974         HA    116    MET    HE3   1800       0.09          0   ; qtot -3
  1975          C    116    MET      C   1801       0.51     12.011   ; qtot -2.49
  1976          O    116    MET      O   1802      -0.51     15.999   ; qtot -3
; residue 117 ILE rtp ILE  q  0.0
  1977        NH1    117    ILE      N   1803      -0.47     15.015   ; qtot -3.47
  1978          H    117    ILE     HN   1804       0.31          0   ; qtot -3.16
  1979        CT1    117    ILE     CA   1805       0.07     13.019   ; qtot -3.09
  1980         HB    117    ILE     HA   1806       0.09          0   ; qtot -3
  1981        CT1    117    ILE     CB   1807      -0.09     13.019   ; qtot -3.09
  1982         HA    117    ILE     HB   1808       0.09          0   ; qtot -3
  1983       MCH3    117    ILE   MCG1   1809          0     7.5175   ; qtot -3
  1984       MCH3    117    ILE   MCG2   1809          0     7.5175   ; qtot -3
  1985        CT3    117    ILE    CG2   1809      -0.27          0   ; qtot -3.27
  1986         HA    117    ILE   HG21   1810       0.09          0   ; qtot -3.18
  1987         HA    117    ILE   HG22   1811       0.09          0   ; qtot -3.09
  1988         HA    117    ILE   HG23   1812       0.09          0   ; qtot -3
  1989        CT2    117    ILE    CG1   1813      -0.18     14.027   ; qtot -3.18
  1990         HA    117    ILE   HG11   1814       0.09          0   ; qtot -3.09
  1991         HA    117    ILE   HG12   1815       0.09          0   ; qtot -3
  1992       MCH3    117    ILE   MCD1   1816          0     7.5175   ; qtot -3
  1993       MCH3    117    ILE   MCD2   1816          0     7.5175   ; qtot -3
  1994        CT3    117    ILE     CD   1816      -0.27          0   ; qtot -3.27
  1995         HA    117    ILE    HD1   1817       0.09          0   ; qtot -3.18
  1996         HA    117    ILE    HD2   1818       0.09          0   ; qtot -3.09
  1997         HA    117    ILE    HD3   1819       0.09          0   ; qtot -3
  1998          C    117    ILE      C   1820       0.51     12.011   ; qtot -2.49
  1999          O    117    ILE      O   1821      -0.51     15.999   ; qtot -3
; residue 118 GLY rtp GLY  q  0.0
  2000        NH1    118    GLY      N   1822      -0.47     15.015   ; qtot -3.47
  2001          H    118    GLY     HN   1823       0.31          0   ; qtot -3.16
  2002        CT2    118    GLY     CA   1824      -0.02     14.027   ; qtot -3.18
  2003         HB    118    GLY    HA1   1825       0.09          0   ; qtot -3.09
  2004         HB    118    GLY    HA2   1826       0.09          0   ; qtot -3
  2005          C    118    GLY      C   1827       0.51     12.011   ; qtot -2.49
  2006          O    118    GLY      O   1828      -0.51     15.999   ; qtot -3
; residue 119 GLN rtp GLN  q  0.0
  2007        NH1    119    GLN      N   1829      -0.47     15.015   ; qtot -3.47
  2008          H    119    GLN     HN   1830       0.31          0   ; qtot -3.16
  2009        CT1    119    GLN     CA   1831       0.07     13.019   ; qtot -3.09
  2010         HB    119    GLN     HA   1832       0.09          0   ; qtot -3
  2011        CT2    119    GLN     CB   1833      -0.18     14.027   ; qtot -3.18
  2012         HA    119    GLN    HB1   1834       0.09          0   ; qtot -3.09
  2013         HA    119    GLN    HB2   1835       0.09          0   ; qtot -3
  2014        CT2    119    GLN     CG   1836      -0.18     14.027   ; qtot -3.18
  2015         HA    119    GLN    HG1   1837       0.09          0   ; qtot -3.09
  2016         HA    119    GLN    HG2   1838       0.09          0   ; qtot -3
  2017         CC    119    GLN     CD   1839       0.55     12.011   ; qtot -2.45
  2018          O    119    GLN    OE1   1840      -0.55     15.999   ; qtot -3
  2019        NH2    119    GLN    NE2   1841      -0.62     16.023   ; qtot -3.62
  2020          H    119    GLN   HE21   1842       0.32          0   ; qtot -3.3
  2021          H    119    GLN   HE22   1843        0.3          0   ; qtot -3
  2022          C    119    GLN      C   1844       0.51     12.011   ; qtot -2.49
  2023          O    119    GLN      O   1845      -0.51     15.999   ; qtot -3
; residue 120 PHE rtp PHE  q  0.0
  2024        NH1    120    PHE      N   1846      -0.47     15.015   ; qtot -3.47
  2025          H    120    PHE     HN   1847       0.31          0   ; qtot -3.16
  2026        CT1    120    PHE     CA   1848       0.07     13.019   ; qtot -3.09
  2027         HB    120    PHE     HA   1849       0.09          0   ; qtot -3
  2028        CT2    120    PHE     CB   1850      -0.18     14.027   ; qtot -3.18
  2029         HA    120    PHE    HB1   1851       0.09          0   ; qtot -3.09
  2030         HA    120    PHE    HB2   1852       0.09          0   ; qtot -3
  2031         CA    120    PHE     CG   1853          0     12.011   ; qtot -3
  2032         CA    120    PHE    CD1   1854     -0.115     13.019   ; qtot -3.115
  2033         HP    120    PHE    HD1   1855      0.115          0   ; qtot -3
  2034         CA    120    PHE    CE1   1856     -0.115     13.019   ; qtot -3.115
  2035         HP    120    PHE    HE1   1857      0.115          0   ; qtot -3
  2036         CA    120    PHE     CZ   1858     -0.115     13.019   ; qtot -3.115
  2037         HP    120    PHE     HZ   1859      0.115          0   ; qtot -3
  2038         CA    120    PHE    CD2   1860     -0.115     13.019   ; qtot -3.115
  2039         HP    120    PHE    HD2   1861      0.115          0   ; qtot -3
  2040         CA    120    PHE    CE2   1862     -0.115     13.019   ; qtot -3.115
  2041         HP    120    PHE    HE2   1863      0.115          0   ; qtot -3
  2042          C    120    PHE      C   1864       0.51     12.011   ; qtot -2.49
  2043          O    120    PHE      O   1865      -0.51     15.999   ; qtot -3
; residue 121 GLY rtp GLY  q  0.0
  2044        NH1    121    GLY      N   1866      -0.47     15.015   ; qtot -3.47
  2045          H    121    GLY     HN   1867       0.31          0   ; qtot -3.16
  2046        CT2    121    GLY     CA   1868      -0.02     14.027   ; qtot -3.18
  2047         HB    121    GLY    HA1   1869       0.09          0   ; qtot -3.09
  2048         HB    121    GLY    HA2   1870       0.09          0   ; qtot -3
  2049          C    121    GLY      C   1871       0.51     12.011   ; qtot -2.49
  2050          O    121    GLY      O   1872      -0.51     15.999   ; qtot -3
; residue 122 VAL rtp VAL  q  0.0
  2051        NH1    122    VAL      N   1873      -0.47     15.015   ; qtot -3.47
  2052          H    122    VAL     HN   1874       0.31          0   ; qtot -3.16
  2053        CT1    122    VAL     CA   1875       0.07     13.019   ; qtot -3.09
  2054         HB    122    VAL     HA   1876       0.09          0   ; qtot -3
  2055        CT1    122    VAL     CB   1877      -0.09     13.019   ; qtot -3.09
  2056         HA    122    VAL     HB   1878       0.09          0   ; qtot -3
  2057       MCH3    122    VAL   MCG1   1879          0     7.5175   ; qtot -3
  2058       MCH3    122    VAL   MCG2   1879          0     7.5175   ; qtot -3
  2059        CT3    122    VAL    CG1   1879      -0.27          0   ; qtot -3.27
  2060         HA    122    VAL   HG11   1880       0.09          0   ; qtot -3.18
  2061         HA    122    VAL   HG12   1881       0.09          0   ; qtot -3.09
  2062         HA    122    VAL   HG13   1882       0.09          0   ; qtot -3
  2063       MCH3    122    VAL   MCG1   1883          0     7.5175   ; qtot -3
  2064       MCH3    122    VAL   MCG2   1883          0     7.5175   ; qtot -3
  2065        CT3    122    VAL    CG2   1883      -0.27          0   ; qtot -3.27
  2066         HA    122    VAL   HG21   1884       0.09          0   ; qtot -3.18
  2067         HA    122    VAL   HG22   1885       0.09          0   ; qtot -3.09
  2068         HA    122    VAL   HG23   1886       0.09          0   ; qtot -3
  2069          C    122    VAL      C   1887       0.51     12.011   ; qtot -2.49
  2070          O    122    VAL      O   1888      -0.51     15.999   ; qtot -3
; residue 123 GLY rtp GLY  q  0.0
  2071        NH1    123    GLY      N   1889      -0.47     15.015   ; qtot -3.47
  2072          H    123    GLY     HN   1890       0.31          0   ; qtot -3.16
  2073        CT2    123    GLY     CA   1891      -0.02     14.027   ; qtot -3.18
  2074         HB    123    GLY    HA1   1892       0.09          0   ; qtot -3.09
  2075         HB    123    GLY    HA2   1893       0.09          0   ; qtot -3
  2076          C    123    GLY      C   1894       0.51     12.011   ; qtot -2.49
  2077          O    123    GLY      O   1895      -0.51     15.999   ; qtot -3
; residue 124 PHE rtp PHE  q  0.0
  2078        NH1    124    PHE      N   1896      -0.47     15.015   ; qtot -3.47
  2079          H    124    PHE     HN   1897       0.31          0   ; qtot -3.16
  2080        CT1    124    PHE     CA   1898       0.07     13.019   ; qtot -3.09
  2081         HB    124    PHE     HA   1899       0.09          0   ; qtot -3
  2082        CT2    124    PHE     CB   1900      -0.18     14.027   ; qtot -3.18
  2083         HA    124    PHE    HB1   1901       0.09          0   ; qtot -3.09
  2084         HA    124    PHE    HB2   1902       0.09          0   ; qtot -3
  2085         CA    124    PHE     CG   1903          0     12.011   ; qtot -3
  2086         CA    124    PHE    CD1   1904     -0.115     13.019   ; qtot -3.115
  2087         HP    124    PHE    HD1   1905      0.115          0   ; qtot -3
  2088         CA    124    PHE    CE1   1906     -0.115     13.019   ; qtot -3.115
  2089         HP    124    PHE    HE1   1907      0.115          0   ; qtot -3
  2090         CA    124    PHE     CZ   1908     -0.115     13.019   ; qtot -3.115
  2091         HP    124    PHE     HZ   1909      0.115          0   ; qtot -3
  2092         CA    124    PHE    CD2   1910     -0.115     13.019   ; qtot -3.115
  2093         HP    124    PHE    HD2   1911      0.115          0   ; qtot -3
  2094         CA    124    PHE    CE2   1912     -0.115     13.019   ; qtot -3.115
  2095         HP    124    PHE    HE2   1913      0.115          0   ; qtot -3
  2096          C    124    PHE      C   1914       0.51     12.011   ; qtot -2.49
  2097          O    124    PHE      O   1915      -0.51     15.999   ; qtot -3
; residue 125 TYR rtp TYR  q  0.0
  2098        NH1    125    TYR      N   1916      -0.47     15.015   ; qtot -3.47
  2099          H    125    TYR     HN   1917       0.31          0   ; qtot -3.16
  2100        CT1    125    TYR     CA   1918       0.07     13.019   ; qtot -3.09
  2101         HB    125    TYR     HA   1919       0.09          0   ; qtot -3
  2102        CT2    125    TYR     CB   1920      -0.18     14.027   ; qtot -3.18
  2103         HA    125    TYR    HB1   1921       0.09          0   ; qtot -3.09
  2104         HA    125    TYR    HB2   1922       0.09          0   ; qtot -3
  2105         CA    125    TYR     CG   1923          0     12.011   ; qtot -3
  2106         CA    125    TYR    CD1   1924     -0.115     13.019   ; qtot -3.115
  2107         HP    125    TYR    HD1   1925      0.115          0   ; qtot -3
  2108         CA    125    TYR    CE1   1926     -0.115     13.019   ; qtot -3.115
  2109         HP    125    TYR    HE1   1927      0.115          0   ; qtot -3
  2110         CA    125    TYR     CZ   1928       0.11     12.011   ; qtot -2.89
  2111        OH1    125    TYR     OH   1929      -0.54     15.999   ; qtot -3.43
  2112          H    125    TYR     HH   1930       0.43      1.008   ; qtot -3
  2113         CA    125    TYR    CD2   1931     -0.115     13.019   ; qtot -3.115
  2114         HP    125    TYR    HD2   1932      0.115          0   ; qtot -3
  2115         CA    125    TYR    CE2   1933     -0.115     13.019   ; qtot -3.115
  2116         HP    125    TYR    HE2   1934      0.115          0   ; qtot -3
  2117          C    125    TYR      C   1935       0.51     12.011   ; qtot -2.49
  2118          O    125    TYR      O   1936      -0.51     15.999   ; qtot -3
; residue 126 SER rtp SER  q  0.0
  2119        NH1    126    SER      N   1937      -0.47     15.015   ; qtot -3.47
  2120          H    126    SER     HN   1938       0.31          0   ; qtot -3.16
  2121        CT1    126    SER     CA   1939       0.07     13.019   ; qtot -3.09
  2122         HB    126    SER     HA   1940       0.09          0   ; qtot -3
  2123        CT2    126    SER     CB   1941       0.05     14.027   ; qtot -2.95
  2124         HA    126    SER    HB1   1942       0.09          0   ; qtot -2.86
  2125         HA    126    SER    HB2   1943       0.09          0   ; qtot -2.77
  2126        OH1    126    SER     OG   1944      -0.66     15.999   ; qtot -3.43
  2127          H    126    SER    HG1   1945       0.43      1.008   ; qtot -3
  2128          C    126    SER      C   1946       0.51     12.011   ; qtot -2.49
  2129          O    126    SER      O   1947      -0.51     15.999   ; qtot -3
; residue 127 LEU rtp LEU  q  0.0
  2130        NH1    127    LEU      N   1948      -0.47     15.015   ; qtot -3.47
  2131          H    127    LEU     HN   1949       0.31          0   ; qtot -3.16
  2132        CT1    127    LEU     CA   1950       0.07     13.019   ; qtot -3.09
  2133         HB    127    LEU     HA   1951       0.09          0   ; qtot -3
  2134        CT2    127    LEU     CB   1952      -0.18     14.027   ; qtot -3.18
  2135         HA    127    LEU    HB1   1953       0.09          0   ; qtot -3.09
  2136         HA    127    LEU    HB2   1954       0.09          0   ; qtot -3
  2137        CT1    127    LEU     CG   1955      -0.09     13.019   ; qtot -3.09
  2138         HA    127    LEU     HG   1956       0.09          0   ; qtot -3
  2139       MCH3    127    LEU   MCD1   1957          0     7.5175   ; qtot -3
  2140       MCH3    127    LEU   MCD2   1957          0     7.5175   ; qtot -3
  2141        CT3    127    LEU    CD1   1957      -0.27          0   ; qtot -3.27
  2142         HA    127    LEU   HD11   1958       0.09          0   ; qtot -3.18
  2143         HA    127    LEU   HD12   1959       0.09          0   ; qtot -3.09
  2144         HA    127    LEU   HD13   1960       0.09          0   ; qtot -3
  2145       MCH3    127    LEU   MCD1   1961          0     7.5175   ; qtot -3
  2146       MCH3    127    LEU   MCD2   1961          0     7.5175   ; qtot -3
  2147        CT3    127    LEU    CD2   1961      -0.27          0   ; qtot -3.27
  2148         HA    127    LEU   HD21   1962       0.09          0   ; qtot -3.18
  2149         HA    127    LEU   HD22   1963       0.09          0   ; qtot -3.09
  2150         HA    127    LEU   HD23   1964       0.09          0   ; qtot -3
  2151          C    127    LEU      C   1965       0.51     12.011   ; qtot -2.49
  2152          O    127    LEU      O   1966      -0.51     15.999   ; qtot -3
; residue 128 PHE rtp PHE  q  0.0
  2153        NH1    128    PHE      N   1967      -0.47     15.015   ; qtot -3.47
  2154          H    128    PHE     HN   1968       0.31          0   ; qtot -3.16
  2155        CT1    128    PHE     CA   1969       0.07     13.019   ; qtot -3.09
  2156         HB    128    PHE     HA   1970       0.09          0   ; qtot -3
  2157        CT2    128    PHE     CB   1971      -0.18     14.027   ; qtot -3.18
  2158         HA    128    PHE    HB1   1972       0.09          0   ; qtot -3.09
  2159         HA    128    PHE    HB2   1973       0.09          0   ; qtot -3
  2160         CA    128    PHE     CG   1974          0     12.011   ; qtot -3
  2161         CA    128    PHE    CD1   1975     -0.115     13.019   ; qtot -3.115
  2162         HP    128    PHE    HD1   1976      0.115          0   ; qtot -3
  2163         CA    128    PHE    CE1   1977     -0.115     13.019   ; qtot -3.115
  2164         HP    128    PHE    HE1   1978      0.115          0   ; qtot -3
  2165         CA    128    PHE     CZ   1979     -0.115     13.019   ; qtot -3.115
  2166         HP    128    PHE     HZ   1980      0.115          0   ; qtot -3
  2167         CA    128    PHE    CD2   1981     -0.115     13.019   ; qtot -3.115
  2168         HP    128    PHE    HD2   1982      0.115          0   ; qtot -3
  2169         CA    128    PHE    CE2   1983     -0.115     13.019   ; qtot -3.115
  2170         HP    128    PHE    HE2   1984      0.115          0   ; qtot -3
  2171          C    128    PHE      C   1985       0.51     12.011   ; qtot -2.49
  2172          O    128    PHE      O   1986      -0.51     15.999   ; qtot -3
; residue 129 LEU rtp LEU  q  0.0
  2173        NH1    129    LEU      N   1987      -0.47     15.015   ; qtot -3.47
  2174          H    129    LEU     HN   1988       0.31          0   ; qtot -3.16
  2175        CT1    129    LEU     CA   1989       0.07     13.019   ; qtot -3.09
  2176         HB    129    LEU     HA   1990       0.09          0   ; qtot -3
  2177        CT2    129    LEU     CB   1991      -0.18     14.027   ; qtot -3.18
  2178         HA    129    LEU    HB1   1992       0.09          0   ; qtot -3.09
  2179         HA    129    LEU    HB2   1993       0.09          0   ; qtot -3
  2180        CT1    129    LEU     CG   1994      -0.09     13.019   ; qtot -3.09
  2181         HA    129    LEU     HG   1995       0.09          0   ; qtot -3
  2182       MCH3    129    LEU   MCD1   1996          0     7.5175   ; qtot -3
  2183       MCH3    129    LEU   MCD2   1996          0     7.5175   ; qtot -3
  2184        CT3    129    LEU    CD1   1996      -0.27          0   ; qtot -3.27
  2185         HA    129    LEU   HD11   1997       0.09          0   ; qtot -3.18
  2186         HA    129    LEU   HD12   1998       0.09          0   ; qtot -3.09
  2187         HA    129    LEU   HD13   1999       0.09          0   ; qtot -3
  2188       MCH3    129    LEU   MCD1   2000          0     7.5175   ; qtot -3
  2189       MCH3    129    LEU   MCD2   2000          0     7.5175   ; qtot -3
  2190        CT3    129    LEU    CD2   2000      -0.27          0   ; qtot -3.27
  2191         HA    129    LEU   HD21   2001       0.09          0   ; qtot -3.18
  2192         HA    129    LEU   HD22   2002       0.09          0   ; qtot -3.09
  2193         HA    129    LEU   HD23   2003       0.09          0   ; qtot -3
  2194          C    129    LEU      C   2004       0.51     12.011   ; qtot -2.49
  2195          O    129    LEU      O   2005      -0.51     15.999   ; qtot -3
; residue 130 VAL rtp VAL  q  0.0
  2196        NH1    130    VAL      N   2006      -0.47     15.015   ; qtot -3.47
  2197          H    130    VAL     HN   2007       0.31          0   ; qtot -3.16
  2198        CT1    130    VAL     CA   2008       0.07     13.019   ; qtot -3.09
  2199         HB    130    VAL     HA   2009       0.09          0   ; qtot -3
  2200        CT1    130    VAL     CB   2010      -0.09     13.019   ; qtot -3.09
  2201         HA    130    VAL     HB   2011       0.09          0   ; qtot -3
  2202       MCH3    130    VAL   MCG1   2012          0     7.5175   ; qtot -3
  2203       MCH3    130    VAL   MCG2   2012          0     7.5175   ; qtot -3
  2204        CT3    130    VAL    CG1   2012      -0.27          0   ; qtot -3.27
  2205         HA    130    VAL   HG11   2013       0.09          0   ; qtot -3.18
  2206         HA    130    VAL   HG12   2014       0.09          0   ; qtot -3.09
  2207         HA    130    VAL   HG13   2015       0.09          0   ; qtot -3
  2208       MCH3    130    VAL   MCG1   2016          0     7.5175   ; qtot -3
  2209       MCH3    130    VAL   MCG2   2016          0     7.5175   ; qtot -3
  2210        CT3    130    VAL    CG2   2016      -0.27          0   ; qtot -3.27
  2211         HA    130    VAL   HG21   2017       0.09          0   ; qtot -3.18
  2212         HA    130    VAL   HG22   2018       0.09          0   ; qtot -3.09
  2213         HA    130    VAL   HG23   2019       0.09          0   ; qtot -3
  2214          C    130    VAL      C   2020       0.51     12.011   ; qtot -2.49
  2215          O    130    VAL      O   2021      -0.51     15.999   ; qtot -3
; residue 131 ALA rtp ALA  q  0.0
  2216        NH1    131    ALA      N   2022      -0.47     15.015   ; qtot -3.47
  2217          H    131    ALA     HN   2023       0.31          0   ; qtot -3.16
  2218        CT1    131    ALA     CA   2024       0.07     13.019   ; qtot -3.09
  2219         HB    131    ALA     HA   2025       0.09          0   ; qtot -3
  2220       MCH3    131    ALA   MCB1   2026          0     7.5175   ; qtot -3
  2221       MCH3    131    ALA   MCB2   2026          0     7.5175   ; qtot -3
  2222        CT3    131    ALA     CB   2026      -0.27          0   ; qtot -3.27
  2223         HA    131    ALA    HB1   2027       0.09          0   ; qtot -3.18
  2224         HA    131    ALA    HB2   2028       0.09          0   ; qtot -3.09
  2225         HA    131    ALA    HB3   2029       0.09          0   ; qtot -3
  2226          C    131    ALA      C   2030       0.51     12.011   ; qtot -2.49
  2227          O    131    ALA      O   2031      -0.51     15.999   ; qtot -3
; residue 132 ASP rtp ASP  q -1.0
  2228        NH1    132    ASP      N   2032      -0.47     15.015   ; qtot -3.47
  2229          H    132    ASP     HN   2033       0.31          0   ; qtot -3.16
  2230        CT1    132    ASP     CA   2034       0.07     13.019   ; qtot -3.09
  2231         HB    132    ASP     HA   2035       0.09          0   ; qtot -3
  2232        CT2    132    ASP     CB   2036      -0.28     14.027   ; qtot -3.28
  2233         HA    132    ASP    HB1   2037       0.05          0   ; qtot -3.23
  2234         HA    132    ASP    HB2   2038       0.05          0   ; qtot -3.18
  2235         CC    132    ASP     CG   2039       0.56     12.011   ; qtot -2.62
  2236         OC    132    ASP    OD1   2040      -0.69     15.999   ; qtot -3.31
  2237         OC    132    ASP    OD2   2041      -0.69     15.999   ; qtot -4
  2238          C    132    ASP      C   2042       0.51     12.011   ; qtot -3.49
  2239          O    132    ASP      O   2043      -0.51     15.999   ; qtot -4
; residue 133 ARG rtp ARG  q +1.0
  2240        NH1    133    ARG      N   2044      -0.47     15.015   ; qtot -4.47
  2241          H    133    ARG     HN   2045       0.31          0   ; qtot -4.16
  2242        CT1    133    ARG     CA   2046       0.07     13.019   ; qtot -4.09
  2243         HB    133    ARG     HA   2047       0.09          0   ; qtot -4
  2244        CT2    133    ARG     CB   2048      -0.18     14.027   ; qtot -4.18
  2245         HA    133    ARG    HB1   2049       0.09          0   ; qtot -4.09
  2246         HA    133    ARG    HB2   2050       0.09          0   ; qtot -4
  2247        CT2    133    ARG     CG   2051      -0.18     14.027   ; qtot -4.18
  2248         HA    133    ARG    HG1   2052       0.09          0   ; qtot -4.09
  2249         HA    133    ARG    HG2   2053       0.09          0   ; qtot -4
  2250        CT2    133    ARG     CD   2054        0.2     14.027   ; qtot -3.8
  2251         HA    133    ARG    HD1   2055       0.09          0   ; qtot -3.71
  2252         HA    133    ARG    HD2   2056       0.09          0   ; qtot -3.62
  2253        NC2    133    ARG     NE   2057      -0.61     15.015   ; qtot -4.23
  2254         HC    133    ARG     HE   2058       0.38          0   ; qtot -3.85
  2255          C    133    ARG     CZ   2059       0.49     12.011   ; qtot -3.36
  2256        NC2    133    ARG    NH1   2060      -0.62     16.023   ; qtot -3.98
  2257         HC    133    ARG   HH11   2061        0.4          0   ; qtot -3.58
  2258         HC    133    ARG   HH12   2062        0.4          0   ; qtot -3.18
  2259        NC2    133    ARG    NH2   2063      -0.62     16.023   ; qtot -3.8
  2260         HC    133    ARG   HH21   2064        0.4          0   ; qtot -3.4
  2261         HC    133    ARG   HH22   2065        0.4          0   ; qtot -3
  2262          C    133    ARG      C   2066       0.51     12.011   ; qtot -2.49
  2263          O    133    ARG      O   2067      -0.51     15.999   ; qtot -3
; residue 134 VAL rtp VAL  q  0.0
  2264        NH1    134    VAL      N   2068      -0.47     15.015   ; qtot -3.47
  2265          H    134    VAL     HN   2069       0.31          0   ; qtot -3.16
  2266        CT1    134    VAL     CA   2070       0.07     13.019   ; qtot -3.09
  2267         HB    134    VAL     HA   2071       0.09          0   ; qtot -3
  2268        CT1    134    VAL     CB   2072      -0.09     13.019   ; qtot -3.09
  2269         HA    134    VAL     HB   2073       0.09          0   ; qtot -3
  2270       MCH3    134    VAL   MCG1   2074          0     7.5175   ; qtot -3
  2271       MCH3    134    VAL   MCG2   2074          0     7.5175   ; qtot -3
  2272        CT3    134    VAL    CG1   2074      -0.27          0   ; qtot -3.27
  2273         HA    134    VAL   HG11   2075       0.09          0   ; qtot -3.18
  2274         HA    134    VAL   HG12   2076       0.09          0   ; qtot -3.09
  2275         HA    134    VAL   HG13   2077       0.09          0   ; qtot -3
  2276       MCH3    134    VAL   MCG1   2078          0     7.5175   ; qtot -3
  2277       MCH3    134    VAL   MCG2   2078          0     7.5175   ; qtot -3
  2278        CT3    134    VAL    CG2   2078      -0.27          0   ; qtot -3.27
  2279         HA    134    VAL   HG21   2079       0.09          0   ; qtot -3.18
  2280         HA    134    VAL   HG22   2080       0.09          0   ; qtot -3.09
  2281         HA    134    VAL   HG23   2081       0.09          0   ; qtot -3
  2282          C    134    VAL      C   2082       0.51     12.011   ; qtot -2.49
  2283          O    134    VAL      O   2083      -0.51     15.999   ; qtot -3
; residue 135 GLN rtp GLN  q  0.0
  2284        NH1    135    GLN      N   2084      -0.47     15.015   ; qtot -3.47
  2285          H    135    GLN     HN   2085       0.31          0   ; qtot -3.16
  2286        CT1    135    GLN     CA   2086       0.07     13.019   ; qtot -3.09
  2287         HB    135    GLN     HA   2087       0.09          0   ; qtot -3
  2288        CT2    135    GLN     CB   2088      -0.18     14.027   ; qtot -3.18
  2289         HA    135    GLN    HB1   2089       0.09          0   ; qtot -3.09
  2290         HA    135    GLN    HB2   2090       0.09          0   ; qtot -3
  2291        CT2    135    GLN     CG   2091      -0.18     14.027   ; qtot -3.18
  2292         HA    135    GLN    HG1   2092       0.09          0   ; qtot -3.09
  2293         HA    135    GLN    HG2   2093       0.09          0   ; qtot -3
  2294         CC    135    GLN     CD   2094       0.55     12.011   ; qtot -2.45
  2295          O    135    GLN    OE1   2095      -0.55     15.999   ; qtot -3
  2296        NH2    135    GLN    NE2   2096      -0.62     16.023   ; qtot -3.62
  2297          H    135    GLN   HE21   2097       0.32          0   ; qtot -3.3
  2298          H    135    GLN   HE22   2098        0.3          0   ; qtot -3
  2299          C    135    GLN      C   2099       0.51     12.011   ; qtot -2.49
  2300          O    135    GLN      O   2100      -0.51     15.999   ; qtot -3
; residue 136 VAL rtp VAL  q  0.0
  2301        NH1    136    VAL      N   2101      -0.47     15.015   ; qtot -3.47
  2302          H    136    VAL     HN   2102       0.31          0   ; qtot -3.16
  2303        CT1    136    VAL     CA   2103       0.07     13.019   ; qtot -3.09
  2304         HB    136    VAL     HA   2104       0.09          0   ; qtot -3
  2305        CT1    136    VAL     CB   2105      -0.09     13.019   ; qtot -3.09
  2306         HA    136    VAL     HB   2106       0.09          0   ; qtot -3
  2307       MCH3    136    VAL   MCG1   2107          0     7.5175   ; qtot -3
  2308       MCH3    136    VAL   MCG2   2107          0     7.5175   ; qtot -3
  2309        CT3    136    VAL    CG1   2107      -0.27          0   ; qtot -3.27
  2310         HA    136    VAL   HG11   2108       0.09          0   ; qtot -3.18
  2311         HA    136    VAL   HG12   2109       0.09          0   ; qtot -3.09
  2312         HA    136    VAL   HG13   2110       0.09          0   ; qtot -3
  2313       MCH3    136    VAL   MCG1   2111          0     7.5175   ; qtot -3
  2314       MCH3    136    VAL   MCG2   2111          0     7.5175   ; qtot -3
  2315        CT3    136    VAL    CG2   2111      -0.27          0   ; qtot -3.27
  2316         HA    136    VAL   HG21   2112       0.09          0   ; qtot -3.18
  2317         HA    136    VAL   HG22   2113       0.09          0   ; qtot -3.09
  2318         HA    136    VAL   HG23   2114       0.09          0   ; qtot -3
  2319          C    136    VAL      C   2115       0.51     12.011   ; qtot -2.49
  2320          O    136    VAL      O   2116      -0.51     15.999   ; qtot -3
; residue 137 ILE rtp ILE  q  0.0
  2321        NH1    137    ILE      N   2117      -0.47     15.015   ; qtot -3.47
  2322          H    137    ILE     HN   2118       0.31          0   ; qtot -3.16
  2323        CT1    137    ILE     CA   2119       0.07     13.019   ; qtot -3.09
  2324         HB    137    ILE     HA   2120       0.09          0   ; qtot -3
  2325        CT1    137    ILE     CB   2121      -0.09     13.019   ; qtot -3.09
  2326         HA    137    ILE     HB   2122       0.09          0   ; qtot -3
  2327       MCH3    137    ILE   MCG1   2123          0     7.5175   ; qtot -3
  2328       MCH3    137    ILE   MCG2   2123          0     7.5175   ; qtot -3
  2329        CT3    137    ILE    CG2   2123      -0.27          0   ; qtot -3.27
  2330         HA    137    ILE   HG21   2124       0.09          0   ; qtot -3.18
  2331         HA    137    ILE   HG22   2125       0.09          0   ; qtot -3.09
  2332         HA    137    ILE   HG23   2126       0.09          0   ; qtot -3
  2333        CT2    137    ILE    CG1   2127      -0.18     14.027   ; qtot -3.18
  2334         HA    137    ILE   HG11   2128       0.09          0   ; qtot -3.09
  2335         HA    137    ILE   HG12   2129       0.09          0   ; qtot -3
  2336       MCH3    137    ILE   MCD1   2130          0     7.5175   ; qtot -3
  2337       MCH3    137    ILE   MCD2   2130          0     7.5175   ; qtot -3
  2338        CT3    137    ILE     CD   2130      -0.27          0   ; qtot -3.27
  2339         HA    137    ILE    HD1   2131       0.09          0   ; qtot -3.18
  2340         HA    137    ILE    HD2   2132       0.09          0   ; qtot -3.09
  2341         HA    137    ILE    HD3   2133       0.09          0   ; qtot -3
  2342          C    137    ILE      C   2134       0.51     12.011   ; qtot -2.49
  2343          O    137    ILE      O   2135      -0.51     15.999   ; qtot -3
; residue 138 SER rtp SER  q  0.0
  2344        NH1    138    SER      N   2136      -0.47     15.015   ; qtot -3.47
  2345          H    138    SER     HN   2137       0.31          0   ; qtot -3.16
  2346        CT1    138    SER     CA   2138       0.07     13.019   ; qtot -3.09
  2347         HB    138    SER     HA   2139       0.09          0   ; qtot -3
  2348        CT2    138    SER     CB   2140       0.05     14.027   ; qtot -2.95
  2349         HA    138    SER    HB1   2141       0.09          0   ; qtot -2.86
  2350         HA    138    SER    HB2   2142       0.09          0   ; qtot -2.77
  2351        OH1    138    SER     OG   2143      -0.66     15.999   ; qtot -3.43
  2352          H    138    SER    HG1   2144       0.43      1.008   ; qtot -3
  2353          C    138    SER      C   2145       0.51     12.011   ; qtot -2.49
  2354          O    138    SER      O   2146      -0.51     15.999   ; qtot -3
; residue 139 LYS rtp LYS  q +1.0
  2355        NH1    139    LYS      N   2147      -0.47     15.015   ; qtot -3.47
  2356          H    139    LYS     HN   2148       0.31          0   ; qtot -3.16
  2357        CT1    139    LYS     CA   2149       0.07     13.019   ; qtot -3.09
  2358         HB    139    LYS     HA   2150       0.09          0   ; qtot -3
  2359        CT2    139    LYS     CB   2151      -0.18     14.027   ; qtot -3.18
  2360         HA    139    LYS    HB1   2152       0.09          0   ; qtot -3.09
  2361         HA    139    LYS    HB2   2153       0.09          0   ; qtot -3
  2362        CT2    139    LYS     CG   2154      -0.18     14.027   ; qtot -3.18
  2363         HA    139    LYS    HG1   2155       0.09          0   ; qtot -3.09
  2364         HA    139    LYS    HG2   2156       0.09          0   ; qtot -3
  2365        CT2    139    LYS     CD   2157      -0.18     14.027   ; qtot -3.18
  2366         HA    139    LYS    HD1   2158       0.09          0   ; qtot -3.09
  2367         HA    139    LYS    HD2   2159       0.09          0   ; qtot -3
  2368        CT2    139    LYS     CE   2160       0.21     14.027   ; qtot -2.79
  2369         HA    139    LYS    HE1   2161       0.05          0   ; qtot -2.74
  2370         HA    139    LYS    HE2   2162       0.05          0   ; qtot -2.69
  2371       MNH3    139    LYS   MNZ1   2163          0     8.5155   ; qtot -2.69
  2372       MNH3    139    LYS   MNZ2   2163          0     8.5155   ; qtot -2.69
  2373        NH3    139    LYS     NZ   2163       -0.3          0   ; qtot -2.99
  2374         HC    139    LYS    HZ1   2164       0.33          0   ; qtot -2.66
  2375         HC    139    LYS    HZ2   2165       0.33          0   ; qtot -2.33
  2376         HC    139    LYS    HZ3   2166       0.33          0   ; qtot -2
  2377          C    139    LYS      C   2167       0.51     12.011   ; qtot -1.49
  2378          O    139    LYS      O   2168      -0.51     15.999   ; qtot -2
; residue 140 SER rtp SER  q  0.0
  2379        NH1    140    SER      N   2169      -0.47     15.015   ; qtot -2.47
  2380          H    140    SER     HN   2170       0.31          0   ; qtot -2.16
  2381        CT1    140    SER     CA   2171       0.07     13.019   ; qtot -2.09
  2382         HB    140    SER     HA   2172       0.09          0   ; qtot -2
  2383        CT2    140    SER     CB   2173       0.05     14.027   ; qtot -1.95
  2384         HA    140    SER    HB1   2174       0.09          0   ; qtot -1.86
  2385         HA    140    SER    HB2   2175       0.09          0   ; qtot -1.77
  2386        OH1    140    SER     OG   2176      -0.66     15.999   ; qtot -2.43
  2387          H    140    SER    HG1   2177       0.43      1.008   ; qtot -2
  2388          C    140    SER      C   2178       0.51     12.011   ; qtot -1.49
  2389          O    140    SER      O   2179      -0.51     15.999   ; qtot -2
; residue 141 ASN rtp ASN  q  0.0
  2390        NH1    141    ASN      N   2180      -0.47     15.015   ; qtot -2.47
  2391          H    141    ASN     HN   2181       0.31          0   ; qtot -2.16
  2392        CT1    141    ASN     CA   2182       0.07     13.019   ; qtot -2.09
  2393         HB    141    ASN     HA   2183       0.09          0   ; qtot -2
  2394        CT2    141    ASN     CB   2184      -0.18     14.027   ; qtot -2.18
  2395         HA    141    ASN    HB1   2185       0.09          0   ; qtot -2.09
  2396         HA    141    ASN    HB2   2186       0.09          0   ; qtot -2
  2397         CC    141    ASN     CG   2187       0.55     12.011   ; qtot -1.45
  2398          O    141    ASN    OD1   2188      -0.55     15.999   ; qtot -2
  2399        NH2    141    ASN    ND2   2189      -0.62     16.023   ; qtot -2.62
  2400          H    141    ASN   HD21   2190       0.32          0   ; qtot -2.3
  2401          H    141    ASN   HD22   2191        0.3          0   ; qtot -2
  2402          C    141    ASN      C   2192       0.51     12.011   ; qtot -1.49
  2403          O    141    ASN      O   2193      -0.51     15.999   ; qtot -2
; residue 142 ASP rtp ASP  q -1.0
  2404        NH1    142    ASP      N   2194      -0.47     15.015   ; qtot -2.47
  2405          H    142    ASP     HN   2195       0.31          0   ; qtot -2.16
  2406        CT1    142    ASP     CA   2196       0.07     13.019   ; qtot -2.09
  2407         HB    142    ASP     HA   2197       0.09          0   ; qtot -2
  2408        CT2    142    ASP     CB   2198      -0.28     14.027   ; qtot -2.28
  2409         HA    142    ASP    HB1   2199       0.05          0   ; qtot -2.23
  2410         HA    142    ASP    HB2   2200       0.05          0   ; qtot -2.18
  2411         CC    142    ASP     CG   2201       0.56     12.011   ; qtot -1.62
  2412         OC    142    ASP    OD1   2202      -0.69     15.999   ; qtot -2.31
  2413         OC    142    ASP    OD2   2203      -0.69     15.999   ; qtot -3
  2414          C    142    ASP      C   2204       0.51     12.011   ; qtot -2.49
  2415          O    142    ASP      O   2205      -0.51     15.999   ; qtot -3
; residue 143 ASP rtp ASP  q -1.0
  2416        NH1    143    ASP      N   2206      -0.47     15.015   ; qtot -3.47
  2417          H    143    ASP     HN   2207       0.31          0   ; qtot -3.16
  2418        CT1    143    ASP     CA   2208       0.07     13.019   ; qtot -3.09
  2419         HB    143    ASP     HA   2209       0.09          0   ; qtot -3
  2420        CT2    143    ASP     CB   2210      -0.28     14.027   ; qtot -3.28
  2421         HA    143    ASP    HB1   2211       0.05          0   ; qtot -3.23
  2422         HA    143    ASP    HB2   2212       0.05          0   ; qtot -3.18
  2423         CC    143    ASP     CG   2213       0.56     12.011   ; qtot -2.62
  2424         OC    143    ASP    OD1   2214      -0.69     15.999   ; qtot -3.31
  2425         OC    143    ASP    OD2   2215      -0.69     15.999   ; qtot -4
  2426          C    143    ASP      C   2216       0.51     12.011   ; qtot -3.49
  2427          O    143    ASP      O   2217      -0.51     15.999   ; qtot -4
; residue 144 GLU rtp GLU  q -1.0
  2428        NH1    144    GLU      N   2218      -0.47     15.015   ; qtot -4.47
  2429          H    144    GLU     HN   2219       0.31          0   ; qtot -4.16
  2430        CT1    144    GLU     CA   2220       0.07     13.019   ; qtot -4.09
  2431         HB    144    GLU     HA   2221       0.09          0   ; qtot -4
  2432        CT2    144    GLU     CB   2222      -0.18     14.027   ; qtot -4.18
  2433         HA    144    GLU    HB1   2223       0.09          0   ; qtot -4.09
  2434         HA    144    GLU    HB2   2224       0.09          0   ; qtot -4
  2435        CT2    144    GLU     CG   2225      -0.28     14.027   ; qtot -4.28
  2436         HA    144    GLU    HG1   2226       0.05          0   ; qtot -4.23
  2437         HA    144    GLU    HG2   2227       0.05          0   ; qtot -4.18
  2438         CC    144    GLU     CD   2228       0.56     12.011   ; qtot -3.62
  2439         OC    144    GLU    OE1   2229      -0.69     15.999   ; qtot -4.31
  2440         OC    144    GLU    OE2   2230      -0.69     15.999   ; qtot -5
  2441          C    144    GLU      C   2231       0.51     12.011   ; qtot -4.49
  2442          O    144    GLU      O   2232      -0.51     15.999   ; qtot -5
; residue 145 GLN rtp GLN  q  0.0
  2443        NH1    145    GLN      N   2233      -0.47     15.015   ; qtot -5.47
  2444          H    145    GLN     HN   2234       0.31          0   ; qtot -5.16
  2445        CT1    145    GLN     CA   2235       0.07     13.019   ; qtot -5.09
  2446         HB    145    GLN     HA   2236       0.09          0   ; qtot -5
  2447        CT2    145    GLN     CB   2237      -0.18     14.027   ; qtot -5.18
  2448         HA    145    GLN    HB1   2238       0.09          0   ; qtot -5.09
  2449         HA    145    GLN    HB2   2239       0.09          0   ; qtot -5
  2450        CT2    145    GLN     CG   2240      -0.18     14.027   ; qtot -5.18
  2451         HA    145    GLN    HG1   2241       0.09          0   ; qtot -5.09
  2452         HA    145    GLN    HG2   2242       0.09          0   ; qtot -5
  2453         CC    145    GLN     CD   2243       0.55     12.011   ; qtot -4.45
  2454          O    145    GLN    OE1   2244      -0.55     15.999   ; qtot -5
  2455        NH2    145    GLN    NE2   2245      -0.62     16.023   ; qtot -5.62
  2456          H    145    GLN   HE21   2246       0.32          0   ; qtot -5.3
  2457          H    145    GLN   HE22   2247        0.3          0   ; qtot -5
  2458          C    145    GLN      C   2248       0.51     12.011   ; qtot -4.49
  2459          O    145    GLN      O   2249      -0.51     15.999   ; qtot -5
; residue 146 TYR rtp TYR  q  0.0
  2460        NH1    146    TYR      N   2250      -0.47     15.015   ; qtot -5.47
  2461          H    146    TYR     HN   2251       0.31          0   ; qtot -5.16
  2462        CT1    146    TYR     CA   2252       0.07     13.019   ; qtot -5.09
  2463         HB    146    TYR     HA   2253       0.09          0   ; qtot -5
  2464        CT2    146    TYR     CB   2254      -0.18     14.027   ; qtot -5.18
  2465         HA    146    TYR    HB1   2255       0.09          0   ; qtot -5.09
  2466         HA    146    TYR    HB2   2256       0.09          0   ; qtot -5
  2467         CA    146    TYR     CG   2257          0     12.011   ; qtot -5
  2468         CA    146    TYR    CD1   2258     -0.115     13.019   ; qtot -5.115
  2469         HP    146    TYR    HD1   2259      0.115          0   ; qtot -5
  2470         CA    146    TYR    CE1   2260     -0.115     13.019   ; qtot -5.115
  2471         HP    146    TYR    HE1   2261      0.115          0   ; qtot -5
  2472         CA    146    TYR     CZ   2262       0.11     12.011   ; qtot -4.89
  2473        OH1    146    TYR     OH   2263      -0.54     15.999   ; qtot -5.43
  2474          H    146    TYR     HH   2264       0.43      1.008   ; qtot -5
  2475         CA    146    TYR    CD2   2265     -0.115     13.019   ; qtot -5.115
  2476         HP    146    TYR    HD2   2266      0.115          0   ; qtot -5
  2477         CA    146    TYR    CE2   2267     -0.115     13.019   ; qtot -5.115
  2478         HP    146    TYR    HE2   2268      0.115          0   ; qtot -5
  2479          C    146    TYR      C   2269       0.51     12.011   ; qtot -4.49
  2480          O    146    TYR      O   2270      -0.51     15.999   ; qtot -5
; residue 147 ILE rtp ILE  q  0.0
  2481        NH1    147    ILE      N   2271      -0.47     15.015   ; qtot -5.47
  2482          H    147    ILE     HN   2272       0.31          0   ; qtot -5.16
  2483        CT1    147    ILE     CA   2273       0.07     13.019   ; qtot -5.09
  2484         HB    147    ILE     HA   2274       0.09          0   ; qtot -5
  2485        CT1    147    ILE     CB   2275      -0.09     13.019   ; qtot -5.09
  2486         HA    147    ILE     HB   2276       0.09          0   ; qtot -5
  2487       MCH3    147    ILE   MCG1   2277          0     7.5175   ; qtot -5
  2488       MCH3    147    ILE   MCG2   2277          0     7.5175   ; qtot -5
  2489        CT3    147    ILE    CG2   2277      -0.27          0   ; qtot -5.27
  2490         HA    147    ILE   HG21   2278       0.09          0   ; qtot -5.18
  2491         HA    147    ILE   HG22   2279       0.09          0   ; qtot -5.09
  2492         HA    147    ILE   HG23   2280       0.09          0   ; qtot -5
  2493        CT2    147    ILE    CG1   2281      -0.18     14.027   ; qtot -5.18
  2494         HA    147    ILE   HG11   2282       0.09          0   ; qtot -5.09
  2495         HA    147    ILE   HG12   2283       0.09          0   ; qtot -5
  2496       MCH3    147    ILE   MCD1   2284          0     7.5175   ; qtot -5
  2497       MCH3    147    ILE   MCD2   2284          0     7.5175   ; qtot -5
  2498        CT3    147    ILE     CD   2284      -0.27          0   ; qtot -5.27
  2499         HA    147    ILE    HD1   2285       0.09          0   ; qtot -5.18
  2500         HA    147    ILE    HD2   2286       0.09          0   ; qtot -5.09
  2501         HA    147    ILE    HD3   2287       0.09          0   ; qtot -5
  2502          C    147    ILE      C   2288       0.51     12.011   ; qtot -4.49
  2503          O    147    ILE      O   2289      -0.51     15.999   ; qtot -5
; residue 148 TRP rtp TRP  q  0.0
  2504        NH1    148    TRP      N   2290      -0.47     15.015   ; qtot -5.47
  2505          H    148    TRP     HN   2291       0.31          0   ; qtot -5.16
  2506        CT1    148    TRP     CA   2292       0.07     13.019   ; qtot -5.09
  2507         HB    148    TRP     HA   2293       0.09          0   ; qtot -5
  2508        CT2    148    TRP     CB   2294      -0.18     14.027   ; qtot -5.18
  2509         HA    148    TRP    HB1   2295       0.09          0   ; qtot -5.09
  2510         HA    148    TRP    HB2   2296       0.09          0   ; qtot -5
  2511         CY    148    TRP     CG   2297      -0.03     12.011   ; qtot -5.03
  2512         CA    148    TRP    CD1   2298      0.035     13.019   ; qtot -4.995
  2513         HP    148    TRP    HD1   2299      0.115          0   ; qtot -4.88
  2514         NY    148    TRP    NE1   2300      -0.61     15.015   ; qtot -5.49
  2515          H    148    TRP    HE1   2301       0.38          0   ; qtot -5.11
  2516        CPT    148    TRP    CE2   2302       0.13     12.011   ; qtot -4.98
  2517        CPT    148    TRP    CD2   2303      -0.02     12.011   ; qtot -5
  2518         CA    148    TRP    CE3   2304     -0.115     13.019   ; qtot -5.115
  2519         HP    148    TRP    HE3   2305      0.115          0   ; qtot -5
  2520         CA    148    TRP    CZ3   2306     -0.115     13.019   ; qtot -5.115
  2521         HP    148    TRP    HZ3   2307      0.115          0   ; qtot -5
  2522         CA    148    TRP    CZ2   2308     -0.115     13.019   ; qtot -5.115
  2523         HP    148    TRP    HZ2   2309      0.115          0   ; qtot -5
  2524         CA    148    TRP    CH2   2310     -0.115     13.019   ; qtot -5.115
  2525         HP    148    TRP    HH2   2311      0.115          0   ; qtot -5
  2526          C    148    TRP      C   2312       0.51     12.011   ; qtot -4.49
  2527          O    148    TRP      O   2313      -0.51     15.999   ; qtot -5
; residue 149 GLU rtp GLU  q -1.0
  2528        NH1    149    GLU      N   2314      -0.47     15.015   ; qtot -5.47
  2529          H    149    GLU     HN   2315       0.31          0   ; qtot -5.16
  2530        CT1    149    GLU     CA   2316       0.07     13.019   ; qtot -5.09
  2531         HB    149    GLU     HA   2317       0.09          0   ; qtot -5
  2532        CT2    149    GLU     CB   2318      -0.18     14.027   ; qtot -5.18
  2533         HA    149    GLU    HB1   2319       0.09          0   ; qtot -5.09
  2534         HA    149    GLU    HB2   2320       0.09          0   ; qtot -5
  2535        CT2    149    GLU     CG   2321      -0.28     14.027   ; qtot -5.28
  2536         HA    149    GLU    HG1   2322       0.05          0   ; qtot -5.23
  2537         HA    149    GLU    HG2   2323       0.05          0   ; qtot -5.18
  2538         CC    149    GLU     CD   2324       0.56     12.011   ; qtot -4.62
  2539         OC    149    GLU    OE1   2325      -0.69     15.999   ; qtot -5.31
  2540         OC    149    GLU    OE2   2326      -0.69     15.999   ; qtot -6
  2541          C    149    GLU      C   2327       0.51     12.011   ; qtot -5.49
  2542          O    149    GLU      O   2328      -0.51     15.999   ; qtot -6
; residue 150 SER rtp SER  q  0.0
  2543        NH1    150    SER      N   2329      -0.47     15.015   ; qtot -6.47
  2544          H    150    SER     HN   2330       0.31          0   ; qtot -6.16
  2545        CT1    150    SER     CA   2331       0.07     13.019   ; qtot -6.09
  2546         HB    150    SER     HA   2332       0.09          0   ; qtot -6
  2547        CT2    150    SER     CB   2333       0.05     14.027   ; qtot -5.95
  2548         HA    150    SER    HB1   2334       0.09          0   ; qtot -5.86
  2549         HA    150    SER    HB2   2335       0.09          0   ; qtot -5.77
  2550        OH1    150    SER     OG   2336      -0.66     15.999   ; qtot -6.43
  2551          H    150    SER    HG1   2337       0.43      1.008   ; qtot -6
  2552          C    150    SER      C   2338       0.51     12.011   ; qtot -5.49
  2553          O    150    SER      O   2339      -0.51     15.999   ; qtot -6
; residue 151 ASN rtp ASN  q  0.0
  2554        NH1    151    ASN      N   2340      -0.47     15.015   ; qtot -6.47
  2555          H    151    ASN     HN   2341       0.31          0   ; qtot -6.16
  2556        CT1    151    ASN     CA   2342       0.07     13.019   ; qtot -6.09
  2557         HB    151    ASN     HA   2343       0.09          0   ; qtot -6
  2558        CT2    151    ASN     CB   2344      -0.18     14.027   ; qtot -6.18
  2559         HA    151    ASN    HB1   2345       0.09          0   ; qtot -6.09
  2560         HA    151    ASN    HB2   2346       0.09          0   ; qtot -6
  2561         CC    151    ASN     CG   2347       0.55     12.011   ; qtot -5.45
  2562          O    151    ASN    OD1   2348      -0.55     15.999   ; qtot -6
  2563        NH2    151    ASN    ND2   2349      -0.62     16.023   ; qtot -6.62
  2564          H    151    ASN   HD21   2350       0.32          0   ; qtot -6.3
  2565          H    151    ASN   HD22   2351        0.3          0   ; qtot -6
  2566          C    151    ASN      C   2352       0.51     12.011   ; qtot -5.49
  2567          O    151    ASN      O   2353      -0.51     15.999   ; qtot -6
; residue 152 ALA rtp ALA  q  0.0
  2568        NH1    152    ALA      N   2354      -0.47     15.015   ; qtot -6.47
  2569          H    152    ALA     HN   2355       0.31          0   ; qtot -6.16
  2570        CT1    152    ALA     CA   2356       0.07     13.019   ; qtot -6.09
  2571         HB    152    ALA     HA   2357       0.09          0   ; qtot -6
  2572       MCH3    152    ALA   MCB1   2358          0     7.5175   ; qtot -6
  2573       MCH3    152    ALA   MCB2   2358          0     7.5175   ; qtot -6
  2574        CT3    152    ALA     CB   2358      -0.27          0   ; qtot -6.27
  2575         HA    152    ALA    HB1   2359       0.09          0   ; qtot -6.18
  2576         HA    152    ALA    HB2   2360       0.09          0   ; qtot -6.09
  2577         HA    152    ALA    HB3   2361       0.09          0   ; qtot -6
  2578          C    152    ALA      C   2362       0.51     12.011   ; qtot -5.49
  2579          O    152    ALA      O   2363      -0.51     15.999   ; qtot -6
; residue 153 GLY rtp GLY  q  0.0
  2580        NH1    153    GLY      N   2364      -0.47     15.015   ; qtot -6.47
  2581          H    153    GLY     HN   2365       0.31          0   ; qtot -6.16
  2582        CT2    153    GLY     CA   2366      -0.02     14.027   ; qtot -6.18
  2583         HB    153    GLY    HA1   2367       0.09          0   ; qtot -6.09
  2584         HB    153    GLY    HA2   2368       0.09          0   ; qtot -6
  2585          C    153    GLY      C   2369       0.51     12.011   ; qtot -5.49
  2586          O    153    GLY      O   2370      -0.51     15.999   ; qtot -6
; residue 154 GLY rtp GLY  q  0.0
  2587        NH1    154    GLY      N   2371      -0.47     15.015   ; qtot -6.47
  2588          H    154    GLY     HN   2372       0.31          0   ; qtot -6.16
  2589        CT2    154    GLY     CA   2373      -0.02     14.027   ; qtot -6.18
  2590         HB    154    GLY    HA1   2374       0.09          0   ; qtot -6.09
  2591         HB    154    GLY    HA2   2375       0.09          0   ; qtot -6
  2592          C    154    GLY      C   2376       0.51     12.011   ; qtot -5.49
  2593          O    154    GLY      O   2377      -0.51     15.999   ; qtot -6
; residue 155 SER rtp SER  q  0.0
  2594        NH1    155    SER      N   2378      -0.47     15.015   ; qtot -6.47
  2595          H    155    SER     HN   2379       0.31          0   ; qtot -6.16
  2596        CT1    155    SER     CA   2380       0.07     13.019   ; qtot -6.09
  2597         HB    155    SER     HA   2381       0.09          0   ; qtot -6
  2598        CT2    155    SER     CB   2382       0.05     14.027   ; qtot -5.95
  2599         HA    155    SER    HB1   2383       0.09          0   ; qtot -5.86
  2600         HA    155    SER    HB2   2384       0.09          0   ; qtot -5.77
  2601        OH1    155    SER     OG   2385      -0.66     15.999   ; qtot -6.43
  2602          H    155    SER    HG1   2386       0.43      1.008   ; qtot -6
  2603          C    155    SER      C   2387       0.51     12.011   ; qtot -5.49
  2604          O    155    SER      O   2388      -0.51     15.999   ; qtot -6
; residue 156 PHE rtp PHE  q  0.0
  2605        NH1    156    PHE      N   2389      -0.47     15.015   ; qtot -6.47
  2606          H    156    PHE     HN   2390       0.31          0   ; qtot -6.16
  2607        CT1    156    PHE     CA   2391       0.07     13.019   ; qtot -6.09
  2608         HB    156    PHE     HA   2392       0.09          0   ; qtot -6
  2609        CT2    156    PHE     CB   2393      -0.18     14.027   ; qtot -6.18
  2610         HA    156    PHE    HB1   2394       0.09          0   ; qtot -6.09
  2611         HA    156    PHE    HB2   2395       0.09          0   ; qtot -6
  2612         CA    156    PHE     CG   2396          0     12.011   ; qtot -6
  2613         CA    156    PHE    CD1   2397     -0.115     13.019   ; qtot -6.115
  2614         HP    156    PHE    HD1   2398      0.115          0   ; qtot -6
  2615         CA    156    PHE    CE1   2399     -0.115     13.019   ; qtot -6.115
  2616         HP    156    PHE    HE1   2400      0.115          0   ; qtot -6
  2617         CA    156    PHE     CZ   2401     -0.115     13.019   ; qtot -6.115
  2618         HP    156    PHE     HZ   2402      0.115          0   ; qtot -6
  2619         CA    156    PHE    CD2   2403     -0.115     13.019   ; qtot -6.115
  2620         HP    156    PHE    HD2   2404      0.115          0   ; qtot -6
  2621         CA    156    PHE    CE2   2405     -0.115     13.019   ; qtot -6.115
  2622         HP    156    PHE    HE2   2406      0.115          0   ; qtot -6
  2623          C    156    PHE      C   2407       0.51     12.011   ; qtot -5.49
  2624          O    156    PHE      O   2408      -0.51     15.999   ; qtot -6
; residue 157 THR rtp THR  q  0.0
  2625        NH1    157    THR      N   2409      -0.47     15.015   ; qtot -6.47
  2626          H    157    THR     HN   2410       0.31          0   ; qtot -6.16
  2627        CT1    157    THR     CA   2411       0.07     13.019   ; qtot -6.09
  2628         HB    157    THR     HA   2412       0.09          0   ; qtot -6
  2629        CT1    157    THR     CB   2413       0.14     13.019   ; qtot -5.86
  2630         HA    157    THR     HB   2414       0.09          0   ; qtot -5.77
  2631        OH1    157    THR    OG1   2415      -0.66     15.999   ; qtot -6.43
  2632          H    157    THR    HG1   2416       0.43      1.008   ; qtot -6
  2633       MCH3    157    THR   MCG1   2417          0     7.5175   ; qtot -6
  2634       MCH3    157    THR   MCG2   2417          0     7.5175   ; qtot -6
  2635        CT3    157    THR    CG2   2417      -0.27          0   ; qtot -6.27
  2636         HA    157    THR   HG21   2418       0.09          0   ; qtot -6.18
  2637         HA    157    THR   HG22   2419       0.09          0   ; qtot -6.09
  2638         HA    157    THR   HG23   2420       0.09          0   ; qtot -6
  2639          C    157    THR      C   2421       0.51     12.011   ; qtot -5.49
  2640          O    157    THR      O   2422      -0.51     15.999   ; qtot -6
; residue 158 VAL rtp VAL  q  0.0
  2641        NH1    158    VAL      N   2423      -0.47     15.015   ; qtot -6.47
  2642          H    158    VAL     HN   2424       0.31          0   ; qtot -6.16
  2643        CT1    158    VAL     CA   2425       0.07     13.019   ; qtot -6.09
  2644         HB    158    VAL     HA   2426       0.09          0   ; qtot -6
  2645        CT1    158    VAL     CB   2427      -0.09     13.019   ; qtot -6.09
  2646         HA    158    VAL     HB   2428       0.09          0   ; qtot -6
  2647       MCH3    158    VAL   MCG1   2429          0     7.5175   ; qtot -6
  2648       MCH3    158    VAL   MCG2   2429          0     7.5175   ; qtot -6
  2649        CT3    158    VAL    CG1   2429      -0.27          0   ; qtot -6.27
  2650         HA    158    VAL   HG11   2430       0.09          0   ; qtot -6.18
  2651         HA    158    VAL   HG12   2431       0.09          0   ; qtot -6.09
  2652         HA    158    VAL   HG13   2432       0.09          0   ; qtot -6
  2653       MCH3    158    VAL   MCG1   2433          0     7.5175   ; qtot -6
  2654       MCH3    158    VAL   MCG2   2433          0     7.5175   ; qtot -6
  2655        CT3    158    VAL    CG2   2433      -0.27          0   ; qtot -6.27
  2656         HA    158    VAL   HG21   2434       0.09          0   ; qtot -6.18
  2657         HA    158    VAL   HG22   2435       0.09          0   ; qtot -6.09
  2658         HA    158    VAL   HG23   2436       0.09          0   ; qtot -6
  2659          C    158    VAL      C   2437       0.51     12.011   ; qtot -5.49
  2660          O    158    VAL      O   2438      -0.51     15.999   ; qtot -6
; residue 159 THR rtp THR  q  0.0
  2661        NH1    159    THR      N   2439      -0.47     15.015   ; qtot -6.47
  2662          H    159    THR     HN   2440       0.31          0   ; qtot -6.16
  2663        CT1    159    THR     CA   2441       0.07     13.019   ; qtot -6.09
  2664         HB    159    THR     HA   2442       0.09          0   ; qtot -6
  2665        CT1    159    THR     CB   2443       0.14     13.019   ; qtot -5.86
  2666         HA    159    THR     HB   2444       0.09          0   ; qtot -5.77
  2667        OH1    159    THR    OG1   2445      -0.66     15.999   ; qtot -6.43
  2668          H    159    THR    HG1   2446       0.43      1.008   ; qtot -6
  2669       MCH3    159    THR   MCG1   2447          0     7.5175   ; qtot -6
  2670       MCH3    159    THR   MCG2   2447          0     7.5175   ; qtot -6
  2671        CT3    159    THR    CG2   2447      -0.27          0   ; qtot -6.27
  2672         HA    159    THR   HG21   2448       0.09          0   ; qtot -6.18
  2673         HA    159    THR   HG22   2449       0.09          0   ; qtot -6.09
  2674         HA    159    THR   HG23   2450       0.09          0   ; qtot -6
  2675          C    159    THR      C   2451       0.51     12.011   ; qtot -5.49
  2676          O    159    THR      O   2452      -0.51     15.999   ; qtot -6
; residue 160 LEU rtp LEU  q  0.0
  2677        NH1    160    LEU      N   2453      -0.47     15.015   ; qtot -6.47
  2678          H    160    LEU     HN   2454       0.31          0   ; qtot -6.16
  2679        CT1    160    LEU     CA   2455       0.07     13.019   ; qtot -6.09
  2680         HB    160    LEU     HA   2456       0.09          0   ; qtot -6
  2681        CT2    160    LEU     CB   2457      -0.18     14.027   ; qtot -6.18
  2682         HA    160    LEU    HB1   2458       0.09          0   ; qtot -6.09
  2683         HA    160    LEU    HB2   2459       0.09          0   ; qtot -6
  2684        CT1    160    LEU     CG   2460      -0.09     13.019   ; qtot -6.09
  2685         HA    160    LEU     HG   2461       0.09          0   ; qtot -6
  2686       MCH3    160    LEU   MCD1   2462          0     7.5175   ; qtot -6
  2687       MCH3    160    LEU   MCD2   2462          0     7.5175   ; qtot -6
  2688        CT3    160    LEU    CD1   2462      -0.27          0   ; qtot -6.27
  2689         HA    160    LEU   HD11   2463       0.09          0   ; qtot -6.18
  2690         HA    160    LEU   HD12   2464       0.09          0   ; qtot -6.09
  2691         HA    160    LEU   HD13   2465       0.09          0   ; qtot -6
  2692       MCH3    160    LEU   MCD1   2466          0     7.5175   ; qtot -6
  2693       MCH3    160    LEU   MCD2   2466          0     7.5175   ; qtot -6
  2694        CT3    160    LEU    CD2   2466      -0.27          0   ; qtot -6.27
  2695         HA    160    LEU   HD21   2467       0.09          0   ; qtot -6.18
  2696         HA    160    LEU   HD22   2468       0.09          0   ; qtot -6.09
  2697         HA    160    LEU   HD23   2469       0.09          0   ; qtot -6
  2698          C    160    LEU      C   2470       0.51     12.011   ; qtot -5.49
  2699          O    160    LEU      O   2471      -0.51     15.999   ; qtot -6
; residue 161 ASP rtp ASP  q -1.0
  2700        NH1    161    ASP      N   2472      -0.47     15.015   ; qtot -6.47
  2701          H    161    ASP     HN   2473       0.31          0   ; qtot -6.16
  2702        CT1    161    ASP     CA   2474       0.07     13.019   ; qtot -6.09
  2703         HB    161    ASP     HA   2475       0.09          0   ; qtot -6
  2704        CT2    161    ASP     CB   2476      -0.28     14.027   ; qtot -6.28
  2705         HA    161    ASP    HB1   2477       0.05          0   ; qtot -6.23
  2706         HA    161    ASP    HB2   2478       0.05          0   ; qtot -6.18
  2707         CC    161    ASP     CG   2479       0.56     12.011   ; qtot -5.62
  2708         OC    161    ASP    OD1   2480      -0.69     15.999   ; qtot -6.31
  2709         OC    161    ASP    OD2   2481      -0.69     15.999   ; qtot -7
  2710          C    161    ASP      C   2482       0.51     12.011   ; qtot -6.49
  2711          O    161    ASP      O   2483      -0.51     15.999   ; qtot -7
; residue 162 GLU rtp GLU  q -1.0
  2712        NH1    162    GLU      N   2484      -0.47     15.015   ; qtot -7.47
  2713          H    162    GLU     HN   2485       0.31          0   ; qtot -7.16
  2714        CT1    162    GLU     CA   2486       0.07     13.019   ; qtot -7.09
  2715         HB    162    GLU     HA   2487       0.09          0   ; qtot -7
  2716        CT2    162    GLU     CB   2488      -0.18     14.027   ; qtot -7.18
  2717         HA    162    GLU    HB1   2489       0.09          0   ; qtot -7.09
  2718         HA    162    GLU    HB2   2490       0.09          0   ; qtot -7
  2719        CT2    162    GLU     CG   2491      -0.28     14.027   ; qtot -7.28
  2720         HA    162    GLU    HG1   2492       0.05          0   ; qtot -7.23
  2721         HA    162    GLU    HG2   2493       0.05          0   ; qtot -7.18
  2722         CC    162    GLU     CD   2494       0.56     12.011   ; qtot -6.62
  2723         OC    162    GLU    OE1   2495      -0.69     15.999   ; qtot -7.31
  2724         OC    162    GLU    OE2   2496      -0.69     15.999   ; qtot -8
  2725          C    162    GLU      C   2497       0.51     12.011   ; qtot -7.49
  2726          O    162    GLU      O   2498      -0.51     15.999   ; qtot -8
; residue 163 VAL rtp VAL  q  0.0
  2727        NH1    163    VAL      N   2499      -0.47     15.015   ; qtot -8.47
  2728          H    163    VAL     HN   2500       0.31          0   ; qtot -8.16
  2729        CT1    163    VAL     CA   2501       0.07     13.019   ; qtot -8.09
  2730         HB    163    VAL     HA   2502       0.09          0   ; qtot -8
  2731        CT1    163    VAL     CB   2503      -0.09     13.019   ; qtot -8.09
  2732         HA    163    VAL     HB   2504       0.09          0   ; qtot -8
  2733       MCH3    163    VAL   MCG1   2505          0     7.5175   ; qtot -8
  2734       MCH3    163    VAL   MCG2   2505          0     7.5175   ; qtot -8
  2735        CT3    163    VAL    CG1   2505      -0.27          0   ; qtot -8.27
  2736         HA    163    VAL   HG11   2506       0.09          0   ; qtot -8.18
  2737         HA    163    VAL   HG12   2507       0.09          0   ; qtot -8.09
  2738         HA    163    VAL   HG13   2508       0.09          0   ; qtot -8
  2739       MCH3    163    VAL   MCG1   2509          0     7.5175   ; qtot -8
  2740       MCH3    163    VAL   MCG2   2509          0     7.5175   ; qtot -8
  2741        CT3    163    VAL    CG2   2509      -0.27          0   ; qtot -8.27
  2742         HA    163    VAL   HG21   2510       0.09          0   ; qtot -8.18
  2743         HA    163    VAL   HG22   2511       0.09          0   ; qtot -8.09
  2744         HA    163    VAL   HG23   2512       0.09          0   ; qtot -8
  2745          C    163    VAL      C   2513       0.51     12.011   ; qtot -7.49
  2746          O    163    VAL      O   2514      -0.51     15.999   ; qtot -8
; residue 164 ASN rtp ASN  q  0.0
  2747        NH1    164    ASN      N   2515      -0.47     15.015   ; qtot -8.47
  2748          H    164    ASN     HN   2516       0.31          0   ; qtot -8.16
  2749        CT1    164    ASN     CA   2517       0.07     13.019   ; qtot -8.09
  2750         HB    164    ASN     HA   2518       0.09          0   ; qtot -8
  2751        CT2    164    ASN     CB   2519      -0.18     14.027   ; qtot -8.18
  2752         HA    164    ASN    HB1   2520       0.09          0   ; qtot -8.09
  2753         HA    164    ASN    HB2   2521       0.09          0   ; qtot -8
  2754         CC    164    ASN     CG   2522       0.55     12.011   ; qtot -7.45
  2755          O    164    ASN    OD1   2523      -0.55     15.999   ; qtot -8
  2756        NH2    164    ASN    ND2   2524      -0.62     16.023   ; qtot -8.62
  2757          H    164    ASN   HD21   2525       0.32          0   ; qtot -8.3
  2758          H    164    ASN   HD22   2526        0.3          0   ; qtot -8
  2759          C    164    ASN      C   2527       0.51     12.011   ; qtot -7.49
  2760          O    164    ASN      O   2528      -0.51     15.999   ; qtot -8
; residue 165 GLU rtp GLU  q -1.0
  2761        NH1    165    GLU      N   2529      -0.47     15.015   ; qtot -8.47
  2762          H    165    GLU     HN   2530       0.31          0   ; qtot -8.16
  2763        CT1    165    GLU     CA   2531       0.07     13.019   ; qtot -8.09
  2764         HB    165    GLU     HA   2532       0.09          0   ; qtot -8
  2765        CT2    165    GLU     CB   2533      -0.18     14.027   ; qtot -8.18
  2766         HA    165    GLU    HB1   2534       0.09          0   ; qtot -8.09
  2767         HA    165    GLU    HB2   2535       0.09          0   ; qtot -8
  2768        CT2    165    GLU     CG   2536      -0.28     14.027   ; qtot -8.28
  2769         HA    165    GLU    HG1   2537       0.05          0   ; qtot -8.23
  2770         HA    165    GLU    HG2   2538       0.05          0   ; qtot -8.18
  2771         CC    165    GLU     CD   2539       0.56     12.011   ; qtot -7.62
  2772         OC    165    GLU    OE1   2540      -0.69     15.999   ; qtot -8.31
  2773         OC    165    GLU    OE2   2541      -0.69     15.999   ; qtot -9
  2774          C    165    GLU      C   2542       0.51     12.011   ; qtot -8.49
  2775          O    165    GLU      O   2543      -0.51     15.999   ; qtot -9
; residue 166 ARG rtp ARG  q +1.0
  2776        NH1    166    ARG      N   2544      -0.47     15.015   ; qtot -9.47
  2777          H    166    ARG     HN   2545       0.31          0   ; qtot -9.16
  2778        CT1    166    ARG     CA   2546       0.07     13.019   ; qtot -9.09
  2779         HB    166    ARG     HA   2547       0.09          0   ; qtot -9
  2780        CT2    166    ARG     CB   2548      -0.18     14.027   ; qtot -9.18
  2781         HA    166    ARG    HB1   2549       0.09          0   ; qtot -9.09
  2782         HA    166    ARG    HB2   2550       0.09          0   ; qtot -9
  2783        CT2    166    ARG     CG   2551      -0.18     14.027   ; qtot -9.18
  2784         HA    166    ARG    HG1   2552       0.09          0   ; qtot -9.09
  2785         HA    166    ARG    HG2   2553       0.09          0   ; qtot -9
  2786        CT2    166    ARG     CD   2554        0.2     14.027   ; qtot -8.8
  2787         HA    166    ARG    HD1   2555       0.09          0   ; qtot -8.71
  2788         HA    166    ARG    HD2   2556       0.09          0   ; qtot -8.62
  2789        NC2    166    ARG     NE   2557      -0.61     15.015   ; qtot -9.23
  2790         HC    166    ARG     HE   2558       0.38          0   ; qtot -8.85
  2791          C    166    ARG     CZ   2559       0.49     12.011   ; qtot -8.36
  2792        NC2    166    ARG    NH1   2560      -0.62     16.023   ; qtot -8.98
  2793         HC    166    ARG   HH11   2561        0.4          0   ; qtot -8.58
  2794         HC    166    ARG   HH12   2562        0.4          0   ; qtot -8.18
  2795        NC2    166    ARG    NH2   2563      -0.62     16.023   ; qtot -8.8
  2796         HC    166    ARG   HH21   2564        0.4          0   ; qtot -8.4
  2797         HC    166    ARG   HH22   2565        0.4          0   ; qtot -8
  2798          C    166    ARG      C   2566       0.51     12.011   ; qtot -7.49
  2799          O    166    ARG      O   2567      -0.51     15.999   ; qtot -8
; residue 167 ILE rtp ILE  q  0.0
  2800        NH1    167    ILE      N   2568      -0.47     15.015   ; qtot -8.47
  2801          H    167    ILE     HN   2569       0.31          0   ; qtot -8.16
  2802        CT1    167    ILE     CA   2570       0.07     13.019   ; qtot -8.09
  2803         HB    167    ILE     HA   2571       0.09          0   ; qtot -8
  2804        CT1    167    ILE     CB   2572      -0.09     13.019   ; qtot -8.09
  2805         HA    167    ILE     HB   2573       0.09          0   ; qtot -8
  2806       MCH3    167    ILE   MCG1   2574          0     7.5175   ; qtot -8
  2807       MCH3    167    ILE   MCG2   2574          0     7.5175   ; qtot -8
  2808        CT3    167    ILE    CG2   2574      -0.27          0   ; qtot -8.27
  2809         HA    167    ILE   HG21   2575       0.09          0   ; qtot -8.18
  2810         HA    167    ILE   HG22   2576       0.09          0   ; qtot -8.09
  2811         HA    167    ILE   HG23   2577       0.09          0   ; qtot -8
  2812        CT2    167    ILE    CG1   2578      -0.18     14.027   ; qtot -8.18
  2813         HA    167    ILE   HG11   2579       0.09          0   ; qtot -8.09
  2814         HA    167    ILE   HG12   2580       0.09          0   ; qtot -8
  2815       MCH3    167    ILE   MCD1   2581          0     7.5175   ; qtot -8
  2816       MCH3    167    ILE   MCD2   2581          0     7.5175   ; qtot -8
  2817        CT3    167    ILE     CD   2581      -0.27          0   ; qtot -8.27
  2818         HA    167    ILE    HD1   2582       0.09          0   ; qtot -8.18
  2819         HA    167    ILE    HD2   2583       0.09          0   ; qtot -8.09
  2820         HA    167    ILE    HD3   2584       0.09          0   ; qtot -8
  2821          C    167    ILE      C   2585       0.51     12.011   ; qtot -7.49
  2822          O    167    ILE      O   2586      -0.51     15.999   ; qtot -8
; residue 168 GLY rtp GLY  q  0.0
  2823        NH1    168    GLY      N   2587      -0.47     15.015   ; qtot -8.47
  2824          H    168    GLY     HN   2588       0.31          0   ; qtot -8.16
  2825        CT2    168    GLY     CA   2589      -0.02     14.027   ; qtot -8.18
  2826         HB    168    GLY    HA1   2590       0.09          0   ; qtot -8.09
  2827         HB    168    GLY    HA2   2591       0.09          0   ; qtot -8
  2828          C    168    GLY      C   2592       0.51     12.011   ; qtot -7.49
  2829          O    168    GLY      O   2593      -0.51     15.999   ; qtot -8
; residue 169 ARG rtp ARG  q +1.0
  2830        NH1    169    ARG      N   2594      -0.47     15.015   ; qtot -8.47
  2831          H    169    ARG     HN   2595       0.31          0   ; qtot -8.16
  2832        CT1    169    ARG     CA   2596       0.07     13.019   ; qtot -8.09
  2833         HB    169    ARG     HA   2597       0.09          0   ; qtot -8
  2834        CT2    169    ARG     CB   2598      -0.18     14.027   ; qtot -8.18
  2835         HA    169    ARG    HB1   2599       0.09          0   ; qtot -8.09
  2836         HA    169    ARG    HB2   2600       0.09          0   ; qtot -8
  2837        CT2    169    ARG     CG   2601      -0.18     14.027   ; qtot -8.18
  2838         HA    169    ARG    HG1   2602       0.09          0   ; qtot -8.09
  2839         HA    169    ARG    HG2   2603       0.09          0   ; qtot -8
  2840        CT2    169    ARG     CD   2604        0.2     14.027   ; qtot -7.8
  2841         HA    169    ARG    HD1   2605       0.09          0   ; qtot -7.71
  2842         HA    169    ARG    HD2   2606       0.09          0   ; qtot -7.62
  2843        NC2    169    ARG     NE   2607      -0.61     15.015   ; qtot -8.23
  2844         HC    169    ARG     HE   2608       0.38          0   ; qtot -7.85
  2845          C    169    ARG     CZ   2609       0.49     12.011   ; qtot -7.36
  2846        NC2    169    ARG    NH1   2610      -0.62     16.023   ; qtot -7.98
  2847         HC    169    ARG   HH11   2611        0.4          0   ; qtot -7.58
  2848         HC    169    ARG   HH12   2612        0.4          0   ; qtot -7.18
  2849        NC2    169    ARG    NH2   2613      -0.62     16.023   ; qtot -7.8
  2850         HC    169    ARG   HH21   2614        0.4          0   ; qtot -7.4
  2851         HC    169    ARG   HH22   2615        0.4          0   ; qtot -7
  2852          C    169    ARG      C   2616       0.51     12.011   ; qtot -6.49
  2853          O    169    ARG      O   2617      -0.51     15.999   ; qtot -7
; residue 170 GLY rtp GLY  q  0.0
  2854        NH1    170    GLY      N   2618      -0.47     15.015   ; qtot -7.47
  2855          H    170    GLY     HN   2619       0.31          0   ; qtot -7.16
  2856        CT2    170    GLY     CA   2620      -0.02     14.027   ; qtot -7.18
  2857         HB    170    GLY    HA1   2621       0.09          0   ; qtot -7.09
  2858         HB    170    GLY    HA2   2622       0.09          0   ; qtot -7
  2859          C    170    GLY      C   2623       0.51     12.011   ; qtot -6.49
  2860          O    170    GLY      O   2624      -0.51     15.999   ; qtot -7
; residue 171 THR rtp THR  q  0.0
  2861        NH1    171    THR      N   2625      -0.47     15.015   ; qtot -7.47
  2862          H    171    THR     HN   2626       0.31          0   ; qtot -7.16
  2863        CT1    171    THR     CA   2627       0.07     13.019   ; qtot -7.09
  2864         HB    171    THR     HA   2628       0.09          0   ; qtot -7
  2865        CT1    171    THR     CB   2629       0.14     13.019   ; qtot -6.86
  2866         HA    171    THR     HB   2630       0.09          0   ; qtot -6.77
  2867        OH1    171    THR    OG1   2631      -0.66     15.999   ; qtot -7.43
  2868          H    171    THR    HG1   2632       0.43      1.008   ; qtot -7
  2869       MCH3    171    THR   MCG1   2633          0     7.5175   ; qtot -7
  2870       MCH3    171    THR   MCG2   2633          0     7.5175   ; qtot -7
  2871        CT3    171    THR    CG2   2633      -0.27          0   ; qtot -7.27
  2872         HA    171    THR   HG21   2634       0.09          0   ; qtot -7.18
  2873         HA    171    THR   HG22   2635       0.09          0   ; qtot -7.09
  2874         HA    171    THR   HG23   2636       0.09          0   ; qtot -7
  2875          C    171    THR      C   2637       0.51     12.011   ; qtot -6.49
  2876          O    171    THR      O   2638      -0.51     15.999   ; qtot -7
; residue 172 ILE rtp ILE  q  0.0
  2877        NH1    172    ILE      N   2639      -0.47     15.015   ; qtot -7.47
  2878          H    172    ILE     HN   2640       0.31          0   ; qtot -7.16
  2879        CT1    172    ILE     CA   2641       0.07     13.019   ; qtot -7.09
  2880         HB    172    ILE     HA   2642       0.09          0   ; qtot -7
  2881        CT1    172    ILE     CB   2643      -0.09     13.019   ; qtot -7.09
  2882         HA    172    ILE     HB   2644       0.09          0   ; qtot -7
  2883       MCH3    172    ILE   MCG1   2645          0     7.5175   ; qtot -7
  2884       MCH3    172    ILE   MCG2   2645          0     7.5175   ; qtot -7
  2885        CT3    172    ILE    CG2   2645      -0.27          0   ; qtot -7.27
  2886         HA    172    ILE   HG21   2646       0.09          0   ; qtot -7.18
  2887         HA    172    ILE   HG22   2647       0.09          0   ; qtot -7.09
  2888         HA    172    ILE   HG23   2648       0.09          0   ; qtot -7
  2889        CT2    172    ILE    CG1   2649      -0.18     14.027   ; qtot -7.18
  2890         HA    172    ILE   HG11   2650       0.09          0   ; qtot -7.09
  2891         HA    172    ILE   HG12   2651       0.09          0   ; qtot -7
  2892       MCH3    172    ILE   MCD1   2652          0     7.5175   ; qtot -7
  2893       MCH3    172    ILE   MCD2   2652          0     7.5175   ; qtot -7
  2894        CT3    172    ILE     CD   2652      -0.27          0   ; qtot -7.27
  2895         HA    172    ILE    HD1   2653       0.09          0   ; qtot -7.18
  2896         HA    172    ILE    HD2   2654       0.09          0   ; qtot -7.09
  2897         HA    172    ILE    HD3   2655       0.09          0   ; qtot -7
  2898          C    172    ILE      C   2656       0.51     12.011   ; qtot -6.49
  2899          O    172    ILE      O   2657      -0.51     15.999   ; qtot -7
; residue 173 LEU rtp LEU  q  0.0
  2900        NH1    173    LEU      N   2658      -0.47     15.015   ; qtot -7.47
  2901          H    173    LEU     HN   2659       0.31          0   ; qtot -7.16
  2902        CT1    173    LEU     CA   2660       0.07     13.019   ; qtot -7.09
  2903         HB    173    LEU     HA   2661       0.09          0   ; qtot -7
  2904        CT2    173    LEU     CB   2662      -0.18     14.027   ; qtot -7.18
  2905         HA    173    LEU    HB1   2663       0.09          0   ; qtot -7.09
  2906         HA    173    LEU    HB2   2664       0.09          0   ; qtot -7
  2907        CT1    173    LEU     CG   2665      -0.09     13.019   ; qtot -7.09
  2908         HA    173    LEU     HG   2666       0.09          0   ; qtot -7
  2909       MCH3    173    LEU   MCD1   2667          0     7.5175   ; qtot -7
  2910       MCH3    173    LEU   MCD2   2667          0     7.5175   ; qtot -7
  2911        CT3    173    LEU    CD1   2667      -0.27          0   ; qtot -7.27
  2912         HA    173    LEU   HD11   2668       0.09          0   ; qtot -7.18
  2913         HA    173    LEU   HD12   2669       0.09          0   ; qtot -7.09
  2914         HA    173    LEU   HD13   2670       0.09          0   ; qtot -7
  2915       MCH3    173    LEU   MCD1   2671          0     7.5175   ; qtot -7
  2916       MCH3    173    LEU   MCD2   2671          0     7.5175   ; qtot -7
  2917        CT3    173    LEU    CD2   2671      -0.27          0   ; qtot -7.27
  2918         HA    173    LEU   HD21   2672       0.09          0   ; qtot -7.18
  2919         HA    173    LEU   HD22   2673       0.09          0   ; qtot -7.09
  2920         HA    173    LEU   HD23   2674       0.09          0   ; qtot -7
  2921          C    173    LEU      C   2675       0.51     12.011   ; qtot -6.49
  2922          O    173    LEU      O   2676      -0.51     15.999   ; qtot -7
; residue 174 ARG rtp ARG  q +1.0
  2923        NH1    174    ARG      N   2677      -0.47     15.015   ; qtot -7.47
  2924          H    174    ARG     HN   2678       0.31          0   ; qtot -7.16
  2925        CT1    174    ARG     CA   2679       0.07     13.019   ; qtot -7.09
  2926         HB    174    ARG     HA   2680       0.09          0   ; qtot -7
  2927        CT2    174    ARG     CB   2681      -0.18     14.027   ; qtot -7.18
  2928         HA    174    ARG    HB1   2682       0.09          0   ; qtot -7.09
  2929         HA    174    ARG    HB2   2683       0.09          0   ; qtot -7
  2930        CT2    174    ARG     CG   2684      -0.18     14.027   ; qtot -7.18
  2931         HA    174    ARG    HG1   2685       0.09          0   ; qtot -7.09
  2932         HA    174    ARG    HG2   2686       0.09          0   ; qtot -7
  2933        CT2    174    ARG     CD   2687        0.2     14.027   ; qtot -6.8
  2934         HA    174    ARG    HD1   2688       0.09          0   ; qtot -6.71
  2935         HA    174    ARG    HD2   2689       0.09          0   ; qtot -6.62
  2936        NC2    174    ARG     NE   2690      -0.61     15.015   ; qtot -7.23
  2937         HC    174    ARG     HE   2691       0.38          0   ; qtot -6.85
  2938          C    174    ARG     CZ   2692       0.49     12.011   ; qtot -6.36
  2939        NC2    174    ARG    NH1   2693      -0.62     16.023   ; qtot -6.98
  2940         HC    174    ARG   HH11   2694        0.4          0   ; qtot -6.58
  2941         HC    174    ARG   HH12   2695        0.4          0   ; qtot -6.18
  2942        NC2    174    ARG    NH2   2696      -0.62     16.023   ; qtot -6.8
  2943         HC    174    ARG   HH21   2697        0.4          0   ; qtot -6.4
  2944         HC    174    ARG   HH22   2698        0.4          0   ; qtot -6
  2945          C    174    ARG      C   2699       0.51     12.011   ; qtot -5.49
  2946          O    174    ARG      O   2700      -0.51     15.999   ; qtot -6
; residue 175 LEU rtp LEU  q  0.0
  2947        NH1    175    LEU      N   2701      -0.47     15.015   ; qtot -6.47
  2948          H    175    LEU     HN   2702       0.31          0   ; qtot -6.16
  2949        CT1    175    LEU     CA   2703       0.07     13.019   ; qtot -6.09
  2950         HB    175    LEU     HA   2704       0.09          0   ; qtot -6
  2951        CT2    175    LEU     CB   2705      -0.18     14.027   ; qtot -6.18
  2952         HA    175    LEU    HB1   2706       0.09          0   ; qtot -6.09
  2953         HA    175    LEU    HB2   2707       0.09          0   ; qtot -6
  2954        CT1    175    LEU     CG   2708      -0.09     13.019   ; qtot -6.09
  2955         HA    175    LEU     HG   2709       0.09          0   ; qtot -6
  2956       MCH3    175    LEU   MCD1   2710          0     7.5175   ; qtot -6
  2957       MCH3    175    LEU   MCD2   2710          0     7.5175   ; qtot -6
  2958        CT3    175    LEU    CD1   2710      -0.27          0   ; qtot -6.27
  2959         HA    175    LEU   HD11   2711       0.09          0   ; qtot -6.18
  2960         HA    175    LEU   HD12   2712       0.09          0   ; qtot -6.09
  2961         HA    175    LEU   HD13   2713       0.09          0   ; qtot -6
  2962       MCH3    175    LEU   MCD1   2714          0     7.5175   ; qtot -6
  2963       MCH3    175    LEU   MCD2   2714          0     7.5175   ; qtot -6
  2964        CT3    175    LEU    CD2   2714      -0.27          0   ; qtot -6.27
  2965         HA    175    LEU   HD21   2715       0.09          0   ; qtot -6.18
  2966         HA    175    LEU   HD22   2716       0.09          0   ; qtot -6.09
  2967         HA    175    LEU   HD23   2717       0.09          0   ; qtot -6
  2968          C    175    LEU      C   2718       0.51     12.011   ; qtot -5.49
  2969          O    175    LEU      O   2719      -0.51     15.999   ; qtot -6
; residue 176 PHE rtp PHE  q  0.0
  2970        NH1    176    PHE      N   2720      -0.47     15.015   ; qtot -6.47
  2971          H    176    PHE     HN   2721       0.31          0   ; qtot -6.16
  2972        CT1    176    PHE     CA   2722       0.07     13.019   ; qtot -6.09
  2973         HB    176    PHE     HA   2723       0.09          0   ; qtot -6
  2974        CT2    176    PHE     CB   2724      -0.18     14.027   ; qtot -6.18
  2975         HA    176    PHE    HB1   2725       0.09          0   ; qtot -6.09
  2976         HA    176    PHE    HB2   2726       0.09          0   ; qtot -6
  2977         CA    176    PHE     CG   2727          0     12.011   ; qtot -6
  2978         CA    176    PHE    CD1   2728     -0.115     13.019   ; qtot -6.115
  2979         HP    176    PHE    HD1   2729      0.115          0   ; qtot -6
  2980         CA    176    PHE    CE1   2730     -0.115     13.019   ; qtot -6.115
  2981         HP    176    PHE    HE1   2731      0.115          0   ; qtot -6
  2982         CA    176    PHE     CZ   2732     -0.115     13.019   ; qtot -6.115
  2983         HP    176    PHE     HZ   2733      0.115          0   ; qtot -6
  2984         CA    176    PHE    CD2   2734     -0.115     13.019   ; qtot -6.115
  2985         HP    176    PHE    HD2   2735      0.115          0   ; qtot -6
  2986         CA    176    PHE    CE2   2736     -0.115     13.019   ; qtot -6.115
  2987         HP    176    PHE    HE2   2737      0.115          0   ; qtot -6
  2988          C    176    PHE      C   2738       0.51     12.011   ; qtot -5.49
  2989          O    176    PHE      O   2739      -0.51     15.999   ; qtot -6
; residue 177 LEU rtp LEU  q  0.0
  2990        NH1    177    LEU      N   2740      -0.47     15.015   ; qtot -6.47
  2991          H    177    LEU     HN   2741       0.31          0   ; qtot -6.16
  2992        CT1    177    LEU     CA   2742       0.07     13.019   ; qtot -6.09
  2993         HB    177    LEU     HA   2743       0.09          0   ; qtot -6
  2994        CT2    177    LEU     CB   2744      -0.18     14.027   ; qtot -6.18
  2995         HA    177    LEU    HB1   2745       0.09          0   ; qtot -6.09
  2996         HA    177    LEU    HB2   2746       0.09          0   ; qtot -6
  2997        CT1    177    LEU     CG   2747      -0.09     13.019   ; qtot -6.09
  2998         HA    177    LEU     HG   2748       0.09          0   ; qtot -6
  2999       MCH3    177    LEU   MCD1   2749          0     7.5175   ; qtot -6
  3000       MCH3    177    LEU   MCD2   2749          0     7.5175   ; qtot -6
  3001        CT3    177    LEU    CD1   2749      -0.27          0   ; qtot -6.27
  3002         HA    177    LEU   HD11   2750       0.09          0   ; qtot -6.18
  3003         HA    177    LEU   HD12   2751       0.09          0   ; qtot -6.09
  3004         HA    177    LEU   HD13   2752       0.09          0   ; qtot -6
  3005       MCH3    177    LEU   MCD1   2753          0     7.5175   ; qtot -6
  3006       MCH3    177    LEU   MCD2   2753          0     7.5175   ; qtot -6
  3007        CT3    177    LEU    CD2   2753      -0.27          0   ; qtot -6.27
  3008         HA    177    LEU   HD21   2754       0.09          0   ; qtot -6.18
  3009         HA    177    LEU   HD22   2755       0.09          0   ; qtot -6.09
  3010         HA    177    LEU   HD23   2756       0.09          0   ; qtot -6
  3011          C    177    LEU      C   2757       0.51     12.011   ; qtot -5.49
  3012          O    177    LEU      O   2758      -0.51     15.999   ; qtot -6
; residue 178 LYS rtp LYS  q +1.0
  3013        NH1    178    LYS      N   2759      -0.47     15.015   ; qtot -6.47
  3014          H    178    LYS     HN   2760       0.31          0   ; qtot -6.16
  3015        CT1    178    LYS     CA   2761       0.07     13.019   ; qtot -6.09
  3016         HB    178    LYS     HA   2762       0.09          0   ; qtot -6
  3017        CT2    178    LYS     CB   2763      -0.18     14.027   ; qtot -6.18
  3018         HA    178    LYS    HB1   2764       0.09          0   ; qtot -6.09
  3019         HA    178    LYS    HB2   2765       0.09          0   ; qtot -6
  3020        CT2    178    LYS     CG   2766      -0.18     14.027   ; qtot -6.18
  3021         HA    178    LYS    HG1   2767       0.09          0   ; qtot -6.09
  3022         HA    178    LYS    HG2   2768       0.09          0   ; qtot -6
  3023        CT2    178    LYS     CD   2769      -0.18     14.027   ; qtot -6.18
  3024         HA    178    LYS    HD1   2770       0.09          0   ; qtot -6.09
  3025         HA    178    LYS    HD2   2771       0.09          0   ; qtot -6
  3026        CT2    178    LYS     CE   2772       0.21     14.027   ; qtot -5.79
  3027         HA    178    LYS    HE1   2773       0.05          0   ; qtot -5.74
  3028         HA    178    LYS    HE2   2774       0.05          0   ; qtot -5.69
  3029       MNH3    178    LYS   MNZ1   2775          0     8.5155   ; qtot -5.69
  3030       MNH3    178    LYS   MNZ2   2775          0     8.5155   ; qtot -5.69
  3031        NH3    178    LYS     NZ   2775       -0.3          0   ; qtot -5.99
  3032         HC    178    LYS    HZ1   2776       0.33          0   ; qtot -5.66
  3033         HC    178    LYS    HZ2   2777       0.33          0   ; qtot -5.33
  3034         HC    178    LYS    HZ3   2778       0.33          0   ; qtot -5
  3035          C    178    LYS      C   2779       0.51     12.011   ; qtot -4.49
  3036          O    178    LYS      O   2780      -0.51     15.999   ; qtot -5
; residue 179 ASP rtp ASP  q -1.0
  3037        NH1    179    ASP      N   2781      -0.47     15.015   ; qtot -5.47
  3038          H    179    ASP     HN   2782       0.31          0   ; qtot -5.16
  3039        CT1    179    ASP     CA   2783       0.07     13.019   ; qtot -5.09
  3040         HB    179    ASP     HA   2784       0.09          0   ; qtot -5
  3041        CT2    179    ASP     CB   2785      -0.28     14.027   ; qtot -5.28
  3042         HA    179    ASP    HB1   2786       0.05          0   ; qtot -5.23
  3043         HA    179    ASP    HB2   2787       0.05          0   ; qtot -5.18
  3044         CC    179    ASP     CG   2788       0.56     12.011   ; qtot -4.62
  3045         OC    179    ASP    OD1   2789      -0.69     15.999   ; qtot -5.31
  3046         OC    179    ASP    OD2   2790      -0.69     15.999   ; qtot -6
  3047          C    179    ASP      C   2791       0.51     12.011   ; qtot -5.49
  3048          O    179    ASP      O   2792      -0.51     15.999   ; qtot -6
; residue 180 ASP rtp ASP  q -1.0
  3049        NH1    180    ASP      N   2793      -0.47     15.015   ; qtot -6.47
  3050          H    180    ASP     HN   2794       0.31          0   ; qtot -6.16
  3051        CT1    180    ASP     CA   2795       0.07     13.019   ; qtot -6.09
  3052         HB    180    ASP     HA   2796       0.09          0   ; qtot -6
  3053        CT2    180    ASP     CB   2797      -0.28     14.027   ; qtot -6.28
  3054         HA    180    ASP    HB1   2798       0.05          0   ; qtot -6.23
  3055         HA    180    ASP    HB2   2799       0.05          0   ; qtot -6.18
  3056         CC    180    ASP     CG   2800       0.56     12.011   ; qtot -5.62
  3057         OC    180    ASP    OD1   2801      -0.69     15.999   ; qtot -6.31
  3058         OC    180    ASP    OD2   2802      -0.69     15.999   ; qtot -7
  3059          C    180    ASP      C   2803       0.51     12.011   ; qtot -6.49
  3060          O    180    ASP      O   2804      -0.51     15.999   ; qtot -7
; residue 181 GLN rtp GLN  q  0.0
  3061        NH1    181    GLN      N   2805      -0.47     15.015   ; qtot -7.47
  3062          H    181    GLN     HN   2806       0.31          0   ; qtot -7.16
  3063        CT1    181    GLN     CA   2807       0.07     13.019   ; qtot -7.09
  3064         HB    181    GLN     HA   2808       0.09          0   ; qtot -7
  3065        CT2    181    GLN     CB   2809      -0.18     14.027   ; qtot -7.18
  3066         HA    181    GLN    HB1   2810       0.09          0   ; qtot -7.09
  3067         HA    181    GLN    HB2   2811       0.09          0   ; qtot -7
  3068        CT2    181    GLN     CG   2812      -0.18     14.027   ; qtot -7.18
  3069         HA    181    GLN    HG1   2813       0.09          0   ; qtot -7.09
  3070         HA    181    GLN    HG2   2814       0.09          0   ; qtot -7
  3071         CC    181    GLN     CD   2815       0.55     12.011   ; qtot -6.45
  3072          O    181    GLN    OE1   2816      -0.55     15.999   ; qtot -7
  3073        NH2    181    GLN    NE2   2817      -0.62     16.023   ; qtot -7.62
  3074          H    181    GLN   HE21   2818       0.32          0   ; qtot -7.3
  3075          H    181    GLN   HE22   2819        0.3          0   ; qtot -7
  3076          C    181    GLN      C   2820       0.51     12.011   ; qtot -6.49
  3077          O    181    GLN      O   2821      -0.51     15.999   ; qtot -7
; residue 182 LEU rtp LEU  q  0.0
  3078        NH1    182    LEU      N   2822      -0.47     15.015   ; qtot -7.47
  3079          H    182    LEU     HN   2823       0.31          0   ; qtot -7.16
  3080        CT1    182    LEU     CA   2824       0.07     13.019   ; qtot -7.09
  3081         HB    182    LEU     HA   2825       0.09          0   ; qtot -7
  3082        CT2    182    LEU     CB   2826      -0.18     14.027   ; qtot -7.18
  3083         HA    182    LEU    HB1   2827       0.09          0   ; qtot -7.09
  3084         HA    182    LEU    HB2   2828       0.09          0   ; qtot -7
  3085        CT1    182    LEU     CG   2829      -0.09     13.019   ; qtot -7.09
  3086         HA    182    LEU     HG   2830       0.09          0   ; qtot -7
  3087       MCH3    182    LEU   MCD1   2831          0     7.5175   ; qtot -7
  3088       MCH3    182    LEU   MCD2   2831          0     7.5175   ; qtot -7
  3089        CT3    182    LEU    CD1   2831      -0.27          0   ; qtot -7.27
  3090         HA    182    LEU   HD11   2832       0.09          0   ; qtot -7.18
  3091         HA    182    LEU   HD12   2833       0.09          0   ; qtot -7.09
  3092         HA    182    LEU   HD13   2834       0.09          0   ; qtot -7
  3093       MCH3    182    LEU   MCD1   2835          0     7.5175   ; qtot -7
  3094       MCH3    182    LEU   MCD2   2835          0     7.5175   ; qtot -7
  3095        CT3    182    LEU    CD2   2835      -0.27          0   ; qtot -7.27
  3096         HA    182    LEU   HD21   2836       0.09          0   ; qtot -7.18
  3097         HA    182    LEU   HD22   2837       0.09          0   ; qtot -7.09
  3098         HA    182    LEU   HD23   2838       0.09          0   ; qtot -7
  3099          C    182    LEU      C   2839       0.51     12.011   ; qtot -6.49
  3100          O    182    LEU      O   2840      -0.51     15.999   ; qtot -7
; residue 183 GLU rtp GLU  q -1.0
  3101        NH1    183    GLU      N   2841      -0.47     15.015   ; qtot -7.47
  3102          H    183    GLU     HN   2842       0.31          0   ; qtot -7.16
  3103        CT1    183    GLU     CA   2843       0.07     13.019   ; qtot -7.09
  3104         HB    183    GLU     HA   2844       0.09          0   ; qtot -7
  3105        CT2    183    GLU     CB   2845      -0.18     14.027   ; qtot -7.18
  3106         HA    183    GLU    HB1   2846       0.09          0   ; qtot -7.09
  3107         HA    183    GLU    HB2   2847       0.09          0   ; qtot -7
  3108        CT2    183    GLU     CG   2848      -0.28     14.027   ; qtot -7.28
  3109         HA    183    GLU    HG1   2849       0.05          0   ; qtot -7.23
  3110         HA    183    GLU    HG2   2850       0.05          0   ; qtot -7.18
  3111         CC    183    GLU     CD   2851       0.56     12.011   ; qtot -6.62
  3112         OC    183    GLU    OE1   2852      -0.69     15.999   ; qtot -7.31
  3113         OC    183    GLU    OE2   2853      -0.69     15.999   ; qtot -8
  3114          C    183    GLU      C   2854       0.51     12.011   ; qtot -7.49
  3115          O    183    GLU      O   2855      -0.51     15.999   ; qtot -8
; residue 184 TYR rtp TYR  q  0.0
  3116        NH1    184    TYR      N   2856      -0.47     15.015   ; qtot -8.47
  3117          H    184    TYR     HN   2857       0.31          0   ; qtot -8.16
  3118        CT1    184    TYR     CA   2858       0.07     13.019   ; qtot -8.09
  3119         HB    184    TYR     HA   2859       0.09          0   ; qtot -8
  3120        CT2    184    TYR     CB   2860      -0.18     14.027   ; qtot -8.18
  3121         HA    184    TYR    HB1   2861       0.09          0   ; qtot -8.09
  3122         HA    184    TYR    HB2   2862       0.09          0   ; qtot -8
  3123         CA    184    TYR     CG   2863          0     12.011   ; qtot -8
  3124         CA    184    TYR    CD1   2864     -0.115     13.019   ; qtot -8.115
  3125         HP    184    TYR    HD1   2865      0.115          0   ; qtot -8
  3126         CA    184    TYR    CE1   2866     -0.115     13.019   ; qtot -8.115
  3127         HP    184    TYR    HE1   2867      0.115          0   ; qtot -8
  3128         CA    184    TYR     CZ   2868       0.11     12.011   ; qtot -7.89
  3129        OH1    184    TYR     OH   2869      -0.54     15.999   ; qtot -8.43
  3130          H    184    TYR     HH   2870       0.43      1.008   ; qtot -8
  3131         CA    184    TYR    CD2   2871     -0.115     13.019   ; qtot -8.115
  3132         HP    184    TYR    HD2   2872      0.115          0   ; qtot -8
  3133         CA    184    TYR    CE2   2873     -0.115     13.019   ; qtot -8.115
  3134         HP    184    TYR    HE2   2874      0.115          0   ; qtot -8
  3135          C    184    TYR      C   2875       0.51     12.011   ; qtot -7.49
  3136          O    184    TYR      O   2876      -0.51     15.999   ; qtot -8
; residue 185 LEU rtp LEU  q  0.0
  3137        NH1    185    LEU      N   2877      -0.47     15.015   ; qtot -8.47
  3138          H    185    LEU     HN   2878       0.31          0   ; qtot -8.16
  3139        CT1    185    LEU     CA   2879       0.07     13.019   ; qtot -8.09
  3140         HB    185    LEU     HA   2880       0.09          0   ; qtot -8
  3141        CT2    185    LEU     CB   2881      -0.18     14.027   ; qtot -8.18
  3142         HA    185    LEU    HB1   2882       0.09          0   ; qtot -8.09
  3143         HA    185    LEU    HB2   2883       0.09          0   ; qtot -8
  3144        CT1    185    LEU     CG   2884      -0.09     13.019   ; qtot -8.09
  3145         HA    185    LEU     HG   2885       0.09          0   ; qtot -8
  3146       MCH3    185    LEU   MCD1   2886          0     7.5175   ; qtot -8
  3147       MCH3    185    LEU   MCD2   2886          0     7.5175   ; qtot -8
  3148        CT3    185    LEU    CD1   2886      -0.27          0   ; qtot -8.27
  3149         HA    185    LEU   HD11   2887       0.09          0   ; qtot -8.18
  3150         HA    185    LEU   HD12   2888       0.09          0   ; qtot -8.09
  3151         HA    185    LEU   HD13   2889       0.09          0   ; qtot -8
  3152       MCH3    185    LEU   MCD1   2890          0     7.5175   ; qtot -8
  3153       MCH3    185    LEU   MCD2   2890          0     7.5175   ; qtot -8
  3154        CT3    185    LEU    CD2   2890      -0.27          0   ; qtot -8.27
  3155         HA    185    LEU   HD21   2891       0.09          0   ; qtot -8.18
  3156         HA    185    LEU   HD22   2892       0.09          0   ; qtot -8.09
  3157         HA    185    LEU   HD23   2893       0.09          0   ; qtot -8
  3158          C    185    LEU      C   2894       0.51     12.011   ; qtot -7.49
  3159          O    185    LEU      O   2895      -0.51     15.999   ; qtot -8
; residue 186 GLU rtp GLU  q -1.0
  3160        NH1    186    GLU      N   2896      -0.47     15.015   ; qtot -8.47
  3161          H    186    GLU     HN   2897       0.31          0   ; qtot -8.16
  3162        CT1    186    GLU     CA   2898       0.07     13.019   ; qtot -8.09
  3163         HB    186    GLU     HA   2899       0.09          0   ; qtot -8
  3164        CT2    186    GLU     CB   2900      -0.18     14.027   ; qtot -8.18
  3165         HA    186    GLU    HB1   2901       0.09          0   ; qtot -8.09
  3166         HA    186    GLU    HB2   2902       0.09          0   ; qtot -8
  3167        CT2    186    GLU     CG   2903      -0.28     14.027   ; qtot -8.28
  3168         HA    186    GLU    HG1   2904       0.05          0   ; qtot -8.23
  3169         HA    186    GLU    HG2   2905       0.05          0   ; qtot -8.18
  3170         CC    186    GLU     CD   2906       0.56     12.011   ; qtot -7.62
  3171         OC    186    GLU    OE1   2907      -0.69     15.999   ; qtot -8.31
  3172         OC    186    GLU    OE2   2908      -0.69     15.999   ; qtot -9
  3173          C    186    GLU      C   2909       0.51     12.011   ; qtot -8.49
  3174          O    186    GLU      O   2910      -0.51     15.999   ; qtot -9
; residue 187 GLU rtp GLU  q -1.0
  3175        NH1    187    GLU      N   2911      -0.47     15.015   ; qtot -9.47
  3176          H    187    GLU     HN   2912       0.31          0   ; qtot -9.16
  3177        CT1    187    GLU     CA   2913       0.07     13.019   ; qtot -9.09
  3178         HB    187    GLU     HA   2914       0.09          0   ; qtot -9
  3179        CT2    187    GLU     CB   2915      -0.18     14.027   ; qtot -9.18
  3180         HA    187    GLU    HB1   2916       0.09          0   ; qtot -9.09
  3181         HA    187    GLU    HB2   2917       0.09          0   ; qtot -9
  3182        CT2    187    GLU     CG   2918      -0.28     14.027   ; qtot -9.28
  3183         HA    187    GLU    HG1   2919       0.05          0   ; qtot -9.23
  3184         HA    187    GLU    HG2   2920       0.05          0   ; qtot -9.18
  3185         CC    187    GLU     CD   2921       0.56     12.011   ; qtot -8.62
  3186         OC    187    GLU    OE1   2922      -0.69     15.999   ; qtot -9.31
  3187         OC    187    GLU    OE2   2923      -0.69     15.999   ; qtot -10
  3188          C    187    GLU      C   2924       0.51     12.011   ; qtot -9.49
  3189          O    187    GLU      O   2925      -0.51     15.999   ; qtot -10
; residue 188 LYS rtp LYS  q +1.0
  3190        NH1    188    LYS      N   2926      -0.47     15.015   ; qtot -10.47
  3191          H    188    LYS     HN   2927       0.31          0   ; qtot -10.16
  3192        CT1    188    LYS     CA   2928       0.07     13.019   ; qtot -10.09
  3193         HB    188    LYS     HA   2929       0.09          0   ; qtot -10
  3194        CT2    188    LYS     CB   2930      -0.18     14.027   ; qtot -10.18
  3195         HA    188    LYS    HB1   2931       0.09          0   ; qtot -10.09
  3196         HA    188    LYS    HB2   2932       0.09          0   ; qtot -10
  3197        CT2    188    LYS     CG   2933      -0.18     14.027   ; qtot -10.18
  3198         HA    188    LYS    HG1   2934       0.09          0   ; qtot -10.09
  3199         HA    188    LYS    HG2   2935       0.09          0   ; qtot -10
  3200        CT2    188    LYS     CD   2936      -0.18     14.027   ; qtot -10.18
  3201         HA    188    LYS    HD1   2937       0.09          0   ; qtot -10.09
  3202         HA    188    LYS    HD2   2938       0.09          0   ; qtot -10
  3203        CT2    188    LYS     CE   2939       0.21     14.027   ; qtot -9.79
  3204         HA    188    LYS    HE1   2940       0.05          0   ; qtot -9.74
  3205         HA    188    LYS    HE2   2941       0.05          0   ; qtot -9.69
  3206       MNH3    188    LYS   MNZ1   2942          0     8.5155   ; qtot -9.69
  3207       MNH3    188    LYS   MNZ2   2942          0     8.5155   ; qtot -9.69
  3208        NH3    188    LYS     NZ   2942       -0.3          0   ; qtot -9.99
  3209         HC    188    LYS    HZ1   2943       0.33          0   ; qtot -9.66
  3210         HC    188    LYS    HZ2   2944       0.33          0   ; qtot -9.33
  3211         HC    188    LYS    HZ3   2945       0.33          0   ; qtot -9
  3212          C    188    LYS      C   2946       0.51     12.011   ; qtot -8.49
  3213          O    188    LYS      O   2947      -0.51     15.999   ; qtot -9
; residue 189 ARG rtp ARG  q +1.0
  3214        NH1    189    ARG      N   2948      -0.47     15.015   ; qtot -9.47
  3215          H    189    ARG     HN   2949       0.31          0   ; qtot -9.16
  3216        CT1    189    ARG     CA   2950       0.07     13.019   ; qtot -9.09
  3217         HB    189    ARG     HA   2951       0.09          0   ; qtot -9
  3218        CT2    189    ARG     CB   2952      -0.18     14.027   ; qtot -9.18
  3219         HA    189    ARG    HB1   2953       0.09          0   ; qtot -9.09
  3220         HA    189    ARG    HB2   2954       0.09          0   ; qtot -9
  3221        CT2    189    ARG     CG   2955      -0.18     14.027   ; qtot -9.18
  3222         HA    189    ARG    HG1   2956       0.09          0   ; qtot -9.09
  3223         HA    189    ARG    HG2   2957       0.09          0   ; qtot -9
  3224        CT2    189    ARG     CD   2958        0.2     14.027   ; qtot -8.8
  3225         HA    189    ARG    HD1   2959       0.09          0   ; qtot -8.71
  3226         HA    189    ARG    HD2   2960       0.09          0   ; qtot -8.62
  3227        NC2    189    ARG     NE   2961      -0.61     15.015   ; qtot -9.23
  3228         HC    189    ARG     HE   2962       0.38          0   ; qtot -8.85
  3229          C    189    ARG     CZ   2963       0.49     12.011   ; qtot -8.36
  3230        NC2    189    ARG    NH1   2964      -0.62     16.023   ; qtot -8.98
  3231         HC    189    ARG   HH11   2965        0.4          0   ; qtot -8.58
  3232         HC    189    ARG   HH12   2966        0.4          0   ; qtot -8.18
  3233        NC2    189    ARG    NH2   2967      -0.62     16.023   ; qtot -8.8
  3234         HC    189    ARG   HH21   2968        0.4          0   ; qtot -8.4
  3235         HC    189    ARG   HH22   2969        0.4          0   ; qtot -8
  3236          C    189    ARG      C   2970       0.51     12.011   ; qtot -7.49
  3237          O    189    ARG      O   2971      -0.51     15.999   ; qtot -8
; residue 190 ILE rtp ILE  q  0.0
  3238        NH1    190    ILE      N   2972      -0.47     15.015   ; qtot -8.47
  3239          H    190    ILE     HN   2973       0.31          0   ; qtot -8.16
  3240        CT1    190    ILE     CA   2974       0.07     13.019   ; qtot -8.09
  3241         HB    190    ILE     HA   2975       0.09          0   ; qtot -8
  3242        CT1    190    ILE     CB   2976      -0.09     13.019   ; qtot -8.09
  3243         HA    190    ILE     HB   2977       0.09          0   ; qtot -8
  3244       MCH3    190    ILE   MCG1   2978          0     7.5175   ; qtot -8
  3245       MCH3    190    ILE   MCG2   2978          0     7.5175   ; qtot -8
  3246        CT3    190    ILE    CG2   2978      -0.27          0   ; qtot -8.27
  3247         HA    190    ILE   HG21   2979       0.09          0   ; qtot -8.18
  3248         HA    190    ILE   HG22   2980       0.09          0   ; qtot -8.09
  3249         HA    190    ILE   HG23   2981       0.09          0   ; qtot -8
  3250        CT2    190    ILE    CG1   2982      -0.18     14.027   ; qtot -8.18
  3251         HA    190    ILE   HG11   2983       0.09          0   ; qtot -8.09
  3252         HA    190    ILE   HG12   2984       0.09          0   ; qtot -8
  3253       MCH3    190    ILE   MCD1   2985          0     7.5175   ; qtot -8
  3254       MCH3    190    ILE   MCD2   2985          0     7.5175   ; qtot -8
  3255        CT3    190    ILE     CD   2985      -0.27          0   ; qtot -8.27
  3256         HA    190    ILE    HD1   2986       0.09          0   ; qtot -8.18
  3257         HA    190    ILE    HD2   2987       0.09          0   ; qtot -8.09
  3258         HA    190    ILE    HD3   2988       0.09          0   ; qtot -8
  3259          C    190    ILE      C   2989       0.51     12.011   ; qtot -7.49
  3260          O    190    ILE      O   2990      -0.51     15.999   ; qtot -8
; residue 191 LYS rtp LYS  q +1.0
  3261        NH1    191    LYS      N   2991      -0.47     15.015   ; qtot -8.47
  3262          H    191    LYS     HN   2992       0.31          0   ; qtot -8.16
  3263        CT1    191    LYS     CA   2993       0.07     13.019   ; qtot -8.09
  3264         HB    191    LYS     HA   2994       0.09          0   ; qtot -8
  3265        CT2    191    LYS     CB   2995      -0.18     14.027   ; qtot -8.18
  3266         HA    191    LYS    HB1   2996       0.09          0   ; qtot -8.09
  3267         HA    191    LYS    HB2   2997       0.09          0   ; qtot -8
  3268        CT2    191    LYS     CG   2998      -0.18     14.027   ; qtot -8.18
  3269         HA    191    LYS    HG1   2999       0.09          0   ; qtot -8.09
  3270         HA    191    LYS    HG2   3000       0.09          0   ; qtot -8
  3271        CT2    191    LYS     CD   3001      -0.18     14.027   ; qtot -8.18
  3272         HA    191    LYS    HD1   3002       0.09          0   ; qtot -8.09
  3273         HA    191    LYS    HD2   3003       0.09          0   ; qtot -8
  3274        CT2    191    LYS     CE   3004       0.21     14.027   ; qtot -7.79
  3275         HA    191    LYS    HE1   3005       0.05          0   ; qtot -7.74
  3276         HA    191    LYS    HE2   3006       0.05          0   ; qtot -7.69
  3277       MNH3    191    LYS   MNZ1   3007          0     8.5155   ; qtot -7.69
  3278       MNH3    191    LYS   MNZ2   3007          0     8.5155   ; qtot -7.69
  3279        NH3    191    LYS     NZ   3007       -0.3          0   ; qtot -7.99
  3280         HC    191    LYS    HZ1   3008       0.33          0   ; qtot -7.66
  3281         HC    191    LYS    HZ2   3009       0.33          0   ; qtot -7.33
  3282         HC    191    LYS    HZ3   3010       0.33          0   ; qtot -7
  3283          C    191    LYS      C   3011       0.51     12.011   ; qtot -6.49
  3284          O    191    LYS      O   3012      -0.51     15.999   ; qtot -7
; residue 192 GLU rtp GLU  q -1.0
  3285        NH1    192    GLU      N   3013      -0.47     15.015   ; qtot -7.47
  3286          H    192    GLU     HN   3014       0.31          0   ; qtot -7.16
  3287        CT1    192    GLU     CA   3015       0.07     13.019   ; qtot -7.09
  3288         HB    192    GLU     HA   3016       0.09          0   ; qtot -7
  3289        CT2    192    GLU     CB   3017      -0.18     14.027   ; qtot -7.18
  3290         HA    192    GLU    HB1   3018       0.09          0   ; qtot -7.09
  3291         HA    192    GLU    HB2   3019       0.09          0   ; qtot -7
  3292        CT2    192    GLU     CG   3020      -0.28     14.027   ; qtot -7.28
  3293         HA    192    GLU    HG1   3021       0.05          0   ; qtot -7.23
  3294         HA    192    GLU    HG2   3022       0.05          0   ; qtot -7.18
  3295         CC    192    GLU     CD   3023       0.56     12.011   ; qtot -6.62
  3296         OC    192    GLU    OE1   3024      -0.69     15.999   ; qtot -7.31
  3297         OC    192    GLU    OE2   3025      -0.69     15.999   ; qtot -8
  3298          C    192    GLU      C   3026       0.51     12.011   ; qtot -7.49
  3299          O    192    GLU      O   3027      -0.51     15.999   ; qtot -8
; residue 193 VAL rtp VAL  q  0.0
  3300        NH1    193    VAL      N   3028      -0.47     15.015   ; qtot -8.47
  3301          H    193    VAL     HN   3029       0.31          0   ; qtot -8.16
  3302        CT1    193    VAL     CA   3030       0.07     13.019   ; qtot -8.09
  3303         HB    193    VAL     HA   3031       0.09          0   ; qtot -8
  3304        CT1    193    VAL     CB   3032      -0.09     13.019   ; qtot -8.09
  3305         HA    193    VAL     HB   3033       0.09          0   ; qtot -8
  3306       MCH3    193    VAL   MCG1   3034          0     7.5175   ; qtot -8
  3307       MCH3    193    VAL   MCG2   3034          0     7.5175   ; qtot -8
  3308        CT3    193    VAL    CG1   3034      -0.27          0   ; qtot -8.27
  3309         HA    193    VAL   HG11   3035       0.09          0   ; qtot -8.18
  3310         HA    193    VAL   HG12   3036       0.09          0   ; qtot -8.09
  3311         HA    193    VAL   HG13   3037       0.09          0   ; qtot -8
  3312       MCH3    193    VAL   MCG1   3038          0     7.5175   ; qtot -8
  3313       MCH3    193    VAL   MCG2   3038          0     7.5175   ; qtot -8
  3314        CT3    193    VAL    CG2   3038      -0.27          0   ; qtot -8.27
  3315         HA    193    VAL   HG21   3039       0.09          0   ; qtot -8.18
  3316         HA    193    VAL   HG22   3040       0.09          0   ; qtot -8.09
  3317         HA    193    VAL   HG23   3041       0.09          0   ; qtot -8
  3318          C    193    VAL      C   3042       0.51     12.011   ; qtot -7.49
  3319          O    193    VAL      O   3043      -0.51     15.999   ; qtot -8
; residue 194 ILE rtp ILE  q  0.0
  3320        NH1    194    ILE      N   3044      -0.47     15.015   ; qtot -8.47
  3321          H    194    ILE     HN   3045       0.31          0   ; qtot -8.16
  3322        CT1    194    ILE     CA   3046       0.07     13.019   ; qtot -8.09
  3323         HB    194    ILE     HA   3047       0.09          0   ; qtot -8
  3324        CT1    194    ILE     CB   3048      -0.09     13.019   ; qtot -8.09
  3325         HA    194    ILE     HB   3049       0.09          0   ; qtot -8
  3326       MCH3    194    ILE   MCG1   3050          0     7.5175   ; qtot -8
  3327       MCH3    194    ILE   MCG2   3050          0     7.5175   ; qtot -8
  3328        CT3    194    ILE    CG2   3050      -0.27          0   ; qtot -8.27
  3329         HA    194    ILE   HG21   3051       0.09          0   ; qtot -8.18
  3330         HA    194    ILE   HG22   3052       0.09          0   ; qtot -8.09
  3331         HA    194    ILE   HG23   3053       0.09          0   ; qtot -8
  3332        CT2    194    ILE    CG1   3054      -0.18     14.027   ; qtot -8.18
  3333         HA    194    ILE   HG11   3055       0.09          0   ; qtot -8.09
  3334         HA    194    ILE   HG12   3056       0.09          0   ; qtot -8
  3335       MCH3    194    ILE   MCD1   3057          0     7.5175   ; qtot -8
  3336       MCH3    194    ILE   MCD2   3057          0     7.5175   ; qtot -8
  3337        CT3    194    ILE     CD   3057      -0.27          0   ; qtot -8.27
  3338         HA    194    ILE    HD1   3058       0.09          0   ; qtot -8.18
  3339         HA    194    ILE    HD2   3059       0.09          0   ; qtot -8.09
  3340         HA    194    ILE    HD3   3060       0.09          0   ; qtot -8
  3341          C    194    ILE      C   3061       0.51     12.011   ; qtot -7.49
  3342          O    194    ILE      O   3062      -0.51     15.999   ; qtot -8
; residue 195 LYS rtp LYS  q +1.0
  3343        NH1    195    LYS      N   3063      -0.47     15.015   ; qtot -8.47
  3344          H    195    LYS     HN   3064       0.31          0   ; qtot -8.16
  3345        CT1    195    LYS     CA   3065       0.07     13.019   ; qtot -8.09
  3346         HB    195    LYS     HA   3066       0.09          0   ; qtot -8
  3347        CT2    195    LYS     CB   3067      -0.18     14.027   ; qtot -8.18
  3348         HA    195    LYS    HB1   3068       0.09          0   ; qtot -8.09
  3349         HA    195    LYS    HB2   3069       0.09          0   ; qtot -8
  3350        CT2    195    LYS     CG   3070      -0.18     14.027   ; qtot -8.18
  3351         HA    195    LYS    HG1   3071       0.09          0   ; qtot -8.09
  3352         HA    195    LYS    HG2   3072       0.09          0   ; qtot -8
  3353        CT2    195    LYS     CD   3073      -0.18     14.027   ; qtot -8.18
  3354         HA    195    LYS    HD1   3074       0.09          0   ; qtot -8.09
  3355         HA    195    LYS    HD2   3075       0.09          0   ; qtot -8
  3356        CT2    195    LYS     CE   3076       0.21     14.027   ; qtot -7.79
  3357         HA    195    LYS    HE1   3077       0.05          0   ; qtot -7.74
  3358         HA    195    LYS    HE2   3078       0.05          0   ; qtot -7.69
  3359       MNH3    195    LYS   MNZ1   3079          0     8.5155   ; qtot -7.69
  3360       MNH3    195    LYS   MNZ2   3079          0     8.5155   ; qtot -7.69
  3361        NH3    195    LYS     NZ   3079       -0.3          0   ; qtot -7.99
  3362         HC    195    LYS    HZ1   3080       0.33          0   ; qtot -7.66
  3363         HC    195    LYS    HZ2   3081       0.33          0   ; qtot -7.33
  3364         HC    195    LYS    HZ3   3082       0.33          0   ; qtot -7
  3365          C    195    LYS      C   3083       0.51     12.011   ; qtot -6.49
  3366          O    195    LYS      O   3084      -0.51     15.999   ; qtot -7
; residue 196 ARG rtp ARG  q +1.0
  3367        NH1    196    ARG      N   3085      -0.47     15.015   ; qtot -7.47
  3368          H    196    ARG     HN   3086       0.31          0   ; qtot -7.16
  3369        CT1    196    ARG     CA   3087       0.07     13.019   ; qtot -7.09
  3370         HB    196    ARG     HA   3088       0.09          0   ; qtot -7
  3371        CT2    196    ARG     CB   3089      -0.18     14.027   ; qtot -7.18
  3372         HA    196    ARG    HB1   3090       0.09          0   ; qtot -7.09
  3373         HA    196    ARG    HB2   3091       0.09          0   ; qtot -7
  3374        CT2    196    ARG     CG   3092      -0.18     14.027   ; qtot -7.18
  3375         HA    196    ARG    HG1   3093       0.09          0   ; qtot -7.09
  3376         HA    196    ARG    HG2   3094       0.09          0   ; qtot -7
  3377        CT2    196    ARG     CD   3095        0.2     14.027   ; qtot -6.8
  3378         HA    196    ARG    HD1   3096       0.09          0   ; qtot -6.71
  3379         HA    196    ARG    HD2   3097       0.09          0   ; qtot -6.62
  3380        NC2    196    ARG     NE   3098      -0.61     15.015   ; qtot -7.23
  3381         HC    196    ARG     HE   3099       0.38          0   ; qtot -6.85
  3382          C    196    ARG     CZ   3100       0.49     12.011   ; qtot -6.36
  3383        NC2    196    ARG    NH1   3101      -0.62     16.023   ; qtot -6.98
  3384         HC    196    ARG   HH11   3102        0.4          0   ; qtot -6.58
  3385         HC    196    ARG   HH12   3103        0.4          0   ; qtot -6.18
  3386        NC2    196    ARG    NH2   3104      -0.62     16.023   ; qtot -6.8
  3387         HC    196    ARG   HH21   3105        0.4          0   ; qtot -6.4
  3388         HC    196    ARG   HH22   3106        0.4          0   ; qtot -6
  3389          C    196    ARG      C   3107       0.51     12.011   ; qtot -5.49
  3390          O    196    ARG      O   3108      -0.51     15.999   ; qtot -6
; residue 197 HIS rtp HSE  q  0.0
  3391        NH1    197    HIS      N   3109      -0.47     15.015   ; qtot -6.47
  3392          H    197    HIS     HN   3110       0.31          0   ; qtot -6.16
  3393        CT1    197    HIS     CA   3111       0.07     13.019   ; qtot -6.09
  3394         HB    197    HIS     HA   3112       0.09          0   ; qtot -6
  3395        CT2    197    HIS     CB   3113      -0.08     14.027   ; qtot -6.08
  3396         HA    197    HIS    HB1   3114       0.09          0   ; qtot -5.99
  3397         HA    197    HIS    HB2   3115       0.09          0   ; qtot -5.9
  3398        NR2    197    HIS    ND1   3116       -0.7     14.007   ; qtot -6.6
  3399       CPH1    197    HIS     CG   3117       0.22     12.011   ; qtot -6.38
  3400       CPH2    197    HIS    CE1   3118       0.25     13.019   ; qtot -6.13
  3401        HR1    197    HIS    HE1   3119       0.13          0   ; qtot -6
  3402        NR1    197    HIS    NE2   3120      -0.36     15.015   ; qtot -6.36
  3403          H    197    HIS    HE2   3121       0.32          0   ; qtot -6.04
  3404       CPH1    197    HIS    CD2   3122      -0.05     13.019   ; qtot -6.09
  3405        HR3    197    HIS    HD2   3123       0.09          0   ; qtot -6
  3406          C    197    HIS      C   3124       0.51     12.011   ; qtot -5.49
  3407          O    197    HIS      O   3125      -0.51     15.999   ; qtot -6
; residue 198 SER rtp SER  q  0.0
  3408        NH1    198    SER      N   3126      -0.47     15.015   ; qtot -6.47
  3409          H    198    SER     HN   3127       0.31          0   ; qtot -6.16
  3410        CT1    198    SER     CA   3128       0.07     13.019   ; qtot -6.09
  3411         HB    198    SER     HA   3129       0.09          0   ; qtot -6
  3412        CT2    198    SER     CB   3130       0.05     14.027   ; qtot -5.95
  3413         HA    198    SER    HB1   3131       0.09          0   ; qtot -5.86
  3414         HA    198    SER    HB2   3132       0.09          0   ; qtot -5.77
  3415        OH1    198    SER     OG   3133      -0.66     15.999   ; qtot -6.43
  3416          H    198    SER    HG1   3134       0.43      1.008   ; qtot -6
  3417          C    198    SER      C   3135       0.51     12.011   ; qtot -5.49
  3418          O    198    SER      O   3136      -0.51     15.999   ; qtot -6
; residue 199 GLU rtp GLU  q -1.0
  3419        NH1    199    GLU      N   3137      -0.47     15.015   ; qtot -6.47
  3420          H    199    GLU     HN   3138       0.31          0   ; qtot -6.16
  3421        CT1    199    GLU     CA   3139       0.07     13.019   ; qtot -6.09
  3422         HB    199    GLU     HA   3140       0.09          0   ; qtot -6
  3423        CT2    199    GLU     CB   3141      -0.18     14.027   ; qtot -6.18
  3424         HA    199    GLU    HB1   3142       0.09          0   ; qtot -6.09
  3425         HA    199    GLU    HB2   3143       0.09          0   ; qtot -6
  3426        CT2    199    GLU     CG   3144      -0.28     14.027   ; qtot -6.28
  3427         HA    199    GLU    HG1   3145       0.05          0   ; qtot -6.23
  3428         HA    199    GLU    HG2   3146       0.05          0   ; qtot -6.18
  3429         CC    199    GLU     CD   3147       0.56     12.011   ; qtot -5.62
  3430         OC    199    GLU    OE1   3148      -0.69     15.999   ; qtot -6.31
  3431         OC    199    GLU    OE2   3149      -0.69     15.999   ; qtot -7
  3432          C    199    GLU      C   3150       0.51     12.011   ; qtot -6.49
  3433          O    199    GLU      O   3151      -0.51     15.999   ; qtot -7
; residue 200 PHE rtp PHE  q  0.0
  3434        NH1    200    PHE      N   3152      -0.47     15.015   ; qtot -7.47
  3435          H    200    PHE     HN   3153       0.31          0   ; qtot -7.16
  3436        CT1    200    PHE     CA   3154       0.07     13.019   ; qtot -7.09
  3437         HB    200    PHE     HA   3155       0.09          0   ; qtot -7
  3438        CT2    200    PHE     CB   3156      -0.18     14.027   ; qtot -7.18
  3439         HA    200    PHE    HB1   3157       0.09          0   ; qtot -7.09
  3440         HA    200    PHE    HB2   3158       0.09          0   ; qtot -7
  3441         CA    200    PHE     CG   3159          0     12.011   ; qtot -7
  3442         CA    200    PHE    CD1   3160     -0.115     13.019   ; qtot -7.115
  3443         HP    200    PHE    HD1   3161      0.115          0   ; qtot -7
  3444         CA    200    PHE    CE1   3162     -0.115     13.019   ; qtot -7.115
  3445         HP    200    PHE    HE1   3163      0.115          0   ; qtot -7
  3446         CA    200    PHE     CZ   3164     -0.115     13.019   ; qtot -7.115
  3447         HP    200    PHE     HZ   3165      0.115          0   ; qtot -7
  3448         CA    200    PHE    CD2   3166     -0.115     13.019   ; qtot -7.115
  3449         HP    200    PHE    HD2   3167      0.115          0   ; qtot -7
  3450         CA    200    PHE    CE2   3168     -0.115     13.019   ; qtot -7.115
  3451         HP    200    PHE    HE2   3169      0.115          0   ; qtot -7
  3452          C    200    PHE      C   3170       0.51     12.011   ; qtot -6.49
  3453          O    200    PHE      O   3171      -0.51     15.999   ; qtot -7
; residue 201 VAL rtp VAL  q  0.0
  3454        NH1    201    VAL      N   3172      -0.47     15.015   ; qtot -7.47
  3455          H    201    VAL     HN   3173       0.31          0   ; qtot -7.16
  3456        CT1    201    VAL     CA   3174       0.07     13.019   ; qtot -7.09
  3457         HB    201    VAL     HA   3175       0.09          0   ; qtot -7
  3458        CT1    201    VAL     CB   3176      -0.09     13.019   ; qtot -7.09
  3459         HA    201    VAL     HB   3177       0.09          0   ; qtot -7
  3460       MCH3    201    VAL   MCG1   3178          0     7.5175   ; qtot -7
  3461       MCH3    201    VAL   MCG2   3178          0     7.5175   ; qtot -7
  3462        CT3    201    VAL    CG1   3178      -0.27          0   ; qtot -7.27
  3463         HA    201    VAL   HG11   3179       0.09          0   ; qtot -7.18
  3464         HA    201    VAL   HG12   3180       0.09          0   ; qtot -7.09
  3465         HA    201    VAL   HG13   3181       0.09          0   ; qtot -7
  3466       MCH3    201    VAL   MCG1   3182          0     7.5175   ; qtot -7
  3467       MCH3    201    VAL   MCG2   3182          0     7.5175   ; qtot -7
  3468        CT3    201    VAL    CG2   3182      -0.27          0   ; qtot -7.27
  3469         HA    201    VAL   HG21   3183       0.09          0   ; qtot -7.18
  3470         HA    201    VAL   HG22   3184       0.09          0   ; qtot -7.09
  3471         HA    201    VAL   HG23   3185       0.09          0   ; qtot -7
  3472          C    201    VAL      C   3186       0.51     12.011   ; qtot -6.49
  3473          O    201    VAL      O   3187      -0.51     15.999   ; qtot -7
; residue 202 ALA rtp ALA  q  0.0
  3474        NH1    202    ALA      N   3188      -0.47     15.015   ; qtot -7.47
  3475          H    202    ALA     HN   3189       0.31          0   ; qtot -7.16
  3476        CT1    202    ALA     CA   3190       0.07     13.019   ; qtot -7.09
  3477         HB    202    ALA     HA   3191       0.09          0   ; qtot -7
  3478       MCH3    202    ALA   MCB1   3192          0     7.5175   ; qtot -7
  3479       MCH3    202    ALA   MCB2   3192          0     7.5175   ; qtot -7
  3480        CT3    202    ALA     CB   3192      -0.27          0   ; qtot -7.27
  3481         HA    202    ALA    HB1   3193       0.09          0   ; qtot -7.18
  3482         HA    202    ALA    HB2   3194       0.09          0   ; qtot -7.09
  3483         HA    202    ALA    HB3   3195       0.09          0   ; qtot -7
  3484          C    202    ALA      C   3196       0.51     12.011   ; qtot -6.49
  3485          O    202    ALA      O   3197      -0.51     15.999   ; qtot -7
; residue 203 TYR rtp TYR  q  0.0
  3486        NH1    203    TYR      N   3198      -0.47     15.015   ; qtot -7.47
  3487          H    203    TYR     HN   3199       0.31          0   ; qtot -7.16
  3488        CT1    203    TYR     CA   3200       0.07     13.019   ; qtot -7.09
  3489         HB    203    TYR     HA   3201       0.09          0   ; qtot -7
  3490        CT2    203    TYR     CB   3202      -0.18     14.027   ; qtot -7.18
  3491         HA    203    TYR    HB1   3203       0.09          0   ; qtot -7.09
  3492         HA    203    TYR    HB2   3204       0.09          0   ; qtot -7
  3493         CA    203    TYR     CG   3205          0     12.011   ; qtot -7
  3494         CA    203    TYR    CD1   3206     -0.115     13.019   ; qtot -7.115
  3495         HP    203    TYR    HD1   3207      0.115          0   ; qtot -7
  3496         CA    203    TYR    CE1   3208     -0.115     13.019   ; qtot -7.115
  3497         HP    203    TYR    HE1   3209      0.115          0   ; qtot -7
  3498         CA    203    TYR     CZ   3210       0.11     12.011   ; qtot -6.89
  3499        OH1    203    TYR     OH   3211      -0.54     15.999   ; qtot -7.43
  3500          H    203    TYR     HH   3212       0.43      1.008   ; qtot -7
  3501         CA    203    TYR    CD2   3213     -0.115     13.019   ; qtot -7.115
  3502         HP    203    TYR    HD2   3214      0.115          0   ; qtot -7
  3503         CA    203    TYR    CE2   3215     -0.115     13.019   ; qtot -7.115
  3504         HP    203    TYR    HE2   3216      0.115          0   ; qtot -7
  3505          C    203    TYR      C   3217       0.51     12.011   ; qtot -6.49
  3506          O    203    TYR      O   3218      -0.51     15.999   ; qtot -7
; residue 204 PRO rtp PRO  q  0.0
  3507          N    204    PRO      N   3219      -0.29     14.007   ; qtot -7.29
  3508        CP3    204    PRO     CD   3220          0     14.027   ; qtot -7.29
  3509         HA    204    PRO    HD1   3221       0.09          0   ; qtot -7.2
  3510         HA    204    PRO    HD2   3222       0.09          0   ; qtot -7.11
  3511        CP1    204    PRO     CA   3223       0.02     13.019   ; qtot -7.09
  3512         HB    204    PRO     HA   3224       0.09          0   ; qtot -7
  3513        CP2    204    PRO     CB   3225      -0.18     14.027   ; qtot -7.18
  3514         HA    204    PRO    HB1   3226       0.09          0   ; qtot -7.09
  3515         HA    204    PRO    HB2   3227       0.09          0   ; qtot -7
  3516        CP2    204    PRO     CG   3228      -0.18     14.027   ; qtot -7.18
  3517         HA    204    PRO    HG1   3229       0.09          0   ; qtot -7.09
  3518         HA    204    PRO    HG2   3230       0.09          0   ; qtot -7
  3519          C    204    PRO      C   3231       0.51     12.011   ; qtot -6.49
  3520          O    204    PRO      O   3232      -0.51     15.999   ; qtot -7
; residue 205 ILE rtp ILE  q  0.0
  3521        NH1    205    ILE      N   3233      -0.47     15.015   ; qtot -7.47
  3522          H    205    ILE     HN   3234       0.31          0   ; qtot -7.16
  3523        CT1    205    ILE     CA   3235       0.07     13.019   ; qtot -7.09
  3524         HB    205    ILE     HA   3236       0.09          0   ; qtot -7
  3525        CT1    205    ILE     CB   3237      -0.09     13.019   ; qtot -7.09
  3526         HA    205    ILE     HB   3238       0.09          0   ; qtot -7
  3527       MCH3    205    ILE   MCG1   3239          0     7.5175   ; qtot -7
  3528       MCH3    205    ILE   MCG2   3239          0     7.5175   ; qtot -7
  3529        CT3    205    ILE    CG2   3239      -0.27          0   ; qtot -7.27
  3530         HA    205    ILE   HG21   3240       0.09          0   ; qtot -7.18
  3531         HA    205    ILE   HG22   3241       0.09          0   ; qtot -7.09
  3532         HA    205    ILE   HG23   3242       0.09          0   ; qtot -7
  3533        CT2    205    ILE    CG1   3243      -0.18     14.027   ; qtot -7.18
  3534         HA    205    ILE   HG11   3244       0.09          0   ; qtot -7.09
  3535         HA    205    ILE   HG12   3245       0.09          0   ; qtot -7
  3536       MCH3    205    ILE   MCD1   3246          0     7.5175   ; qtot -7
  3537       MCH3    205    ILE   MCD2   3246          0     7.5175   ; qtot -7
  3538        CT3    205    ILE     CD   3246      -0.27          0   ; qtot -7.27
  3539         HA    205    ILE    HD1   3247       0.09          0   ; qtot -7.18
  3540         HA    205    ILE    HD2   3248       0.09          0   ; qtot -7.09
  3541         HA    205    ILE    HD3   3249       0.09          0   ; qtot -7
  3542          C    205    ILE      C   3250       0.51     12.011   ; qtot -6.49
  3543          O    205    ILE      O   3251      -0.51     15.999   ; qtot -7
; residue 206 GLN rtp GLN  q  0.0
  3544        NH1    206    GLN      N   3252      -0.47     15.015   ; qtot -7.47
  3545          H    206    GLN     HN   3253       0.31          0   ; qtot -7.16
  3546        CT1    206    GLN     CA   3254       0.07     13.019   ; qtot -7.09
  3547         HB    206    GLN     HA   3255       0.09          0   ; qtot -7
  3548        CT2    206    GLN     CB   3256      -0.18     14.027   ; qtot -7.18
  3549         HA    206    GLN    HB1   3257       0.09          0   ; qtot -7.09
  3550         HA    206    GLN    HB2   3258       0.09          0   ; qtot -7
  3551        CT2    206    GLN     CG   3259      -0.18     14.027   ; qtot -7.18
  3552         HA    206    GLN    HG1   3260       0.09          0   ; qtot -7.09
  3553         HA    206    GLN    HG2   3261       0.09          0   ; qtot -7
  3554         CC    206    GLN     CD   3262       0.55     12.011   ; qtot -6.45
  3555          O    206    GLN    OE1   3263      -0.55     15.999   ; qtot -7
  3556        NH2    206    GLN    NE2   3264      -0.62     16.023   ; qtot -7.62
  3557          H    206    GLN   HE21   3265       0.32          0   ; qtot -7.3
  3558          H    206    GLN   HE22   3266        0.3          0   ; qtot -7
  3559          C    206    GLN      C   3267       0.51     12.011   ; qtot -6.49
  3560          O    206    GLN      O   3268      -0.51     15.999   ; qtot -7
; residue 207 LEU rtp LEU  q  0.0
  3561        NH1    207    LEU      N   3269      -0.47     15.015   ; qtot -7.47
  3562          H    207    LEU     HN   3270       0.31          0   ; qtot -7.16
  3563        CT1    207    LEU     CA   3271       0.07     13.019   ; qtot -7.09
  3564         HB    207    LEU     HA   3272       0.09          0   ; qtot -7
  3565        CT2    207    LEU     CB   3273      -0.18     14.027   ; qtot -7.18
  3566         HA    207    LEU    HB1   3274       0.09          0   ; qtot -7.09
  3567         HA    207    LEU    HB2   3275       0.09          0   ; qtot -7
  3568        CT1    207    LEU     CG   3276      -0.09     13.019   ; qtot -7.09
  3569         HA    207    LEU     HG   3277       0.09          0   ; qtot -7
  3570       MCH3    207    LEU   MCD1   3278          0     7.5175   ; qtot -7
  3571       MCH3    207    LEU   MCD2   3278          0     7.5175   ; qtot -7
  3572        CT3    207    LEU    CD1   3278      -0.27          0   ; qtot -7.27
  3573         HA    207    LEU   HD11   3279       0.09          0   ; qtot -7.18
  3574         HA    207    LEU   HD12   3280       0.09          0   ; qtot -7.09
  3575         HA    207    LEU   HD13   3281       0.09          0   ; qtot -7
  3576       MCH3    207    LEU   MCD1   3282          0     7.5175   ; qtot -7
  3577       MCH3    207    LEU   MCD2   3282          0     7.5175   ; qtot -7
  3578        CT3    207    LEU    CD2   3282      -0.27          0   ; qtot -7.27
  3579         HA    207    LEU   HD21   3283       0.09          0   ; qtot -7.18
  3580         HA    207    LEU   HD22   3284       0.09          0   ; qtot -7.09
  3581         HA    207    LEU   HD23   3285       0.09          0   ; qtot -7
  3582          C    207    LEU      C   3286       0.51     12.011   ; qtot -6.49
  3583          O    207    LEU      O   3287      -0.51     15.999   ; qtot -7
; residue 208 VAL rtp VAL  q  0.0
  3584        NH1    208    VAL      N   3288      -0.47     15.015   ; qtot -7.47
  3585          H    208    VAL     HN   3289       0.31          0   ; qtot -7.16
  3586        CT1    208    VAL     CA   3290       0.07     13.019   ; qtot -7.09
  3587         HB    208    VAL     HA   3291       0.09          0   ; qtot -7
  3588        CT1    208    VAL     CB   3292      -0.09     13.019   ; qtot -7.09
  3589         HA    208    VAL     HB   3293       0.09          0   ; qtot -7
  3590       MCH3    208    VAL   MCG1   3294          0     7.5175   ; qtot -7
  3591       MCH3    208    VAL   MCG2   3294          0     7.5175   ; qtot -7
  3592        CT3    208    VAL    CG1   3294      -0.27          0   ; qtot -7.27
  3593         HA    208    VAL   HG11   3295       0.09          0   ; qtot -7.18
  3594         HA    208    VAL   HG12   3296       0.09          0   ; qtot -7.09
  3595         HA    208    VAL   HG13   3297       0.09          0   ; qtot -7
  3596       MCH3    208    VAL   MCG1   3298          0     7.5175   ; qtot -7
  3597       MCH3    208    VAL   MCG2   3298          0     7.5175   ; qtot -7
  3598        CT3    208    VAL    CG2   3298      -0.27          0   ; qtot -7.27
  3599         HA    208    VAL   HG21   3299       0.09          0   ; qtot -7.18
  3600         HA    208    VAL   HG22   3300       0.09          0   ; qtot -7.09
  3601         HA    208    VAL   HG23   3301       0.09          0   ; qtot -7
  3602          C    208    VAL      C   3302       0.51     12.011   ; qtot -6.49
  3603          O    208    VAL      O   3303      -0.51     15.999   ; qtot -7
; residue 209 VAL rtp VAL  q  0.0
  3604        NH1    209    VAL      N   3304      -0.47     15.015   ; qtot -7.47
  3605          H    209    VAL     HN   3305       0.31          0   ; qtot -7.16
  3606        CT1    209    VAL     CA   3306       0.07     13.019   ; qtot -7.09
  3607         HB    209    VAL     HA   3307       0.09          0   ; qtot -7
  3608        CT1    209    VAL     CB   3308      -0.09     13.019   ; qtot -7.09
  3609         HA    209    VAL     HB   3309       0.09          0   ; qtot -7
  3610       MCH3    209    VAL   MCG1   3310          0     7.5175   ; qtot -7
  3611       MCH3    209    VAL   MCG2   3310          0     7.5175   ; qtot -7
  3612        CT3    209    VAL    CG1   3310      -0.27          0   ; qtot -7.27
  3613         HA    209    VAL   HG11   3311       0.09          0   ; qtot -7.18
  3614         HA    209    VAL   HG12   3312       0.09          0   ; qtot -7.09
  3615         HA    209    VAL   HG13   3313       0.09          0   ; qtot -7
  3616       MCH3    209    VAL   MCG1   3314          0     7.5175   ; qtot -7
  3617       MCH3    209    VAL   MCG2   3314          0     7.5175   ; qtot -7
  3618        CT3    209    VAL    CG2   3314      -0.27          0   ; qtot -7.27
  3619         HA    209    VAL   HG21   3315       0.09          0   ; qtot -7.18
  3620         HA    209    VAL   HG22   3316       0.09          0   ; qtot -7.09
  3621         HA    209    VAL   HG23   3317       0.09          0   ; qtot -7
  3622          C    209    VAL      C   3318       0.51     12.011   ; qtot -6.49
  3623          O    209    VAL      O   3319      -0.51     15.999   ; qtot -7
; residue 210 THR rtp THR  q  0.0
  3624        NH1    210    THR      N   3320      -0.47     15.015   ; qtot -7.47
  3625          H    210    THR     HN   3321       0.31          0   ; qtot -7.16
  3626        CT1    210    THR     CA   3322       0.07     13.019   ; qtot -7.09
  3627         HB    210    THR     HA   3323       0.09          0   ; qtot -7
  3628        CT1    210    THR     CB   3324       0.14     13.019   ; qtot -6.86
  3629         HA    210    THR     HB   3325       0.09          0   ; qtot -6.77
  3630        OH1    210    THR    OG1   3326      -0.66     15.999   ; qtot -7.43
  3631          H    210    THR    HG1   3327       0.43      1.008   ; qtot -7
  3632       MCH3    210    THR   MCG1   3328          0     7.5175   ; qtot -7
  3633       MCH3    210    THR   MCG2   3328          0     7.5175   ; qtot -7
  3634        CT3    210    THR    CG2   3328      -0.27          0   ; qtot -7.27
  3635         HA    210    THR   HG21   3329       0.09          0   ; qtot -7.18
  3636         HA    210    THR   HG22   3330       0.09          0   ; qtot -7.09
  3637         HA    210    THR   HG23   3331       0.09          0   ; qtot -7
  3638          C    210    THR      C   3332       0.51     12.011   ; qtot -6.49
  3639          O    210    THR      O   3333      -0.51     15.999   ; qtot -7
; residue 211 LYS rtp LYS  q +1.0
  3640        NH1    211    LYS      N   3334      -0.47     15.015   ; qtot -7.47
  3641          H    211    LYS     HN   3335       0.31          0   ; qtot -7.16
  3642        CT1    211    LYS     CA   3336       0.07     13.019   ; qtot -7.09
  3643         HB    211    LYS     HA   3337       0.09          0   ; qtot -7
  3644        CT2    211    LYS     CB   3338      -0.18     14.027   ; qtot -7.18
  3645         HA    211    LYS    HB1   3339       0.09          0   ; qtot -7.09
  3646         HA    211    LYS    HB2   3340       0.09          0   ; qtot -7
  3647        CT2    211    LYS     CG   3341      -0.18     14.027   ; qtot -7.18
  3648         HA    211    LYS    HG1   3342       0.09          0   ; qtot -7.09
  3649         HA    211    LYS    HG2   3343       0.09          0   ; qtot -7
  3650        CT2    211    LYS     CD   3344      -0.18     14.027   ; qtot -7.18
  3651         HA    211    LYS    HD1   3345       0.09          0   ; qtot -7.09
  3652         HA    211    LYS    HD2   3346       0.09          0   ; qtot -7
  3653        CT2    211    LYS     CE   3347       0.21     14.027   ; qtot -6.79
  3654         HA    211    LYS    HE1   3348       0.05          0   ; qtot -6.74
  3655         HA    211    LYS    HE2   3349       0.05          0   ; qtot -6.69
  3656       MNH3    211    LYS   MNZ1   3350          0     8.5155   ; qtot -6.69
  3657       MNH3    211    LYS   MNZ2   3350          0     8.5155   ; qtot -6.69
  3658        NH3    211    LYS     NZ   3350       -0.3          0   ; qtot -6.99
  3659         HC    211    LYS    HZ1   3351       0.33          0   ; qtot -6.66
  3660         HC    211    LYS    HZ2   3352       0.33          0   ; qtot -6.33
  3661         HC    211    LYS    HZ3   3353       0.33          0   ; qtot -6
  3662          C    211    LYS      C   3354       0.51     12.011   ; qtot -5.49
  3663          O    211    LYS      O   3355      -0.51     15.999   ; qtot -6
; residue 212 GLU rtp GLU  q -1.0
  3664        NH1    212    GLU      N   3356      -0.47     15.015   ; qtot -6.47
  3665          H    212    GLU     HN   3357       0.31          0   ; qtot -6.16
  3666        CT1    212    GLU     CA   3358       0.07     13.019   ; qtot -6.09
  3667         HB    212    GLU     HA   3359       0.09          0   ; qtot -6
  3668        CT2    212    GLU     CB   3360      -0.18     14.027   ; qtot -6.18
  3669         HA    212    GLU    HB1   3361       0.09          0   ; qtot -6.09
  3670         HA    212    GLU    HB2   3362       0.09          0   ; qtot -6
  3671        CT2    212    GLU     CG   3363      -0.28     14.027   ; qtot -6.28
  3672         HA    212    GLU    HG1   3364       0.05          0   ; qtot -6.23
  3673         HA    212    GLU    HG2   3365       0.05          0   ; qtot -6.18
  3674         CC    212    GLU     CD   3366       0.56     12.011   ; qtot -5.62
  3675         OC    212    GLU    OE1   3367      -0.69     15.999   ; qtot -6.31
  3676         OC    212    GLU    OE2   3368      -0.69     15.999   ; qtot -7
  3677          C    212    GLU      C   3369       0.51     12.011   ; qtot -6.49
  3678          O    212    GLU      O   3370      -0.51     15.999   ; qtot -7
; residue 213 VAL rtp VAL  q  0.0
  3679        NH1    213    VAL      N   3371      -0.47     15.015   ; qtot -7.47
  3680          H    213    VAL     HN   3372       0.31          0   ; qtot -7.16
  3681        CT1    213    VAL     CA   3373       0.07     13.019   ; qtot -7.09
  3682         HB    213    VAL     HA   3374       0.09          0   ; qtot -7
  3683        CT1    213    VAL     CB   3375      -0.09     13.019   ; qtot -7.09
  3684         HA    213    VAL     HB   3376       0.09          0   ; qtot -7
  3685       MCH3    213    VAL   MCG1   3377          0     7.5175   ; qtot -7
  3686       MCH3    213    VAL   MCG2   3377          0     7.5175   ; qtot -7
  3687        CT3    213    VAL    CG1   3377      -0.27          0   ; qtot -7.27
  3688         HA    213    VAL   HG11   3378       0.09          0   ; qtot -7.18
  3689         HA    213    VAL   HG12   3379       0.09          0   ; qtot -7.09
  3690         HA    213    VAL   HG13   3380       0.09          0   ; qtot -7
  3691       MCH3    213    VAL   MCG1   3381          0     7.5175   ; qtot -7
  3692       MCH3    213    VAL   MCG2   3381          0     7.5175   ; qtot -7
  3693        CT3    213    VAL    CG2   3381      -0.27          0   ; qtot -7.27
  3694         HA    213    VAL   HG21   3382       0.09          0   ; qtot -7.18
  3695         HA    213    VAL   HG22   3383       0.09          0   ; qtot -7.09
  3696         HA    213    VAL   HG23   3384       0.09          0   ; qtot -7
  3697          C    213    VAL      C   3385       0.51     12.011   ; qtot -6.49
  3698          O    213    VAL      O   3386      -0.51     15.999   ; qtot -7
; residue 214 GLU rtp GLU  q -1.0
  3699        NH1    214    GLU      N   3387      -0.47     15.015   ; qtot -7.47
  3700          H    214    GLU     HN   3388       0.31          0   ; qtot -7.16
  3701        CT1    214    GLU     CA   3389       0.07     13.019   ; qtot -7.09
  3702         HB    214    GLU     HA   3390       0.09          0   ; qtot -7
  3703        CT2    214    GLU     CB   3391      -0.18     14.027   ; qtot -7.18
  3704         HA    214    GLU    HB1   3392       0.09          0   ; qtot -7.09
  3705         HA    214    GLU    HB2   3393       0.09          0   ; qtot -7
  3706        CT2    214    GLU     CG   3394      -0.28     14.027   ; qtot -7.28
  3707         HA    214    GLU    HG1   3395       0.05          0   ; qtot -7.23
  3708         HA    214    GLU    HG2   3396       0.05          0   ; qtot -7.18
  3709         CC    214    GLU     CD   3397       0.56     12.011   ; qtot -6.62
  3710         OC    214    GLU    OE1   3398      -0.69     15.999   ; qtot -7.31
  3711         OC    214    GLU    OE2   3399      -0.69     15.999   ; qtot -8
  3712          C    214    GLU      C   3400       0.51     12.011   ; qtot -7.49
  3713          O    214    GLU      O   3401      -0.51     15.999   ; qtot -8
; residue 215 LYS rtp LYS  q +1.0
  3714        NH1    215    LYS      N   3402      -0.47     15.015   ; qtot -8.47
  3715          H    215    LYS     HN   3403       0.31          0   ; qtot -8.16
  3716        CT1    215    LYS     CA   3404       0.07     13.019   ; qtot -8.09
  3717         HB    215    LYS     HA   3405       0.09          0   ; qtot -8
  3718        CT2    215    LYS     CB   3406      -0.18     14.027   ; qtot -8.18
  3719         HA    215    LYS    HB1   3407       0.09          0   ; qtot -8.09
  3720         HA    215    LYS    HB2   3408       0.09          0   ; qtot -8
  3721        CT2    215    LYS     CG   3409      -0.18     14.027   ; qtot -8.18
  3722         HA    215    LYS    HG1   3410       0.09          0   ; qtot -8.09
  3723         HA    215    LYS    HG2   3411       0.09          0   ; qtot -8
  3724        CT2    215    LYS     CD   3412      -0.18     14.027   ; qtot -8.18
  3725         HA    215    LYS    HD1   3413       0.09          0   ; qtot -8.09
  3726         HA    215    LYS    HD2   3414       0.09          0   ; qtot -8
  3727        CT2    215    LYS     CE   3415       0.21     14.027   ; qtot -7.79
  3728         HA    215    LYS    HE1   3416       0.05          0   ; qtot -7.74
  3729         HA    215    LYS    HE2   3417       0.05          0   ; qtot -7.69
  3730       MNH3    215    LYS   MNZ1   3418          0     8.5155   ; qtot -7.69
  3731       MNH3    215    LYS   MNZ2   3418          0     8.5155   ; qtot -7.69
  3732        NH3    215    LYS     NZ   3418       -0.3          0   ; qtot -7.99
  3733         HC    215    LYS    HZ1   3419       0.33          0   ; qtot -7.66
  3734         HC    215    LYS    HZ2   3420       0.33          0   ; qtot -7.33
  3735         HC    215    LYS    HZ3   3421       0.33          0   ; qtot -7
  3736          C    215    LYS      C   3422       0.51     12.011   ; qtot -6.49
  3737          O    215    LYS      O   3423      -0.51     15.999   ; qtot -7
; residue 216 GLU rtp GLU  q -1.0
  3738        NH1    216    GLU      N   3424      -0.47     15.015   ; qtot -7.47
  3739          H    216    GLU     HN   3425       0.31          0   ; qtot -7.16
  3740        CT1    216    GLU     CA   3426       0.07     13.019   ; qtot -7.09
  3741         HB    216    GLU     HA   3427       0.09          0   ; qtot -7
  3742        CT2    216    GLU     CB   3428      -0.18     14.027   ; qtot -7.18
  3743         HA    216    GLU    HB1   3429       0.09          0   ; qtot -7.09
  3744         HA    216    GLU    HB2   3430       0.09          0   ; qtot -7
  3745        CT2    216    GLU     CG   3431      -0.28     14.027   ; qtot -7.28
  3746         HA    216    GLU    HG1   3432       0.05          0   ; qtot -7.23
  3747         HA    216    GLU    HG2   3433       0.05          0   ; qtot -7.18
  3748         CC    216    GLU     CD   3434       0.56     12.011   ; qtot -6.62
  3749         OC    216    GLU    OE1   3435      -0.69     15.999   ; qtot -7.31
  3750         OC    216    GLU    OE2   3436      -0.69     15.999   ; qtot -8
  3751          C    216    GLU      C   3437       0.51     12.011   ; qtot -7.49
  3752          O    216    GLU      O   3438      -0.51     15.999   ; qtot -8
; residue 217 VAL rtp VAL  q  0.0
  3753        NH1    217    VAL      N   3439      -0.47     15.015   ; qtot -8.47
  3754          H    217    VAL     HN   3440       0.31          0   ; qtot -8.16
  3755        CT1    217    VAL     CA   3441       0.07     13.019   ; qtot -8.09
  3756         HB    217    VAL     HA   3442       0.09          0   ; qtot -8
  3757        CT1    217    VAL     CB   3443      -0.09     13.019   ; qtot -8.09
  3758         HA    217    VAL     HB   3444       0.09          0   ; qtot -8
  3759       MCH3    217    VAL   MCG1   3445          0     7.5175   ; qtot -8
  3760       MCH3    217    VAL   MCG2   3445          0     7.5175   ; qtot -8
  3761        CT3    217    VAL    CG1   3445      -0.27          0   ; qtot -8.27
  3762         HA    217    VAL   HG11   3446       0.09          0   ; qtot -8.18
  3763         HA    217    VAL   HG12   3447       0.09          0   ; qtot -8.09
  3764         HA    217    VAL   HG13   3448       0.09          0   ; qtot -8
  3765       MCH3    217    VAL   MCG1   3449          0     7.5175   ; qtot -8
  3766       MCH3    217    VAL   MCG2   3449          0     7.5175   ; qtot -8
  3767        CT3    217    VAL    CG2   3449      -0.27          0   ; qtot -8.27
  3768         HA    217    VAL   HG21   3450       0.09          0   ; qtot -8.18
  3769         HA    217    VAL   HG22   3451       0.09          0   ; qtot -8.09
  3770         HA    217    VAL   HG23   3452       0.09          0   ; qtot -8
  3771          C    217    VAL      C   3453       0.51     12.011   ; qtot -7.49
  3772          O    217    VAL      O   3454      -0.51     15.999   ; qtot -8
; residue 218 PRO rtp PRO  q  0.0
  3773          N    218    PRO      N   3455      -0.29     14.007   ; qtot -8.29
  3774        CP3    218    PRO     CD   3456          0     14.027   ; qtot -8.29
  3775         HA    218    PRO    HD1   3457       0.09          0   ; qtot -8.2
  3776         HA    218    PRO    HD2   3458       0.09          0   ; qtot -8.11
  3777        CP1    218    PRO     CA   3459       0.02     13.019   ; qtot -8.09
  3778         HB    218    PRO     HA   3460       0.09          0   ; qtot -8
  3779        CP2    218    PRO     CB   3461      -0.18     14.027   ; qtot -8.18
  3780         HA    218    PRO    HB1   3462       0.09          0   ; qtot -8.09
  3781         HA    218    PRO    HB2   3463       0.09          0   ; qtot -8
  3782        CP2    218    PRO     CG   3464      -0.18     14.027   ; qtot -8.18
  3783         HA    218    PRO    HG1   3465       0.09          0   ; qtot -8.09
  3784         HA    218    PRO    HG2   3466       0.09          0   ; qtot -8
  3785          C    218    PRO      C   3467       0.51     12.011   ; qtot -7.49
  3786          O    218    PRO      O   3468      -0.51     15.999   ; qtot -8
; residue 219 ILE rtp ILE  q  0.0
  3787        NH1    219    ILE      N   3469      -0.47     15.015   ; qtot -8.47
  3788          H    219    ILE     HN   3470       0.31          0   ; qtot -8.16
  3789        CT1    219    ILE     CA   3471       0.07     13.019   ; qtot -8.09
  3790         HB    219    ILE     HA   3472       0.09          0   ; qtot -8
  3791        CT1    219    ILE     CB   3473      -0.09     13.019   ; qtot -8.09
  3792         HA    219    ILE     HB   3474       0.09          0   ; qtot -8
  3793       MCH3    219    ILE   MCG1   3475          0     7.5175   ; qtot -8
  3794       MCH3    219    ILE   MCG2   3475          0     7.5175   ; qtot -8
  3795        CT3    219    ILE    CG2   3475      -0.27          0   ; qtot -8.27
  3796         HA    219    ILE   HG21   3476       0.09          0   ; qtot -8.18
  3797         HA    219    ILE   HG22   3477       0.09          0   ; qtot -8.09
  3798         HA    219    ILE   HG23   3478       0.09          0   ; qtot -8
  3799        CT2    219    ILE    CG1   3479      -0.18     14.027   ; qtot -8.18
  3800         HA    219    ILE   HG11   3480       0.09          0   ; qtot -8.09
  3801         HA    219    ILE   HG12   3481       0.09          0   ; qtot -8
  3802       MCH3    219    ILE   MCD1   3482          0     7.5175   ; qtot -8
  3803       MCH3    219    ILE   MCD2   3482          0     7.5175   ; qtot -8
  3804        CT3    219    ILE     CD   3482      -0.27          0   ; qtot -8.27
  3805         HA    219    ILE    HD1   3483       0.09          0   ; qtot -8.18
  3806         HA    219    ILE    HD2   3484       0.09          0   ; qtot -8.09
  3807         HA    219    ILE    HD3   3485       0.09          0   ; qtot -8
  3808          C    219    ILE      C   3486       0.51     12.011   ; qtot -7.49
  3809          O    219    ILE      O   3487      -0.51     15.999   ; qtot -8
; residue 220 PRO rtp PRO  q  0.0
  3810          N    220    PRO      N   3488      -0.29     14.007   ; qtot -8.29
  3811        CP3    220    PRO     CD   3489          0     14.027   ; qtot -8.29
  3812         HA    220    PRO    HD1   3490       0.09          0   ; qtot -8.2
  3813         HA    220    PRO    HD2   3491       0.09          0   ; qtot -8.11
  3814        CP1    220    PRO     CA   3492       0.02     13.019   ; qtot -8.09
  3815         HB    220    PRO     HA   3493       0.09          0   ; qtot -8
  3816        CP2    220    PRO     CB   3494      -0.18     14.027   ; qtot -8.18
  3817         HA    220    PRO    HB1   3495       0.09          0   ; qtot -8.09
  3818         HA    220    PRO    HB2   3496       0.09          0   ; qtot -8
  3819        CP2    220    PRO     CG   3497      -0.18     14.027   ; qtot -8.18
  3820         HA    220    PRO    HG1   3498       0.09          0   ; qtot -8.09
  3821         HA    220    PRO    HG2   3499       0.09          0   ; qtot -8
  3822          C    220    PRO      C   3500       0.51     12.011   ; qtot -7.49
  3823          O    220    PRO      O   3501      -0.51     15.999   ; qtot -8
; residue 221 GLU rtp GLU  q -1.0
  3824        NH1    221    GLU      N   3502      -0.47     15.015   ; qtot -8.47
  3825          H    221    GLU     HN   3503       0.31          0   ; qtot -8.16
  3826        CT1    221    GLU     CA   3504       0.07     13.019   ; qtot -8.09
  3827         HB    221    GLU     HA   3505       0.09          0   ; qtot -8
  3828        CT2    221    GLU     CB   3506      -0.18     14.027   ; qtot -8.18
  3829         HA    221    GLU    HB1   3507       0.09          0   ; qtot -8.09
  3830         HA    221    GLU    HB2   3508       0.09          0   ; qtot -8
  3831        CT2    221    GLU     CG   3509      -0.28     14.027   ; qtot -8.28
  3832         HA    221    GLU    HG1   3510       0.05          0   ; qtot -8.23
  3833         HA    221    GLU    HG2   3511       0.05          0   ; qtot -8.18
  3834         CC    221    GLU     CD   3512       0.56     12.011   ; qtot -7.62
  3835         OC    221    GLU    OE1   3513      -0.69     15.999   ; qtot -8.31
  3836         OC    221    GLU    OE2   3514      -0.69     15.999   ; qtot -9
  3837          C    221    GLU      C   3515       0.51     12.011   ; qtot -8.49
  3838          O    221    GLU      O   3516      -0.51     15.999   ; qtot -9
; residue 222 GLU rtp GLU  q -1.0
  3839        NH1    222    GLU      N   3517      -0.47     15.015   ; qtot -9.47
  3840          H    222    GLU     HN   3518       0.31          0   ; qtot -9.16
  3841        CT1    222    GLU     CA   3519       0.07     13.019   ; qtot -9.09
  3842         HB    222    GLU     HA   3520       0.09          0   ; qtot -9
  3843        CT2    222    GLU     CB   3521      -0.18     14.027   ; qtot -9.18
  3844         HA    222    GLU    HB1   3522       0.09          0   ; qtot -9.09
  3845         HA    222    GLU    HB2   3523       0.09          0   ; qtot -9
  3846        CT2    222    GLU     CG   3524      -0.28     14.027   ; qtot -9.28
  3847         HA    222    GLU    HG1   3525       0.05          0   ; qtot -9.23
  3848         HA    222    GLU    HG2   3526       0.05          0   ; qtot -9.18
  3849         CC    222    GLU     CD   3527       0.56     12.011   ; qtot -8.62
  3850         OC    222    GLU    OE1   3528      -0.69     15.999   ; qtot -9.31
  3851         OC    222    GLU    OE2   3529      -0.69     15.999   ; qtot -10
  3852          C    222    GLU      C   3530       0.51     12.011   ; qtot -9.49
  3853          O    222    GLU      O   3531      -0.51     15.999   ; qtot -10
; residue 223 GLU rtp GLU  q -1.0
  3854        NH1    223    GLU      N   3532      -0.47     15.015   ; qtot -10.47
  3855          H    223    GLU     HN   3533       0.31          0   ; qtot -10.16
  3856        CT1    223    GLU     CA   3534       0.07     13.019   ; qtot -10.09
  3857         HB    223    GLU     HA   3535       0.09          0   ; qtot -10
  3858        CT2    223    GLU     CB   3536      -0.18     14.027   ; qtot -10.18
  3859         HA    223    GLU    HB1   3537       0.09          0   ; qtot -10.09
  3860         HA    223    GLU    HB2   3538       0.09          0   ; qtot -10
  3861        CT2    223    GLU     CG   3539      -0.28     14.027   ; qtot -10.28
  3862         HA    223    GLU    HG1   3540       0.05          0   ; qtot -10.23
  3863         HA    223    GLU    HG2   3541       0.05          0   ; qtot -10.18
  3864         CC    223    GLU     CD   3542       0.56     12.011   ; qtot -9.62
  3865         OC    223    GLU    OE1   3543      -0.69     15.999   ; qtot -10.31
  3866         OC    223    GLU    OE2   3544      -0.69     15.999   ; qtot -11
  3867          C    223    GLU      C   3545       0.51     12.011   ; qtot -10.49
  3868          O    223    GLU      O   3546      -0.51     15.999   ; qtot -11
; residue 224 LYS rtp LYS  q +1.0
  3869        NH1    224    LYS      N   3547      -0.47     15.015   ; qtot -11.47
  3870          H    224    LYS     HN   3548       0.31          0   ; qtot -11.16
  3871        CT1    224    LYS     CA   3549       0.07     13.019   ; qtot -11.09
  3872         HB    224    LYS     HA   3550       0.09          0   ; qtot -11
  3873        CT2    224    LYS     CB   3551      -0.18     14.027   ; qtot -11.18
  3874         HA    224    LYS    HB1   3552       0.09          0   ; qtot -11.09
  3875         HA    224    LYS    HB2   3553       0.09          0   ; qtot -11
  3876        CT2    224    LYS     CG   3554      -0.18     14.027   ; qtot -11.18
  3877         HA    224    LYS    HG1   3555       0.09          0   ; qtot -11.09
  3878         HA    224    LYS    HG2   3556       0.09          0   ; qtot -11
  3879        CT2    224    LYS     CD   3557      -0.18     14.027   ; qtot -11.18
  3880         HA    224    LYS    HD1   3558       0.09          0   ; qtot -11.09
  3881         HA    224    LYS    HD2   3559       0.09          0   ; qtot -11
  3882        CT2    224    LYS     CE   3560       0.21     14.027   ; qtot -10.79
  3883         HA    224    LYS    HE1   3561       0.05          0   ; qtot -10.74
  3884         HA    224    LYS    HE2   3562       0.05          0   ; qtot -10.69
  3885       MNH3    224    LYS   MNZ1   3563          0     8.5155   ; qtot -10.69
  3886       MNH3    224    LYS   MNZ2   3563          0     8.5155   ; qtot -10.69
  3887        NH3    224    LYS     NZ   3563       -0.3          0   ; qtot -10.99
  3888         HC    224    LYS    HZ1   3564       0.33          0   ; qtot -10.66
  3889         HC    224    LYS    HZ2   3565       0.33          0   ; qtot -10.33
  3890         HC    224    LYS    HZ3   3566       0.33          0   ; qtot -10
  3891          C    224    LYS      C   3567       0.51     12.011   ; qtot -9.49
  3892          O    224    LYS      O   3568      -0.51     15.999   ; qtot -10
; residue 225 LYS rtp LYS  q +1.0
  3893        NH1    225    LYS      N   3569      -0.47     15.015   ; qtot -10.47
  3894          H    225    LYS     HN   3570       0.31          0   ; qtot -10.16
  3895        CT1    225    LYS     CA   3571       0.07     13.019   ; qtot -10.09
  3896         HB    225    LYS     HA   3572       0.09          0   ; qtot -10
  3897        CT2    225    LYS     CB   3573      -0.18     14.027   ; qtot -10.18
  3898         HA    225    LYS    HB1   3574       0.09          0   ; qtot -10.09
  3899         HA    225    LYS    HB2   3575       0.09          0   ; qtot -10
  3900        CT2    225    LYS     CG   3576      -0.18     14.027   ; qtot -10.18
  3901         HA    225    LYS    HG1   3577       0.09          0   ; qtot -10.09
  3902         HA    225    LYS    HG2   3578       0.09          0   ; qtot -10
  3903        CT2    225    LYS     CD   3579      -0.18     14.027   ; qtot -10.18
  3904         HA    225    LYS    HD1   3580       0.09          0   ; qtot -10.09
  3905         HA    225    LYS    HD2   3581       0.09          0   ; qtot -10
  3906        CT2    225    LYS     CE   3582       0.21     14.027   ; qtot -9.79
  3907         HA    225    LYS    HE1   3583       0.05          0   ; qtot -9.74
  3908         HA    225    LYS    HE2   3584       0.05          0   ; qtot -9.69
  3909       MNH3    225    LYS   MNZ1   3585          0     8.5155   ; qtot -9.69
  3910       MNH3    225    LYS   MNZ2   3585          0     8.5155   ; qtot -9.69
  3911        NH3    225    LYS     NZ   3585       -0.3          0   ; qtot -9.99
  3912         HC    225    LYS    HZ1   3586       0.33          0   ; qtot -9.66
  3913         HC    225    LYS    HZ2   3587       0.33          0   ; qtot -9.33
  3914         HC    225    LYS    HZ3   3588       0.33          0   ; qtot -9
  3915          C    225    LYS      C   3589       0.51     12.011   ; qtot -8.49
  3916          O    225    LYS      O   3590      -0.51     15.999   ; qtot -9
; residue 226 ASP rtp ASP  q -1.0
  3917        NH1    226    ASP      N   3591      -0.47     15.015   ; qtot -9.47
  3918          H    226    ASP     HN   3592       0.31          0   ; qtot -9.16
  3919        CT1    226    ASP     CA   3593       0.07     13.019   ; qtot -9.09
  3920         HB    226    ASP     HA   3594       0.09          0   ; qtot -9
  3921        CT2    226    ASP     CB   3595      -0.28     14.027   ; qtot -9.28
  3922         HA    226    ASP    HB1   3596       0.05          0   ; qtot -9.23
  3923         HA    226    ASP    HB2   3597       0.05          0   ; qtot -9.18
  3924         CC    226    ASP     CG   3598       0.56     12.011   ; qtot -8.62
  3925         OC    226    ASP    OD1   3599      -0.69     15.999   ; qtot -9.31
  3926         OC    226    ASP    OD2   3600      -0.69     15.999   ; qtot -10
  3927          C    226    ASP      C   3601       0.51     12.011   ; qtot -9.49
  3928          O    226    ASP      O   3602      -0.51     15.999   ; qtot -10
; residue 227 GLU rtp GLU  q -1.0
  3929        NH1    227    GLU      N   3603      -0.47     15.015   ; qtot -10.47
  3930          H    227    GLU     HN   3604       0.31          0   ; qtot -10.16
  3931        CT1    227    GLU     CA   3605       0.07     13.019   ; qtot -10.09
  3932         HB    227    GLU     HA   3606       0.09          0   ; qtot -10
  3933        CT2    227    GLU     CB   3607      -0.18     14.027   ; qtot -10.18
  3934         HA    227    GLU    HB1   3608       0.09          0   ; qtot -10.09
  3935         HA    227    GLU    HB2   3609       0.09          0   ; qtot -10
  3936        CT2    227    GLU     CG   3610      -0.28     14.027   ; qtot -10.28
  3937         HA    227    GLU    HG1   3611       0.05          0   ; qtot -10.23
  3938         HA    227    GLU    HG2   3612       0.05          0   ; qtot -10.18
  3939         CC    227    GLU     CD   3613       0.56     12.011   ; qtot -9.62
  3940         OC    227    GLU    OE1   3614      -0.69     15.999   ; qtot -10.31
  3941         OC    227    GLU    OE2   3615      -0.69     15.999   ; qtot -11
  3942          C    227    GLU      C   3616       0.51     12.011   ; qtot -10.49
  3943          O    227    GLU      O   3617      -0.51     15.999   ; qtot -11
; residue 228 GLU rtp GLU  q -1.0
  3944        NH1    228    GLU      N   3618      -0.47     15.015   ; qtot -11.47
  3945          H    228    GLU     HN   3619       0.31          0   ; qtot -11.16
  3946        CT1    228    GLU     CA   3620       0.07     13.019   ; qtot -11.09
  3947         HB    228    GLU     HA   3621       0.09          0   ; qtot -11
  3948        CT2    228    GLU     CB   3622      -0.18     14.027   ; qtot -11.18
  3949         HA    228    GLU    HB1   3623       0.09          0   ; qtot -11.09
  3950         HA    228    GLU    HB2   3624       0.09          0   ; qtot -11
  3951        CT2    228    GLU     CG   3625      -0.28     14.027   ; qtot -11.28
  3952         HA    228    GLU    HG1   3626       0.05          0   ; qtot -11.23
  3953         HA    228    GLU    HG2   3627       0.05          0   ; qtot -11.18
  3954         CC    228    GLU     CD   3628       0.56     12.011   ; qtot -10.62
  3955         OC    228    GLU    OE1   3629      -0.69     15.999   ; qtot -11.31
  3956         OC    228    GLU    OE2   3630      -0.69     15.999   ; qtot -12
  3957          C    228    GLU      C   3631       0.51     12.011   ; qtot -11.49
  3958          O    228    GLU      O   3632      -0.51     15.999   ; qtot -12
; residue 229 LYS rtp LYS  q +1.0
  3959        NH1    229    LYS      N   3633      -0.47     15.015   ; qtot -12.47
  3960          H    229    LYS     HN   3634       0.31          0   ; qtot -12.16
  3961        CT1    229    LYS     CA   3635       0.07     13.019   ; qtot -12.09
  3962         HB    229    LYS     HA   3636       0.09          0   ; qtot -12
  3963        CT2    229    LYS     CB   3637      -0.18     14.027   ; qtot -12.18
  3964         HA    229    LYS    HB1   3638       0.09          0   ; qtot -12.09
  3965         HA    229    LYS    HB2   3639       0.09          0   ; qtot -12
  3966        CT2    229    LYS     CG   3640      -0.18     14.027   ; qtot -12.18
  3967         HA    229    LYS    HG1   3641       0.09          0   ; qtot -12.09
  3968         HA    229    LYS    HG2   3642       0.09          0   ; qtot -12
  3969        CT2    229    LYS     CD   3643      -0.18     14.027   ; qtot -12.18
  3970         HA    229    LYS    HD1   3644       0.09          0   ; qtot -12.09
  3971         HA    229    LYS    HD2   3645       0.09          0   ; qtot -12
  3972        CT2    229    LYS     CE   3646       0.21     14.027   ; qtot -11.79
  3973         HA    229    LYS    HE1   3647       0.05          0   ; qtot -11.74
  3974         HA    229    LYS    HE2   3648       0.05          0   ; qtot -11.69
  3975       MNH3    229    LYS   MNZ1   3649          0     8.5155   ; qtot -11.69
  3976       MNH3    229    LYS   MNZ2   3649          0     8.5155   ; qtot -11.69
  3977        NH3    229    LYS     NZ   3649       -0.3          0   ; qtot -11.99
  3978         HC    229    LYS    HZ1   3650       0.33          0   ; qtot -11.66
  3979         HC    229    LYS    HZ2   3651       0.33          0   ; qtot -11.33
  3980         HC    229    LYS    HZ3   3652       0.33          0   ; qtot -11
  3981          C    229    LYS      C   3653       0.51     12.011   ; qtot -10.49
  3982          O    229    LYS      O   3654      -0.51     15.999   ; qtot -11
; residue 230 LYS rtp LYS  q +1.0
  3983        NH1    230    LYS      N   3655      -0.47     15.015   ; qtot -11.47
  3984          H    230    LYS     HN   3656       0.31          0   ; qtot -11.16
  3985        CT1    230    LYS     CA   3657       0.07     13.019   ; qtot -11.09
  3986         HB    230    LYS     HA   3658       0.09          0   ; qtot -11
  3987        CT2    230    LYS     CB   3659      -0.18     14.027   ; qtot -11.18
  3988         HA    230    LYS    HB1   3660       0.09          0   ; qtot -11.09
  3989         HA    230    LYS    HB2   3661       0.09          0   ; qtot -11
  3990        CT2    230    LYS     CG   3662      -0.18     14.027   ; qtot -11.18
  3991         HA    230    LYS    HG1   3663       0.09          0   ; qtot -11.09
  3992         HA    230    LYS    HG2   3664       0.09          0   ; qtot -11
  3993        CT2    230    LYS     CD   3665      -0.18     14.027   ; qtot -11.18
  3994         HA    230    LYS    HD1   3666       0.09          0   ; qtot -11.09
  3995         HA    230    LYS    HD2   3667       0.09          0   ; qtot -11
  3996        CT2    230    LYS     CE   3668       0.21     14.027   ; qtot -10.79
  3997         HA    230    LYS    HE1   3669       0.05          0   ; qtot -10.74
  3998         HA    230    LYS    HE2   3670       0.05          0   ; qtot -10.69
  3999       MNH3    230    LYS   MNZ1   3671          0     8.5155   ; qtot -10.69
  4000       MNH3    230    LYS   MNZ2   3671          0     8.5155   ; qtot -10.69
  4001        NH3    230    LYS     NZ   3671       -0.3          0   ; qtot -10.99
  4002         HC    230    LYS    HZ1   3672       0.33          0   ; qtot -10.66
  4003         HC    230    LYS    HZ2   3673       0.33          0   ; qtot -10.33
  4004         HC    230    LYS    HZ3   3674       0.33          0   ; qtot -10
  4005          C    230    LYS      C   3675       0.51     12.011   ; qtot -9.49
  4006          O    230    LYS      O   3676      -0.51     15.999   ; qtot -10
; residue 231 ASP rtp ASP  q -1.0
  4007        NH1    231    ASP      N   3677      -0.47     15.015   ; qtot -10.47
  4008          H    231    ASP     HN   3678       0.31          0   ; qtot -10.16
  4009        CT1    231    ASP     CA   3679       0.07     13.019   ; qtot -10.09
  4010         HB    231    ASP     HA   3680       0.09          0   ; qtot -10
  4011        CT2    231    ASP     CB   3681      -0.28     14.027   ; qtot -10.28
  4012         HA    231    ASP    HB1   3682       0.05          0   ; qtot -10.23
  4013         HA    231    ASP    HB2   3683       0.05          0   ; qtot -10.18
  4014         CC    231    ASP     CG   3684       0.56     12.011   ; qtot -9.62
  4015         OC    231    ASP    OD1   3685      -0.69     15.999   ; qtot -10.31
  4016         OC    231    ASP    OD2   3686      -0.69     15.999   ; qtot -11
  4017          C    231    ASP      C   3687       0.51     12.011   ; qtot -10.49
  4018          O    231    ASP      O   3688      -0.51     15.999   ; qtot -11
; residue 232 GLU rtp GLU  q -1.0
  4019        NH1    232    GLU      N   3689      -0.47     15.015   ; qtot -11.47
  4020          H    232    GLU     HN   3690       0.31          0   ; qtot -11.16
  4021        CT1    232    GLU     CA   3691       0.07     13.019   ; qtot -11.09
  4022         HB    232    GLU     HA   3692       0.09          0   ; qtot -11
  4023        CT2    232    GLU     CB   3693      -0.18     14.027   ; qtot -11.18
  4024         HA    232    GLU    HB1   3694       0.09          0   ; qtot -11.09
  4025         HA    232    GLU    HB2   3695       0.09          0   ; qtot -11
  4026        CT2    232    GLU     CG   3696      -0.28     14.027   ; qtot -11.28
  4027         HA    232    GLU    HG1   3697       0.05          0   ; qtot -11.23
  4028         HA    232    GLU    HG2   3698       0.05          0   ; qtot -11.18
  4029         CC    232    GLU     CD   3699       0.56     12.011   ; qtot -10.62
  4030         OC    232    GLU    OE1   3700      -0.69     15.999   ; qtot -11.31
  4031         OC    232    GLU    OE2   3701      -0.69     15.999   ; qtot -12
  4032          C    232    GLU      C   3702       0.51     12.011   ; qtot -11.49
  4033          O    232    GLU      O   3703      -0.51     15.999   ; qtot -12
; residue 233 GLU rtp GLU  q -1.0
  4034        NH1    233    GLU      N   3704      -0.47     15.015   ; qtot -12.47
  4035          H    233    GLU     HN   3705       0.31          0   ; qtot -12.16
  4036        CT1    233    GLU     CA   3706       0.07     13.019   ; qtot -12.09
  4037         HB    233    GLU     HA   3707       0.09          0   ; qtot -12
  4038        CT2    233    GLU     CB   3708      -0.18     14.027   ; qtot -12.18
  4039         HA    233    GLU    HB1   3709       0.09          0   ; qtot -12.09
  4040         HA    233    GLU    HB2   3710       0.09          0   ; qtot -12
  4041        CT2    233    GLU     CG   3711      -0.28     14.027   ; qtot -12.28
  4042         HA    233    GLU    HG1   3712       0.05          0   ; qtot -12.23
  4043         HA    233    GLU    HG2   3713       0.05          0   ; qtot -12.18
  4044         CC    233    GLU     CD   3714       0.56     12.011   ; qtot -11.62
  4045         OC    233    GLU    OE1   3715      -0.69     15.999   ; qtot -12.31
  4046         OC    233    GLU    OE2   3716      -0.69     15.999   ; qtot -13
  4047          C    233    GLU      C   3717       0.51     12.011   ; qtot -12.49
  4048          O    233    GLU      O   3718      -0.51     15.999   ; qtot -13
; residue 234 LYS rtp LYS  q +1.0
  4049        NH1    234    LYS      N   3719      -0.47     15.015   ; qtot -13.47
  4050          H    234    LYS     HN   3720       0.31          0   ; qtot -13.16
  4051        CT1    234    LYS     CA   3721       0.07     13.019   ; qtot -13.09
  4052         HB    234    LYS     HA   3722       0.09          0   ; qtot -13
  4053        CT2    234    LYS     CB   3723      -0.18     14.027   ; qtot -13.18
  4054         HA    234    LYS    HB1   3724       0.09          0   ; qtot -13.09
  4055         HA    234    LYS    HB2   3725       0.09          0   ; qtot -13
  4056        CT2    234    LYS     CG   3726      -0.18     14.027   ; qtot -13.18
  4057         HA    234    LYS    HG1   3727       0.09          0   ; qtot -13.09
  4058         HA    234    LYS    HG2   3728       0.09          0   ; qtot -13
  4059        CT2    234    LYS     CD   3729      -0.18     14.027   ; qtot -13.18
  4060         HA    234    LYS    HD1   3730       0.09          0   ; qtot -13.09
  4061         HA    234    LYS    HD2   3731       0.09          0   ; qtot -13
  4062        CT2    234    LYS     CE   3732       0.21     14.027   ; qtot -12.79
  4063         HA    234    LYS    HE1   3733       0.05          0   ; qtot -12.74
  4064         HA    234    LYS    HE2   3734       0.05          0   ; qtot -12.69
  4065       MNH3    234    LYS   MNZ1   3735          0     8.5155   ; qtot -12.69
  4066       MNH3    234    LYS   MNZ2   3735          0     8.5155   ; qtot -12.69
  4067        NH3    234    LYS     NZ   3735       -0.3          0   ; qtot -12.99
  4068         HC    234    LYS    HZ1   3736       0.33          0   ; qtot -12.66
  4069         HC    234    LYS    HZ2   3737       0.33          0   ; qtot -12.33
  4070         HC    234    LYS    HZ3   3738       0.33          0   ; qtot -12
  4071          C    234    LYS      C   3739       0.51     12.011   ; qtot -11.49
  4072          O    234    LYS      O   3740      -0.51     15.999   ; qtot -12
; residue 235 LYS rtp LYS  q +1.0
  4073        NH1    235    LYS      N   3741      -0.47     15.015   ; qtot -12.47
  4074          H    235    LYS     HN   3742       0.31          0   ; qtot -12.16
  4075        CT1    235    LYS     CA   3743       0.07     13.019   ; qtot -12.09
  4076         HB    235    LYS     HA   3744       0.09          0   ; qtot -12
  4077        CT2    235    LYS     CB   3745      -0.18     14.027   ; qtot -12.18
  4078         HA    235    LYS    HB1   3746       0.09          0   ; qtot -12.09
  4079         HA    235    LYS    HB2   3747       0.09          0   ; qtot -12
  4080        CT2    235    LYS     CG   3748      -0.18     14.027   ; qtot -12.18
  4081         HA    235    LYS    HG1   3749       0.09          0   ; qtot -12.09
  4082         HA    235    LYS    HG2   3750       0.09          0   ; qtot -12
  4083        CT2    235    LYS     CD   3751      -0.18     14.027   ; qtot -12.18
  4084         HA    235    LYS    HD1   3752       0.09          0   ; qtot -12.09
  4085         HA    235    LYS    HD2   3753       0.09          0   ; qtot -12
  4086        CT2    235    LYS     CE   3754       0.21     14.027   ; qtot -11.79
  4087         HA    235    LYS    HE1   3755       0.05          0   ; qtot -11.74
  4088         HA    235    LYS    HE2   3756       0.05          0   ; qtot -11.69
  4089       MNH3    235    LYS   MNZ1   3757          0     8.5155   ; qtot -11.69
  4090       MNH3    235    LYS   MNZ2   3757          0     8.5155   ; qtot -11.69
  4091        NH3    235    LYS     NZ   3757       -0.3          0   ; qtot -11.99
  4092         HC    235    LYS    HZ1   3758       0.33          0   ; qtot -11.66
  4093         HC    235    LYS    HZ2   3759       0.33          0   ; qtot -11.33
  4094         HC    235    LYS    HZ3   3760       0.33          0   ; qtot -11
  4095          C    235    LYS      C   3761       0.51     12.011   ; qtot -10.49
  4096          O    235    LYS      O   3762      -0.51     15.999   ; qtot -11
; residue 236 ASP rtp ASP  q -1.0
  4097        NH1    236    ASP      N   3763      -0.47     15.015   ; qtot -11.47
  4098          H    236    ASP     HN   3764       0.31          0   ; qtot -11.16
  4099        CT1    236    ASP     CA   3765       0.07     13.019   ; qtot -11.09
  4100         HB    236    ASP     HA   3766       0.09          0   ; qtot -11
  4101        CT2    236    ASP     CB   3767      -0.28     14.027   ; qtot -11.28
  4102         HA    236    ASP    HB1   3768       0.05          0   ; qtot -11.23
  4103         HA    236    ASP    HB2   3769       0.05          0   ; qtot -11.18
  4104         CC    236    ASP     CG   3770       0.56     12.011   ; qtot -10.62
  4105         OC    236    ASP    OD1   3771      -0.69     15.999   ; qtot -11.31
  4106         OC    236    ASP    OD2   3772      -0.69     15.999   ; qtot -12
  4107          C    236    ASP      C   3773       0.51     12.011   ; qtot -11.49
  4108          O    236    ASP      O   3774      -0.51     15.999   ; qtot -12
; residue 237 GLU rtp GLU  q -1.0
  4109        NH1    237    GLU      N   3775      -0.47     15.015   ; qtot -12.47
  4110          H    237    GLU     HN   3776       0.31          0   ; qtot -12.16
  4111        CT1    237    GLU     CA   3777       0.07     13.019   ; qtot -12.09
  4112         HB    237    GLU     HA   3778       0.09          0   ; qtot -12
  4113        CT2    237    GLU     CB   3779      -0.18     14.027   ; qtot -12.18
  4114         HA    237    GLU    HB1   3780       0.09          0   ; qtot -12.09
  4115         HA    237    GLU    HB2   3781       0.09          0   ; qtot -12
  4116        CT2    237    GLU     CG   3782      -0.28     14.027   ; qtot -12.28
  4117         HA    237    GLU    HG1   3783       0.05          0   ; qtot -12.23
  4118         HA    237    GLU    HG2   3784       0.05          0   ; qtot -12.18
  4119         CC    237    GLU     CD   3785       0.56     12.011   ; qtot -11.62
  4120         OC    237    GLU    OE1   3786      -0.69     15.999   ; qtot -12.31
  4121         OC    237    GLU    OE2   3787      -0.69     15.999   ; qtot -13
  4122          C    237    GLU      C   3788       0.51     12.011   ; qtot -12.49
  4123          O    237    GLU      O   3789      -0.51     15.999   ; qtot -13
; residue 238 ASP rtp ASP  q -1.0
  4124        NH1    238    ASP      N   3790      -0.47     15.015   ; qtot -13.47
  4125          H    238    ASP     HN   3791       0.31          0   ; qtot -13.16
  4126        CT1    238    ASP     CA   3792       0.07     13.019   ; qtot -13.09
  4127         HB    238    ASP     HA   3793       0.09          0   ; qtot -13
  4128        CT2    238    ASP     CB   3794      -0.28     14.027   ; qtot -13.28
  4129         HA    238    ASP    HB1   3795       0.05          0   ; qtot -13.23
  4130         HA    238    ASP    HB2   3796       0.05          0   ; qtot -13.18
  4131         CC    238    ASP     CG   3797       0.56     12.011   ; qtot -12.62
  4132         OC    238    ASP    OD1   3798      -0.69     15.999   ; qtot -13.31
  4133         OC    238    ASP    OD2   3799      -0.69     15.999   ; qtot -14
  4134          C    238    ASP      C   3800       0.51     12.011   ; qtot -13.49
  4135          O    238    ASP      O   3801      -0.51     15.999   ; qtot -14
; residue 239 ASP rtp ASP  q -1.0
  4136        NH1    239    ASP      N   3802      -0.47     15.015   ; qtot -14.47
  4137          H    239    ASP     HN   3803       0.31          0   ; qtot -14.16
  4138        CT1    239    ASP     CA   3804       0.07     13.019   ; qtot -14.09
  4139         HB    239    ASP     HA   3805       0.09          0   ; qtot -14
  4140        CT2    239    ASP     CB   3806      -0.28     14.027   ; qtot -14.28
  4141         HA    239    ASP    HB1   3807       0.05          0   ; qtot -14.23
  4142         HA    239    ASP    HB2   3808       0.05          0   ; qtot -14.18
  4143         CC    239    ASP     CG   3809       0.56     12.011   ; qtot -13.62
  4144         OC    239    ASP    OD1   3810      -0.69     15.999   ; qtot -14.31
  4145         OC    239    ASP    OD2   3811      -0.69     15.999   ; qtot -15
  4146          C    239    ASP      C   3812       0.51     12.011   ; qtot -14.49
  4147          O    239    ASP      O   3813      -0.51     15.999   ; qtot -15
; residue 240 LYS rtp LYS  q +1.0
  4148        NH1    240    LYS      N   3814      -0.47     15.015   ; qtot -15.47
  4149          H    240    LYS     HN   3815       0.31          0   ; qtot -15.16
  4150        CT1    240    LYS     CA   3816       0.07     13.019   ; qtot -15.09
  4151         HB    240    LYS     HA   3817       0.09          0   ; qtot -15
  4152        CT2    240    LYS     CB   3818      -0.18     14.027   ; qtot -15.18
  4153         HA    240    LYS    HB1   3819       0.09          0   ; qtot -15.09
  4154         HA    240    LYS    HB2   3820       0.09          0   ; qtot -15
  4155        CT2    240    LYS     CG   3821      -0.18     14.027   ; qtot -15.18
  4156         HA    240    LYS    HG1   3822       0.09          0   ; qtot -15.09
  4157         HA    240    LYS    HG2   3823       0.09          0   ; qtot -15
  4158        CT2    240    LYS     CD   3824      -0.18     14.027   ; qtot -15.18
  4159         HA    240    LYS    HD1   3825       0.09          0   ; qtot -15.09
  4160         HA    240    LYS    HD2   3826       0.09          0   ; qtot -15
  4161        CT2    240    LYS     CE   3827       0.21     14.027   ; qtot -14.79
  4162         HA    240    LYS    HE1   3828       0.05          0   ; qtot -14.74
  4163         HA    240    LYS    HE2   3829       0.05          0   ; qtot -14.69
  4164       MNH3    240    LYS   MNZ1   3830          0     8.5155   ; qtot -14.69
  4165       MNH3    240    LYS   MNZ2   3830          0     8.5155   ; qtot -14.69
  4166        NH3    240    LYS     NZ   3830       -0.3          0   ; qtot -14.99
  4167         HC    240    LYS    HZ1   3831       0.33          0   ; qtot -14.66
  4168         HC    240    LYS    HZ2   3832       0.33          0   ; qtot -14.33
  4169         HC    240    LYS    HZ3   3833       0.33          0   ; qtot -14
  4170          C    240    LYS      C   3834       0.51     12.011   ; qtot -13.49
  4171          O    240    LYS      O   3835      -0.51     15.999   ; qtot -14
; residue 241 LYS rtp LYS  q +1.0
  4172        NH1    241    LYS      N   3836      -0.47     15.015   ; qtot -14.47
  4173          H    241    LYS     HN   3837       0.31          0   ; qtot -14.16
  4174        CT1    241    LYS     CA   3838       0.07     13.019   ; qtot -14.09
  4175         HB    241    LYS     HA   3839       0.09          0   ; qtot -14
  4176        CT2    241    LYS     CB   3840      -0.18     14.027   ; qtot -14.18
  4177         HA    241    LYS    HB1   3841       0.09          0   ; qtot -14.09
  4178         HA    241    LYS    HB2   3842       0.09          0   ; qtot -14
  4179        CT2    241    LYS     CG   3843      -0.18     14.027   ; qtot -14.18
  4180         HA    241    LYS    HG1   3844       0.09          0   ; qtot -14.09
  4181         HA    241    LYS    HG2   3845       0.09          0   ; qtot -14
  4182        CT2    241    LYS     CD   3846      -0.18     14.027   ; qtot -14.18
  4183         HA    241    LYS    HD1   3847       0.09          0   ; qtot -14.09
  4184         HA    241    LYS    HD2   3848       0.09          0   ; qtot -14
  4185        CT2    241    LYS     CE   3849       0.21     14.027   ; qtot -13.79
  4186         HA    241    LYS    HE1   3850       0.05          0   ; qtot -13.74
  4187         HA    241    LYS    HE2   3851       0.05          0   ; qtot -13.69
  4188       MNH3    241    LYS   MNZ1   3852          0     8.5155   ; qtot -13.69
  4189       MNH3    241    LYS   MNZ2   3852          0     8.5155   ; qtot -13.69
  4190        NH3    241    LYS     NZ   3852       -0.3          0   ; qtot -13.99
  4191         HC    241    LYS    HZ1   3853       0.33          0   ; qtot -13.66
  4192         HC    241    LYS    HZ2   3854       0.33          0   ; qtot -13.33
  4193         HC    241    LYS    HZ3   3855       0.33          0   ; qtot -13
  4194          C    241    LYS      C   3856       0.51     12.011   ; qtot -12.49
  4195          O    241    LYS      O   3857      -0.51     15.999   ; qtot -13
; residue 242 PRO rtp PRO  q  0.0
  4196          N    242    PRO      N   3858      -0.29     14.007   ; qtot -13.29
  4197        CP3    242    PRO     CD   3859          0     14.027   ; qtot -13.29
  4198         HA    242    PRO    HD1   3860       0.09          0   ; qtot -13.2
  4199         HA    242    PRO    HD2   3861       0.09          0   ; qtot -13.11
  4200        CP1    242    PRO     CA   3862       0.02     13.019   ; qtot -13.09
  4201         HB    242    PRO     HA   3863       0.09          0   ; qtot -13
  4202        CP2    242    PRO     CB   3864      -0.18     14.027   ; qtot -13.18
  4203         HA    242    PRO    HB1   3865       0.09          0   ; qtot -13.09
  4204         HA    242    PRO    HB2   3866       0.09          0   ; qtot -13
  4205        CP2    242    PRO     CG   3867      -0.18     14.027   ; qtot -13.18
  4206         HA    242    PRO    HG1   3868       0.09          0   ; qtot -13.09
  4207         HA    242    PRO    HG2   3869       0.09          0   ; qtot -13
  4208          C    242    PRO      C   3870       0.51     12.011   ; qtot -12.49
  4209          O    242    PRO      O   3871      -0.51     15.999   ; qtot -13
; residue 243 LYS rtp LYS  q +1.0
  4210        NH1    243    LYS      N   3872      -0.47     15.015   ; qtot -13.47
  4211          H    243    LYS     HN   3873       0.31          0   ; qtot -13.16
  4212        CT1    243    LYS     CA   3874       0.07     13.019   ; qtot -13.09
  4213         HB    243    LYS     HA   3875       0.09          0   ; qtot -13
  4214        CT2    243    LYS     CB   3876      -0.18     14.027   ; qtot -13.18
  4215         HA    243    LYS    HB1   3877       0.09          0   ; qtot -13.09
  4216         HA    243    LYS    HB2   3878       0.09          0   ; qtot -13
  4217        CT2    243    LYS     CG   3879      -0.18     14.027   ; qtot -13.18
  4218         HA    243    LYS    HG1   3880       0.09          0   ; qtot -13.09
  4219         HA    243    LYS    HG2   3881       0.09          0   ; qtot -13
  4220        CT2    243    LYS     CD   3882      -0.18     14.027   ; qtot -13.18
  4221         HA    243    LYS    HD1   3883       0.09          0   ; qtot -13.09
  4222         HA    243    LYS    HD2   3884       0.09          0   ; qtot -13
  4223        CT2    243    LYS     CE   3885       0.21     14.027   ; qtot -12.79
  4224         HA    243    LYS    HE1   3886       0.05          0   ; qtot -12.74
  4225         HA    243    LYS    HE2   3887       0.05          0   ; qtot -12.69
  4226       MNH3    243    LYS   MNZ1   3888          0     8.5155   ; qtot -12.69
  4227       MNH3    243    LYS   MNZ2   3888          0     8.5155   ; qtot -12.69
  4228        NH3    243    LYS     NZ   3888       -0.3          0   ; qtot -12.99
  4229         HC    243    LYS    HZ1   3889       0.33          0   ; qtot -12.66
  4230         HC    243    LYS    HZ2   3890       0.33          0   ; qtot -12.33
  4231         HC    243    LYS    HZ3   3891       0.33          0   ; qtot -12
  4232          C    243    LYS      C   3892       0.51     12.011   ; qtot -11.49
  4233          O    243    LYS      O   3893      -0.51     15.999   ; qtot -12
; residue 244 LEU rtp LEU  q  0.0
  4234        NH1    244    LEU      N   3894      -0.47     15.015   ; qtot -12.47
  4235          H    244    LEU     HN   3895       0.31          0   ; qtot -12.16
  4236        CT1    244    LEU     CA   3896       0.07     13.019   ; qtot -12.09
  4237         HB    244    LEU     HA   3897       0.09          0   ; qtot -12
  4238        CT2    244    LEU     CB   3898      -0.18     14.027   ; qtot -12.18
  4239         HA    244    LEU    HB1   3899       0.09          0   ; qtot -12.09
  4240         HA    244    LEU    HB2   3900       0.09          0   ; qtot -12
  4241        CT1    244    LEU     CG   3901      -0.09     13.019   ; qtot -12.09
  4242         HA    244    LEU     HG   3902       0.09          0   ; qtot -12
  4243       MCH3    244    LEU   MCD1   3903          0     7.5175   ; qtot -12
  4244       MCH3    244    LEU   MCD2   3903          0     7.5175   ; qtot -12
  4245        CT3    244    LEU    CD1   3903      -0.27          0   ; qtot -12.27
  4246         HA    244    LEU   HD11   3904       0.09          0   ; qtot -12.18
  4247         HA    244    LEU   HD12   3905       0.09          0   ; qtot -12.09
  4248         HA    244    LEU   HD13   3906       0.09          0   ; qtot -12
  4249       MCH3    244    LEU   MCD1   3907          0     7.5175   ; qtot -12
  4250       MCH3    244    LEU   MCD2   3907          0     7.5175   ; qtot -12
  4251        CT3    244    LEU    CD2   3907      -0.27          0   ; qtot -12.27
  4252         HA    244    LEU   HD21   3908       0.09          0   ; qtot -12.18
  4253         HA    244    LEU   HD22   3909       0.09          0   ; qtot -12.09
  4254         HA    244    LEU   HD23   3910       0.09          0   ; qtot -12
  4255          C    244    LEU      C   3911       0.51     12.011   ; qtot -11.49
  4256          O    244    LEU      O   3912      -0.51     15.999   ; qtot -12
; residue 245 GLU rtp GLU  q -1.0
  4257        NH1    245    GLU      N   3913      -0.47     15.015   ; qtot -12.47
  4258          H    245    GLU     HN   3914       0.31          0   ; qtot -12.16
  4259        CT1    245    GLU     CA   3915       0.07     13.019   ; qtot -12.09
  4260         HB    245    GLU     HA   3916       0.09          0   ; qtot -12
  4261        CT2    245    GLU     CB   3917      -0.18     14.027   ; qtot -12.18
  4262         HA    245    GLU    HB1   3918       0.09          0   ; qtot -12.09
  4263         HA    245    GLU    HB2   3919       0.09          0   ; qtot -12
  4264        CT2    245    GLU     CG   3920      -0.28     14.027   ; qtot -12.28
  4265         HA    245    GLU    HG1   3921       0.05          0   ; qtot -12.23
  4266         HA    245    GLU    HG2   3922       0.05          0   ; qtot -12.18
  4267         CC    245    GLU     CD   3923       0.56     12.011   ; qtot -11.62
  4268         OC    245    GLU    OE1   3924      -0.69     15.999   ; qtot -12.31
  4269         OC    245    GLU    OE2   3925      -0.69     15.999   ; qtot -13
  4270          C    245    GLU      C   3926       0.51     12.011   ; qtot -12.49
  4271          O    245    GLU      O   3927      -0.51     15.999   ; qtot -13
; residue 246 GLU rtp GLU  q -1.0
  4272        NH1    246    GLU      N   3928      -0.47     15.015   ; qtot -13.47
  4273          H    246    GLU     HN   3929       0.31          0   ; qtot -13.16
  4274        CT1    246    GLU     CA   3930       0.07     13.019   ; qtot -13.09
  4275         HB    246    GLU     HA   3931       0.09          0   ; qtot -13
  4276        CT2    246    GLU     CB   3932      -0.18     14.027   ; qtot -13.18
  4277         HA    246    GLU    HB1   3933       0.09          0   ; qtot -13.09
  4278         HA    246    GLU    HB2   3934       0.09          0   ; qtot -13
  4279        CT2    246    GLU     CG   3935      -0.28     14.027   ; qtot -13.28
  4280         HA    246    GLU    HG1   3936       0.05          0   ; qtot -13.23
  4281         HA    246    GLU    HG2   3937       0.05          0   ; qtot -13.18
  4282         CC    246    GLU     CD   3938       0.56     12.011   ; qtot -12.62
  4283         OC    246    GLU    OE1   3939      -0.69     15.999   ; qtot -13.31
  4284         OC    246    GLU    OE2   3940      -0.69     15.999   ; qtot -14
  4285          C    246    GLU      C   3941       0.51     12.011   ; qtot -13.49
  4286          O    246    GLU      O   3942      -0.51     15.999   ; qtot -14
; residue 247 VAL rtp VAL  q  0.0
  4287        NH1    247    VAL      N   3943      -0.47     15.015   ; qtot -14.47
  4288          H    247    VAL     HN   3944       0.31          0   ; qtot -14.16
  4289        CT1    247    VAL     CA   3945       0.07     13.019   ; qtot -14.09
  4290         HB    247    VAL     HA   3946       0.09          0   ; qtot -14
  4291        CT1    247    VAL     CB   3947      -0.09     13.019   ; qtot -14.09
  4292         HA    247    VAL     HB   3948       0.09          0   ; qtot -14
  4293       MCH3    247    VAL   MCG1   3949          0     7.5175   ; qtot -14
  4294       MCH3    247    VAL   MCG2   3949          0     7.5175   ; qtot -14
  4295        CT3    247    VAL    CG1   3949      -0.27          0   ; qtot -14.27
  4296         HA    247    VAL   HG11   3950       0.09          0   ; qtot -14.18
  4297         HA    247    VAL   HG12   3951       0.09          0   ; qtot -14.09
  4298         HA    247    VAL   HG13   3952       0.09          0   ; qtot -14
  4299       MCH3    247    VAL   MCG1   3953          0     7.5175   ; qtot -14
  4300       MCH3    247    VAL   MCG2   3953          0     7.5175   ; qtot -14
  4301        CT3    247    VAL    CG2   3953      -0.27          0   ; qtot -14.27
  4302         HA    247    VAL   HG21   3954       0.09          0   ; qtot -14.18
  4303         HA    247    VAL   HG22   3955       0.09          0   ; qtot -14.09
  4304         HA    247    VAL   HG23   3956       0.09          0   ; qtot -14
  4305          C    247    VAL      C   3957       0.51     12.011   ; qtot -13.49
  4306          O    247    VAL      O   3958      -0.51     15.999   ; qtot -14
; residue 248 ASP rtp ASP  q -1.0
  4307        NH1    248    ASP      N   3959      -0.47     15.015   ; qtot -14.47
  4308          H    248    ASP     HN   3960       0.31          0   ; qtot -14.16
  4309        CT1    248    ASP     CA   3961       0.07     13.019   ; qtot -14.09
  4310         HB    248    ASP     HA   3962       0.09          0   ; qtot -14
  4311        CT2    248    ASP     CB   3963      -0.28     14.027   ; qtot -14.28
  4312         HA    248    ASP    HB1   3964       0.05          0   ; qtot -14.23
  4313         HA    248    ASP    HB2   3965       0.05          0   ; qtot -14.18
  4314         CC    248    ASP     CG   3966       0.56     12.011   ; qtot -13.62
  4315         OC    248    ASP    OD1   3967      -0.69     15.999   ; qtot -14.31
  4316         OC    248    ASP    OD2   3968      -0.69     15.999   ; qtot -15
  4317          C    248    ASP      C   3969       0.51     12.011   ; qtot -14.49
  4318          O    248    ASP      O   3970      -0.51     15.999   ; qtot -15
; residue 249 GLU rtp GLU  q -1.0
  4319        NH1    249    GLU      N   3971      -0.47     15.015   ; qtot -15.47
  4320          H    249    GLU     HN   3972       0.31          0   ; qtot -15.16
  4321        CT1    249    GLU     CA   3973       0.07     13.019   ; qtot -15.09
  4322         HB    249    GLU     HA   3974       0.09          0   ; qtot -15
  4323        CT2    249    GLU     CB   3975      -0.18     14.027   ; qtot -15.18
  4324         HA    249    GLU    HB1   3976       0.09          0   ; qtot -15.09
  4325         HA    249    GLU    HB2   3977       0.09          0   ; qtot -15
  4326        CT2    249    GLU     CG   3978      -0.28     14.027   ; qtot -15.28
  4327         HA    249    GLU    HG1   3979       0.05          0   ; qtot -15.23
  4328         HA    249    GLU    HG2   3980       0.05          0   ; qtot -15.18
  4329         CC    249    GLU     CD   3981       0.56     12.011   ; qtot -14.62
  4330         OC    249    GLU    OE1   3982      -0.69     15.999   ; qtot -15.31
  4331         OC    249    GLU    OE2   3983      -0.69     15.999   ; qtot -16
  4332          C    249    GLU      C   3984       0.51     12.011   ; qtot -15.49
  4333          O    249    GLU      O   3985      -0.51     15.999   ; qtot -16
; residue 250 GLU rtp GLU  q -1.0
  4334        NH1    250    GLU      N   3986      -0.47     15.015   ; qtot -16.47
  4335          H    250    GLU     HN   3987       0.31          0   ; qtot -16.16
  4336        CT1    250    GLU     CA   3988       0.07     13.019   ; qtot -16.09
  4337         HB    250    GLU     HA   3989       0.09          0   ; qtot -16
  4338        CT2    250    GLU     CB   3990      -0.18     14.027   ; qtot -16.18
  4339         HA    250    GLU    HB1   3991       0.09          0   ; qtot -16.09
  4340         HA    250    GLU    HB2   3992       0.09          0   ; qtot -16
  4341        CT2    250    GLU     CG   3993      -0.28     14.027   ; qtot -16.28
  4342         HA    250    GLU    HG1   3994       0.05          0   ; qtot -16.23
  4343         HA    250    GLU    HG2   3995       0.05          0   ; qtot -16.18
  4344         CC    250    GLU     CD   3996       0.56     12.011   ; qtot -15.62
  4345         OC    250    GLU    OE1   3997      -0.69     15.999   ; qtot -16.31
  4346         OC    250    GLU    OE2   3998      -0.69     15.999   ; qtot -17
  4347          C    250    GLU      C   3999       0.51     12.011   ; qtot -16.49
  4348          O    250    GLU      O   4000      -0.51     15.999   ; qtot -17
; residue 251 GLU rtp GLU  q -1.0
  4349        NH1    251    GLU      N   4001      -0.47     15.015   ; qtot -17.47
  4350          H    251    GLU     HN   4002       0.31          0   ; qtot -17.16
  4351        CT1    251    GLU     CA   4003       0.07     13.019   ; qtot -17.09
  4352         HB    251    GLU     HA   4004       0.09          0   ; qtot -17
  4353        CT2    251    GLU     CB   4005      -0.18     14.027   ; qtot -17.18
  4354         HA    251    GLU    HB1   4006       0.09          0   ; qtot -17.09
  4355         HA    251    GLU    HB2   4007       0.09          0   ; qtot -17
  4356        CT2    251    GLU     CG   4008      -0.28     14.027   ; qtot -17.28
  4357         HA    251    GLU    HG1   4009       0.05          0   ; qtot -17.23
  4358         HA    251    GLU    HG2   4010       0.05          0   ; qtot -17.18
  4359         CC    251    GLU     CD   4011       0.56     12.011   ; qtot -16.62
  4360         OC    251    GLU    OE1   4012      -0.69     15.999   ; qtot -17.31
  4361         OC    251    GLU    OE2   4013      -0.69     15.999   ; qtot -18
  4362          C    251    GLU      C   4014       0.51     12.011   ; qtot -17.49
  4363          O    251    GLU      O   4015      -0.51     15.999   ; qtot -18
; residue 252 GLU rtp GLU  q -1.0
  4364        NH1    252    GLU      N   4016      -0.47     15.015   ; qtot -18.47
  4365          H    252    GLU     HN   4017       0.31          0   ; qtot -18.16
  4366        CT1    252    GLU     CA   4018       0.07     13.019   ; qtot -18.09
  4367         HB    252    GLU     HA   4019       0.09          0   ; qtot -18
  4368        CT2    252    GLU     CB   4020      -0.18     14.027   ; qtot -18.18
  4369         HA    252    GLU    HB1   4021       0.09          0   ; qtot -18.09
  4370         HA    252    GLU    HB2   4022       0.09          0   ; qtot -18
  4371        CT2    252    GLU     CG   4023      -0.28     14.027   ; qtot -18.28
  4372         HA    252    GLU    HG1   4024       0.05          0   ; qtot -18.23
  4373         HA    252    GLU    HG2   4025       0.05          0   ; qtot -18.18
  4374         CC    252    GLU     CD   4026       0.56     12.011   ; qtot -17.62
  4375         OC    252    GLU    OE1   4027      -0.69     15.999   ; qtot -18.31
  4376         OC    252    GLU    OE2   4028      -0.69     15.999   ; qtot -19
  4377          C    252    GLU      C   4029       0.51     12.011   ; qtot -18.49
  4378          O    252    GLU      O   4030      -0.51     15.999   ; qtot -19
; residue 253 LYS rtp LYS  q +1.0
  4379        NH1    253    LYS      N   4031      -0.47     15.015   ; qtot -19.47
  4380          H    253    LYS     HN   4032       0.31          0   ; qtot -19.16
  4381        CT1    253    LYS     CA   4033       0.07     13.019   ; qtot -19.09
  4382         HB    253    LYS     HA   4034       0.09          0   ; qtot -19
  4383        CT2    253    LYS     CB   4035      -0.18     14.027   ; qtot -19.18
  4384         HA    253    LYS    HB1   4036       0.09          0   ; qtot -19.09
  4385         HA    253    LYS    HB2   4037       0.09          0   ; qtot -19
  4386        CT2    253    LYS     CG   4038      -0.18     14.027   ; qtot -19.18
  4387         HA    253    LYS    HG1   4039       0.09          0   ; qtot -19.09
  4388         HA    253    LYS    HG2   4040       0.09          0   ; qtot -19
  4389        CT2    253    LYS     CD   4041      -0.18     14.027   ; qtot -19.18
  4390         HA    253    LYS    HD1   4042       0.09          0   ; qtot -19.09
  4391         HA    253    LYS    HD2   4043       0.09          0   ; qtot -19
  4392        CT2    253    LYS     CE   4044       0.21     14.027   ; qtot -18.79
  4393         HA    253    LYS    HE1   4045       0.05          0   ; qtot -18.74
  4394         HA    253    LYS    HE2   4046       0.05          0   ; qtot -18.69
  4395       MNH3    253    LYS   MNZ1   4047          0     8.5155   ; qtot -18.69
  4396       MNH3    253    LYS   MNZ2   4047          0     8.5155   ; qtot -18.69
  4397        NH3    253    LYS     NZ   4047       -0.3          0   ; qtot -18.99
  4398         HC    253    LYS    HZ1   4048       0.33          0   ; qtot -18.66
  4399         HC    253    LYS    HZ2   4049       0.33          0   ; qtot -18.33
  4400         HC    253    LYS    HZ3   4050       0.33          0   ; qtot -18
  4401          C    253    LYS      C   4051       0.51     12.011   ; qtot -17.49
  4402          O    253    LYS      O   4052      -0.51     15.999   ; qtot -18
; residue 254 LYS rtp LYS  q +1.0
  4403        NH1    254    LYS      N   4053      -0.47     15.015   ; qtot -18.47
  4404          H    254    LYS     HN   4054       0.31          0   ; qtot -18.16
  4405        CT1    254    LYS     CA   4055       0.07     13.019   ; qtot -18.09
  4406         HB    254    LYS     HA   4056       0.09          0   ; qtot -18
  4407        CT2    254    LYS     CB   4057      -0.18     14.027   ; qtot -18.18
  4408         HA    254    LYS    HB1   4058       0.09          0   ; qtot -18.09
  4409         HA    254    LYS    HB2   4059       0.09          0   ; qtot -18
  4410        CT2    254    LYS     CG   4060      -0.18     14.027   ; qtot -18.18
  4411         HA    254    LYS    HG1   4061       0.09          0   ; qtot -18.09
  4412         HA    254    LYS    HG2   4062       0.09          0   ; qtot -18
  4413        CT2    254    LYS     CD   4063      -0.18     14.027   ; qtot -18.18
  4414         HA    254    LYS    HD1   4064       0.09          0   ; qtot -18.09
  4415         HA    254    LYS    HD2   4065       0.09          0   ; qtot -18
  4416        CT2    254    LYS     CE   4066       0.21     14.027   ; qtot -17.79
  4417         HA    254    LYS    HE1   4067       0.05          0   ; qtot -17.74
  4418         HA    254    LYS    HE2   4068       0.05          0   ; qtot -17.69
  4419       MNH3    254    LYS   MNZ1   4069          0     8.5155   ; qtot -17.69
  4420       MNH3    254    LYS   MNZ2   4069          0     8.5155   ; qtot -17.69
  4421        NH3    254    LYS     NZ   4069       -0.3          0   ; qtot -17.99
  4422         HC    254    LYS    HZ1   4070       0.33          0   ; qtot -17.66
  4423         HC    254    LYS    HZ2   4071       0.33          0   ; qtot -17.33
  4424         HC    254    LYS    HZ3   4072       0.33          0   ; qtot -17
  4425          C    254    LYS      C   4073       0.51     12.011   ; qtot -16.49
  4426          O    254    LYS      O   4074      -0.51     15.999   ; qtot -17
; residue 255 PRO rtp PRO  q  0.0
  4427          N    255    PRO      N   4075      -0.29     14.007   ; qtot -17.29
  4428        CP3    255    PRO     CD   4076          0     14.027   ; qtot -17.29
  4429         HA    255    PRO    HD1   4077       0.09          0   ; qtot -17.2
  4430         HA    255    PRO    HD2   4078       0.09          0   ; qtot -17.11
  4431        CP1    255    PRO     CA   4079       0.02     13.019   ; qtot -17.09
  4432         HB    255    PRO     HA   4080       0.09          0   ; qtot -17
  4433        CP2    255    PRO     CB   4081      -0.18     14.027   ; qtot -17.18
  4434         HA    255    PRO    HB1   4082       0.09          0   ; qtot -17.09
  4435         HA    255    PRO    HB2   4083       0.09          0   ; qtot -17
  4436        CP2    255    PRO     CG   4084      -0.18     14.027   ; qtot -17.18
  4437         HA    255    PRO    HG1   4085       0.09          0   ; qtot -17.09
  4438         HA    255    PRO    HG2   4086       0.09          0   ; qtot -17
  4439          C    255    PRO      C   4087       0.51     12.011   ; qtot -16.49
  4440          O    255    PRO      O   4088      -0.51     15.999   ; qtot -17
; residue 256 LYS rtp LYS  q +1.0
  4441        NH1    256    LYS      N   4089      -0.47     15.015   ; qtot -17.47
  4442          H    256    LYS     HN   4090       0.31          0   ; qtot -17.16
  4443        CT1    256    LYS     CA   4091       0.07     13.019   ; qtot -17.09
  4444         HB    256    LYS     HA   4092       0.09          0   ; qtot -17
  4445        CT2    256    LYS     CB   4093      -0.18     14.027   ; qtot -17.18
  4446         HA    256    LYS    HB1   4094       0.09          0   ; qtot -17.09
  4447         HA    256    LYS    HB2   4095       0.09          0   ; qtot -17
  4448        CT2    256    LYS     CG   4096      -0.18     14.027   ; qtot -17.18
  4449         HA    256    LYS    HG1   4097       0.09          0   ; qtot -17.09
  4450         HA    256    LYS    HG2   4098       0.09          0   ; qtot -17
  4451        CT2    256    LYS     CD   4099      -0.18     14.027   ; qtot -17.18
  4452         HA    256    LYS    HD1   4100       0.09          0   ; qtot -17.09
  4453         HA    256    LYS    HD2   4101       0.09          0   ; qtot -17
  4454        CT2    256    LYS     CE   4102       0.21     14.027   ; qtot -16.79
  4455         HA    256    LYS    HE1   4103       0.05          0   ; qtot -16.74
  4456         HA    256    LYS    HE2   4104       0.05          0   ; qtot -16.69
  4457       MNH3    256    LYS   MNZ1   4105          0     8.5155   ; qtot -16.69
  4458       MNH3    256    LYS   MNZ2   4105          0     8.5155   ; qtot -16.69
  4459        NH3    256    LYS     NZ   4105       -0.3          0   ; qtot -16.99
  4460         HC    256    LYS    HZ1   4106       0.33          0   ; qtot -16.66
  4461         HC    256    LYS    HZ2   4107       0.33          0   ; qtot -16.33
  4462         HC    256    LYS    HZ3   4108       0.33          0   ; qtot -16
  4463          C    256    LYS      C   4109       0.51     12.011   ; qtot -15.49
  4464          O    256    LYS      O   4110      -0.51     15.999   ; qtot -16
; residue 257 THR rtp THR  q  0.0
  4465        NH1    257    THR      N   4111      -0.47     15.015   ; qtot -16.47
  4466          H    257    THR     HN   4112       0.31          0   ; qtot -16.16
  4467        CT1    257    THR     CA   4113       0.07     13.019   ; qtot -16.09
  4468         HB    257    THR     HA   4114       0.09          0   ; qtot -16
  4469        CT1    257    THR     CB   4115       0.14     13.019   ; qtot -15.86
  4470         HA    257    THR     HB   4116       0.09          0   ; qtot -15.77
  4471        OH1    257    THR    OG1   4117      -0.66     15.999   ; qtot -16.43
  4472          H    257    THR    HG1   4118       0.43      1.008   ; qtot -16
  4473       MCH3    257    THR   MCG1   4119          0     7.5175   ; qtot -16
  4474       MCH3    257    THR   MCG2   4119          0     7.5175   ; qtot -16
  4475        CT3    257    THR    CG2   4119      -0.27          0   ; qtot -16.27
  4476         HA    257    THR   HG21   4120       0.09          0   ; qtot -16.18
  4477         HA    257    THR   HG22   4121       0.09          0   ; qtot -16.09
  4478         HA    257    THR   HG23   4122       0.09          0   ; qtot -16
  4479          C    257    THR      C   4123       0.51     12.011   ; qtot -15.49
  4480          O    257    THR      O   4124      -0.51     15.999   ; qtot -16
; residue 258 LYS rtp LYS  q +1.0
  4481        NH1    258    LYS      N   4125      -0.47     15.015   ; qtot -16.47
  4482          H    258    LYS     HN   4126       0.31          0   ; qtot -16.16
  4483        CT1    258    LYS     CA   4127       0.07     13.019   ; qtot -16.09
  4484         HB    258    LYS     HA   4128       0.09          0   ; qtot -16
  4485        CT2    258    LYS     CB   4129      -0.18     14.027   ; qtot -16.18
  4486         HA    258    LYS    HB1   4130       0.09          0   ; qtot -16.09
  4487         HA    258    LYS    HB2   4131       0.09          0   ; qtot -16
  4488        CT2    258    LYS     CG   4132      -0.18     14.027   ; qtot -16.18
  4489         HA    258    LYS    HG1   4133       0.09          0   ; qtot -16.09
  4490         HA    258    LYS    HG2   4134       0.09          0   ; qtot -16
  4491        CT2    258    LYS     CD   4135      -0.18     14.027   ; qtot -16.18
  4492         HA    258    LYS    HD1   4136       0.09          0   ; qtot -16.09
  4493         HA    258    LYS    HD2   4137       0.09          0   ; qtot -16
  4494        CT2    258    LYS     CE   4138       0.21     14.027   ; qtot -15.79
  4495         HA    258    LYS    HE1   4139       0.05          0   ; qtot -15.74
  4496         HA    258    LYS    HE2   4140       0.05          0   ; qtot -15.69
  4497       MNH3    258    LYS   MNZ1   4141          0     8.5155   ; qtot -15.69
  4498       MNH3    258    LYS   MNZ2   4141          0     8.5155   ; qtot -15.69
  4499        NH3    258    LYS     NZ   4141       -0.3          0   ; qtot -15.99
  4500         HC    258    LYS    HZ1   4142       0.33          0   ; qtot -15.66
  4501         HC    258    LYS    HZ2   4143       0.33          0   ; qtot -15.33
  4502         HC    258    LYS    HZ3   4144       0.33          0   ; qtot -15
  4503          C    258    LYS      C   4145       0.51     12.011   ; qtot -14.49
  4504          O    258    LYS      O   4146      -0.51     15.999   ; qtot -15
; residue 259 LYS rtp LYS  q +1.0
  4505        NH1    259    LYS      N   4147      -0.47     15.015   ; qtot -15.47
  4506          H    259    LYS     HN   4148       0.31          0   ; qtot -15.16
  4507        CT1    259    LYS     CA   4149       0.07     13.019   ; qtot -15.09
  4508         HB    259    LYS     HA   4150       0.09          0   ; qtot -15
  4509        CT2    259    LYS     CB   4151      -0.18     14.027   ; qtot -15.18
  4510         HA    259    LYS    HB1   4152       0.09          0   ; qtot -15.09
  4511         HA    259    LYS    HB2   4153       0.09          0   ; qtot -15
  4512        CT2    259    LYS     CG   4154      -0.18     14.027   ; qtot -15.18
  4513         HA    259    LYS    HG1   4155       0.09          0   ; qtot -15.09
  4514         HA    259    LYS    HG2   4156       0.09          0   ; qtot -15
  4515        CT2    259    LYS     CD   4157      -0.18     14.027   ; qtot -15.18
  4516         HA    259    LYS    HD1   4158       0.09          0   ; qtot -15.09
  4517         HA    259    LYS    HD2   4159       0.09          0   ; qtot -15
  4518        CT2    259    LYS     CE   4160       0.21     14.027   ; qtot -14.79
  4519         HA    259    LYS    HE1   4161       0.05          0   ; qtot -14.74
  4520         HA    259    LYS    HE2   4162       0.05          0   ; qtot -14.69
  4521       MNH3    259    LYS   MNZ1   4163          0     8.5155   ; qtot -14.69
  4522       MNH3    259    LYS   MNZ2   4163          0     8.5155   ; qtot -14.69
  4523        NH3    259    LYS     NZ   4163       -0.3          0   ; qtot -14.99
  4524         HC    259    LYS    HZ1   4164       0.33          0   ; qtot -14.66
  4525         HC    259    LYS    HZ2   4165       0.33          0   ; qtot -14.33
  4526         HC    259    LYS    HZ3   4166       0.33          0   ; qtot -14
  4527          C    259    LYS      C   4167       0.51     12.011   ; qtot -13.49
  4528          O    259    LYS      O   4168      -0.51     15.999   ; qtot -14
; residue 260 VAL rtp VAL  q  0.0
  4529        NH1    260    VAL      N   4169      -0.47     15.015   ; qtot -14.47
  4530          H    260    VAL     HN   4170       0.31          0   ; qtot -14.16
  4531        CT1    260    VAL     CA   4171       0.07     13.019   ; qtot -14.09
  4532         HB    260    VAL     HA   4172       0.09          0   ; qtot -14
  4533        CT1    260    VAL     CB   4173      -0.09     13.019   ; qtot -14.09
  4534         HA    260    VAL     HB   4174       0.09          0   ; qtot -14
  4535       MCH3    260    VAL   MCG1   4175          0     7.5175   ; qtot -14
  4536       MCH3    260    VAL   MCG2   4175          0     7.5175   ; qtot -14
  4537        CT3    260    VAL    CG1   4175      -0.27          0   ; qtot -14.27
  4538         HA    260    VAL   HG11   4176       0.09          0   ; qtot -14.18
  4539         HA    260    VAL   HG12   4177       0.09          0   ; qtot -14.09
  4540         HA    260    VAL   HG13   4178       0.09          0   ; qtot -14
  4541       MCH3    260    VAL   MCG1   4179          0     7.5175   ; qtot -14
  4542       MCH3    260    VAL   MCG2   4179          0     7.5175   ; qtot -14
  4543        CT3    260    VAL    CG2   4179      -0.27          0   ; qtot -14.27
  4544         HA    260    VAL   HG21   4180       0.09          0   ; qtot -14.18
  4545         HA    260    VAL   HG22   4181       0.09          0   ; qtot -14.09
  4546         HA    260    VAL   HG23   4182       0.09          0   ; qtot -14
  4547          C    260    VAL      C   4183       0.51     12.011   ; qtot -13.49
  4548          O    260    VAL      O   4184      -0.51     15.999   ; qtot -14
; residue 261 LYS rtp LYS  q +1.0
  4549        NH1    261    LYS      N   4185      -0.47     15.015   ; qtot -14.47
  4550          H    261    LYS     HN   4186       0.31          0   ; qtot -14.16
  4551        CT1    261    LYS     CA   4187       0.07     13.019   ; qtot -14.09
  4552         HB    261    LYS     HA   4188       0.09          0   ; qtot -14
  4553        CT2    261    LYS     CB   4189      -0.18     14.027   ; qtot -14.18
  4554         HA    261    LYS    HB1   4190       0.09          0   ; qtot -14.09
  4555         HA    261    LYS    HB2   4191       0.09          0   ; qtot -14
  4556        CT2    261    LYS     CG   4192      -0.18     14.027   ; qtot -14.18
  4557         HA    261    LYS    HG1   4193       0.09          0   ; qtot -14.09
  4558         HA    261    LYS    HG2   4194       0.09          0   ; qtot -14
  4559        CT2    261    LYS     CD   4195      -0.18     14.027   ; qtot -14.18
  4560         HA    261    LYS    HD1   4196       0.09          0   ; qtot -14.09
  4561         HA    261    LYS    HD2   4197       0.09          0   ; qtot -14
  4562        CT2    261    LYS     CE   4198       0.21     14.027   ; qtot -13.79
  4563         HA    261    LYS    HE1   4199       0.05          0   ; qtot -13.74
  4564         HA    261    LYS    HE2   4200       0.05          0   ; qtot -13.69
  4565       MNH3    261    LYS   MNZ1   4201          0     8.5155   ; qtot -13.69
  4566       MNH3    261    LYS   MNZ2   4201          0     8.5155   ; qtot -13.69
  4567        NH3    261    LYS     NZ   4201       -0.3          0   ; qtot -13.99
  4568         HC    261    LYS    HZ1   4202       0.33          0   ; qtot -13.66
  4569         HC    261    LYS    HZ2   4203       0.33          0   ; qtot -13.33
  4570         HC    261    LYS    HZ3   4204       0.33          0   ; qtot -13
  4571          C    261    LYS      C   4205       0.51     12.011   ; qtot -12.49
  4572          O    261    LYS      O   4206      -0.51     15.999   ; qtot -13
; residue 262 GLU rtp GLU  q -1.0
  4573        NH1    262    GLU      N   4207      -0.47     15.015   ; qtot -13.47
  4574          H    262    GLU     HN   4208       0.31          0   ; qtot -13.16
  4575        CT1    262    GLU     CA   4209       0.07     13.019   ; qtot -13.09
  4576         HB    262    GLU     HA   4210       0.09          0   ; qtot -13
  4577        CT2    262    GLU     CB   4211      -0.18     14.027   ; qtot -13.18
  4578         HA    262    GLU    HB1   4212       0.09          0   ; qtot -13.09
  4579         HA    262    GLU    HB2   4213       0.09          0   ; qtot -13
  4580        CT2    262    GLU     CG   4214      -0.28     14.027   ; qtot -13.28
  4581         HA    262    GLU    HG1   4215       0.05          0   ; qtot -13.23
  4582         HA    262    GLU    HG2   4216       0.05          0   ; qtot -13.18
  4583         CC    262    GLU     CD   4217       0.56     12.011   ; qtot -12.62
  4584         OC    262    GLU    OE1   4218      -0.69     15.999   ; qtot -13.31
  4585         OC    262    GLU    OE2   4219      -0.69     15.999   ; qtot -14
  4586          C    262    GLU      C   4220       0.51     12.011   ; qtot -13.49
  4587          O    262    GLU      O   4221      -0.51     15.999   ; qtot -14
; residue 263 GLU rtp GLU  q -1.0
  4588        NH1    263    GLU      N   4222      -0.47     15.015   ; qtot -14.47
  4589          H    263    GLU     HN   4223       0.31          0   ; qtot -14.16
  4590        CT1    263    GLU     CA   4224       0.07     13.019   ; qtot -14.09
  4591         HB    263    GLU     HA   4225       0.09          0   ; qtot -14
  4592        CT2    263    GLU     CB   4226      -0.18     14.027   ; qtot -14.18
  4593         HA    263    GLU    HB1   4227       0.09          0   ; qtot -14.09
  4594         HA    263    GLU    HB2   4228       0.09          0   ; qtot -14
  4595        CT2    263    GLU     CG   4229      -0.28     14.027   ; qtot -14.28
  4596         HA    263    GLU    HG1   4230       0.05          0   ; qtot -14.23
  4597         HA    263    GLU    HG2   4231       0.05          0   ; qtot -14.18
  4598         CC    263    GLU     CD   4232       0.56     12.011   ; qtot -13.62
  4599         OC    263    GLU    OE1   4233      -0.69     15.999   ; qtot -14.31
  4600         OC    263    GLU    OE2   4234      -0.69     15.999   ; qtot -15
  4601          C    263    GLU      C   4235       0.51     12.011   ; qtot -14.49
  4602          O    263    GLU      O   4236      -0.51     15.999   ; qtot -15
; residue 264 VAL rtp VAL  q  0.0
  4603        NH1    264    VAL      N   4237      -0.47     15.015   ; qtot -15.47
  4604          H    264    VAL     HN   4238       0.31          0   ; qtot -15.16
  4605        CT1    264    VAL     CA   4239       0.07     13.019   ; qtot -15.09
  4606         HB    264    VAL     HA   4240       0.09          0   ; qtot -15
  4607        CT1    264    VAL     CB   4241      -0.09     13.019   ; qtot -15.09
  4608         HA    264    VAL     HB   4242       0.09          0   ; qtot -15
  4609       MCH3    264    VAL   MCG1   4243          0     7.5175   ; qtot -15
  4610       MCH3    264    VAL   MCG2   4243          0     7.5175   ; qtot -15
  4611        CT3    264    VAL    CG1   4243      -0.27          0   ; qtot -15.27
  4612         HA    264    VAL   HG11   4244       0.09          0   ; qtot -15.18
  4613         HA    264    VAL   HG12   4245       0.09          0   ; qtot -15.09
  4614         HA    264    VAL   HG13   4246       0.09          0   ; qtot -15
  4615       MCH3    264    VAL   MCG1   4247          0     7.5175   ; qtot -15
  4616       MCH3    264    VAL   MCG2   4247          0     7.5175   ; qtot -15
  4617        CT3    264    VAL    CG2   4247      -0.27          0   ; qtot -15.27
  4618         HA    264    VAL   HG21   4248       0.09          0   ; qtot -15.18
  4619         HA    264    VAL   HG22   4249       0.09          0   ; qtot -15.09
  4620         HA    264    VAL   HG23   4250       0.09          0   ; qtot -15
  4621          C    264    VAL      C   4251       0.51     12.011   ; qtot -14.49
  4622          O    264    VAL      O   4252      -0.51     15.999   ; qtot -15
; residue 265 GLN rtp GLN  q  0.0
  4623        NH1    265    GLN      N   4253      -0.47     15.015   ; qtot -15.47
  4624          H    265    GLN     HN   4254       0.31          0   ; qtot -15.16
  4625        CT1    265    GLN     CA   4255       0.07     13.019   ; qtot -15.09
  4626         HB    265    GLN     HA   4256       0.09          0   ; qtot -15
  4627        CT2    265    GLN     CB   4257      -0.18     14.027   ; qtot -15.18
  4628         HA    265    GLN    HB1   4258       0.09          0   ; qtot -15.09
  4629         HA    265    GLN    HB2   4259       0.09          0   ; qtot -15
  4630        CT2    265    GLN     CG   4260      -0.18     14.027   ; qtot -15.18
  4631         HA    265    GLN    HG1   4261       0.09          0   ; qtot -15.09
  4632         HA    265    GLN    HG2   4262       0.09          0   ; qtot -15
  4633         CC    265    GLN     CD   4263       0.55     12.011   ; qtot -14.45
  4634          O    265    GLN    OE1   4264      -0.55     15.999   ; qtot -15
  4635        NH2    265    GLN    NE2   4265      -0.62     16.023   ; qtot -15.62
  4636          H    265    GLN   HE21   4266       0.32          0   ; qtot -15.3
  4637          H    265    GLN   HE22   4267        0.3          0   ; qtot -15
  4638          C    265    GLN      C   4268       0.51     12.011   ; qtot -14.49
  4639          O    265    GLN      O   4269      -0.51     15.999   ; qtot -15
; residue 266 GLU rtp GLU  q -1.0
  4640        NH1    266    GLU      N   4270      -0.47     15.015   ; qtot -15.47
  4641          H    266    GLU     HN   4271       0.31          0   ; qtot -15.16
  4642        CT1    266    GLU     CA   4272       0.07     13.019   ; qtot -15.09
  4643         HB    266    GLU     HA   4273       0.09          0   ; qtot -15
  4644        CT2    266    GLU     CB   4274      -0.18     14.027   ; qtot -15.18
  4645         HA    266    GLU    HB1   4275       0.09          0   ; qtot -15.09
  4646         HA    266    GLU    HB2   4276       0.09          0   ; qtot -15
  4647        CT2    266    GLU     CG   4277      -0.28     14.027   ; qtot -15.28
  4648         HA    266    GLU    HG1   4278       0.05          0   ; qtot -15.23
  4649         HA    266    GLU    HG2   4279       0.05          0   ; qtot -15.18
  4650         CC    266    GLU     CD   4280       0.56     12.011   ; qtot -14.62
  4651         OC    266    GLU    OE1   4281      -0.69     15.999   ; qtot -15.31
  4652         OC    266    GLU    OE2   4282      -0.69     15.999   ; qtot -16
  4653          C    266    GLU      C   4283       0.51     12.011   ; qtot -15.49
  4654          O    266    GLU      O   4284      -0.51     15.999   ; qtot -16
; residue 267 ILE rtp ILE  q  0.0
  4655        NH1    267    ILE      N   4285      -0.47     15.015   ; qtot -16.47
  4656          H    267    ILE     HN   4286       0.31          0   ; qtot -16.16
  4657        CT1    267    ILE     CA   4287       0.07     13.019   ; qtot -16.09
  4658         HB    267    ILE     HA   4288       0.09          0   ; qtot -16
  4659        CT1    267    ILE     CB   4289      -0.09     13.019   ; qtot -16.09
  4660         HA    267    ILE     HB   4290       0.09          0   ; qtot -16
  4661       MCH3    267    ILE   MCG1   4291          0     7.5175   ; qtot -16
  4662       MCH3    267    ILE   MCG2   4291          0     7.5175   ; qtot -16
  4663        CT3    267    ILE    CG2   4291      -0.27          0   ; qtot -16.27
  4664         HA    267    ILE   HG21   4292       0.09          0   ; qtot -16.18
  4665         HA    267    ILE   HG22   4293       0.09          0   ; qtot -16.09
  4666         HA    267    ILE   HG23   4294       0.09          0   ; qtot -16
  4667        CT2    267    ILE    CG1   4295      -0.18     14.027   ; qtot -16.18
  4668         HA    267    ILE   HG11   4296       0.09          0   ; qtot -16.09
  4669         HA    267    ILE   HG12   4297       0.09          0   ; qtot -16
  4670       MCH3    267    ILE   MCD1   4298          0     7.5175   ; qtot -16
  4671       MCH3    267    ILE   MCD2   4298          0     7.5175   ; qtot -16
  4672        CT3    267    ILE     CD   4298      -0.27          0   ; qtot -16.27
  4673         HA    267    ILE    HD1   4299       0.09          0   ; qtot -16.18
  4674         HA    267    ILE    HD2   4300       0.09          0   ; qtot -16.09
  4675         HA    267    ILE    HD3   4301       0.09          0   ; qtot -16
  4676          C    267    ILE      C   4302       0.51     12.011   ; qtot -15.49
  4677          O    267    ILE      O   4303      -0.51     15.999   ; qtot -16
; residue 268 GLU rtp GLU  q -1.0
  4678        NH1    268    GLU      N   4304      -0.47     15.015   ; qtot -16.47
  4679          H    268    GLU     HN   4305       0.31          0   ; qtot -16.16
  4680        CT1    268    GLU     CA   4306       0.07     13.019   ; qtot -16.09
  4681         HB    268    GLU     HA   4307       0.09          0   ; qtot -16
  4682        CT2    268    GLU     CB   4308      -0.18     14.027   ; qtot -16.18
  4683         HA    268    GLU    HB1   4309       0.09          0   ; qtot -16.09
  4684         HA    268    GLU    HB2   4310       0.09          0   ; qtot -16
  4685        CT2    268    GLU     CG   4311      -0.28     14.027   ; qtot -16.28
  4686         HA    268    GLU    HG1   4312       0.05          0   ; qtot -16.23
  4687         HA    268    GLU    HG2   4313       0.05          0   ; qtot -16.18
  4688         CC    268    GLU     CD   4314       0.56     12.011   ; qtot -15.62
  4689         OC    268    GLU    OE1   4315      -0.69     15.999   ; qtot -16.31
  4690         OC    268    GLU    OE2   4316      -0.69     15.999   ; qtot -17
  4691          C    268    GLU      C   4317       0.51     12.011   ; qtot -16.49
  4692          O    268    GLU      O   4318      -0.51     15.999   ; qtot -17
; residue 269 GLU rtp GLU  q -1.0
  4693        NH1    269    GLU      N   4319      -0.47     15.015   ; qtot -17.47
  4694          H    269    GLU     HN   4320       0.31          0   ; qtot -17.16
  4695        CT1    269    GLU     CA   4321       0.07     13.019   ; qtot -17.09
  4696         HB    269    GLU     HA   4322       0.09          0   ; qtot -17
  4697        CT2    269    GLU     CB   4323      -0.18     14.027   ; qtot -17.18
  4698         HA    269    GLU    HB1   4324       0.09          0   ; qtot -17.09
  4699         HA    269    GLU    HB2   4325       0.09          0   ; qtot -17
  4700        CT2    269    GLU     CG   4326      -0.28     14.027   ; qtot -17.28
  4701         HA    269    GLU    HG1   4327       0.05          0   ; qtot -17.23
  4702         HA    269    GLU    HG2   4328       0.05          0   ; qtot -17.18
  4703         CC    269    GLU     CD   4329       0.56     12.011   ; qtot -16.62
  4704         OC    269    GLU    OE1   4330      -0.69     15.999   ; qtot -17.31
  4705         OC    269    GLU    OE2   4331      -0.69     15.999   ; qtot -18
  4706          C    269    GLU      C   4332       0.51     12.011   ; qtot -17.49
  4707          O    269    GLU      O   4333      -0.51     15.999   ; qtot -18
; residue 270 LEU rtp LEU  q  0.0
  4708        NH1    270    LEU      N   4334      -0.47     15.015   ; qtot -18.47
  4709          H    270    LEU     HN   4335       0.31          0   ; qtot -18.16
  4710        CT1    270    LEU     CA   4336       0.07     13.019   ; qtot -18.09
  4711         HB    270    LEU     HA   4337       0.09          0   ; qtot -18
  4712        CT2    270    LEU     CB   4338      -0.18     14.027   ; qtot -18.18
  4713         HA    270    LEU    HB1   4339       0.09          0   ; qtot -18.09
  4714         HA    270    LEU    HB2   4340       0.09          0   ; qtot -18
  4715        CT1    270    LEU     CG   4341      -0.09     13.019   ; qtot -18.09
  4716         HA    270    LEU     HG   4342       0.09          0   ; qtot -18
  4717       MCH3    270    LEU   MCD1   4343          0     7.5175   ; qtot -18
  4718       MCH3    270    LEU   MCD2   4343          0     7.5175   ; qtot -18
  4719        CT3    270    LEU    CD1   4343      -0.27          0   ; qtot -18.27
  4720         HA    270    LEU   HD11   4344       0.09          0   ; qtot -18.18
  4721         HA    270    LEU   HD12   4345       0.09          0   ; qtot -18.09
  4722         HA    270    LEU   HD13   4346       0.09          0   ; qtot -18
  4723       MCH3    270    LEU   MCD1   4347          0     7.5175   ; qtot -18
  4724       MCH3    270    LEU   MCD2   4347          0     7.5175   ; qtot -18
  4725        CT3    270    LEU    CD2   4347      -0.27          0   ; qtot -18.27
  4726         HA    270    LEU   HD21   4348       0.09          0   ; qtot -18.18
  4727         HA    270    LEU   HD22   4349       0.09          0   ; qtot -18.09
  4728         HA    270    LEU   HD23   4350       0.09          0   ; qtot -18
  4729          C    270    LEU      C   4351       0.51     12.011   ; qtot -17.49
  4730          O    270    LEU      O   4352      -0.51     15.999   ; qtot -18
; residue 271 ASN rtp ASN  q  0.0
  4731        NH1    271    ASN      N   4353      -0.47     15.015   ; qtot -18.47
  4732          H    271    ASN     HN   4354       0.31          0   ; qtot -18.16
  4733        CT1    271    ASN     CA   4355       0.07     13.019   ; qtot -18.09
  4734         HB    271    ASN     HA   4356       0.09          0   ; qtot -18
  4735        CT2    271    ASN     CB   4357      -0.18     14.027   ; qtot -18.18
  4736         HA    271    ASN    HB1   4358       0.09          0   ; qtot -18.09
  4737         HA    271    ASN    HB2   4359       0.09          0   ; qtot -18
  4738         CC    271    ASN     CG   4360       0.55     12.011   ; qtot -17.45
  4739          O    271    ASN    OD1   4361      -0.55     15.999   ; qtot -18
  4740        NH2    271    ASN    ND2   4362      -0.62     16.023   ; qtot -18.62
  4741          H    271    ASN   HD21   4363       0.32          0   ; qtot -18.3
  4742          H    271    ASN   HD22   4364        0.3          0   ; qtot -18
  4743          C    271    ASN      C   4365       0.51     12.011   ; qtot -17.49
  4744          O    271    ASN      O   4366      -0.51     15.999   ; qtot -18
; residue 272 LYS rtp LYS  q +1.0
  4745        NH1    272    LYS      N   4367      -0.47     15.015   ; qtot -18.47
  4746          H    272    LYS     HN   4368       0.31          0   ; qtot -18.16
  4747        CT1    272    LYS     CA   4369       0.07     13.019   ; qtot -18.09
  4748         HB    272    LYS     HA   4370       0.09          0   ; qtot -18
[truncated: 3,079,876 more chars]
